# Supplementary material for: Additive and Partially Dominant Effects from Genomic Variation Contribute to Rice Heterosis
Source: Adv Sci (Weinh). 2026 Jan 31;13(20):e23376. doi: 10.1002/advs.202523376 (PMC13067778; doi:10.1002/advs.202523376)
Supplement: Supplementary file 3 — Supporting File 3: advs74126‐sup‐0003‐Data.zip. [file ADVS-13-e23376-s007.xlsx]

## Sheet: Fig.1
Statistical source data for Fig. 1A Analysis of variance of rice seedling length at 5, 10, and 15 days after sowing (DAS).
Seedling length	LSD ALPHA(0.05).	Multiple Comparisons
(I) group	(J) group	Mean Difference (I-J)	Std. Error	Sig.	95% Confidence Interval
					Lower Bound	Upper Bound
Balilla_5DAS	Balilla×YB	-0.607936	0.358785	0.128632	-1.4353	0.219423
	YB×Balilla	-1.721927188868878*	0.358785	0.00135669	-2.54929	-0.894568
	YB	0.0577924	0.358785	0.876025	-0.769567	0.885152
Balilla×YB_5DAS	Balilla	0.607936	0.358785	0.128632	-0.219423	1.4353
	YB×Balilla	-1.113990971954469*	0.358785	0.0145574	-1.94135	-0.286632
	YB	0.665729	0.358785	0.100622	-0.161631	1.49309
YB×Balilla_5DAS	Balilla	1.721927188868878*	0.358785	0.00135669	0.894568	2.54929
	Balilla×YB	1.113990971954469*	0.358785	0.0145574	0.286632	1.94135
	YB	1.779719628885290*	0.358785	0.00110633	0.95236	2.60708
YB_5DAS	Balilla	-0.0577924	0.358785	0.876025	-0.885152	0.769567
	Balilla×YB	-0.665729	0.358785	0.100622	-1.49309	0.161631
	YB×Balilla	-1.779719628885290*	0.358785	0.00110633	-2.60708	-0.95236
Balilla_10DAS	Balilla×YB	-1.18782	0.52919	0.0550285	-2.40814	0.0324913
	YB×Balilla	-3.046149712438005*	0.52919	0.000425933	-4.26646	-1.82584
	YB	0.0512982	0.52919	0.925161	-1.16902	1.27161
Balilla×YB_10DAS	Balilla	1.18782	0.52919	0.0550285	-0.0324913	2.40814
	YB×Balilla	-1.858327486743882*	0.52919	0.0079424	-3.07864	-0.638014
	YB	1.239120407268807*	0.52919	0.0473016	0.0188069	2.45943
YB×Balilla_10DAS	Balilla	3.046149712438006*	0.52919	0.000425933	1.82584	4.26646
	Balilla×YB	1.858327486743882*	0.52919	0.0079424	0.638014	3.07864
	YB	3.097447894012689*	0.52919	0.000381396	1.87713	4.31776
YB_10DAS	Balilla	-0.0512982	0.52919	0.925161	-1.27161	1.16902
	Balilla×YB	-1.239120407268807*	0.52919	0.0473016	-2.45943	-0.0188069
	YB×Balilla	-3.097447894012688*	0.52919	0.000381396	-4.31776	-1.87713
Balilla_15DAS	Balilla×YB	-3.265367132428014*	0.396693	7.48132e-08	-4.09285	-2.43788
	YB×Balilla	-2.897665658263545*	0.396693	4.61214e-07	-3.72515	-2.07018
	YB	0.117075	0.396693	0.770938	-0.710412	0.944562
Balilla×YB_15DAS	Balilla	3.265367132428015*	0.396693	7.48132e-08	2.43788	4.09285
	YB×Balilla	0.367701	0.396693	0.365021	-0.459786	1.19519
	YB	3.382442139732497*	0.396693	4.29389e-08	2.55496	4.20993
YB×Balilla_15DAS	Balilla	2.897665658263545*	0.396693	4.61214e-07	2.07018	3.72515
	Balilla×YB	-0.367701	0.396693	0.365021	-1.19519	0.459786
	YB	3.014740665568027*	0.396693	2.55251e-07	2.18725	3.84223
YB_15DAS	Balilla	-0.117075	0.396693	0.770938	-0.944562	0.710412
	Balilla×YB	-3.382442139732497*	0.396693	4.29389e-08	-4.20993	-2.55496
	YB×Balilla	-3.014740665568027*	0.396693	2.55251e-07	-3.84223	-2.18725
Statistical source data for Fig. 1E P values for significantly enriched GO terms.
Term ID	Term	Term P value corrected with Benjamini-Hochberg
GO:0004497	Monooxygenase activity	2.00516e-08
GO:0016709	Oxidoreductase activity, acting on paired donors, with incorporation or reduction of molecular oxygen, NAD(P)H as one donor, and incorporation of one atom of oxygen	0.00047505
GO:0072593	Reactive oxygen species metabolic process	0.000423936
GO:0042744	Hydrogen peroxide catabolic process	0.000341877
GO:0010333	Terpene synthase activity	0.00440032
GO:0016114	Terpenoid biosynthetic process	0.000412601
GO:0010817	Regulation of hormone levels	0.0017192
GO:0042446	Hormone biosynthetic process	0.00129755
KEGG:00591	Linoleic acid metabolism	0.00659245
GO:0030258	Lipid modification	0.00299253
GO:0034440	Lipid oxidation	0.00447472
GO:0016702	Oxidoreductase activity, acting on single donors with incorporation of molecular oxygen, incorporation of two atoms of oxygen	0.00128591
Statistical source data for Fig. 1F Normalized expression levels of 37 heterosis-associated genes.
Gene ID	Balilla 5 DAS_1	Balilla 5 DAS_2	Balilla 5 DAS_3	YB 5 DAS_1	YB 5 DAS_2	YB 5 DAS_3	Balilla×YB 5 DAS_1	Balilla×YB 5 DAS_2	Balilla×YB 5 DAS_3	YB×Balilla 5 DAS_1	YB×Balilla 5 DAS_2	YB×Balilla 5 DAS_3	Balilla 10 DAS_1	Balilla 10 DAS_2	Balilla 10 DAS_3	YB 10 DAS_1	YB 10 DAS_2	YB 10 DAS_3	Balilla×YB 10 DAS_1	Balilla×YB 10 DAS_2	Balilla×YB 10 DAS_3	YB×Balilla 10 DAS_1	YB×Balilla 10 DAS_2	YB×Balilla 10 DAS_3	Balilla 15 DAS_1	Balilla 15 DAS_2	Balilla 15 DAS_3	YB 15 DAS_1	YB 15 DAS_2	YB 15 DAS_3	YB×Balilla 15 DAS_1	YB×Balilla 15 DAS_2	YB×Balilla 15 DAS_3	Balilla×YB 15 DAS_1	Balilla×YB 15 DAS_2	Balilla×YB 15 DAS_3
Os04g0691900	1.071	-0.467751	0.159196	-2.34606	-2.3692	-4.06266	-3.19951	-2.4938	-3.90578	-2.09379	-1.15223	-2.62601	1.30528	0.927792	0.762343	1.83038	1.40266	0.740583	0.00805063	0.697412	1.40579	-0.451212	-1.0483	-0.214522	1.48562	1.60514	1.10801	-2.48341	-0.0790203	-0.0604506	3.2696	1.84091	1.79694	1.52549	1.2533	1.14538
Os08g0425500	1.10436	1.38267	1.02593	-2.83148	-5.53912	-5.64763	-1.24015	-0.36135	-1.70414	-0.984166	-1.15223	-1.13125	0.544215	0.522535	0.470387	0.880037	0.728426	0.117146	-0.0553748	0.329372	-0.449477	-0.745659	0.00903027	0.330474	1.91913	1.37474	2.08977	-1.59032	-0.794043	0.0154983	2.35421	1.1771	1.26877	2.58239	0.994211	1.18911
Os02g0240100	1.33263	1.62741	2.72994	-0.509555	-1.83868	-4.06266	2.1736	3.20022	1.97687	2.6611	3.33354	3.08698	6.56518	6.0865	6.09059	1.91751	2.20726	1.75318	4.66057	5.00059	4.90295	5.32934	5.71988	5.65119	2.56519	2.6702	2.34483	1.36745	1.02493	1.84904	5.10662	4.58553	4.08477	3.12147	3.40777	4.81127
Os02g0240300	5.37553	6.50083	6.59301	4.92741	3.92236	4.2212	7.23292	7.55091	7.10391	7.07151	7.44154	7.66096	8.01576	7.53417	7.12432	6.29261	6.2804	6.5574	7.00599	7.58224	7.71195	7.66525	7.59565	7.97149	6.87475	6.55624	7.06653	5.34496	5.86417	5.25268	8.00402	8.38907	8.11082	7.99225	8.64526	8.1669
Os04g0688600	-1.48887	-1.26422	-3.1913	2.72311	2.26178	2.42384	3.04208	2.84193	2.33072	2.40312	3.04983	3.23423	3.31643	2.73655	2.6802	3.45229	3.8213	4.30644	3.6275	4.54049	4.35507	4.35376	4.32815	4.77584	3.36549	3.15053	3.25766	3.09726	3.84327	4.24382	4.60118	4.82419	4.52069	4.15669	4.17461	4.51748
Os04g0688500	-2.25939	-1.60525	-1.42577	-5.15341	-5.53912	-5.64763	0.0399557	1.48524	0.248029	0.316494	1.62131	1.62191	3.01602	2.8076	3.25835	-6.17525	-4.82616	-5.09231	3.78743	3.32165	2.691	4.14389	3.1706	3.46022	1.94099	3.02483	2.57729	-5.29076	-6.52196	-5.2699	4.27765	3.95639	3.9108	2.2221	2.4122	3.45841
Os06g0546500	2.62182	3.21237	2.83107	3.08021	4.05147	3.61212	3.12842	3.36227	3.20066	3.87382	4.12314	3.92158	1.28724	2.09006	1.60544	0.539	-0.182307	0.522403	2.91391	1.69263	0.929035	3.53905	2.49379	2.28519	1.26075	0.291176	0.482614	0.542129	1.49484	0.796185	0.573996	0.632101	0.888736	-0.162564	0.348876	1.35184
Os07g0677100	1.89633	1.74524	2.56892	2.51192	2.6945	3.35519	1.77522	1.38319	1.43763	1.58309	2.21952	1.43025	2.59274	2.41111	2.41892	4.8184	5.00831	4.9805	4.25924	4.5773	4.77829	4.32002	3.62336	4.08716	-1.02683	-0.287183	0.437171	3.7509	4.58852	4.30941	3.55558	3.28256	2.73783	2.32095	2.77083	3.11737
Os11g0112400	0.128885	-0.467751	-0.655248	0.401177	-0.68114	-0.221362	-2.12151	-2.73481	-3.90578	-0.849865	0.146111	-1.56188	0.742543	0.716804	0.0687703	1.34045	1.61678	1.89638	0.0688047	-0.312174	-1.10155	1.66085	1.19345	0.725105	2.04558	1.52862	1.2061	1.2791	2.08906	0.562986	1.99685	1.84091	0.888736	0.754974	0.192756	1.1003
Os02g0770800	2.53885	3.22595	2.03367	1.53309	2.47769	3.23196	2.62209	1.24039	1.0107	1.04199	1.23077	0.6288	3.98419	4.21093	4.68965	3.14893	3.03802	2.2914	3.83193	3.05706	2.38019	0.977632	-2.55732	1.77955	5.85365	6.26003	6.27854	3.55159	5.06065	3.50817	3.05419	3.03675	3.0343	4.91702	4.79988	4.89945
Os01g0211200	3.12279	1.88873	1.45256	1.32232	1.55891	1.86807	-1.61455	-0.908838	-1.97978	-0.613797	-1.40749	-0.800043	-3.21829	-3.10196	-1.62722	0.454111	0.955197	0.522403	-2.13879	-1.33154	-1.58698	-2.38612	-0.703167	-4.5603	-5.11429	-6.47701	-6.52861	-0.646904	0.554852	-0.626048	-3.2126	-1.5982	-1.60065	-3.33249	-4.93653	-4.87698
Os01g0972200	1.071	1.45364	1.33226	2.54008	1.97658	2.05973	2.06102	2.02008	1.72066	2.08873	2.53616	2.24098	3.36882	2.47295	2.84526	3.70587	4.22096	3.97109	2.07252	1.91433	1.26901	3.43781	3.30258	2.52363	2.90251	2.75901	2.8829	3.31287	4.26675	4.4288	4.03343	3.37025	2.40627	1.05983	2.14029	2.13424
Os01g0349800	1.05403	1.02701	0.896162	-5.15341	-5.53912	-5.64763	-0.754725	-0.521815	0.112146	-0.787129	-0.171859	0.390288	2.4622	1.97129	1.92368	-0.889843	-0.433846	-2.28495	0.480119	0.65868	0.757848	0.994026	1.19345	-0.16798	1.91913	1.15962	1.48819	-0.767199	-1.03011	-2.94798	1.23366	1.20916	1.44038	0.440101	2.02926	1.1003
Os01g0227700	1.84791	2.61198	0.826621	5.38089	4.29535	5.22351	4.89794	4.40288	4.64497	4.26284	4.86051	4.88825	4.56588	4.3271	3.80974	5.32709	5.28367	5.23075	4.45117	5.18905	5.16844	5.3131	5.26433	5.62334	3.93283	3.89694	3.93797	4.73576	5.32392	5.64821	5.73635	6.13129	6.09712	5.8045	5.92223	5.43477
Os01g0227800	1.95236	1.81877	1.74416	5.30294	4.04772	4.68441	4.38795	4.258	4.3066	4.0814	4.51866	4.37706	0.660859	0.469586	0.268079	5.91122	5.71784	5.84654	4.45829	5.44521	5.4561	5.52466	5.68878	5.79689	3.78959	3.4699	3.97422	5.13236	5.94793	6.17148	6.07511	6.46665	6.2787	6.49141	6.62237	6.14469
Os02g0218700	-4.76189	-5.51215	-5.51323	-5.15341	-5.53912	-5.64763	-6.36944	-6.19424	-6.2277	-6.34172	-6.36168	-6.08545	-0.740239	-2.02395	-1.1418	-1.78293	-1.65624	-3.50734	-0.749748	-2.29306	-1.37286	-4.15165	-1.86544	-1.89733	-5.11429	-6.47701	-6.52861	0.201093	0.808953	3.32629	0.348115	1.04121	1.71014	-0.0594703	-0.292671	-0.970092
Os03g0138200	4.93566	5.70763	5.73173	6.73875	6.84377	6.93381	6.33598	6.49903	6.66655	6.71	6.63355	6.902	5.01259	5.01987	5.32091	5.35076	5.03337	5.90275	4.85529	4.82259	4.30929	5.1984	5.63895	5.3905	4.40731	4.1294	4.28597	6.66815	5.77294	5.2369	3.53961	3.85871	3.96335	4.19368	3.27779	3.38511
Os03g0658800	5.02982	4.50327	4.79169	7.20056	6.98958	7.2632	7.04168	6.56086	6.98251	6.67178	6.74472	6.16396	5.04515	5.5981	5.891	8.92792	8.95284	8.66164	7.54245	7.66747	8.08325	7.35029	7.18272	7.72424	7.16503	7.07434	7.11851	8.50132	8.52852	7.80139	6.38322	7.07939	7.25805	8.05319	8.20318	7.98041
Os04g0171800	3.40302	1.88873	1.90462	-5.15341	-5.53912	-5.64763	-4.78447	-6.19424	-4.64274	-6.34172	-4.77672	-3.27809	1.92273	1.50291	2.04633	-4.59028	-1.65624	-2.77038	1.3937	1.43055	2.03126	-1.3443	0.400455	-1.75294	2.32033	3.71405	3.86906	-5.29076	-6.52196	-5.2699	1.15197	1.04121	1.20671	2.15936	2.02926	1.56596
Os04g0570500	7.8578	5.92092	5.50428	4.87863	4.54967	5.26751	1.26719	1.75413	2.51713	1.92038	1.70978	0.48441	2.54041	2.3899	2.51356	3.8868	3.9715	3.63221	1.62371	1.88946	1.63335	2.18106	1.94681	1.38612	1.62717	2.29448	2.52938	2.11012	2.42932	2.97327	2.62029	0.534253	0.888736	2.09378	2.20302	1.83726
Os05g0515200	3.8067	3.8866	3.61348	-0.905484	-1.45166	-2.4777	2.82286	3.05606	2.98418	2.61538	2.83553	2.87745	4.31532	3.83534	3.82036	0.0145789	0.531389	-1.63288	3.06694	3.44057	3.4504	3.6749	3.48876	3.96718	4.75453	4.65806	4.89398	1.94764	1.89166	2.1138	4.40358	4.8625	4.44543	4.60022	4.67634	4.7285
Os06g0568600	-6.34685	-5.51215	-5.51323	-5.15341	-1.83868	-4.06266	-6.36944	-6.19424	-4.64274	-3.53436	-6.36168	-4.50048	-6.02564	-6.27188	-6.27108	-3.00532	-4.82616	-5.09231	-2.83067	-4.95603	-2.7714	-1.6156	-2.00983	-1.28728	-5.11429	-6.47701	-4.20669	-1.83133	-3.35204	-3.68494	0.348115	-0.543749	-0.443108	-0.273595	-1.23609	-1.70706
Os06g0599200	-4.02492	-2.70479	-2.0538	-5.15341	-5.53912	-5.64763	-3.19951	-3.02432	-6.2277	-1.29732	-0.807095	-2.38501	1.37524	0.203853	0.784203	-6.17525	-4.82616	-5.09231	0.210359	1.06634	-0.502916	0.294605	0.151635	-0.653406	1.78052	3.00075	1.74285	-5.29076	-6.52196	-5.2699	2.36634	1.46955	0.965698	0.126943	-1.02964	1.80952
Os07g0111900	-0.513958	-0.868289	-1.60634	-2.34606	-3.21719	-5.64763	-6.36944	-6.19424	-6.2277	-4.75676	-6.36168	-6.08545	-2.11875	-3.10196	-4.68612	-4.59028	-2.01881	-3.50734	-3.07168	-3.37107	-3.90891	-3.66622	-2.79832	-2.44482	0.667066	-0.695648	0.955202	0.686519	0.017195	0.996883	0.973266	1.59618	1.4671	0.637138	0.896363	0.850937
Os07g0635500	1.28978	0.596379	0.159196	-1.45297	-3.21719	-1.56016	-3.19951	-2.73481	-1.01825	1.64128	-0.528794	-1.13125	1.00778	0.357476	0.740148	1.10088	0.846262	1.44685	0.886744	0.958854	1.00757	3.1319	2.26188	1.70649	1.85149	3.58234	0.265802	-0.336564	-1.76708	-0.626048	3.21702	3.15669	1.1083	0.036745	1.08584	0.677606
Os08g0507100	-6.34685	-5.51215	-5.51323	-5.15341	-5.53912	-5.64763	-6.36944	-6.19424	-6.2277	-4.01979	-4.77672	-6.08545	0.794538	-0.599455	0.908829	-6.17525	-4.82616	-2.77038	-0.648465	1.13849	0.510631	0.3466	1.90715	0.512952	-3.52933	-0.985155	-4.94365	-2.96883	-4.20004	-0.626048	-2.0751	-1.21117	-0.546201	-1.45802	-1.02964	-0.78952
Os10g0165300	5.56117	4.1044	2.9004	2.21291	2.14036	2.47649	-0.69701	-1.24004	-0.250424	-0.191971	1.27494	-0.41302	0.940143	1.2595	1.16355	3.62727	3.30826	2.95754	-0.916398	0.65868	-2.5304	-0.542842	-0.703167	-0.312369	0.667066	1.39951	1.66614	0.381665	1.05547	1.76352	-0.325075	-2.12871	-1.3942	0.036745	0.272927	0.480569
Os02g0571300	3.42299	2.66278	1.7629	2.37797	2.15437	2.91079	2.07765	1.73057	0.783523	0.934407	0.969233	0.143373	2.10879	1.35017	0.928593	3.42653	3.09865	2.9356	1.40553	2.47303	2.70285	2.73831	2.12162	1.9262	2.60681	2.34636	3.15964	3.18091	3.48226	3.99922	3.36332	3.31239	3.38891	3.64097	4.30426	3.62684
Os04g0340300	4.09298	1.70702	1.72518	0.679479	0.343522	-1.3997	2.92289	2.00052	1.04842	2.32006	4.10694	1.97525	7.30989	7.7268	7.15322	3.83738	2.68954	3.08262	7.38131	7.21254	6.43205	6.5441	6.87939	7.14692	7.34283	7.37503	7.30418	-0.336564	0.808953	1.17304	6.52448	5.80923	5.75216	3.49618	4.03214	5.62585
Os04g0344100	-6.34685	-5.51215	-5.51323	-3.56845	-5.53912	-5.64763	-6.36944	-6.19424	-6.2277	-4.01979	-6.36168	-6.08545	-3.21829	-6.27188	-6.27108	2.52866	2.18506	0.635614	1.36976	-4.95603	-2.5304	-1.51938	-3.4504	-2.23837	-5.11429	-3.01758	-4.94365	3.75636	3.79432	7.10214	2.26637	2.26361	4.26306	2.56636	3.00011	2.70045
Os09g0344500	-4.76189	-5.51215	-3.1913	-5.15341	-5.53912	-5.64763	-6.36944	-6.19424	-3.42035	-6.34172	-6.36168	-6.08545	-6.02564	-4.68692	-6.27108	-6.17525	-4.82616	-5.09231	-6.53111	-6.54099	-6.23084	-2.56669	-6.25776	-3.82333	-3.52933	-2.57012	-2.1363	-5.29076	-6.52196	-5.2699	0.615219	-2.49128	-0.777527	-0.829988	-1.23609	-0.353421
Os09g0547500	2.24187	1.66776	1.54205	1.38575	0.133305	-0.155774	0.317065	0.771544	0.215239	1.55915	1.79313	1.4144	4.11007	4.20689	4.13513	2.50071	1.58323	2.0876	3.70849	3.59472	3.37093	3.43481	2.90966	3.3997	5.17226	5.30967	3.93184	2.31657	2.3329	2.29234	3.49614	3.45291	3.66758	2.13783	2.7001	3.55347
Os09g0545300	1.42794	1.14607	-0.303776	3.38186	2.76922	3.34955	3.09613	2.93246	2.24397	2.6723	4.14115	3.51633	5.50915	5.40628	4.96673	4.65051	5.56293	5.23525	4.88199	6.06055	5.5303	5.08436	5.7426	4.73509	4.44604	4.84097	5.21075	3.86659	4.63349	4.96731	4.46124	4.32524	4.40454	4.45541	4.6578	4.97007
Os02g0704000	3.05616	2.13891	1.64664	2.24747	1.53769	2.21656	-0.102649	0.945311	0.54048	0.896687	1.1697	-0.202803	1.81356	1.88294	1.55547	4.63934	4.63532	3.85898	2.67102	3.10106	2.5538	2.35614	2.08654	1.79138	3.55459	3.45521	3.78767	3.30543	4.61054	4.63247	3.90218	3.90838	4.21658	4.92647	4.88206	4.49588
Os03g0738600	-1.48887	-5.51215	-5.51323	-3.56845	-5.53912	-2.84027	-1.72558	0.248703	-1.47282	-4.75676	-3.19176	-1.44159	5.44857	0.13751	-0.779227	6.94871	7.0841	5.15918	0.183137	3.18182	0.455664	5.81903	6.60003	6.80037	0.0149888	0.621024	0.837709	0.775329	1.62269	-0.0604506	0.655296	0.373789	0.676191	5.25373	5.75434	4.86953
Os08g0508800	-2.43996	-0.757258	0.101481	2.97071	0.343522	1.3636	2.95475	2.30161	1.70893	2.82067	3.68408	3.41639	4.48116	3.05679	3.47543	4.6313	4.69544	5.12323	3.98951	4.2164	4.55951	4.66533	4.74997	4.45744	2.6339	3.82105	2.4458	5.18193	4.41982	5.11919	4.70984	4.35421	3.72405	2.35867	3.08028	3.07138
Os12g0559200	5.58204	5.71848	5.32203	5.84165	5.63018	5.54651	5.85668	5.85663	5.50827	5.60628	5.74913	5.751	7.5391	5.65404	5.64517	8.18292	8.28644	7.60444	5.84529	6.26898	6.02685	7.62091	7.80825	8.38265	6.13541	6.13425	6.51322	5.89721	5.93002	6.58613	6.15328	6.1572	6.24243	7.95349	8.31303	8.07558
Statistical source data for Fig. 1H Plant height of YB, ZH11, ZH11 mutant lines, and F1 hybrids.
Name	Plant height (cm)
YB	109.1
YB	109.2
YB	113.6
YB	113.5
YB	117.2
YB	117.1
YB	111.3
YB	116.4
YB	120.8
YB	113.5
YB×ZH11	154.1
YB×ZH11	156.1
YB×ZH11	157.7
YB×ZH11	157.6
YB×ZH11	157.2
YB×ZH11	163.2
YB×ZH11	166.3
YB×ZH11	161.1
YB×ZH11	152.3
YB×ZH11	160.4
ZH11	112.5
ZH11	114.6
ZH11	115.6
ZH11	107.9
ZH11	111.8
ZH11	117.4
ZH11	116.4
ZH11	112.7
ZH11	112.6
ZH11	108.1
ZH11-2 bp×YB	156.9
ZH11-2 bp×YB	168.6
ZH11-2 bp×YB	156.9
ZH11-2 bp×YB	160.2
ZH11-2 bp×YB	155.1
ZH11-2 bp×YB	156.2
ZH11-2 bp×YB	158.6
ZH11-2 bp×YB	160.3
ZH11-2 bp×YB	156.7
ZH11-2 bp×YB	160.7
ZH11-2 bp	111.3
ZH11-2 bp	123.7
ZH11-2 bp	116.7
ZH11-2 bp	115.2
ZH11-2 bp	112.3
ZH11-2 bp	119.1
ZH11-2 bp	122.1
ZH11-2 bp	115.1
ZH11-2 bp	113.2
ZH11-2 bp	105.1
ZH11-1 bp×YB	163.6
ZH11-1 bp×YB	156.2
ZH11-1 bp×YB	159.7
ZH11-1 bp×YB	155.2
ZH11-1 bp×YB	161.2
ZH11-1 bp×YB	161.6
ZH11-1 bp×YB	162.7
ZH11-1 bp×YB	162.3
ZH11-1 bp×YB	163.3
ZH11-1 bp×YB	162.2
ZH11-1 bp	105.1
ZH11-1 bp	106.2
ZH11-1 bp	105.7
ZH11-1 bp	110.1
ZH11-1 bp	110.4
ZH11-1 bp	107.3
ZH11-1 bp	109.3
ZH11-1 bp	103.4
ZH11-1 bp	102.7
ZH11-1 bp	109.8
ZH11-16 bp×YB	167.4
ZH11-16 bp×YB	159.2
ZH11-16 bp×YB	160.2
ZH11-16 bp×YB	160.6
ZH11-16 bp×YB	166.2
ZH11-16 bp×YB	163.2
ZH11-16 bp×YB	158.1
ZH11-16 bp×YB	160.2
ZH11-16 bp×YB	162.4
ZH11-16 bp×YB	162.6
ZH11-16 bp	113.4
ZH11-16 bp	114.2
ZH11-16 bp	112.1
ZH11-16 bp	106.5
ZH11-16 bp	107.6
ZH11-16 bp	111.4
ZH11-16 bp	103.2
ZH11-16 bp	106.8
ZH11-16 bp	109.2
ZH11-16 bp	103.2
Statistical source data for Fig. 1K Seedling length of YB, ZH11, ZH11 mutant lines, and F1 hybrids.
Name	Seedling length (cm)
YB	16.493
YB	17.9171
YB	16.0419
YB	18.876
YB	16.2084
YB	19.2528
YB	19.4534
YB	18.0488
YB	18.7808
YB	15.5135
YB	16.0534
YB	14.3064
YB	17.5391
YB	18.2115
YB	19.3031
YB×ZH11	16.9301
YB×ZH11	22.4793
YB×ZH11	16.2606
YB×ZH11	17.2002
YB×ZH11	17.1242
YB×ZH11	16.5554
YB×ZH11	19.4131
YB×ZH11	23.4246
YB×ZH11	21.2078
YB×ZH11	18.6747
YB×ZH11	24.0535
YB×ZH11	20.9003
YB×ZH11	24.3617
YB×ZH11	22.8539
YB×ZH11	17.6683
ZH11	13.4834
ZH11	11.11
ZH11	12.2119
ZH11	14.7876
ZH11	12.9856
ZH11	17.2899
ZH11	13.6458
ZH11	11.4463
ZH11	17.7358
ZH11	18.2164
ZH11	15.0938
ZH11	15.9792
ZH11	14.3094
ZH11	16.4621
ZH11	16.6276
ZH11-2 bp×YB	16.8195
ZH11-2 bp×YB	19.0347
ZH11-2 bp×YB	17.1099
ZH11-2 bp×YB	16.3153
ZH11-2 bp×YB	20.2637
ZH11-2 bp×YB	16.9497
ZH11-2 bp×YB	19.9343
ZH11-2 bp×YB	15.2342
ZH11-2 bp×YB	17.2153
ZH11-2 bp×YB	17.2943
ZH11-2 bp×YB	14.3143
ZH11-2 bp×YB	14.0988
ZH11-2 bp×YB	16.922
ZH11-2 bp×YB	15.4372
ZH11-2 bp×YB	16.2158
ZH11-2 bp	17.8911
ZH11-2 bp	13.888
ZH11-2 bp	13.9025
ZH11-2 bp	17.9366
ZH11-2 bp	17.6556
ZH11-2 bp	11.2375
ZH11-2 bp	10.8142
ZH11-2 bp	9.04927
ZH11-2 bp	11.4502
ZH11-2 bp	8.06843
ZH11-2 bp	13.1815
ZH11-2 bp	12.0455
ZH11-2 bp	16.0258
ZH11-2 bp	13.477
ZH11-2 bp	14.3068
ZH11-1 bp×YB	22.7797
ZH11-1 bp×YB	21.0845
ZH11-1 bp×YB	21.7281
ZH11-1 bp×YB	25.0607
ZH11-1 bp×YB	21.8183
ZH11-1 bp×YB	20.9067
ZH11-1 bp×YB	21.7643
ZH11-1 bp×YB	24.5502
ZH11-1 bp×YB	21.7888
ZH11-1 bp×YB	19.4221
ZH11-1 bp×YB	23.2666
ZH11-1 bp×YB	21.7144
ZH11-1 bp×YB	21.177
ZH11-1 bp×YB	24.253
ZH11-1 bp×YB	21.5886
ZH11-1 bp	13.6278
ZH11-1 bp	15.2833
ZH11-1 bp	14.164
ZH11-1 bp	16.0942
ZH11-1 bp	15.5602
ZH11-1 bp	15.1846
ZH11-1 bp	15.5615
ZH11-1 bp	13.6461
ZH11-1 bp	17.3131
ZH11-1 bp	16.2298
ZH11-1 bp	13.9945
ZH11-1 bp	12.5603
ZH11-1 bp	14.2409
ZH11-1 bp	14.371
ZH11-1 bp	11.5845
ZH11-16 bp×YB	19.5733
ZH11-16 bp×YB	21.1535
ZH11-16 bp×YB	16.9077
ZH11-16 bp×YB	25.3531
ZH11-16 bp×YB	19.8434
ZH11-16 bp×YB	24.5024
ZH11-16 bp×YB	22.8525
ZH11-16 bp×YB	19.3009
ZH11-16 bp×YB	25.3146
ZH11-16 bp×YB	21.575
ZH11-16 bp×YB	25.0013
ZH11-16 bp×YB	19.8275
ZH11-16 bp×YB	25.5277
ZH11-16 bp×YB	22.8018
ZH11-16 bp×YB	22.6978
ZH11-16 bp	18.2543
ZH11-16 bp	17.6134
ZH11-16 bp	18.9697
ZH11-16 bp	15.0837
ZH11-16 bp	20.0617
ZH11-16 bp	17.7427
ZH11-16 bp	17.0776
ZH11-16 bp	20.1554
ZH11-16 bp	17.2618
ZH11-16 bp	19.1892
ZH11-16 bp	16.5789
ZH11-16 bp	19.704
ZH11-16 bp	20.2501
ZH11-16 bp	17.4477
ZH11-16 bp	19.302

## Sheet: Fig.2
Statistical source data for Fig. 2B Percentages of differential molecules between F1 hybrids and parents in those of the parents.
Gene (%)	Metabolite (%)
86.2	83.1
83.5	79.6
96	84.9
95.2	82.4
97.1	69.4
94.3	78.6
96.5	79.1
95.7	82.9
85.2	89.4
87.8	90
96.1	95
94.9	93.4
Statistical source data for Fig. 2B Independent samples t test to the percentages of differentially expressed genes and metabolites from those of the parents.
Group	Levene's Test for Equality of Variances		t-test for Equality of Means
	F	Sig.	t	df	Sig. (2-tailed)	Mean Difference	Std. Error Difference	95% Confidence Interval of the Difference
								Lower	Upper
Equal variances assumed	0.519426	0.478676	3.3062	22	0.00321445	8.39167	2.53816	3.12784	13.6555
Equal variances not assumed			3.3062	19.8369	0.00355479	8.39167	2.53816	3.09436	13.689
Statistical source data for Fig. 2E Enriched metabolic pathways of 645 heterosis-associated metabolites in positive ion mode.
Pathway name	P value(-log10)	FDR	Pathway impact
Phenylpropanoid biosynthesis	5.4692	0.00032246	0.06394
Arachidonic acid metabolism	4.1859	0.002064	0
Phenylalanine metabolism	4.1859	0.002064	0.76923
Phenylalanine, tyrosine and tryptophan biosynthesis	2.0271	0.16939	0.03003
Tryptophan metabolism	1.9725	0.16939	0.41379
Tropane, piperidine and pyridine alkaloid biosynthesis	1.9707	0.16939	0
Aminoacyl-tRNA biosynthesis	1.8802	0.17884	0
Tyrosine metabolism	1.2886	0.54304	0.16757
Lysine degradation	1.2886	0.54304	0.25
Flavonoid biosynthesis	1.1549	0.63768	0.03329
Valine, leucine and isoleucine biosynthesis	1.1317	0.63768	0
Biosynthesis of secondary metabolites - unclassified	1.003	0.78613	1
Monoterpenoid biosynthesis	0.92817	0.80061	0
Isoquinoline alkaloid biosynthesis	0.92817	0.80061	0.41176
Ubiquinone and other terpenoid-quinone biosynthesis	0.79155	1	0.00102
Valine, leucine and isoleucine degradation	0.75337	1	0
Zeatin biosynthesis	0.44718	1	0.00678
alpha-Linolenic acid metabolism	0.36244	1	0
Arginine and proline metabolism	0.35067	1	0
Statistical source data for Fig. 2F Enriched pathways of 626 heterosis-associated genes and 645 heterosis-associated metabolites.
Pathway name	P value (-log10)	FDR	Pathway impact
Phenylpropanoid biosynthesis	6.8651	1.7873e-05	0.61111
Flavonoid biosynthesis	4.1726	0.0044024	0.19008
Tropane, piperidine and pyridine alkaloid biosynthesis	3.4613	0.015096	0.21918
Phenylalanine metabolism	3.3267	0.015437	0.35616
Galactose metabolism	3.1999	0.016534	0.5
Tryptophan metabolism	2.5167	0.066432	0.2
Inositol phosphate metabolism	2.43	0.067539	0.27632
Glucosinolate biosynthesis	2.3846	0.067539	0
Phenylalanine, tyrosine and tryptophan biosynthesis	2.2023	0.091364	0.40323
Valine, leucine and isoleucine biosynthesis	1.7575	0.22894	0.34146
beta-Alanine metabolism	1.7038	0.23381	0.33333
Linoleic acid metabolism	1.6475	0.23381	0.1875
Tyrosine metabolism	1.6161	0.23381	0.15789
Fructose and mannose metabolism	1.6023	0.23381	0.30263
Arachidonic acid metabolism	1.5112	0.24955	0.05
Valine, leucine and isoleucine degradation	1.4952	0.24955	0.2875
Amino sugar and nucleotide sugar metabolism	1.4897	0.24955	0.22156
Phosphatidylinositol signaling system	1.4044	0.28682	0.36207
alpha-Linolenic acid metabolism	1.3618	0.29972	0.26866
Isoquinoline alkaloid biosynthesis	1.3224	0.30715	0.054688
Lysine degradation	1.3077	0.30715	0.20896
Zeatin biosynthesis	1.1871	0.38703	0.15517
Aminoacyl-tRNA biosynthesis	1.0916	0.45084	0.052632
Glycolysis or Gluconeogenesis	1.083	0.45084	0.50794
Biosynthesis of secondary metabolites - other antibiotics	0.97146	0.5596	0
Pentose phosphate pathway	0.8732	0.67149	0.25424
Starch and sucrose metabolism	0.85887	0.67149	0.54651
Cyanoamino acid metabolism	0.80556	0.72415	0
Thiamine metabolism	0.78032	0.72415	0.021277
Nitrogen metabolism	0.78032	0.72415	0.15789
Cutin, suberine and wax biosynthesis	0.75529	0.73946	0.085106
Pantothenate and CoA biosynthesis	0.7432	0.73946	0.18182
ABC transporters	0.71952	0.75725	0
Flavone and flavonol biosynthesis	0.69756	0.7731	0.035714
Glycine, serine and threonine metabolism	0.65235	0.8334	0.036145
Homologous recombination	0.58193	0.95288	0
Biosynthesis of secondary metabolites - unclassified	0.49044	1	0.027027
Betalain biosynthesis	0.46676	1	0
MAPK signaling pathway - plant	0.46048	1	0.032787
Stilbenoid, diarylheptanoid and gingerol biosynthesis	0.40421	1	0.029412
Ascorbate and aldarate metabolism	0.38957	1	0.089552
Fatty acid biosynthesis	0.37448	1	0.36486
Plant-pathogen interaction	0.36781	1	0
Taurine and hypotaurine metabolism	0.34615	1	0.12
Plant hormone signal transduction	0.3365	1	0.042553
Glycerolipid metabolism	0.33316	1	0.11475
Mismatch repair	0.32495	1	0
Lysine biosynthesis	0.30554	1	0
Biotin metabolism	0.29943	1	0.16667
Monobactam biosynthesis	0.29349	1	0
Ether lipid metabolism	0.27126	1	0.125
Arginine and proline metabolism	0.2492	1	0.056604
DNA replication	0.24653	1	0
Ubiquinone and other terpenoid-quinone biosynthesis	0.24309	1	0.029126
Proteasome	0.22882	1	0
Carotenoid biosynthesis	0.22573	1	0.044025
Monoterpenoid biosynthesis	0.2166	1	0.016667
Histidine metabolism	0.2166	1	0.033898
Glutathione metabolism	0.21491	1	0.15152
Protein processing in endoplasmic reticulum	0.21199	1	0.013699
Nucleotide excision repair	0.19801	1	0
Limonene and pinene degradation	0.19801	1	0.030303
Nicotinate and nicotinamide metabolism	0.19113	1	0.084507
N-Glycan biosynthesis	0.18135	1	0.041096
Fatty acid elongation	0.17218	1	0.074074
Phagosome	0.16637	1	0
Steroid biosynthesis	0.14535	1	0.044444
Porphyrin and chlorophyll metabolism	0.14237	1	0.027027
Cysteine and methionine metabolism	0.14237	1	0.070796
Ribosome	0.1341	1	0
Carbon fixation in photosynthetic organisms	0.12329	1	0.032258
Fatty acid degradation	0.11936	1	0.057692
RNA degradation	0.10169	1	0
Pyruvate metabolism	0.09397	1	0.10714
Pentose and glucuronate interconversions	0.085546	1	0.014493
Ubiquitin mediated proteolysis	0.069984	1	0
Endocytosis	0.051675	1	0
Oxidative phosphorylation	0.046528	1	0
Glycerophospholipid metabolism	0.045838	1	0.28846
Purine metabolism	0.032107	1	0.005618
Spliceosome	0.028541	1	0

## Sheet: Fig.3
Statistical source data for Fig. 3A Analysis of variance of rice seedling length at 15 days after sowing.
Seedling length	LSD ALPHA(0.05).	Multiple Comparisons
(I) group	(J) group	Mean Difference (I-J)	Std. Error	Sig.	95% Confidence Interval
					Lower Bound	Upper Bound
610234×Balilla	Balilla×610234	-0.457381	0.564322	0.419421	-1.57585	0.661087
	610234×Qianlijing	-0.563191	0.564322	0.320492	-1.68166	0.555277
	Qianlijing×610234	-0.766563	0.564322	0.177148	-1.88503	0.351905
	Balilla×C418	1.355564509810464*	0.564322	0.0179915	0.237097	2.47403
	C418×Balilla	0.56213	0.651623	0.390218	-0.729366	1.85363
	Balilla×Mianhui725	-1.263177197494372*	0.582829	0.0323868	-2.41833	-0.108028
	Mianhui725×Balilla	-1.507972765458085*	0.582829	0.0109885	-2.66312	-0.352824
	Balilla×Qianlijing	-0.930579	0.564322	0.102022	-2.04905	0.187889
	Qianlijing×Balilla	-0.262268	0.564322	0.643038	-1.38074	0.8562
	Balilla×YB	-1.03254	0.564322	0.0700284	-2.15101	0.0859298
	YB×Balilla	-0.664837	0.564322	0.241316	-1.7833	0.453631
	C418×Qianlijing	-2.186352592529946*	0.582829	0.0002837	-3.3415	-1.0312
	Qianlijing×C418	-0.974638	0.651623	0.13762	-2.26613	0.316858
	C418×YB	-0.657831	0.609537	0.282868	-1.86591	0.550252
	YB×C418	-0.842539	0.582829	0.151158	-1.99769	0.31261
	Mianhui725×Qianlijing	0.151474	0.651623	0.816619	-1.14002	1.44297
	Qianlijing×Mianhui725	0.554536	0.651623	0.396631	-0.73696	1.84603
	YB×Qianlijing	0.13694	0.564322	0.808722	-0.981528	1.25541
	Qianlijing×YB	1.05166	0.564322	0.0650729	-0.0668113	2.17012
	Mianhui725	0.18033	0.564322	0.749919	-0.938137	1.2988
	Qianlijing	2.654422020141013*	0.564322	7.53295e-06	1.53595	3.77289
	YB	2.349904026462742*	0.564322	6.27198e-05	1.23144	3.46837
	610234	0.989349	0.564322	0.0823853	-0.129119	2.10782
	C418	1.05314	0.564322	0.064701	-0.0653281	2.17161
	Balilla	2.232829019158260*	0.564322	0.000135626	1.11436	3.3513
Balilla×610234	610234×Balilla	0.457381	0.564322	0.419421	-0.661087	1.57585
	610234×Qianlijing	-0.10581	0.460767	0.818803	-1.01903	0.807416
	Qianlijing×610234	-0.309182	0.460767	0.50363	-1.22241	0.604043
	Balilla×C418	1.812945405773192*	0.460767	0.000146981	0.89972	2.72617
	C418×Balilla	1.01951	0.564322	0.0735819	-0.0989573	2.13798
	Balilla×Mianhui725	-0.805796	0.483257	0.0982997	-1.7636	0.152002
	Mianhui725×Balilla	-1.050591869495356*	0.483257	0.0318693	-2.00839	-0.0927931
	Balilla×Qianlijing	-0.473198	0.460767	0.306704	-1.38642	0.440027
	Qianlijing×Balilla	0.195113	0.460767	0.6728	-0.718112	1.10834
	Balilla×YB	-0.575157	0.460767	0.21461	-1.48838	0.338068
	YB×Balilla	-0.207456	0.460767	0.653432	-1.12068	0.70577
	C418×Qianlijing	-1.728971696567218*	0.483257	0.000518497	-2.68677	-0.771173
	Qianlijing×C418	-0.517257	0.564322	0.361376	-1.63572	0.601211
	C418×YB	-0.20045	0.515153	0.697955	-1.22147	0.820567
	YB×C418	-0.385158	0.483257	0.42718	-1.34296	0.572641
	Mianhui725×Qianlijing	0.608855	0.564322	0.283008	-0.509613	1.72732
	Qianlijing×Mianhui725	1.01192	0.564322	0.0757214	-0.106551	2.13038
	YB×Qianlijing	0.594321	0.460767	0.199832	-0.318904	1.50755
	Qianlijing×YB	1.509037526858077*	0.460767	0.00141661	0.595812	2.42226
	Mianhui725	0.637711	0.460767	0.169179	-0.275514	1.55094
	Qianlijing	3.111802916103742*	0.460767	7.32305e-10	2.19858	4.02503
	YB	2.807284922425471*	0.460767	1.70605e-08	1.89406	3.72051
	610234	1.446729727114665*	0.460767	0.00217578	0.533504	2.35995
	C418	1.510520733117502*	0.460767	0.001402	0.597295	2.42375
	Balilla	2.690209915120988*	0.460767	5.51141e-08	1.77698	3.60344
610234×Qianlijing	610234×Balilla	0.563191	0.564322	0.320492	-0.555277	1.68166
	Balilla×610234	0.10581	0.460767	0.818803	-0.807416	1.01903
	Qianlijing×610234	-0.203372	0.460767	0.659814	-1.1166	0.709853
	Balilla×C418	1.918755017092138*	0.460767	6.26856e-05	1.00553	2.83198
	C418×Balilla	1.125320290658195*	0.564322	0.048637	0.00685234	2.24379
	Balilla×Mianhui725	-0.699987	0.483257	0.150354	-1.65779	0.257812
	Mianhui725×Balilla	-0.944782	0.483257	0.0531396	-1.90258	0.0130165
	Balilla×Qianlijing	-0.367389	0.460767	0.426986	-1.28061	0.545837
	Qianlijing×Balilla	0.300922	0.460767	0.515073	-0.612303	1.21415
	Balilla×YB	-0.469348	0.460767	0.310638	-1.38257	0.443878
	YB×Balilla	-0.101646	0.460767	0.825815	-1.01487	0.811579
	C418×Qianlijing	-1.623162085248271*	0.483257	0.00107927	-2.58096	-0.665363
	Qianlijing×C418	-0.411447	0.564322	0.467504	-1.52992	0.707021
	C418×YB	-0.0946406	0.515153	0.85458	-1.11566	0.926376
	YB×C418	-0.279349	0.483257	0.56442	-1.23715	0.67845
	Mianhui725×Qianlijing	0.714664	0.564322	0.208065	-0.403804	1.83313
	Qianlijing×Mianhui725	1.11773	0.564322	0.0501494	-0.000741414	2.23619
	YB×Qianlijing	0.700131	0.460767	0.131535	-0.213094	1.61336
	Qianlijing×YB	1.614847138177023*	0.460767	0.000664508	0.701622	2.52807
	Mianhui725	0.743521	0.460767	0.109493	-0.169704	1.65675
	Qianlijing	3.217612527422688*	0.460767	2.38262e-10	2.30439	4.13084
	YB	2.913094533744417*	0.460767	5.80091e-09	1.99987	3.82632
	610234	1.552539338433611*	0.460767	0.00104217	0.639314	2.46576
	C418	1.616330344436449*	0.460767	0.000657331	0.703105	2.52956
	Balilla	2.796019526439935*	0.460767	1.91172e-08	1.88279	3.70924
Qianlijing×610234	610234×Balilla	0.766563	0.564322	0.177148	-0.351905	1.88503
	Balilla×610234	0.309182	0.460767	0.50363	-0.604043	1.22241
	610234×Qianlijing	0.203372	0.460767	0.659814	-0.709853	1.1166
	Balilla×C418	2.122127338848529*	0.460767	1.12029e-05	1.2089	3.03535
	C418×Balilla	1.328692612414585*	0.564322	0.0203382	0.210225	2.44716
	Balilla×Mianhui725	-0.496614	0.483257	0.306394	-1.45441	0.461184
	Mianhui725×Balilla	-0.74141	0.483257	0.127879	-1.69921	0.216389
	Balilla×Qianlijing	-0.164016	0.460767	0.722556	-1.07724	0.749209
	Qianlijing×Balilla	0.504295	0.460767	0.276162	-0.40893	1.41752
	Balilla×YB	-0.265975	0.460767	0.564965	-1.1792	0.64725
	YB×Balilla	0.101726	0.460767	0.82568	-0.811499	1.01495
	C418×Qianlijing	-1.419789763491881*	0.483257	0.00403251	-2.37759	-0.461991
	Qianlijing×C418	-0.208075	0.564322	0.713054	-1.32654	0.910393
	C418×YB	0.108732	0.515153	0.833229	-0.912285	1.12975
	YB×C418	-0.0759763	0.483257	0.875364	-1.03378	0.881822
	Mianhui725×Qianlijing	0.918037	0.564322	0.106668	-0.200431	2.0365
	Qianlijing×Mianhui725	1.321098855649694*	0.564322	0.0210487	0.202631	2.43957
	YB×Qianlijing	0.903503	0.460767	0.0524457	-0.00972211	1.81673
	Qianlijing×YB	1.818219459933413*	0.460767	0.000140973	0.904994	2.73144
	Mianhui725	.946893297741998*	0.460767	0.0422661	0.033668	1.86012
	Qianlijing	3.420984849179078*	0.460767	2.65833e-11	2.50776	4.33421
	YB	3.116466855500807*	0.460767	6.97144e-10	2.20324	4.02969
	610234	1.755911660190002*	0.460767	0.000229644	0.842686	2.66914
	C418	1.819702666192839*	0.460767	0.000139326	0.906477	2.73293
	Balilla	2.999391848196325*	0.460767	2.37707e-09	2.08617	3.91262
Balilla×C418	610234×Balilla	-1.355564509810463*	0.564322	0.0179915	-2.47403	-0.237097
	Balilla×610234	-1.812945405773192*	0.460767	0.000146981	-2.72617	-0.89972
	610234×Qianlijing	-1.918755017092138*	0.460767	6.26856e-05	-2.83198	-1.00553
	Qianlijing×610234	-2.122127338848529*	0.460767	1.12029e-05	-3.03535	-1.2089
	C418×Balilla	-0.793435	0.564322	0.162569	-1.9119	0.325033
	Balilla×Mianhui725	-2.618741707304835*	0.483257	3.62372e-07	-3.57654	-1.66094
	Mianhui725×Balilla	-2.863537275268548*	0.483257	3.69917e-08	-3.82134	-1.90574
	Balilla×Qianlijing	-2.286143763748459*	0.460767	2.59323e-06	-3.19937	-1.37292
	Qianlijing×Balilla	-1.617832531612961*	0.460767	0.000650137	-2.53106	-0.704607
	Balilla×YB	-2.388102623080218*	0.460767	1.01252e-06	-3.30133	-1.47488
	YB×Balilla	-2.020401148915749*	0.460767	2.6866e-05	-2.93363	-1.10718
	C418×Qianlijing	-3.541917102340409*	0.483257	4.28306e-11	-4.49972	-2.58412
	Qianlijing×C418	-2.330202289131303*	0.564322	7.15378e-05	-3.44867	-1.21173
	C418×YB	-2.013395610959915*	0.515153	0.000161714	-3.03441	-0.992379
	YB×C418	-2.198103630851264*	0.483257	1.40828e-05	-3.1559	-1.2403
	Mianhui725×Qianlijing	-1.204090605411991*	0.564322	0.0351104	-2.32256	-0.0856227
	Qianlijing×Mianhui725	-0.801028	0.564322	0.158621	-1.9195	0.317439
	YB×Qianlijing	-1.218624191520515*	0.460767	0.00938169	-2.13185	-0.305399
	Qianlijing×YB	-0.303908	0.460767	0.510921	-1.21713	0.609317
	Mianhui725	-1.175234041106531*	0.460767	0.0121417	-2.08846	-0.262009
	Qianlijing	1.298857510330549*	0.460767	0.00572456	0.385632	2.21208
	YB	.994339516652278*	0.460767	0.0331219	0.0811143	1.90756
	610234	-0.366216	0.460767	0.42846	-1.27944	0.54701
	C418	-0.302425	0.460767	0.512982	-1.21565	0.610801
	Balilla	0.877265	0.460767	0.0595572	-0.0359607	1.79049
C418×Balilla	610234×Balilla	-0.56213	0.651623	0.390218	-1.85363	0.729366
	Balilla×610234	-1.01951	0.564322	0.0735819	-2.13798	0.0989573
	610234×Qianlijing	-1.125320290658195*	0.564322	0.048637	-2.24379	-0.00685234
	Qianlijing×610234	-1.328692612414585*	0.564322	0.0203382	-2.44716	-0.210225
	Balilla×C418	0.793435	0.564322	0.162569	-0.325033	1.9119
	Balilla×Mianhui725	-1.825306980870891*	0.582829	0.00223102	-2.98046	-0.670158
	Mianhui725×Balilla	-2.070102548834605*	0.582829	0.000566462	-3.22525	-0.914954
	Balilla×Qianlijing	-1.492709037314515*	0.564322	0.00937223	-2.61118	-0.374241
	Qianlijing×Balilla	-0.824398	0.564322	0.146929	-1.94287	0.29407
	Balilla×YB	-1.594667896646275*	0.564322	0.00561091	-2.71314	-0.4762
	YB×Balilla	-1.226966422481805*	0.564322	0.0318503	-2.34543	-0.108498
	C418×Qianlijing	-2.748482375906466*	0.582829	7.17287e-06	-3.90363	-1.59333
	Qianlijing×C418	-1.536767562697360*	0.651623	0.0201376	-2.82826	-0.245272
	C418×YB	-1.219960884525971*	0.609537	0.0478282	-2.42804	-0.0118774
	YB×C418	-1.404668904417320*	0.582829	0.0176229	-2.55982	-0.24952
	Mianhui725×Qianlijing	-0.410656	0.651623	0.52988	-1.70215	0.88084
	Qianlijing×Mianhui725	-0.00759376	0.651623	0.990723	-1.29909	1.2839
	YB×Qianlijing	-0.425189	0.564322	0.452803	-1.54366	0.693278
	Qianlijing×YB	0.489527	0.564322	0.387596	-0.628941	1.60799
	Mianhui725	-0.381799	0.564322	0.500117	-1.50027	0.736669
	Qianlijing	2.092292236764493*	0.564322	0.000330767	0.973824	3.21076
	YB	1.787774243086222*	0.564322	0.00199175	0.669306	2.90624
	610234	0.427219	0.564322	0.450654	-0.691249	1.54569
	C418	0.49101	0.564322	0.386164	-0.627458	1.60948
	Balilla	1.670699235781740*	0.564322	0.00376896	0.552231	2.78917
Balilla×Mianhui725	610234×Balilla	1.263177197494372*	0.582829	0.0323868	0.108028	2.41833
	Balilla×610234	0.805796	0.483257	0.0982997	-0.152002	1.7636
	610234×Qianlijing	0.699987	0.483257	0.150354	-0.257812	1.65779
	Qianlijing×610234	0.496614	0.483257	0.306394	-0.461184	1.45441
	Balilla×C418	2.618741707304835*	0.483257	3.62372e-07	1.66094	3.57654
	C418×Balilla	1.825306980870892*	0.582829	0.00223102	0.670158	2.98046
	Mianhui725×Balilla	-0.244796	0.504745	0.628658	-1.24518	0.755593
	Balilla×Qianlijing	0.332598	0.483257	0.492762	-0.625201	1.2904
	Qianlijing×Balilla	1.000909175691874*	0.483257	0.0407036	0.0431104	1.95871
	Balilla×YB	0.230639	0.483257	0.634132	-0.72716	1.18844
	YB×Balilla	0.598341	0.483257	0.218323	-0.359458	1.55614
	C418×Qianlijing	-0.923175	0.504745	0.0701345	-1.92356	0.0772127
	Qianlijing×C418	0.288539	0.582829	0.621549	-0.866609	1.44369
	C418×YB	0.605346	0.535363	0.260654	-0.455726	1.66642
	YB×C418	0.420638	0.504745	0.40646	-0.57975	1.42103
	Mianhui725×Qianlijing	1.414651101892844*	0.582829	0.0168539	0.259502	2.5698
	Qianlijing×Mianhui725	1.817713224106001*	0.582829	0.00232349	0.662564	2.97286
	YB×Qianlijing	1.400117515784320*	0.483257	0.00455091	0.442319	2.35792
	Qianlijing×YB	2.314833828389720*	0.483257	5.29054e-06	1.35704	3.27263
	Mianhui725	1.443507666198304*	0.483257	0.00347993	0.485709	2.40131
	Qianlijing	3.917599217635385*	0.483257	8.32967e-13	2.9598	4.8754
	YB	3.613081223957114*	0.483257	2.04762e-11	2.65528	4.57088
	610234	2.252526028646308*	0.483257	8.95523e-06	1.29473	3.21032
	C418	2.316317034649146*	0.483257	5.22414e-06	1.35852	3.27412
	Balilla	3.496006216652632*	0.483257	6.87844e-11	2.53821	4.4538
Mianhui725×Balilla	610234×Balilla	1.507972765458085*	0.582829	0.0109885	0.352824	2.66312
	Balilla×610234	1.050591869495356*	0.483257	0.0318693	0.0927931	2.00839
	610234×Qianlijing	0.944782	0.483257	0.0531396	-0.0130165	1.90258
	Qianlijing×610234	0.74141	0.483257	0.127879	-0.216389	1.69921
	Balilla×C418	2.863537275268549*	0.483257	3.69917e-08	1.90574	3.82134
	C418×Balilla	2.070102548834605*	0.582829	0.000566462	0.914954	3.22525
	Mianhui725×Balilla	0.244796	0.504745	0.628658	-0.755593	1.24518
	Balilla×Qianlijing	0.577394	0.483257	0.23476	-0.380405	1.53519
	Qianlijing×Balilla	1.245704743655587*	0.483257	0.01128	0.287906	2.2035
	Balilla×YB	0.475435	0.483257	0.327386	-0.482364	1.43323
	YB×Balilla	0.843136	0.483257	0.0838562	-0.114663	1.80093
	C418×Qianlijing	-0.67838	0.504745	0.181738	-1.67877	0.322008
	Qianlijing×C418	0.533335	0.582829	0.36217	-0.621814	1.68848
	C418×YB	0.850142	0.535363	0.115189	-0.21093	1.91121
	YB×C418	0.665434	0.504745	0.190148	-0.334955	1.66582
	Mianhui725×Qianlijing	1.659446669856557*	0.582829	0.00527161	0.504298	2.8146
	Qianlijing×Mianhui725	2.062508792069714*	0.582829	0.00059211	0.90736	3.21766
	YB×Qianlijing	1.644913083748033*	0.483257	0.000930682	0.687114	2.60271
	Qianlijing×YB	2.559629396353433*	0.483257	6.19018e-07	1.60183	3.51743
	Mianhui725	1.688303234162017*	0.483257	0.000689819	0.730505	2.6461
	Qianlijing	4.162394785599098*	0.483257	6.09331e-14	3.2046	5.12019
	YB	3.857876791920827*	0.483257	1.56871e-12	2.90008	4.81568
	610234	2.497321596610022*	0.483257	1.08083e-06	1.53952	3.45512
	C418	2.561112602612859*	0.483257	6.10805e-07	1.60331	3.51891
	Balilla	3.740801784616345*	0.483257	5.38911e-12	2.783	4.6986
Balilla×Qianlijing	610234×Balilla	0.930579	0.564322	0.102022	-0.187889	2.04905
	Balilla×610234	0.473198	0.460767	0.306704	-0.440027	1.38642
	610234×Qianlijing	0.367389	0.460767	0.426986	-0.545837	1.28061
	Qianlijing×610234	0.164016	0.460767	0.722556	-0.749209	1.07724
	Balilla×C418	2.286143763748459*	0.460767	2.59323e-06	1.37292	3.19937
	C418×Balilla	1.492709037314516*	0.564322	0.00937223	0.374241	2.61118
	Balilla×Mianhui725	-0.332598	0.483257	0.492762	-1.2904	0.625201
	Mianhui725×Balilla	-0.577394	0.483257	0.23476	-1.53519	0.380405
	Qianlijing×Balilla	0.668311	0.460767	0.14981	-0.244914	1.58154
	Balilla×YB	-0.101959	0.460767	0.825288	-1.01518	0.811266
	YB×Balilla	0.265743	0.460767	0.565305	-0.647483	1.17897
	C418×Qianlijing	-1.255773338591950*	0.483257	0.010656	-2.21357	-0.297975
	Qianlijing×C418	-0.0440585	0.564322	0.937913	-1.16253	1.07441
	C418×YB	0.272748	0.515153	0.59757	-0.748269	1.29377
	YB×C418	0.0880401	0.483257	0.855779	-0.869759	1.04584
	Mianhui725×Qianlijing	1.08205	0.564322	0.0577996	-0.0364148	2.20052
	Qianlijing×Mianhui725	1.485115280549625*	0.564322	0.00972799	0.366647	2.60358
	YB×Qianlijing	1.067519572227944*	0.460767	0.022382	0.154294	1.98074
	Qianlijing×YB	1.982235884833344*	0.460767	3.70472e-05	1.06901	2.89546
	Mianhui725	1.110909722641928*	0.460767	0.0175811	0.197684	2.02413
	Qianlijing	3.585001274079009*	0.460767	4.40552e-12	2.67178	4.49823
	YB	3.280483280400738*	0.460767	1.21517e-10	2.36726	4.19371
	610234	1.919928085089932*	0.460767	6.20854e-05	1.0067	2.83315
	C418	1.983719091092770*	0.460767	3.659e-05	1.07049	2.89694
	Balilla	3.163408273096256*	0.460767	4.2422e-10	2.25018	4.07663
Qianlijing×Balilla	610234×Balilla	0.262268	0.564322	0.643038	-0.8562	1.38074
	Balilla×610234	-0.195113	0.460767	0.6728	-1.10834	0.718112
	610234×Qianlijing	-0.300922	0.460767	0.515073	-1.21415	0.612303
	Qianlijing×610234	-0.504295	0.460767	0.276162	-1.41752	0.40893
	Balilla×C418	1.617832531612962*	0.460767	0.000650137	0.704607	2.53106
	C418×Balilla	0.824398	0.564322	0.146929	-0.29407	1.94287
	Balilla×Mianhui725	-1.000909175691873*	0.483257	0.0407036	-1.95871	-0.0431104
	Mianhui725×Balilla	-1.245704743655587*	0.483257	0.01128	-2.2035	-0.287906
	Balilla×Qianlijing	-0.668311	0.460767	0.14981	-1.58154	0.244914
	Balilla×YB	-0.77027	0.460767	0.0974495	-1.6835	0.142955
	YB×Balilla	-0.402569	0.460767	0.384207	-1.31579	0.510657
	C418×Qianlijing	-1.924084570727448*	0.483257	0.000123829	-2.88188	-0.966286
	Qianlijing×C418	-0.71237	0.564322	0.209518	-1.83084	0.406098
	C418×YB	-0.395563	0.515153	0.444233	-1.41658	0.625454
	YB×C418	-0.580271	0.483257	0.23245	-1.53807	0.377528
	Mianhui725×Qianlijing	0.413742	0.564322	0.465031	-0.704726	1.53221
	Qianlijing×Mianhui725	0.816804	0.564322	0.150653	-0.301664	1.93527
	YB×Qianlijing	0.399208	0.460767	0.388174	-0.514017	1.31243
	Qianlijing×YB	1.313924652697846*	0.460767	0.00520462	0.400699	2.22715
	Mianhui725	0.442598	0.460767	0.338895	-0.470627	1.35582
	Qianlijing	2.916690041943511*	0.460767	5.59044e-09	2.00346	3.82992
	YB	2.612172048265240*	0.460767	1.18854e-07	1.69895	3.5254
	610234	1.251616852954435*	0.460767	0.00767756	0.338392	2.16484
	C418	1.315407858957272*	0.460767	0.00515584	0.402183	2.22863
	Balilla	2.495097040960758*	0.460767	3.68571e-07	1.58187	3.40832
Balilla×YB	610234×Balilla	1.03254	0.564322	0.0700284	-0.0859298	2.15101
	Balilla×610234	0.575157	0.460767	0.21461	-0.338068	1.48838
	610234×Qianlijing	0.469348	0.460767	0.310638	-0.443878	1.38257
	Qianlijing×610234	0.265975	0.460767	0.564965	-0.64725	1.1792
	Balilla×C418	2.388102623080219*	0.460767	1.01252e-06	1.47488	3.30133
	C418×Balilla	1.594667896646275*	0.564322	0.00561091	0.4762	2.71314
	Balilla×Mianhui725	-0.230639	0.483257	0.634132	-1.18844	0.72716
	Mianhui725×Balilla	-0.475435	0.483257	0.327386	-1.43323	0.482364
	Balilla×Qianlijing	0.101959	0.460767	0.825288	-0.811266	1.01518
	Qianlijing×Balilla	0.77027	0.460767	0.0974495	-0.142955	1.6835
	YB×Balilla	0.367701	0.460767	0.426594	-0.545524	1.28093
	C418×Qianlijing	-1.153814479260191*	0.483257	0.0186807	-2.11161	-0.196016
	Qianlijing×C418	0.0579003	0.564322	0.918468	-1.06057	1.17637
	C418×YB	0.374707	0.515153	0.468559	-0.64631	1.39572
	YB×C418	0.189999	0.483257	0.694966	-0.7678	1.1478
	Mianhui725×Qianlijing	1.184012017668227*	0.564322	0.038206	0.0655441	2.30248
	Qianlijing×Mianhui725	1.587074139881384*	0.564322	0.00583421	0.468606	2.70554
	YB×Qianlijing	1.169478431559703*	0.460767	0.0125581	0.256253	2.0827
	Qianlijing×YB	2.084194744165103*	0.460767	1.55705e-05	1.17097	2.99742
	Mianhui725	1.212868581973687*	0.460767	0.00971184	0.299643	2.12609
	Qianlijing	3.686960133410768*	0.460767	1.42558e-12	2.77373	4.60019
	YB	3.382442139732497*	0.460767	4.0413e-11	2.46922	4.29567
	610234	2.021886944421691*	0.460767	2.653e-05	1.10866	2.93511
	C418	2.085677950424529*	0.460767	1.53724e-05	1.17245	2.9989
	Balilla	3.265367132428015*	0.460767	1.42928e-10	2.35214	4.17859
YB×Balilla	610234×Balilla	0.664837	0.564322	0.241316	-0.453631	1.7833
	Balilla×610234	0.207456	0.460767	0.653432	-0.70577	1.12068
	610234×Qianlijing	0.101646	0.460767	0.825815	-0.811579	1.01487
	Qianlijing×610234	-0.101726	0.460767	0.82568	-1.01495	0.811499
	Balilla×C418	2.020401148915749*	0.460767	2.6866e-05	1.10718	2.93363
	C418×Balilla	1.226966422481805*	0.564322	0.0318503	0.108498	2.34543
	Balilla×Mianhui725	-0.598341	0.483257	0.218323	-1.55614	0.359458
	Mianhui725×Balilla	-0.843136	0.483257	0.0838562	-1.80093	0.114663
	Balilla×Qianlijing	-0.265743	0.460767	0.565305	-1.17897	0.647483
	Qianlijing×Balilla	0.402569	0.460767	0.384207	-0.510657	1.31579
	Balilla×YB	-0.367701	0.460767	0.426594	-1.28093	0.545524
	C418×Qianlijing	-1.521515953424661*	0.483257	0.00211776	-2.47931	-0.563717
	Qianlijing×C418	-0.309801	0.564322	0.584142	-1.42827	0.808667
	C418×YB	0.00700554	0.515153	0.989175	-1.01401	1.02802
	YB×C418	-0.177702	0.483257	0.713796	-1.1355	0.780096
	Mianhui725×Qianlijing	0.816311	0.564322	0.150897	-0.302157	1.93478
	Qianlijing×Mianhui725	1.219372665716915*	0.564322	0.0329021	0.100905	2.33784
	YB×Qianlijing	0.801777	0.460767	0.0846653	-0.111448	1.715
	Qianlijing×YB	1.716493270000633*	0.460767	0.000310881	0.803268	2.62972
	Mianhui725	0.845167	0.460767	0.0693429	-0.0680581	1.75839
	Qianlijing	3.319258659246298*	0.460767	8.0049e-11	2.40603	4.23248
	YB	3.014740665568027*	0.460767	2.02606e-09	2.10152	3.92797
	610234	1.654185470257222*	0.460767	0.000497086	0.74096	2.56741
	C418	1.717976476260059*	0.460767	0.000307384	0.804751	2.6312
	Balilla	2.897665658263545*	0.460767	6.7963e-09	1.98444	3.81089
C418×Qianlijing	610234×Balilla	2.186352592529946*	0.582829	0.0002837	1.0312	3.3415
	Balilla×610234	1.728971696567218*	0.483257	0.000518497	0.771173	2.68677
	610234×Qianlijing	1.623162085248271*	0.483257	0.00107927	0.665363	2.58096
	Qianlijing×610234	1.419789763491881*	0.483257	0.00403251	0.461991	2.37759
	Balilla×C418	3.541917102340410*	0.483257	4.28306e-11	2.58412	4.49972
	C418×Balilla	2.748482375906466*	0.582829	7.17287e-06	1.59333	3.90363
	Balilla×Mianhui725	0.923175	0.504745	0.0701345	-0.0772127	1.92356
	Mianhui725×Balilla	0.67838	0.504745	0.181738	-0.322008	1.67877
	Balilla×Qianlijing	1.255773338591951*	0.483257	0.010656	0.297975	2.21357
	Qianlijing×Balilla	1.924084570727448*	0.483257	0.000123829	0.966286	2.88188
	Balilla×YB	1.153814479260191*	0.483257	0.0186807	0.196016	2.11161
	YB×Balilla	1.521515953424661*	0.483257	0.00211776	0.563717	2.47931
	Qianlijing×C418	1.211714813209106*	0.582829	0.039962	0.0565661	2.36686
	C418×YB	1.528521491380495*	0.535363	0.00515146	0.46745	2.58959
	YB×C418	1.343813471489146*	0.504745	0.00893405	0.343425	2.3442
	Mianhui725×Qianlijing	2.337826496928418*	0.582829	0.000111021	1.18268	3.49298
	Qianlijing×Mianhui725	2.740888619141576*	0.582829	7.56388e-06	1.58574	3.89604
	YB×Qianlijing	2.323292910819895*	0.483257	4.92252e-06	1.36549	3.28109
	Qianlijing×YB	3.238009223425294*	0.483257	9.477e-10	2.28021	4.19581
	Mianhui725	2.366683061233879*	0.483257	3.39266e-06	1.40888	3.32448
	Qianlijing	4.840774612670959*	0.483257	3.89996e-17	3.88298	5.79857
	YB	4.536256618992688*	0.483257	1.07182e-15	3.57846	5.49406
	610234	3.175701423681883*	0.483257	1.76601e-09	2.2179	4.1335
	C418	3.239492429684720*	0.483257	9.3371e-10	2.28169	4.19729
	Balilla	4.419181611688206*	0.483257	3.8155e-15	3.46138	5.37698
Qianlijing×C418	610234×Balilla	0.974638	0.651623	0.13762	-0.316858	2.26613
	Balilla×610234	0.517257	0.564322	0.361376	-0.601211	1.63572
	610234×Qianlijing	0.411447	0.564322	0.467504	-0.707021	1.52992
	Qianlijing×610234	0.208075	0.564322	0.713054	-0.910393	1.32654
	Balilla×C418	2.330202289131304*	0.564322	7.15378e-05	1.21173	3.44867
	C418×Balilla	1.536767562697360*	0.651623	0.0201376	0.245272	2.82826
	Balilla×Mianhui725	-0.288539	0.582829	0.621549	-1.44369	0.866609
	Mianhui725×Balilla	-0.533335	0.582829	0.36217	-1.68848	0.621814
	Balilla×Qianlijing	0.0440585	0.564322	0.937913	-1.07441	1.16253
	Qianlijing×Balilla	0.71237	0.564322	0.209518	-0.406098	1.83084
	Balilla×YB	-0.0579003	0.564322	0.918468	-1.17637	1.06057
	YB×Balilla	0.309801	0.564322	0.584142	-0.808667	1.42827
	C418×Qianlijing	-1.211714813209106*	0.582829	0.039962	-2.36686	-0.0565661
	C418×YB	0.316807	0.609537	0.604292	-0.891277	1.52489
	YB×C418	0.132099	0.582829	0.82112	-1.02305	1.28725
	Mianhui725×Qianlijing	1.12611	0.651623	0.0867906	-0.165384	2.41761
	Qianlijing×Mianhui725	1.529173805932469*	0.651623	0.0207462	0.237678	2.82067
	YB×Qianlijing	1.11158	0.564322	0.051403	-0.00688985	2.23005
	Qianlijing×YB	2.026294410216188*	0.564322	0.000496062	0.907826	3.14476
	Mianhui725	1.154968248024773*	0.564322	0.0430985	0.0365003	2.27344
	Qianlijing	3.629059799461853*	0.564322	3.46321e-09	2.51059	4.74753
	YB	3.324541805783582*	0.564322	4.33039e-08	2.20607	4.44301
	610234	1.963986610472777*	0.564322	0.000721443	0.845519	3.08245
	C418	2.027777616475614*	0.564322	0.000491612	0.90931	3.14625
	Balilla	3.207466798479100*	0.564322	1.11298e-07	2.089	4.32593
C418×YB	610234×Balilla	0.657831	0.609537	0.282868	-0.550252	1.86591
	Balilla×610234	0.20045	0.515153	0.697955	-0.820567	1.22147
	610234×Qianlijing	0.0946406	0.515153	0.85458	-0.926376	1.11566
	Qianlijing×610234	-0.108732	0.515153	0.833229	-1.12975	0.912285
	Balilla×C418	2.013395610959915*	0.515153	0.000161714	0.992379	3.03441
	C418×Balilla	1.219960884525971*	0.609537	0.0478282	0.0118774	2.42804
	Balilla×Mianhui725	-0.605346	0.535363	0.260654	-1.66642	0.455726
	Mianhui725×Balilla	-0.850142	0.535363	0.115189	-1.91121	0.21093
	Balilla×Qianlijing	-0.272748	0.515153	0.59757	-1.29377	0.748269
	Qianlijing×Balilla	0.395563	0.515153	0.444233	-0.625454	1.41658
	Balilla×YB	-0.374707	0.515153	0.468559	-1.39572	0.64631
	YB×Balilla	-0.00700554	0.515153	0.989175	-1.02802	1.01401
	C418×Qianlijing	-1.528521491380495*	0.535363	0.00515146	-2.58959	-0.46745
	Qianlijing×C418	-0.316807	0.609537	0.604292	-1.52489	0.891277
	YB×C418	-0.184708	0.535363	0.730748	-1.24578	0.876364
	Mianhui725×Qianlijing	0.809305	0.609537	0.187039	-0.398778	2.01739
	Qianlijing×Mianhui725	1.212367127761080*	0.609537	0.0492072	0.00428367	2.42045
	YB×Qianlijing	0.794771	0.515153	0.125781	-0.226245	1.81579
	Qianlijing×YB	1.709487732044799*	0.515153	0.00123129	0.688471	2.7305
	Mianhui725	0.838162	0.515153	0.106622	-0.182855	1.85918
	Qianlijing	3.312253121290464*	0.515153	3.48282e-09	2.29124	4.33327
	YB	3.007735127612193*	0.515153	5.51195e-08	1.98672	4.02875
	610234	1.647179932301388*	0.515153	0.00181493	0.626163	2.6682
	C418	1.710970938304225*	0.515153	0.00121982	0.689954	2.73199
	Balilla	2.890660120307711*	0.515153	1.54186e-07	1.86964	3.91168
YB×C418	610234×Balilla	0.842539	0.582829	0.151158	-0.31261	1.99769
	Balilla×610234	0.385158	0.483257	0.42718	-0.572641	1.34296
	610234×Qianlijing	0.279349	0.483257	0.56442	-0.67845	1.23715
	Qianlijing×610234	0.0759763	0.483257	0.875364	-0.881822	1.03378
	Balilla×C418	2.198103630851264*	0.483257	1.40828e-05	1.2403	3.1559
	C418×Balilla	1.404668904417321*	0.582829	0.0176229	0.24952	2.55982
	Balilla×Mianhui725	-0.420638	0.504745	0.40646	-1.42103	0.57975
	Mianhui725×Balilla	-0.665434	0.504745	0.190148	-1.66582	0.334955
	Balilla×Qianlijing	-0.0880401	0.483257	0.855779	-1.04584	0.869759
	Qianlijing×Balilla	0.580271	0.483257	0.23245	-0.377528	1.53807
	Balilla×YB	-0.189999	0.483257	0.694966	-1.1478	0.7678
	YB×Balilla	0.177702	0.483257	0.713796	-0.780096	1.1355
	C418×Qianlijing	-1.343813471489145*	0.504745	0.00893405	-2.3442	-0.343425
	Qianlijing×C418	-0.132099	0.582829	0.82112	-1.28725	1.02305
	C418×YB	0.184708	0.535363	0.730748	-0.876364	1.24578
	Mianhui725×Qianlijing	0.994013	0.582829	0.0909502	-0.161136	2.14916
	Qianlijing×Mianhui725	1.397075147652430*	0.582829	0.0182286	0.241926	2.55222
	YB×Qianlijing	.979479439330749*	0.483257	0.0451206	0.0216807	1.93728
	Qianlijing×YB	1.894195751936149*	0.483257	0.000155212	0.936397	2.85199
	Mianhui725	1.022869589744733*	0.483257	0.0365679	0.0650709	1.98067
	Qianlijing	3.496961141181814*	0.483257	6.81113e-11	2.53916	4.45476
	YB	3.192443147503543*	0.483257	1.49472e-09	2.23464	4.15024
	610234	1.831887952192737*	0.483257	0.000246708	0.874089	2.78969
	C418	1.895678958195575*	0.483257	0.00015349	0.93788	2.85348
	Balilla	3.075368140199061*	0.483257	4.76323e-09	2.11757	4.03317
Mianhui725×Qianlijing	610234×Balilla	-0.151474	0.651623	0.816619	-1.44297	1.14002
	Balilla×610234	-0.608855	0.564322	0.283008	-1.72732	0.509613
	610234×Qianlijing	-0.714664	0.564322	0.208065	-1.83313	0.403804
	Qianlijing×610234	-0.918037	0.564322	0.106668	-2.0365	0.200431
	Balilla×C418	1.204090605411992*	0.564322	0.0351104	0.0856227	2.32256
	C418×Balilla	0.410656	0.651623	0.52988	-0.88084	1.70215
	Balilla×Mianhui725	-1.414651101892843*	0.582829	0.0168539	-2.5698	-0.259502
	Mianhui725×Balilla	-1.659446669856557*	0.582829	0.00527161	-2.8146	-0.504298
	Balilla×Qianlijing	-1.08205	0.564322	0.0577996	-2.20052	0.0364148
	Qianlijing×Balilla	-0.413742	0.564322	0.465031	-1.53221	0.704726
	Balilla×YB	-1.184012017668227*	0.564322	0.038206	-2.30248	-0.0655441
	YB×Balilla	-0.816311	0.564322	0.150897	-1.93478	0.302157
	C418×Qianlijing	-2.337826496928418*	0.582829	0.000111021	-3.49298	-1.18268
	Qianlijing×C418	-1.12611	0.651623	0.0867906	-2.41761	0.165384
	C418×YB	-0.809305	0.609537	0.187039	-2.01739	0.398778
	YB×C418	-0.994013	0.582829	0.0909502	-2.14916	0.161136
	Qianlijing×Mianhui725	0.403062	0.651623	0.537503	-0.888433	1.69456
	YB×Qianlijing	-0.0145336	0.564322	0.979501	-1.133	1.10393
	Qianlijing×YB	0.900183	0.564322	0.113572	-0.218285	2.01865
	Mianhui725	0.0288566	0.564322	0.959312	-1.08961	1.14732
	Qianlijing	2.502948115742541*	0.564322	2.20493e-05	1.38448	3.62142
	YB	2.198430122064270*	0.564322	0.000169293	1.07996	3.3169
	610234	0.837875	0.564322	0.140497	-0.280593	1.95634
	C418	0.901666	0.564322	0.112986	-0.216802	2.02013
	Balilla	2.081355114759788*	0.564322	0.000353959	0.962887	3.19982
Qianlijing×Mianhui725	610234×Balilla	-0.554536	0.651623	0.396631	-1.84603	0.73696
	Balilla×610234	-1.01192	0.564322	0.0757214	-2.13038	0.106551
	610234×Qianlijing	-1.11773	0.564322	0.0501494	-2.23619	0.000741414
	Qianlijing×610234	-1.321098855649694*	0.564322	0.0210487	-2.43957	-0.202631
	Balilla×C418	0.801028	0.564322	0.158621	-0.317439	1.9195
	C418×Balilla	0.00759376	0.651623	0.990723	-1.2839	1.29909
	Balilla×Mianhui725	-1.817713224106001*	0.582829	0.00232349	-2.97286	-0.662564
	Mianhui725×Balilla	-2.062508792069714*	0.582829	0.00059211	-3.21766	-0.90736
	Balilla×Qianlijing	-1.485115280549625*	0.564322	0.00972799	-2.60358	-0.366647
	Qianlijing×Balilla	-0.816804	0.564322	0.150653	-1.93527	0.301664
	Balilla×YB	-1.587074139881384*	0.564322	0.00583421	-2.70554	-0.468606
	YB×Balilla	-1.219372665716914*	0.564322	0.0329021	-2.33784	-0.100905
	C418×Qianlijing	-2.740888619141575*	0.582829	7.56388e-06	-3.89604	-1.58574
	Qianlijing×C418	-1.529173805932469*	0.651623	0.0207462	-2.82067	-0.237678
	C418×YB	-1.212367127761080*	0.609537	0.0492072	-2.42045	-0.00428367
	YB×C418	-1.397075147652430*	0.582829	0.0182286	-2.55222	-0.241926
	Mianhui725×Qianlijing	-0.403062	0.651623	0.537503	-1.69456	0.888433
	YB×Qianlijing	-0.417596	0.564322	0.460894	-1.53606	0.700872
	Qianlijing×YB	0.497121	0.564322	0.380301	-0.621347	1.61559
	Mianhui725	-0.374206	0.564322	0.508662	-1.49267	0.744262
	Qianlijing	2.099885993529384*	0.564322	0.000315521	0.981418	3.21835
	YB	1.795367999851113*	0.564322	0.00190906	0.6769	2.91384
	610234	0.434813	0.564322	0.442667	-0.683655	1.55328
	C418	0.498604	0.564322	0.378887	-0.619864	1.61707
	Balilla	1.678292992546631*	0.564322	0.00361954	0.559825	2.79676
YB×Qianlijing	610234×Balilla	-0.13694	0.564322	0.808722	-1.25541	0.981528
	Balilla×610234	-0.594321	0.460767	0.199832	-1.50755	0.318904
	610234×Qianlijing	-0.700131	0.460767	0.131535	-1.61336	0.213094
	Qianlijing×610234	-0.903503	0.460767	0.0524457	-1.81673	0.00972211
	Balilla×C418	1.218624191520515*	0.460767	0.00938169	0.305399	2.13185
	C418×Balilla	0.425189	0.564322	0.452803	-0.693278	1.54366
	Balilla×Mianhui725	-1.400117515784320*	0.483257	0.00455091	-2.35792	-0.442319
	Mianhui725×Balilla	-1.644913083748033*	0.483257	0.000930682	-2.60271	-0.687114
	Balilla×Qianlijing	-1.067519572227944*	0.460767	0.022382	-1.98074	-0.154294
	Qianlijing×Balilla	-0.399208	0.460767	0.388174	-1.31243	0.514017
	Balilla×YB	-1.169478431559703*	0.460767	0.0125581	-2.0827	-0.256253
	YB×Balilla	-0.801777	0.460767	0.0846653	-1.715	0.111448
	C418×Qianlijing	-2.323292910819894*	0.483257	4.92252e-06	-3.28109	-1.36549
	Qianlijing×C418	-1.11158	0.564322	0.051403	-2.23005	0.00688985
	C418×YB	-0.794771	0.515153	0.125781	-1.81579	0.226245
	YB×C418	-.979479439330749*	0.483257	0.0451206	-1.93728	-0.0216807
	Mianhui725×Qianlijing	0.0145336	0.564322	0.979501	-1.10393	1.133
	Qianlijing×Mianhui725	0.417596	0.564322	0.460894	-0.700872	1.53606
	Qianlijing×YB	.914716312605400*	0.460767	0.0496336	0.00149106	1.82794
	Mianhui725	0.0433902	0.460767	0.925147	-0.869835	0.956615
	Qianlijing	2.517481701851065*	0.460767	2.97462e-07	1.60426	3.43071
	YB	2.212963708172794*	0.460767	5.02077e-06	1.29974	3.12619
	610234	0.852409	0.460767	0.0670255	-0.0608167	1.76563
	C418	.916199518864826*	0.460767	0.0492714	0.00297426	1.82942
	Balilla	2.095888700868311*	0.460767	1.40732e-05	1.18266	3.00911
Qianlijing×YB	610234×Balilla	-1.05166	0.564322	0.0650729	-2.17012	0.0668113
	Balilla×610234	-1.509037526858076*	0.460767	0.00141661	-2.42226	-0.595812
	610234×Qianlijing	-1.614847138177023*	0.460767	0.000664508	-2.52807	-0.701622
	Qianlijing×610234	-1.818219459933413*	0.460767	0.000140973	-2.73144	-0.904994
	Balilla×C418	0.303908	0.460767	0.510921	-0.609317	1.21713
	C418×Balilla	-0.489527	0.564322	0.387596	-1.60799	0.628941
	Balilla×Mianhui725	-2.314833828389719*	0.483257	5.29054e-06	-3.27263	-1.35704
	Mianhui725×Balilla	-2.559629396353433*	0.483257	6.19018e-07	-3.51743	-1.60183
	Balilla×Qianlijing	-1.982235884833344*	0.460767	3.70472e-05	-2.89546	-1.06901
	Qianlijing×Balilla	-1.313924652697846*	0.460767	0.00520462	-2.22715	-0.400699
	Balilla×YB	-2.084194744165103*	0.460767	1.55705e-05	-2.99742	-1.17097
	YB×Balilla	-1.716493270000633*	0.460767	0.000310881	-2.62972	-0.803268
	C418×Qianlijing	-3.238009223425294*	0.483257	9.477e-10	-4.19581	-2.28021
	Qianlijing×C418	-2.026294410216188*	0.564322	0.000496062	-3.14476	-0.907826
	C418×YB	-1.709487732044799*	0.515153	0.00123129	-2.7305	-0.688471
	YB×C418	-1.894195751936149*	0.483257	0.000155212	-2.85199	-0.936397
	Mianhui725×Qianlijing	-0.900183	0.564322	0.113572	-2.01865	0.218285
	Qianlijing×Mianhui725	-0.497121	0.564322	0.380301	-1.61559	0.621347
	YB×Qianlijing	-.914716312605400*	0.460767	0.0496336	-1.82794	-0.00149106
	Mianhui725	-0.871326	0.460767	0.0612747	-1.78455	0.0418991
	Qianlijing	1.602765389245665*	0.460767	0.00072578	0.68954	2.51599
	YB	1.298247395567394*	0.460767	0.00574658	0.385022	2.21147
	610234	-0.0623078	0.460767	0.892682	-0.975533	0.850917
	C418	0.00148321	0.460767	0.997438	-0.911742	0.914708
	Balilla	1.181172388262912*	0.460767	0.0117252	0.267947	2.0944
Mianhui725	610234×Balilla	-0.18033	0.564322	0.749919	-1.2988	0.938137
	Balilla×610234	-0.637711	0.460767	0.169179	-1.55094	0.275514
	610234×Qianlijing	-0.743521	0.460767	0.109493	-1.65675	0.169704
	Qianlijing×610234	-.946893297741997*	0.460767	0.0422661	-1.86012	-0.033668
	Balilla×C418	1.175234041106531*	0.460767	0.0121417	0.262009	2.08846
	C418×Balilla	0.381799	0.564322	0.500117	-0.736669	1.50027
	Balilla×Mianhui725	-1.443507666198304*	0.483257	0.00347993	-2.40131	-0.485709
	Mianhui725×Balilla	-1.688303234162017*	0.483257	0.000689819	-2.6461	-0.730505
	Balilla×Qianlijing	-1.110909722641928*	0.460767	0.0175811	-2.02413	-0.197684
	Qianlijing×Balilla	-0.442598	0.460767	0.338895	-1.35582	0.470627
	Balilla×YB	-1.212868581973687*	0.460767	0.00971184	-2.12609	-0.299643
	YB×Balilla	-0.845167	0.460767	0.0693429	-1.75839	0.0680581
	C418×Qianlijing	-2.366683061233878*	0.483257	3.39266e-06	-3.32448	-1.40888
	Qianlijing×C418	-1.154968248024772*	0.564322	0.0430985	-2.27344	-0.0365003
	C418×YB	-0.838162	0.515153	0.106622	-1.85918	0.182855
	YB×C418	-1.022869589744733*	0.483257	0.0365679	-1.98067	-0.0650709
	Mianhui725×Qianlijing	-0.0288566	0.564322	0.959312	-1.14732	1.08961
	Qianlijing×Mianhui725	0.374206	0.564322	0.508662	-0.744262	1.49267
	YB×Qianlijing	-0.0433902	0.460767	0.925147	-0.956615	0.869835
	Qianlijing×YB	0.871326	0.460767	0.0612747	-0.0418991	1.78455
	Qianlijing	2.474091551437081*	0.460767	4.5028e-07	1.56087	3.38732
	YB	2.169573557758810*	0.460767	7.38483e-06	1.25635	3.0828
	610234	0.809018	0.460767	0.0819302	-0.104207	1.72224
	C418	0.872809	0.460767	0.0608419	-0.0404159	1.78603
	Balilla	2.052498550454328*	0.460767	2.04442e-05	1.13927	2.96572
Qianlijing	610234×Balilla	-2.654422020141012*	0.564322	7.53295e-06	-3.77289	-1.53595
	Balilla×610234	-3.111802916103741*	0.460767	7.32305e-10	-4.02503	-2.19858
	610234×Qianlijing	-3.217612527422687*	0.460767	2.38262e-10	-4.13084	-2.30439
	Qianlijing×610234	-3.420984849179078*	0.460767	2.65833e-11	-4.33421	-2.50776
	Balilla×C418	-1.298857510330549*	0.460767	0.00572456	-2.21208	-0.385632
	C418×Balilla	-2.092292236764493*	0.564322	0.000330767	-3.21076	-0.973824
	Balilla×Mianhui725	-3.917599217635384*	0.483257	8.32967e-13	-4.8754	-2.9598
	Mianhui725×Balilla	-4.162394785599097*	0.483257	6.09331e-14	-5.12019	-3.2046
	Balilla×Qianlijing	-3.585001274079008*	0.460767	4.40552e-12	-4.49823	-2.67178
	Qianlijing×Balilla	-2.916690041943511*	0.460767	5.59044e-09	-3.82992	-2.00346
	Balilla×YB	-3.686960133410768*	0.460767	1.42558e-12	-4.60019	-2.77373
	YB×Balilla	-3.319258659246298*	0.460767	8.0049e-11	-4.23248	-2.40603
	C418×Qianlijing	-4.840774612670959*	0.483257	3.89996e-17	-5.79857	-3.88298
	Qianlijing×C418	-3.629059799461853*	0.564322	3.46321e-09	-4.74753	-2.51059
	C418×YB	-3.312253121290464*	0.515153	3.48282e-09	-4.33327	-2.29124
	YB×C418	-3.496961141181813*	0.483257	6.81113e-11	-4.45476	-2.53916
	Mianhui725×Qianlijing	-2.502948115742541*	0.564322	2.20493e-05	-3.62142	-1.38448
	Qianlijing×Mianhui725	-2.099885993529384*	0.564322	0.000315521	-3.21835	-0.981418
	YB×Qianlijing	-2.517481701851064*	0.460767	2.97462e-07	-3.43071	-1.60426
	Qianlijing×YB	-1.602765389245665*	0.460767	0.00072578	-2.51599	-0.68954
	Mianhui725	-2.474091551437080*	0.460767	4.5028e-07	-3.38732	-1.56087
	YB	-0.304518	0.460767	0.510075	-1.21774	0.608707
	610234	-1.665073188989076*	0.460767	0.00045833	-2.5783	-0.751848
	C418	-1.601282182986239*	0.460767	0.000733659	-2.51451	-0.688057
	Balilla	-0.421593	0.460767	0.362221	-1.33482	0.491632
YB	610234×Balilla	-2.349904026462742*	0.564322	6.27198e-05	-3.46837	-1.23144
	Balilla×610234	-2.807284922425470*	0.460767	1.70605e-08	-3.72051	-1.89406
	610234×Qianlijing	-2.913094533744416*	0.460767	5.80091e-09	-3.82632	-1.99987
	Qianlijing×610234	-3.116466855500807*	0.460767	6.97144e-10	-4.02969	-2.20324
	Balilla×C418	-.994339516652278*	0.460767	0.0331219	-1.90756	-0.0811143
	C418×Balilla	-1.787774243086222*	0.564322	0.00199175	-2.90624	-0.669306
	Balilla×Mianhui725	-3.613081223957113*	0.483257	2.04762e-11	-4.57088	-2.65528
	Mianhui725×Balilla	-3.857876791920827*	0.483257	1.56871e-12	-4.81568	-2.90008
	Balilla×Qianlijing	-3.280483280400737*	0.460767	1.21517e-10	-4.19371	-2.36726
	Qianlijing×Balilla	-2.612172048265240*	0.460767	1.18854e-07	-3.5254	-1.69895
	Balilla×YB	-3.382442139732497*	0.460767	4.0413e-11	-4.29567	-2.46922
	YB×Balilla	-3.014740665568027*	0.460767	2.02606e-09	-3.92797	-2.10152
	C418×Qianlijing	-4.536256618992688*	0.483257	1.07182e-15	-5.49406	-3.57846
	Qianlijing×C418	-3.324541805783582*	0.564322	4.33039e-08	-4.44301	-2.20607
	C418×YB	-3.007735127612193*	0.515153	5.51195e-08	-4.02875	-1.98672
	YB×C418	-3.192443147503542*	0.483257	1.49472e-09	-4.15024	-2.23464
	Mianhui725×Qianlijing	-2.198430122064270*	0.564322	0.000169293	-3.3169	-1.07996
	Qianlijing×Mianhui725	-1.795367999851113*	0.564322	0.00190906	-2.91384	-0.6769
	YB×Qianlijing	-2.212963708172793*	0.460767	5.02077e-06	-3.12619	-1.29974
	Qianlijing×YB	-1.298247395567394*	0.460767	0.00574658	-2.21147	-0.385022
	Mianhui725	-2.169573557758809*	0.460767	7.38483e-06	-3.0828	-1.25635
	Qianlijing	0.304518	0.460767	0.510075	-0.608707	1.21774
	610234	-1.360555195310805*	0.460767	0.00385743	-2.27378	-0.44733
	C418	-1.296764189307968*	0.460767	0.00580044	-2.20999	-0.383539
	Balilla	-0.117075	0.460767	0.799907	-1.0303	0.79615
610234	610234×Balilla	-0.989349	0.564322	0.0823853	-2.10782	0.129119
	Balilla×610234	-1.446729727114665*	0.460767	0.00217578	-2.35995	-0.533504
	610234×Qianlijing	-1.552539338433611*	0.460767	0.00104217	-2.46576	-0.639314
	Qianlijing×610234	-1.755911660190001*	0.460767	0.000229644	-2.66914	-0.842686
	Balilla×C418	0.366216	0.460767	0.42846	-0.54701	1.27944
	C418×Balilla	-0.427219	0.564322	0.450654	-1.54569	0.691249
	Balilla×Mianhui725	-2.252526028646308*	0.483257	8.95523e-06	-3.21032	-1.29473
	Mianhui725×Balilla	-2.497321596610021*	0.483257	1.08083e-06	-3.45512	-1.53952
	Balilla×Qianlijing	-1.919928085089932*	0.460767	6.20854e-05	-2.83315	-1.0067
	Qianlijing×Balilla	-1.251616852954434*	0.460767	0.00767756	-2.16484	-0.338392
	Balilla×YB	-2.021886944421691*	0.460767	2.653e-05	-2.93511	-1.10866
	YB×Balilla	-1.654185470257221*	0.460767	0.000497086	-2.56741	-0.74096
	C418×Qianlijing	-3.175701423681882*	0.483257	1.76601e-09	-4.1335	-2.2179
	Qianlijing×C418	-1.963986610472776*	0.564322	0.000721443	-3.08245	-0.845519
	C418×YB	-1.647179932301387*	0.515153	0.00181493	-2.6682	-0.626163
	YB×C418	-1.831887952192737*	0.483257	0.000246708	-2.78969	-0.874089
	Mianhui725×Qianlijing	-0.837875	0.564322	0.140497	-1.95634	0.280593
	Qianlijing×Mianhui725	-0.434813	0.564322	0.442667	-1.55328	0.683655
	YB×Qianlijing	-0.852409	0.460767	0.0670255	-1.76563	0.0608167
	Qianlijing×YB	0.0623078	0.460767	0.892682	-0.850917	0.975533
	Mianhui725	-0.809018	0.460767	0.0819302	-1.72224	0.104207
	Qianlijing	1.665073188989077*	0.460767	0.00045833	0.751848	2.5783
	YB	1.360555195310806*	0.460767	0.00385743	0.44733	2.27378
	C418	0.063791	0.460767	0.890144	-0.849434	0.977016
	Balilla	1.243480188006323*	0.460767	0.00806947	0.330255	2.15671
C418	610234×Balilla	-1.05314	0.564322	0.064701	-2.17161	0.0653281
	Balilla×610234	-1.510520733117502*	0.460767	0.001402	-2.42375	-0.597295
	610234×Qianlijing	-1.616330344436449*	0.460767	0.000657331	-2.52956	-0.703105
	Qianlijing×610234	-1.819702666192839*	0.460767	0.000139326	-2.73293	-0.906477
	Balilla×C418	0.302425	0.460767	0.512982	-0.610801	1.21565
	C418×Balilla	-0.49101	0.564322	0.386164	-1.60948	0.627458
	Balilla×Mianhui725	-2.316317034649145*	0.483257	5.22414e-06	-3.27412	-1.35852
	Mianhui725×Balilla	-2.561112602612859*	0.483257	6.10805e-07	-3.51891	-1.60331
	Balilla×Qianlijing	-1.983719091092769*	0.460767	3.659e-05	-2.89694	-1.07049
	Qianlijing×Balilla	-1.315407858957272*	0.460767	0.00515584	-2.22863	-0.402183
	Balilla×YB	-2.085677950424529*	0.460767	1.53724e-05	-2.9989	-1.17245
	YB×Balilla	-1.717976476260059*	0.460767	0.000307384	-2.6312	-0.804751
	C418×Qianlijing	-3.239492429684720*	0.483257	9.3371e-10	-4.19729	-2.28169
	Qianlijing×C418	-2.027777616475614*	0.564322	0.000491612	-3.14625	-0.90931
	C418×YB	-1.710970938304225*	0.515153	0.00121982	-2.73199	-0.689954
	YB×C418	-1.895678958195575*	0.483257	0.00015349	-2.85348	-0.93788
	Mianhui725×Qianlijing	-0.901666	0.564322	0.112986	-2.02013	0.216802
	Qianlijing×Mianhui725	-0.498604	0.564322	0.378887	-1.61707	0.619864
	YB×Qianlijing	-.916199518864825*	0.460767	0.0492714	-1.82942	-0.00297426
	Qianlijing×YB	-0.00148321	0.460767	0.997438	-0.914708	0.911742
	Mianhui725	-0.872809	0.460767	0.0608419	-1.78603	0.0404159
	Qianlijing	1.601282182986239*	0.460767	0.000733659	0.688057	2.51451
	YB	1.296764189307968*	0.460767	0.00580044	0.383539	2.20999
	610234	-0.063791	0.460767	0.890144	-0.977016	0.849434
	Balilla	1.179689182003486*	0.460767	0.011828	0.266464	2.09291
Balilla	610234×Balilla	-2.232829019158259*	0.564322	0.000135626	-3.3513	-1.11436
	Balilla×610234	-2.690209915120988*	0.460767	5.51141e-08	-3.60344	-1.77698
	610234×Qianlijing	-2.796019526439934*	0.460767	1.91172e-08	-3.70924	-1.88279
	Qianlijing×610234	-2.999391848196325*	0.460767	2.37707e-09	-3.91262	-2.08617
	Balilla×C418	-0.877265	0.460767	0.0595572	-1.79049	0.0359607
	C418×Balilla	-1.670699235781740*	0.564322	0.00376896	-2.78917	-0.552231
	Balilla×Mianhui725	-3.496006216652631*	0.483257	6.87844e-11	-4.4538	-2.53821
	Mianhui725×Balilla	-3.740801784616344*	0.483257	5.38911e-12	-4.6986	-2.783
	Balilla×Qianlijing	-3.163408273096255*	0.460767	4.2422e-10	-4.07663	-2.25018
	Qianlijing×Balilla	-2.495097040960758*	0.460767	3.68571e-07	-3.40832	-1.58187
	Balilla×YB	-3.265367132428014*	0.460767	1.42928e-10	-4.17859	-2.35214
	YB×Balilla	-2.897665658263545*	0.460767	6.7963e-09	-3.81089	-1.98444
	C418×Qianlijing	-4.419181611688206*	0.483257	3.8155e-15	-5.37698	-3.46138
	Qianlijing×C418	-3.207466798479100*	0.564322	1.11298e-07	-4.32593	-2.089
	C418×YB	-2.890660120307711*	0.515153	1.54186e-07	-3.91168	-1.86964
	YB×C418	-3.075368140199060*	0.483257	4.76323e-09	-4.03317	-2.11757
	Mianhui725×Qianlijing	-2.081355114759788*	0.564322	0.000353959	-3.19982	-0.962887
	Qianlijing×Mianhui725	-1.678292992546630*	0.564322	0.00361954	-2.79676	-0.559825
	YB×Qianlijing	-2.095888700868311*	0.460767	1.40732e-05	-3.00911	-1.18266
	Qianlijing×YB	-1.181172388262912*	0.460767	0.0117252	-2.0944	-0.267947
	Mianhui725	-2.052498550454327*	0.460767	2.04442e-05	-2.96572	-1.13927
	Qianlijing	0.421593	0.460767	0.362221	-0.491632	1.33482
	YB	0.117075	0.460767	0.799907	-0.79615	1.0303
	610234	-1.243480188006323*	0.460767	0.00806947	-2.15671	-0.330255
	C418	-1.179689182003486*	0.460767	0.011828	-2.09291	-0.266464
*. The mean difference is significant at the 0.05 level.
Statistical source data for Fig. 3C Correlation pairs, node degrees, betweenness, expression, and modules of Subnetwork_1 in Network_HLN.
ID1	ID2	Correlation coefficient	Positive/Negative		ID	Degree	Betweenness	Expression		ID	Module
Os03g0382350	M397T42_NEG	-0.923602	neg		Os02g0609400	50	3486.32	19.0335		Os03g0227800	3
Os01g0571700	M811T254_POS	-0.914017	neg		Os10g0150800	41	3564.95	21.8119		Os12g0136500	3
Os03g0382350	M763T245_POS	-0.910729	neg		Os01g0571700	38	2298.81	14.5969		Os04g0549600	3
Os02g0609400	M447T224_POS	-0.90984	neg		Os02g0265900	34	5029.97	7.67373		Os05g0113500	3
Os02g0609400	M475T226_NEG	-0.90984	neg		Os03g0382350	33	1578.29	15.6932		Os12g0589100	3
Os03g0382350	M739T243_NEG	-0.90764	neg		Os01g0117900	32	2584.51	17.09		Os05g0202500	3
Os03g0382350	M764T245_POS	-0.906809	neg		novel.2077	27	2331.52	13.81		Os09g0436500	3
Os02g0609400	M477T227_POS	-0.90668	neg		Os03g0575500	26	1381.27	11.9036		Os08g0301500	3
Os02g0609400	M937T223_NEG	-0.896197	neg		Os02g0145000	26	1060.24	7.19248		novel.3097	3
Os02g0609400	M469T224_POS	-0.894395	neg		Os02g0581900	24	422.88	5.1211		Os06g0470500	3
Os03g0575500	M931T224_POS	-0.893351	neg		Os03g0839900	23	4716.63	11.9313		Os02g0265900	3
Os02g0145000	M557T191_NEG	-0.89072	neg		Os05g0148000	23	379.07	5.65934		novel.1682	3
Os03g0382350	M475T226_NEG	-0.890205	neg		Os06g0124900	23	355.75	8.20397		M480T210_POS	3
Os03g0382350	M937T223_NEG	-0.890205	neg		M763T245_POS	21	732.24	18.0699		M493T156_NEG	3
Os02g0609400	M445T223_NEG	-0.887873	neg		Os05g0192700	21	663.14	14.7821		M711T263_POS	3
Os02g0609400	M975T227_POS	-0.885957	neg		M475T226_NEG	20	1340.28	17.9896		M431T216_NEG	3
Os12g0132000	M397T42_NEG	-0.885313	neg		M447T224_POS	20	1067.77	20.6869		M445T193_POS	3
Os02g0609400	M991T227_POS	-0.884598	neg		M739T243_NEG	20	685.92	17.7867		M837T286_NEG	3
Os01g0117900	M937T223_NEG	-0.884284	neg		Os02g0146700	20	276.3	13.9393		M583T178_NEG	3
Os03g0856500	M549T254_POS	-0.884212	neg		M937T223_NEG	18	1033.25	17.3047		M613T179_NEG	3
Os01g0117900	M915T223_POS	-0.883053	neg		M931T224_POS	18	668.63	20.0639		M295T42_NEG	3
Os03g0382350	M931T224_POS	-0.88208	neg		Os08g0137400	18	200.68	11.1303		M573T220_POS	3
Os08g0215300	M963T209_POS	-0.88088	neg		M963T209_POS	17	3741.77	20.1398		M567T325_NEG	3
Os02g0265900	M915T223_POS	-0.878692	neg		M477T227_POS	17	481.82	20.2795		M693T250_NEG	3
Os03g0382350	M416T137_POS	-0.877454	neg		M764T245_POS	17	423.78	18.0436		M724T258_NEG	3
Os02g0609400	M763T245_POS	-0.876818	neg		M397T42_NEG	16	671.89	13.4841		M189T60_NEG	3
Os02g0609400	M931T224_POS	-0.876617	neg		M533T211_NEG	16	281.54	17.0045		M251T60_NEG	3
Os02g0581900	M397T42_NEG	-0.876488	neg		M975T227_POS	15	769.96	18.3142		M477T257_1_POS	3
Os03g0382350	M236T23_NEG	-0.876303	neg		M589T220_POS	15	358.54	18.9798		M277T164_NEG	3
Os06g0626200	M485T180_POS	-0.875917	neg		Os04g0116600	15	283.14	10.9138		M243T162_NEG	3
Os02g0609400	M764T245_POS	-0.87496	neg		Os12g0239300	15	161.08	21.423		M463T136_NEG	3
Os03g0839900	M801T225_POS	-0.872957	neg		Os08g0198700	14	561.51	19.5674		M121T44_POS	3
Os02g0609400	M236T23_NEG	-0.872257	neg		Os04g0460900	13	357.71	18.0656		M165T44_POS	3
Os02g0609400	M739T243_NEG	-0.871798	neg		M535T215_POS	13	205	19.4784		M461T226_NEG	3
Os03g0382350	M509T151_NEG	-0.871082	neg		M534T211_NEG	13	133.08	17.8485		M577T219_NEG	3
Os03g0785100	M397T42_NEG	-0.870841	neg		Os03g0856500	12	1588.64	27.6905		Os02g0465900	1
Os02g0609400	M520T155_NEG	-0.87031	neg		M793T226_POS	12	516.08	18.8178		Os01g0944200	1
Os05g0192700	M931T224_POS	-0.870125	neg		M469T224_POS	12	332.77	19.4825		Os10g0150800	1
Os01g0117900	M475T226_NEG	-0.869481	neg		M496T214_POS	11	4296.63	45.9143		Os12g0239300	1
Os02g0581900	M739T243_NEG	-0.867349	neg		M362T200_POS	11	2538.53	19.5481		Os04g0429450	1
Os03g0575500	M534T211_NEG	-0.867036	neg		M657T250_NEG	11	853	16.1237		Os05g0585900	1
Os02g0609400	M235T23_NEG	-0.866577	neg		M755T212_NEG	11	444.74	17.4055		Os08g0198700	1
Os03g0382350	M235T23_NEG	-0.866568	neg		Os06g0470500	11	364.62	8.16224		Os02g0609400	1
Os11g0562100	M617T203_NEG	-0.866504	neg		M445T223_NEG	11	257.37	15.0474		Os04g0460900	1
Os02g0609400	M221T23_NEG	-0.865693	neg		M221T23_NEG	11	250.75	17.2162		Os04g0577300	1
Os01g0571700	M755T212_NEG	-0.865307	neg		Os04g0305700	11	176.92	6.99291		Os01g0117900	1
Os03g0382350	M447T224_POS	-0.864976	neg		M236T23_NEG	11	123.79	13.5237		Os12g0448900	1
Os06g0124900	M469T224_POS	-0.864719	neg		Os12g0132000	11	84.99	5.1054		Os08g0345700	1
Os09g0386500	M567T325_NEG	-0.864461	neg		M179T156_POS	10	1360.07	21.4212		Os03g0382350	1
Os04g0478000	M963T209_POS	-0.864315	neg		M915T223_POS	10	1084.88	16.2771		Os06g0147100	1
novel.2077	M447T224_POS	-0.863762	neg		Os06g0626200	10	642.64	4.77978		Os05g0192700	1
novel.2077	M937T223_NEG	-0.863633	neg		Os04g0478000	10	642.03	11.4009		Os01g0571700	1
Os03g0575500	M739T243_NEG	-0.862595	neg		M520T155_NEG	10	375.4	17.8531		Os02g0146700	1
Os03g0839900	M799T222_NEG	-0.862531	neg		M439T207_POS	10	225.52	22.4459		novel.2077	1
Os06g0124900	M447T224_POS	-0.862402	neg		M354T215_POS	10	144.9	18.1464		Os02g0722700	1
Os03g0382350	M477T227_POS	-0.862007	neg		M235T23_NEG	10	84.53	13.8118		Os03g0134300	1
Os05g0148000	M445T223_NEG	-0.86117	neg		Os06g0147100	10	71.09	14.9817		Os03g0575500	1
Os02g0581900	M416T137_POS	-0.859754	neg		M557T191_NEG	9	745.44	13.8246		Os03g0607500	1
Os05g0148000	M469T224_POS	-0.859459	neg		Os01g0944200	9	589.71	22.3449		Os02g0640800	1
Os01g0117900	M975T227_POS	-0.859111	neg		M791T212_NEG	9	326.56	14.8049		Os08g0137400	1
Os03g0382350	M975T227_POS	-0.858853	neg		Os03g0785100	9	199.77	6.51475		Os12g0550600	1
Os04g0577300	M447T224_POS	-0.858743	neg		M573T215_POS	9	168.67	19.1064		Os04g0116600	1
Os01g0571700	M439T207_POS	-0.858154	neg		M509T151_NEG	9	158.48	11.5843		Os05g0208500	1
Os02g0145000	M475T226_NEG	-0.857915	neg		M771T226_POS	9	120.46	18.8184		Os01g0819466	1
Os02g0581900	M763T245_POS	-0.857501	neg		Os04g0555300	8	1921.5	18.7653		Os10g0130500	1
Os02g0145000	M937T223_NEG	-0.856885	neg		M137T156_POS	8	1112	22.6777		Os06g0240001	1
novel.2077	M475T226_NEG	-0.856426	neg		Os09g0436500	8	747.49	16.3348		Os05g0441500	1
Os01g0117900	M513T188_NEG	-0.856352	neg		M493T156_NEG	8	734.63	27.6611		Os06g0124900	1
Os07g0236200	M549T254_POS	-0.856076	neg		M805T224_NEG	8	552.38	17.3086		Os03g0789433	1
Os10g0150800	M533T211_NEG	-0.855892	neg		Os11g0251400	8	507.95	20.383		Os12g0425800	1
Os01g0117900	M509T151_NEG	-0.855892	neg		Os02g0151800	8	322.87	21.7272		Os12g0145566	1
Os05g0192700	M534T211_NEG	-0.855525	neg		M763T270_NEG	8	234.43	16.0826		Os02g0672700	1
Os03g0575500	M533T211_NEG	-0.855313	neg		Os04g0577300	8	194.07	17.4447		Os02g0145000	1
Os03g0382350	M533T211_NEG	-0.855304	neg		M557T215_POS	8	124.43	19.2908		Os04g0305700	1
Os02g0609400	M533T211_NEG	-0.85512	neg		Os05g0208500	8	80.95	9.86616		Os04g0616900	1
Os01g0117900	M401T236_NEG	-0.85512	neg		Os02g0722700	8	18.11	13.7815		Os03g0785100	1
Os03g0575500	M535T215_POS	-0.85512	neg		Os03g0670700	7	947.72	37.4989		novel.95	1
Os03g0839900	M182T102_POS	-0.855065	neg		M482T211_POS	7	814.6	33.8484		Os05g0148000	1
Os02g0581900	M931T224_POS	-0.854982	neg		M541T187_NEG	7	639.98	16.8735		Os02g0581900	1
Os05g0148000	M447T224_POS	-0.854826	neg		Os07g0236200	7	395.55	7.66203		Os12g0132000	1
Os03g0789433	M397T42_NEG	-0.854109	neg		M567T185_1_NEG	7	380.29	20.7423		M137T156_POS	1
Os04g0577300	M469T224_POS	-0.853852	neg		M295T42_NEG	7	318.86	15.1945		M439T207_POS	1
Os05g0148000	M477T227_POS	-0.853852	neg		M416T137_POS	7	261.91	10.3486		M179T156_POS	1
Os04g0460900	M449T227_POS	-0.853392	neg		M693T250_NEG	7	208.49	11.8867		M699T228_NEG	1
Os02g0581900	M764T245_POS	-0.853392	neg		M983T222_NEG	7	193.54	10.2143		M447T224_POS	1
Os10g0150800	M477T227_POS	-0.853134	neg		M445T198_NEG	7	140.19	17.9924		M315T177_POS	1
Os01g0117900	M763T245_POS	-0.85306	neg		M448T198_NEG	7	128.35	16.8385		M477T227_POS	1
Os01g0117900	M764T245_POS	-0.852877	neg		M1091T215_POS	7	47.43	18.2203		M931T224_POS	1
Os10g0150800	M520T155_NEG	-0.85261	neg		M991T227_POS	7	47.3	18.2862		M367T181_NEG	1
Os06g0470500	M477T257_1_POS	-0.852436	neg		Os03g0789433	7	38.92	8.13181		M123T44_POS	1
Os02g0672700	M931T224_POS	-0.852224	neg		Os02g0672700	7	7.55	7.32388		M469T224_POS	1
Os03g0382350	M221T23_NEG	-0.851976	neg		M711T263_POS	6	2490.9	21.2245		M535T215_POS	1
Os01g0571700	M442T175_POS	-0.851718	neg		Os08g0215300	6	1442.62	11.053		M543T219_POS	1
Os04g0116600	M739T243_NEG	-0.85159	neg		M837T286_NEG	6	654.38	15.9078		M557T215_POS	1
Os03g0575500	M763T245_POS	-0.850817	neg		M449T227_POS	6	428.62	14.3004		M559T219_POS	1
Os12g0263800	M841T229_NEG	-0.850743	neg		Os12g0263800	6	291.19	21.2863		M573T215_POS	1
novel.2077	M477T227_POS	-0.850689	neg		M841T229_NEG	6	291.05	16.516		M589T220_POS	1
Os02g0146700	M354T215_POS	-0.850486	neg		Os12g0466200	6	277.2	13.6007		M771T226_POS	1
Os05g0192700	M533T211_NEG	-0.850431	neg		Os01g0386700	6	233.07	14.2565		M793T226_POS	1
Os03g0103800	M963T209_POS	-0.850412	neg		Os11g0562100	6	231.29	15.7815		M809T213_POS	1
Os05g0148000	M475T226_NEG	-0.849936	neg		M787T213_POS	6	194.34	16.9978		M811T254_POS	1
Os02g0609400	M253T155_NEG	-0.849649	neg		M689T225_NEG	6	89.31	17.7941		M975T227_POS	1
Os04g0577300	M421T198_NEG	-0.849476	neg		Os06g0240001	6	75.4	8.3723		M991T227_POS	1
Os07g0597000	M963T209_POS	-0.849163	neg		M699T228_NEG	6	66.19	21.3099		M1091T215_POS	1
Os03g0839900	M493T156_NEG	-0.848941	neg		Os01g0819466	6	58.04	9.7821		M121T102_POS	1
Os02g0151800	M362T200_POS	-0.848832	neg		novel.1682	6	50.94	5.78172		M354T215_POS	1
Os12g0466200	M549T254_POS	-0.848481	neg		Os12g0425800	6	48.61	7.58632		M763T245_POS	1
Os06g0124900	M445T223_NEG	-0.848149	neg		M363T159_POS	6	43.08	10.2242		M764T245_POS	1
Os04g0116600	M764T245_POS	-0.84806	neg		M421T198_NEG	6	38.63	15.0974		M445T198_NEG	1
Os11g0562100	M841T229_NEG	-0.847986	neg		Os05g0441500	5	2141.83	8.29644		M475T226_NEG	1
novel.2077	M931T224_POS	-0.847525	neg		Os03g0103800	5	1939.64	16.394		M520T155_NEG	1
Os12g0132000	M416T137_POS	-0.847342	neg		Os03g0134300	5	553.18	13.2719		M534T211_NEG	1
Os01g0571700	M354T215_POS	-0.84655	neg		M367T167_NEG	5	348.37	9.06313		M689T225_NEG	1
Os02g0265900	M937T223_NEG	-0.846332	neg		M442T175_POS	5	334.23	18.07		M739T243_NEG	1
novel.2077	M469T224_POS	-0.846258	neg		M431T216_NEG	5	327.88	20.8971		M755T212_NEG	1
Os12g0132000	M363T159_POS	-0.846258	neg		M480T210_POS	5	269.64	27.8902		M805T224_NEG	1
Os10g0150800	M573T215_POS	-0.846248	neg		M567T325_NEG	5	206.32	11.9585		M937T223_NEG	1
Os04g0555300	M297T42_2_NEG	-0.846184	neg		M656T207_NEG	5	204.04	23.6183		M221T23_NEG	1
Os10g0150800	M557T215_POS	-0.845723	neg		M617T203_NEG	5	180.98	14.7969		M253T155_NEG	1
Os09g0241700	M362T200_POS	-0.845669	neg		M809T213_POS	5	175.68	18.8023		M405T197_NEG	1
Os12g0425800	M699T228_NEG	-0.844713	neg		M378T42_NEG	5	164.84	16.8247		M533T211_NEG	1
Os06g0470500	M657T250_NEG	-0.84453	neg		M445T193_POS	5	128.07	16.3389		M382T230_POS	1
Os03g0575500	M764T245_POS	-0.844327	neg		Os06g0135000	5	76.86	12.5447		M448T198_NEG	1
Os01g0117900	M477T227_POS	-0.84405	neg		Os02g0640800	5	67.02	11.373		M915T223_POS	1
Os03g0448500	M259T62_NEG	-0.843867	neg		M393T240_POS	5	61.26	14.4355		M657T250_NEG	1
Os08g0137400	M739T243_NEG	-0.843684	neg		Os09g0386500	5	60.54	9.95033		M763T270_NEG	1
Os05g0192700	M739T243_NEG	-0.843555	neg		M382T230_POS	5	58.8	16.9652		M409T240_POS	1
Os02g0581900	M533T211_NEG	-0.843396	neg		novel.3097	5	41.7	12.2397		M421T198_NEG	1
Os05g0192700	M535T215_POS	-0.843352	neg		M549T254_POS	5	27.06	44.4652		M445T223_NEG	1
Os11g0251400	M595T210_POS	-0.843203	neg		M409T240_POS	5	18.23	15.1836		M791T212_NEG	1
Os03g0856500	M656T207_NEG	-0.842891	neg		M543T210_NEG	4	1244.4	8.89962		M388T240_POS	1
Os02g0145000	M975T227_POS	-0.842783	neg		Os03g0448500	4	607.5	6.00349		M393T240_POS	1
Os01g0117900	M236T23_NEG	-0.842451	neg		Os08g0301500	4	320.05	12.6339		M449T227_POS	1
Os10g0150800	M475T226_NEG	-0.842397	neg		M799T222_NEG	4	257.51	10.6609		M499T227_POS	1
Os03g0856500	M595T210_POS	-0.841936	neg		M405T197_NEG	4	254.56	17.027		M477T141_NEG	1
Os02g0609400	M557T215_POS	-0.841861	neg		M601T246_NEG	4	200.74	11.4222		M235T23_NEG	1
Os06g0124900	M475T226_NEG	-0.841807	neg		M401T236_NEG	4	181.35	12.2553		M236T23_NEG	1
Os04g0116600	M763T245_POS	-0.841807	neg		M513T188_NEG	4	148.6	11.546		M397T42_NEG	1
Os02g0581900	M236T23_NEG	-0.841421	neg		M653T225_NEG	4	127.71	16.5989		M509T151_NEG	1
Os02g0151800	M382T230_POS	-0.841421	neg		Os10g0391500	4	118.62	10.0074		M416T137_POS	1
Os03g0382350	M363T159_POS	-0.84052	neg		M559T219_POS	4	110.97	19.1879		M363T159_POS	1
Os04g0549600	M567T185_1_NEG	-0.840466	neg		M583T178_NEG	4	89.14	15.7515		M983T222_NEG	1
Os03g0575500	M397T42_NEG	-0.839876	neg		M388T240_POS	4	51.41	14.7115		M91T153_NEG	1
Os01g0571700	M791T212_NEG	-0.839822	neg		Os04g0549600	4	24.8	22.4651		M401T231_POS	1
Os09g0386500	M601T246_NEG	-0.839694	neg		Os02g0465900	4	20.28	26.3979		M429T250_2_POS	1
Os01g0571700	M137T156_POS	-0.839619	neg		Os04g0429450	4	18.42	21.072		M351T201_NEG	1
Os12g0132000	M509T151_NEG	-0.83949	neg		M811T254_POS	4	12.77	18.3987		M123T102_POS	1
Os02g0145000	M447T224_POS	-0.839382	neg		M253T155_NEG	4	9.33	17.1854		Os02g0151800	2
Os06g0240001	M557T215_POS	-0.839351	neg		M499T227_POS	4	5.31	14.2476		Os12g0263800	2
Os06g0626200	M983T222_NEG	-0.839094	neg		M595T210_POS	4	5.29	27.5768		Os11g0545300	2
Os10g0150800	M535T215_POS	-0.838643	neg		Os11g0545300	3	543.75	19.9102		Os07g0597000	2
Os08g0137400	M533T211_NEG	-0.838589	neg		M91T153_NEG	3	488.96	9.80349		Os03g0103800	2
Os04g0116600	M937T223_NEG	-0.838535	neg		M557T227_NEG	3	266.25	16.6594		Os11g0562100	2
Os08g0137400	M763T245_POS	-0.838407	neg		M315T177_POS	3	247.15	20.578		Os01g0386700	2
Os05g0148000	M975T227_POS	-0.838407	neg		M123T44_POS	3	118.79	19.5813		Os02g0797500	2
Os01g0117900	M235T23_NEG	-0.838311	neg		M801T225_POS	3	86.4	8.84896		Os09g0411700	2
Os08g0137400	M534T211_NEG	-0.838278	neg		M429T250_2_POS	3	66.47	9.76063		Os06g0135000	2
novel.3097	M567T185_1_NEG	-0.837763	neg		M613T179_NEG	3	50.37	15.372		Os03g0839900	2
Os01g0571700	M388T240_POS	-0.837634	neg		M759T227_NEG	3	37.61	14.7847		Os04g0478000	2
Os08g0198700	M469T224_POS	-0.83758	neg		M724T258_NEG	3	34.5	10.5905		Os08g0215300	2
Os06g0626200	M513T188_NEG	-0.83756	neg		M351T201_NEG	3	33.43	9.63417		Os10g0189100	2
Os03g0382350	M1091T215_POS	-0.837431	neg		M477T257_1_POS	3	26.68	8.21396		Os10g0391500	2
Os10g0150800	M447T224_POS	-0.83712	neg		M277T164_NEG	3	26.68	7.97701		Os09g0241700	2
Os01g0117900	M739T243_NEG	-0.836841	neg		Os07g0597000	3	24.66	19.2833		novel.581	2
Os02g0265900	M401T236_NEG	-0.836347	neg		M589T250_POS	3	19.81	7.27671		M567T185_1_NEG	2
Os10g0150800	M739T243_NEG	-0.836015	neg		M463T136_NEG	3	17.6	7.15744		M963T209_POS	2
Os11g0251400	M549T254_POS	-0.835919	neg		Os12g0589100	3	10.56	20.1866		M362T200_POS	2
Os12g0239300	M573T215_POS	-0.83579	neg		Os03g0607500	3	8.47	11.7618		M787T213_POS	2
Os03g0575500	M573T215_POS	-0.835629	neg		Os05g0202500	3	6.08	20.0723		M541T187_NEG	2
Os04g0478000	M617T203_NEG	-0.835458	neg		Os05g0585900	3	4.81	20.2478		M378T42_NEG	2
Os05g0192700	M397T42_NEG	-0.835446	neg		M477T141_NEG	3	3.06	13.9045		M421T173_NEG	2
Os01g0386700	M421T173_NEG	-0.835296	neg		M601T253_POS	3	2.23	26.1248		M653T225_NEG	2
Os05g0148000	M937T223_NEG	-0.835264	neg		Os12g0448900	3	1.67	16.767		M841T229_NEG	2
Os06g0240001	M573T215_POS	-0.835243	neg		Os01g0678500	2	244	14.8755		M629T499_POS	2
Os12g0239300	M533T211_NEG	-0.835071	neg		M337T160_NEG	2	244	22.7447		M617T203_NEG	2
Os01g0386700	M963T209_POS	-0.834985	neg		M525T293_NEG	2	121.5	13.4511		M759T227_NEG	2
Os06g0124900	M221T23_NEG	-0.834985	neg		M561T293_NEG	2	121.5	13.0868		M799T222_NEG	2
Os01g0819466	M805T224_NEG	-0.834985	neg		Os09g0560900	2	120.5	13.6796		M367T167_NEG	2
Os12g0239300	M557T215_POS	-0.834943	neg		Os04g0297800	2	104.47	16.9228		M801T225_POS	2
Os01g0117900	M397T42_NEG	-0.834846	neg		M629T499_POS	2	92.85	15.9168		M182T102_POS	2
Os08g0198700	M382T230_POS	-0.834674	neg		M411T230_NEG	2	47.98	32.6983		M347T200_POS	2
Os04g0116600	M475T226_NEG	-0.834674	neg		M719T244_POS	2	35.35	11.8609		M375T450_POS	2
novel.2077	M991T227_POS	-0.834395	neg		Os06g0237502	2	20.89	9.98068		M188T101_POS	2
Os05g0148000	M991T227_POS	-0.834342	neg		M367T181_NEG	2	20	19.82		M621T536_POS	2
Os02g0581900	M221T23_NEG	-0.834342	neg		M541T205_2_NEG	2	6.99	7.31647		Os09g0560900	8
novel.2077	M445T223_NEG	-0.834256	neg		Os02g0135500	2	4.74	9.90169		Os03g0448500	8
Os03g0785100	M509T151_NEG	-0.834031	neg		M421T173_NEG	2	3.52	16.7412		M259T62_NEG	8
Os08g0198700	M421T198_NEG	-0.833977	neg		Os03g0227800	2	3.31	28.9901		M543T210_NEG	8
Os06g0124900	M975T227_POS	-0.83388	neg		Os12g0136500	2	3.31	23.5558		M785T211_NEG	8
Os03g0382350	M557T191_NEG	-0.833677	neg		Os07g0516900	2	2.99	9.75074		M821T211_NEG	8
Os02g0145000	M763T245_POS	-0.833644	neg		M739T225_NEG	2	2.46	28.8799		Os03g0670700	6
Os08g0137400	M764T245_POS	-0.833462	neg		M573T220_POS	2	1.91	12.5069		Os04g0297800	6
Os05g0192700	M763T245_POS	-0.833387	neg		M617T210_POS	2	1.6	25.6714		Os02g0135500	6
Os02g0581900	M235T23_NEG	-0.832969	neg		M593T206_NEG	2	1.6	24.6116		M409T211_POS	6
Os04g0116600	M397T42_NEG	-0.832926	neg		M259T62_NEG	2	1.5	8.90906		M411T230_NEG	6
Os03g0856500	M299T220_NEG	-0.832797	neg		Os02g0477300	2	1.33	7.72302		M497T240_NEG	6
Os04g0478000	M541T187_NEG	-0.832389	neg		Os12g0145566	2	1.25	7.54282		M739T225_NEG	6
Os04g0116600	M533T211_NEG	-0.832207	neg		M299T220_NEG	2	0.88	25.3509		Os09g0386500	5
Os03g0382350	M534T211_NEG	-0.83195	neg		novel.581	2	0.83	6.3189		Os07g0516900	5
Os02g0581900	M475T226_NEG	-0.831767	neg		Os07g0619800	2	0.5	8.61838		Os06g0626200	5
Os04g0577300	M445T223_NEG	-0.831746	neg		M401T231_POS	2	0.5	9.79938		M401T236_NEG	5
Os11g0251400	M656T207_NEG	-0.83167	neg		Os04g0616900	2	0.21	6.78937		M719T244_POS	5
Os03g0839900	M837T286_NEG	-0.83151	neg		Os05g0113500	1	0	20.2247		M513T188_NEG	5
Os08g0137400	M475T226_NEG	-0.831403	neg		Os08g0345700	1	0	16.0408		M601T246_NEG	5
Os02g0609400	M382T230_POS	-0.830995	neg		Os12g0586100	1	0	14.4944		M541T205_2_NEG	5
novel.1682	M657T250_NEG	-0.830973	neg		Os02g0797500	1	0	14.1853		M589T250_POS	5
Os03g0785100	M416T137_POS	-0.830942	neg		Os03g0765400	1	0	13.8024		M485T180_POS	5
Os01g0571700	M179T156_POS	-0.830866	neg		Os09g0411700	1	0	13.738		M381T186_NEG	5
Os02g0145000	M445T223_NEG	-0.830662	neg		Os12g0640600	1	0	13.2882		Os03g0856500	4
Os04g0616900	M931T224_POS	-0.830609	neg		Os04g0390500	1	0	11.715		Os11g0251400	4
Os06g0147100	M739T243_NEG	-0.83048	neg		Os12g0550600	1	0	11.1082		Os12g0466200	4
Os02g0581900	M447T224_POS	-0.830351	neg		Os10g0189100	1	0	10.8393		Os02g0477300	4
Os10g0150800	M764T245_POS	-0.830298	neg		Os09g0241700	1	0	9.48486		Os07g0236200	4
Os02g0145000	M477T227_POS	-0.829912	neg		Os10g0130500	1	0	8.49304		M496T214_POS	4
Os06g0124900	M477T227_POS	-0.82989	neg		Os01g0944000	1	0	7.28588		M549T254_POS	4
Os02g0265900	M577T219_NEG	-0.829601	neg		novel.95	1	0	6.35422		M482T211_POS	4
Os06g0124900	M236T23_NEG	-0.829579	neg		novel.3425	1	0	4.98663		M595T210_POS	4
Os12g0239300	M535T215_POS	-0.829406	neg		M409T211_POS	1	0	34.0375		M601T253_POS	4
Os02g0609400	M445T198_NEG	-0.829311	neg		M497T240_NEG	1	0	32.4797		M617T210_POS	4
Os05g0441500	M963T209_POS	-0.8293	neg		M629T206_NEG	1	0	24.0746		M299T220_NEG	4
Os02g0151800	M963T209_POS	-0.82914	neg		M1187T207_NEG	1	0	22.7946		M593T206_NEG	4
Os12g0239300	M534T211_NEG	-0.828967	neg		M543T219_POS	1	0	19.3785		M629T206_NEG	4
Os10g0150800	M931T224_POS	-0.82886	neg		M121T102_POS	1	0	18.2053		M656T207_NEG	4
Os08g0137400	M931T224_POS	-0.828292	neg		M527T298_POS	1	0	13.4798		M1187T207_NEG	4
Os04g0116600	M477T227_POS	-0.828163	neg		M607T587_POS	1	0	13.4719		Os04g0555300	9
Os12g0132000	M739T243_NEG	-0.828163	neg		M337T132_NEG	1	0	13.4586		M527T298_POS	9
Os04g0116600	M931T224_POS	-0.828088	neg		M297T42_2_NEG	1	0	12.7032		M607T587_POS	9
Os06g0470500	M445T193_POS	-0.828057	neg		M321T164_NEG	1	0	12.5088		M337T132_NEG	9
Os08g0215300	M629T499_POS	-0.827724	neg		M189T60_NEG	1	0	10.3712		M297T42_2_NEG	9
Os06g0124900	M235T23_NEG	-0.827626	neg		M251T60_NEG	1	0	10.3699		M321T164_NEG	9
Os04g0577300	M445T198_NEG	-0.827315	neg		M461T240_NEG	1	0	9.8337
Os02g0145000	M236T23_NEG	-0.827027	neg		M123T102_POS	1	0	9.26887
Os10g0150800	M763T245_POS	-0.827005	neg		M182T102_POS	1	0	7.88003
Os06g0147100	M931T224_POS	-0.826543	neg		M347T200_POS	1	0	7.74367
Os02g0609400	M915T223_POS	-0.82649	neg		M375T450_POS	1	0	7.62706
Os10g0150800	M991T227_POS	-0.82635	neg		M188T101_POS	1	0	7.50042
Os03g0839900	M787T213_POS	-0.826339	neg		M621T536_POS	1	0	7.46479
Os03g0575500	M1091T215_POS	-0.826308	neg		M243T162_NEG	1	0	7.18003
Os01g0678500	M91T153_NEG	-0.826255	neg		M121T44_POS	1	0	6.97803
Os02g0146700	M793T226_POS	-0.826255	neg		M165T44_POS	1	0	6.95564
Os06g0135000	M567T185_1_NEG	-0.826255	neg		M461T226_NEG	1	0	5.96133
Os02g0581900	M937T223_NEG	-0.826232	neg		M577T219_NEG	1	0	5.81228
Os02g0609400	M421T198_NEG	-0.826051	neg		M785T211_NEG	1	0	5.31862
Os05g0192700	M764T245_POS	-0.825997	neg		M821T211_NEG	1	0	5.10401
Os08g0137400	M221T23_NEG	-0.825997	neg		M485T180_POS	1	0	4.76181
Os06g0237502	M442T175_POS	-0.825975	neg		M381T186_NEG	1	0	4.7176
Os02g0265900	M567T185_1_NEG	-0.82574	neg
Os02g0145000	M764T245_POS	-0.82574	neg
Os08g0301500	M431T216_NEG	-0.825718	neg
Os12g0239300	M477T227_POS	-0.825362	neg
Os01g0386700	M541T187_NEG	-0.825203	neg
Os02g0609400	M573T215_POS	-0.825203	neg
Os10g0150800	M362T200_POS	-0.824892	neg
Os10g0150800	M534T211_NEG	-0.824817	neg
Os08g0137400	M937T223_NEG	-0.824453	neg
Os02g0151800	M541T187_NEG	-0.824377	neg
Os04g0577300	M963T209_POS	-0.824377	neg
Os12g0239300	M739T243_NEG	-0.824203	neg
Os03g0856500	M593T206_NEG	-0.824044	neg
Os03g0382350	M295T42_NEG	-0.824033	neg
Os10g0150800	M445T198_NEG	-0.823969	neg
Os08g0198700	M362T200_POS	-0.823938	neg
Os02g0609400	M499T227_POS	-0.823658	neg
Os04g0478000	M362T200_POS	-0.823635	neg
Os02g0581900	M1091T215_POS	-0.823401	neg
Os09g0386500	M589T250_POS	-0.823348	neg
Os03g0382350	M915T223_POS	-0.823196	neg
Os03g0382350	M983T222_NEG	-0.823196	neg
novel.1682	M693T250_NEG	-0.823121	neg
Os10g0150800	M253T155_NEG	-0.823068	neg
Os12g0145566	M363T159_POS	-0.822651	neg
Os02g0145000	M295T42_NEG	-0.822575	neg
Os05g0192700	M573T215_POS	-0.822447	neg
Os05g0208500	M447T224_POS	-0.822394	neg
Os05g0208500	M421T198_NEG	-0.822394	neg
Os03g0575500	M475T226_NEG	-0.822318	neg
Os12g0425800	M931T224_POS	-0.822295	neg
Os08g0198700	M447T224_POS	-0.821879	neg
Os12g0132000	M763T245_POS	-0.821856	neg
Os12g0239300	M699T228_NEG	-0.821833	neg
Os02g0265900	M463T136_NEG	-0.821803	neg
Os03g0382350	M445T223_NEG	-0.821693	neg
Os06g0147100	M397T42_NEG	-0.821341	neg
Os06g0240001	M535T215_POS	-0.821265	neg
Os06g0124900	M991T227_POS	-0.821254	neg
Os01g0571700	M393T240_POS	-0.821213	neg
Os02g0145000	M397T42_NEG	-0.82116	neg
novel.2077	M763T245_POS	-0.821084	neg
Os02g0672700	M534T211_NEG	-0.821084	neg
Os02g0265900	M475T226_NEG	-0.820592	neg
novel.2077	M739T243_NEG	-0.820569	neg
Os03g0575500	M557T215_POS	-0.820493	neg
Os05g0148000	M557T191_NEG	-0.820183	neg
Os06g0470500	M693T250_NEG	-0.820077	neg
Os02g0145000	M235T23_NEG	-0.820054	neg
Os03g0856500	M629T206_NEG	-0.820001	neg
Os02g0151800	M448T198_NEG	-0.81999	neg
Os02g0265900	M520T155_NEG	-0.819925	neg
Os08g0198700	M448T198_NEG	-0.819744	neg
novel.2077	M764T245_POS	-0.819744	neg
Os02g0581900	M509T151_NEG	-0.819721	neg
Os05g0148000	M236T23_NEG	-0.819562	neg
Os03g0575500	M447T224_POS	-0.819486	neg
Os03g0575500	M221T23_NEG	-0.819229	neg
Os03g0785100	M983T222_NEG	-0.819229	neg
Os07g0597000	M617T203_NEG	-0.819153	neg
Os02g0145000	M739T243_NEG	-0.8191	neg
Os12g0425800	M573T215_POS	-0.819089	neg
Os04g0478000	M378T42_NEG	-0.819054	neg
Os04g0460900	M573T220_POS	-0.819048	neg
Os06g0124900	M937T223_NEG	-0.819024	neg
Os03g0839900	M315T177_POS	-0.819013	neg
Os02g0145000	M509T151_NEG	-0.818972	neg
Os06g0147100	M533T211_NEG	-0.81882	neg
Os09g0436500	M189T60_NEG	-0.81879	neg
Os02g0145000	M613T179_NEG	-0.81879	neg
Os04g0577300	M448T198_NEG	-0.818767	neg
Os05g0113500	M837T286_NEG	-0.818714	neg
Os01g0571700	M123T44_POS	-0.818562	neg
Os02g0581900	M534T211_NEG	-0.818433	neg
Os04g0116600	M534T211_NEG	-0.818381	neg
Os05g0208500	M469T224_POS	-0.818018	neg
Os02g0581900	M363T159_POS	-0.817995	neg
Os03g0839900	M711T263_POS	-0.817983	neg
Os01g0117900	M520T155_NEG	-0.817971	neg
Os01g0386700	M841T229_NEG	-0.817866	neg
Os05g0202500	M295T42_NEG	-0.817813	neg
Os07g0619800	M561T293_NEG	-0.817813	neg
Os01g0117900	M295T42_NEG	-0.81779	neg
Os06g0626200	M509T151_NEG	-0.817532	neg
Os05g0202500	M613T179_NEG	-0.817503	neg
Os05g0148000	M235T23_NEG	-0.81748	neg
Os05g0208500	M557T191_NEG	-0.817351	neg
Os02g0672700	M739T243_NEG	-0.817222	neg
Os12g0239300	M931T224_POS	-0.816918	neg
Os01g0819466	M351T201_NEG	-0.816912	neg
Os04g0305700	M915T223_POS	-0.816912	neg
novel.2077	M975T227_POS	-0.816836	neg
Os08g0137400	M236T23_NEG	-0.816731	neg
Os02g0609400	M397T42_NEG	-0.816707	neg
Os01g0571700	M477T141_NEG	-0.816655	neg
Os07g0236200	M656T207_NEG	-0.816491	neg
Os04g0305700	M975T227_POS	-0.81614	neg
Os02g0672700	M533T211_NEG	-0.816116	neg
Os05g0148000	M520T155_NEG	-0.816064	neg
Os08g0137400	M235T23_NEG	-0.815806	neg
Os08g0198700	M963T209_POS	-0.815701	neg
Os05g0208500	M445T223_NEG	-0.815473	neg
Os02g0145000	M931T224_POS	-0.815034	neg
Os05g0208500	M475T226_NEG	-0.814929	neg
Os04g0305700	M567T185_1_NEG	-0.814929	neg
novel.1682	M837T286_NEG	-0.814882	neg
Os12g0145566	M397T42_NEG	-0.814724	neg
Os02g0146700	M755T212_NEG	-0.814672	neg
Os12g0239300	M764T245_POS	-0.814624	neg
Os06g0124900	M557T191_NEG	-0.814624	neg
Os06g0470500	M724T258_NEG	-0.814391	neg
Os11g0562100	M378T42_NEG	-0.814314	neg
Os03g0856500	M601T253_POS	-0.814262	neg
Os04g0116600	M535T215_POS	-0.81425	neg
Os02g0145000	M915T223_POS	-0.814209	neg
Os05g0148000	M499T227_POS	-0.814209	neg
Os09g0560900	M259T62_NEG	-0.814157	neg
Os06g0147100	M763T245_POS	-0.814004	neg
Os02g0581900	M535T215_POS	-0.813916	neg
Os01g0386700	M378T42_NEG	-0.813799	neg
Os04g0305700	M937T223_NEG	-0.813642	neg
Os10g0150800	M469T224_POS	-0.813566	neg
Os06g0626200	M397T42_NEG	-0.813542	neg
Os01g0571700	M409T240_POS	-0.81322	neg
Os05g0208500	M937T223_NEG	-0.813127	neg
Os06g0470500	M837T286_NEG	-0.813127	neg
Os09g0436500	M251T60_NEG	-0.813103	neg
Os03g0575500	M477T227_POS	-0.812975	neg
Os08g0137400	M477T227_POS	-0.812922	neg
novel.95	M405T197_NEG	-0.812846	neg
Os02g0609400	M535T215_POS	-0.81277	neg
Os10g0150800	M937T223_NEG	-0.812665	neg
Os02g0151800	M567T185_1_NEG	-0.812665	neg
Os06g0147100	M764T245_POS	-0.812407	neg
Os04g0460900	M693T250_NEG	-0.812355	neg
Os02g0265900	M431T216_NEG	-0.812279	neg
Os07g0236200	M601T253_POS	-0.812062	neg
Os04g0555300	M321T164_NEG	-0.811973	neg
Os03g0789433	M363T159_POS	-0.81184	neg
Os03g0670700	M549T254_POS	-0.811816	neg
Os02g0265900	M583T178_NEG	-0.811764	neg
Os04g0305700	M520T155_NEG	-0.811687	neg
Os02g0265900	M975T227_POS	-0.811507	neg
Os12g0132000	M764T245_POS	-0.811378	neg
Os11g0562100	M963T209_POS	-0.811173	neg
novel.3425	M442T175_POS	-0.81112	neg
Os02g0581900	M477T227_POS	-0.811096	neg
Os02g0145000	M469T224_POS	-0.811068	neg
Os01g0944200	M931T224_POS	-0.810967	neg
novel.2077	M963T209_POS	-0.810863	neg
novel.2077	M362T200_POS	-0.810863	neg
Os12g0239300	M475T226_NEG	-0.810762	neg
Os02g0640800	M699T228_NEG	-0.810762	neg
Os03g0789433	M739T243_NEG	-0.810734	neg
Os11g0251400	M593T206_NEG	-0.810505	neg
Os01g0117900	M447T224_POS	-0.810014	neg
Os03g0785100	M739T243_NEG	-0.809962	neg
Os12g0466200	M656T207_NEG	-0.809925	neg
Os11g0251400	M629T499_POS	-0.809551	neg
Os09g0560900	M543T210_NEG	-0.809524	neg
Os07g0619800	M525T293_NEG	-0.809524	neg
Os08g0198700	M445T223_NEG	-0.809423	neg
Os03g0839900	M347T200_POS	-0.809423	neg
Os05g0192700	M1091T215_POS	-0.809266	neg
Os03g0789433	M983T222_NEG	-0.80919	neg
Os03g0382350	M535T215_POS	-0.809153	neg
Os03g0839900	M367T167_NEG	-0.809113	neg
Os03g0856500	M617T210_POS	-0.809061	neg
Os06g0135000	M541T187_NEG	-0.809009	neg
Os02g0609400	M557T191_NEG	-0.808972	neg
Os10g0150800	M975T227_POS	-0.808791	neg
Os02g0672700	M763T245_POS	-0.808727	neg
Os02g0722700	M439T207_POS	-0.808546	neg
Os12g0448900	M388T240_POS	-0.808418	neg
Os01g0571700	M123T102_POS	-0.808393	neg
Os12g0132000	M533T211_NEG	-0.808264	neg
Os05g0192700	M557T215_POS	-0.808083	neg
Os01g0944200	M699T228_NEG	-0.807774	neg
Os01g0819466	M771T226_POS	-0.807621	neg
Os02g0609400	M534T211_NEG	-0.807569	neg
Os12g0239300	M763T245_POS	-0.807338	neg
Os04g0549600	M431T216_NEG	-0.807311	neg
Os01g0944200	M963T209_POS	-0.807259	neg
Os04g0116600	M447T224_POS	-0.807259	neg
Os12g0425800	M557T215_POS	-0.807234	neg
Os02g0146700	M791T212_NEG	-0.80695	neg
Os08g0198700	M445T198_NEG	-0.806925	neg
Os08g0215300	M621T536_POS	-0.806873	neg
Os06g0124900	M421T198_NEG	-0.806539	neg
Os06g0124900	M253T155_NEG	-0.806514	neg
Os03g0789433	M763T245_POS	-0.806487	neg
Os04g0460900	M657T250_NEG	-0.806435	neg
Os01g0117900	M719T244_POS	-0.80618	neg
Os01g0944200	M447T224_POS	-0.806101	neg
Os06g0147100	M983T222_NEG	-0.806088	neg
Os03g0607500	M983T222_NEG	-0.805972	neg
Os03g0103800	M362T200_POS	-0.80587	neg
novel.2077	M915T223_POS	-0.805638	neg
Os12g0132000	M983T222_NEG	-0.805638	neg
Os11g0251400	M617T210_POS	-0.805303	neg
Os06g0240001	M533T211_NEG	-0.805303	neg
Os03g0789433	M509T151_NEG	-0.805071	neg
Os12g0425800	M535T215_POS	-0.804917	neg
Os06g0147100	M534T211_NEG	-0.804865	neg
Os10g0150800	M1091T215_POS	-0.804814	neg
Os05g0192700	M475T226_NEG	-0.804633	neg
Os07g0236200	M595T210_POS	-0.804595	neg
Os04g0478000	M841T229_NEG	-0.804583	neg
Os12g0448900	M393T240_POS	-0.804479	neg
Os07g0597000	M759T227_NEG	-0.80417	neg
Os06g0470500	M277T164_NEG	-0.804041	neg
Os03g0785100	M763T245_POS	-0.804041	neg
Os04g0305700	M475T226_NEG	-0.803861	neg
Os04g0460900	M567T325_NEG	-0.803655	neg
Os06g0124900	M499T227_POS	-0.80363	neg
Os03g0785100	M363T159_POS	-0.803604	neg
novel.2077	M448T198_NEG	-0.803578	neg
Os12g0263800	M541T187_NEG	-0.803501	neg
Os05g0148000	M221T23_NEG	-0.803346	neg
Os10g0150800	M221T23_NEG	-0.803269	neg
Os05g0148000	M763T245_POS	-0.803269	neg
Os01g0571700	M771T226_POS	-0.803244	neg
Os07g0236200	M299T220_NEG	-0.803244	neg
Os02g0609400	M448T198_NEG	-0.803192	neg
Os03g0839900	M449T227_POS	-0.803167	neg
Os03g0670700	M409T211_POS	-0.803089	neg
Os11g0562100	M362T200_POS	-0.803063	neg
Os12g0263800	M421T173_NEG	-0.803038	neg
Os03g0448500	M543T210_NEG	-0.802935	neg
Os02g0465900	M699T228_NEG	-0.802754	neg
novel.2077	M421T198_NEG	-0.802626	neg
Os03g0575500	M937T223_NEG	-0.802497	neg
Os04g0305700	M477T227_POS	-0.802497	neg
Os01g0944200	M477T227_POS	-0.80242	neg
Os03g0575500	M236T23_NEG	-0.802368	neg
Os06g0240001	M699T228_NEG	-0.802368	neg
Os08g0137400	M535T215_POS	-0.802291	neg
Os12g0263800	M378T42_NEG	-0.802073	neg
Os04g0577300	M382T230_POS	-0.802034	neg
Os02g0581900	M975T227_POS	-0.801957	neg
Os01g0571700	M589T220_POS	-0.801905	neg
Os03g0382350	M991T227_POS	-0.80188	neg
Os06g0147100	M447T224_POS	-0.801725	neg
Os04g0460900	M559T219_POS	-0.801596	neg
Os10g0391500	M963T209_POS	-0.801596	neg
Os11g0545300	M362T200_POS	-0.801544	neg
Os03g0839900	M188T101_POS	-0.801519	neg
Os02g0672700	M535T215_POS	-0.801313	neg
Os03g0670700	M497T240_NEG	-0.801287	neg
Os03g0856500	M1187T207_NEG	-0.80121	neg
Os03g0789433	M416T137_POS	-0.80121	neg
novel.2077	M445T198_NEG	-0.801184	neg
Os04g0478000	M759T227_NEG	-0.801159	neg
Os03g0382350	M469T224_POS	-0.801004	neg
Os05g0192700	M445T198_NEG	-0.801004	neg
Os04g0555300	M607T587_POS	-0.800669	neg
Os08g0137400	M447T224_POS	-0.800515	neg
Os05g0148000	M448T198_NEG	-0.800438	neg
Os04g0429450	M915T223_POS	-0.800412	neg
Os02g0145000	M520T155_NEG	-0.80036	neg
Os12g0132000	M534T211_NEG	-0.800296	neg
Os12g0466200	M595T210_POS	-0.800283	neg
Os02g0135500	M411T230_NEG	-0.800257	neg
Os02g0609400	M1091T215_POS	-0.80018	neg
Os08g0215300	M541T187_NEG	-0.80018	neg
Os12g0466200	M601T253_POS	-0.800154	neg
Os04g0116600	M354T215_POS	0.800206	pos
Os01g0117900	M791T212_NEG	0.800232	pos
Os09g0436500	M601T246_NEG	0.800257	pos
Os02g0581900	M589T220_POS	0.800283	pos
Os03g0575500	M805T224_NEG	0.800489	pos
Os10g0391500	M480T210_POS	0.800489	pos
Os03g0134300	M447T224_POS	0.800515	pos
Os06g0135000	M801T225_POS	0.800515	pos
Os12g0425800	M179T156_POS	0.800553	pos
Os03g0575500	M793T226_POS	0.800566	pos
Os02g0609400	M809T213_POS	0.800618	pos
Os06g0124900	M388T240_POS	0.800618	pos
Os09g0436500	M657T250_NEG	0.800772	pos
Os02g0265900	M755T212_NEG	0.800772	pos
Os08g0198700	M409T240_POS	0.800875	pos
Os05g0585900	M975T227_POS	0.801004	pos
Os05g0441500	M179T156_POS	0.80103	pos
novel.2077	M589T220_POS	0.801133	pos
Os04g0297800	M739T225_NEG	0.801287	pos
Os01g0117900	M567T325_NEG	0.801442	pos
novel.2077	M787T213_POS	0.801442	pos
Os02g0145000	M589T220_POS	0.801467	pos
novel.2077	M811T254_POS	0.801648	pos
Os09g0386500	M719T244_POS	0.801751	pos
Os02g0581900	M439T207_POS	0.801764	pos
Os08g0215300	M367T167_NEG	0.801853	pos
Os02g0265900	M480T210_POS	0.801853	pos
Os01g0819466	M573T215_POS	0.801905	pos
Os05g0192700	M793T226_POS	0.802059	pos
Os10g0391500	M367T167_NEG	0.802111	pos
Os12g0589100	M583T178_NEG	0.802162	pos
Os06g0135000	M799T222_NEG	0.802317	pos
Os02g0640800	M442T175_POS	0.802317	pos
Os03g0839900	M375T450_POS	0.802536	pos
Os12g0239300	M354T215_POS	0.802678	pos
Os02g0581900	M771T226_POS	0.802716	pos
Os06g0124900	M439T207_POS	0.802793	pos
Os12g0263800	M557T227_NEG	0.802986	pos
Os01g0944000	M557T227_NEG	0.803038	pos
Os04g0116600	M541T205_2_NEG	0.803063	pos
Os08g0198700	M787T213_POS	0.803192	pos
Os10g0150800	M559T219_POS	0.803385	pos
Os06g0240001	M91T153_NEG	0.803398	pos
Os01g0944200	M315T177_POS	0.80345	pos
Os10g0189100	M963T209_POS	0.803604	pos
Os06g0124900	M354T215_POS	0.803605	pos
Os03g0382350	M771T226_POS	0.803682	pos
Os02g0135500	M656T207_NEG	0.803707	pos
Os02g0265900	M277T164_NEG	0.803784	pos
Os04g0549600	M711T263_POS	0.803964	pos
Os04g0549600	M493T156_NEG	0.804093	pos
Os02g0265900	M123T44_POS	0.804093	pos
Os05g0208500	M657T250_NEG	0.804118	pos
Os10g0150800	M123T44_POS	0.804274	pos
Os01g0678500	M461T240_NEG	0.804479	pos
Os02g0722700	M535T215_POS	0.804479	pos
Os01g0819466	M445T198_NEG	0.804595	pos
Os10g0150800	M315T177_POS	0.804608	pos
Os01g0117900	M793T226_POS	0.804608	pos
Os03g0785100	M793T226_POS	0.804633	pos
Os03g0575500	M354T215_POS	0.804712	pos
Os12g0550600	M805T224_NEG	0.804865	pos
Os01g0117900	M763T270_NEG	0.804892	pos
Os02g0640800	M179T156_POS	0.804892	pos
Os05g0441500	M137T156_POS	0.804892	pos
Os10g0130500	M805T224_NEG	0.804969	pos
Os03g0448500	M821T211_NEG	0.805123	pos
Os03g0670700	M411T230_NEG	0.805405	pos
Os03g0575500	M91T153_NEG	0.805457	pos
Os03g0670700	M482T211_POS	0.805586	pos
Os12g0448900	M221T23_NEG	0.805715	pos
Os01g0117900	M354T215_POS	0.805729	pos
Os03g0103800	M482T211_POS	0.805922	pos
Os03g0134300	M448T198_NEG	0.805972	pos
Os02g0609400	M657T250_NEG	0.806229	pos
Os01g0117900	M445T193_POS	0.806796	pos
Os02g0151800	M787T213_POS	0.806913	pos
Os01g0117900	M799T222_NEG	0.806925	pos
Os11g0545300	M496T214_POS	0.80695	pos
Os02g0672700	M589T220_POS	0.807054	pos
Os03g0575500	M771T226_POS	0.80717	pos
Os03g0134300	M469T224_POS	0.807207	pos
Os04g0429450	M445T193_POS	0.807311	pos
Os12g0586100	M557T191_NEG	0.80744	pos
Os10g0150800	M793T226_POS	0.807517	pos
Os03g0856500	M337T160_NEG	0.807569	pos
Os05g0441500	M367T181_NEG	0.807725	pos
novel.3097	M277T164_NEG	0.807826	pos
novel.3097	M445T193_POS	0.807903	pos
Os03g0839900	M841T229_NEG	0.808083	pos
Os02g0609400	M477T141_NEG	0.808289	pos
Os02g0465900	M439T207_POS	0.808727	pos
Os02g0640800	M805T224_NEG	0.808883	pos
Os10g0150800	M809T213_POS	0.808984	pos
Os02g0145000	M755T212_NEG	0.809009	pos
Os10g0391500	M787T213_POS	0.809165	pos
Os04g0305700	M755T212_NEG	0.809266	pos
novel.1682	M295T42_NEG	0.809269	pos
novel.3097	M493T156_NEG	0.809757	pos
Os04g0297800	M496T214_POS	0.809781	pos
Os04g0390500	M557T191_NEG	0.809809	pos
Os04g0478000	M179T156_POS	0.810042	pos
Os05g0585900	M931T224_POS	0.810517	pos
Os03g0765400	M337T160_NEG	0.810734	pos
Os04g0555300	M561T293_NEG	0.810967	pos
Os05g0192700	M351T201_NEG	0.811068	pos
Os08g0137400	M793T226_POS	0.811068	pos
Os09g0386500	M513T188_NEG	0.81112	pos
Os06g0124900	M791T212_NEG	0.811173	pos
novel.2077	M755T212_NEG	0.811249	pos
Os04g0478000	M367T167_NEG	0.811277	pos
Os02g0151800	M689T225_NEG	0.811301	pos
Os02g0145000	M693T250_NEG	0.811326	pos
Os06g0626200	M381T186_NEG	0.811406	pos
Os06g0470500	M295T42_NEG	0.811507	pos
Os03g0839900	M378T42_NEG	0.811611	pos
novel.2077	M439T207_POS	0.811687	pos
novel.3097	M477T257_1_POS	0.811687	pos
Os02g0640800	M439T207_POS	0.811715	pos
Os08g0198700	M689T225_NEG	0.811893	pos
Os01g0944200	M367T181_NEG	0.811945	pos
Os09g0436500	M493T156_NEG	0.812021	pos
Os10g0150800	M689T225_NEG	0.81246	pos
Os03g0839900	M915T223_POS	0.812512	pos
Os04g0460900	M975T227_POS	0.812536	pos
Os01g0117900	M837T286_NEG	0.812588	pos
Os04g0305700	M449T227_POS	0.812846	pos
Os10g0150800	M543T219_POS	0.813308	pos
Os04g0460900	M937T223_NEG	0.813385	pos
novel.2077	M809T213_POS	0.81349	pos
Os03g0382350	M657T250_NEG	0.81349	pos
Os02g0265900	M801T225_POS	0.813642	pos
Os04g0555300	M525T293_NEG	0.814004	pos
Os01g0571700	M763T245_POS	0.814133	pos
Os03g0134300	M445T223_NEG	0.814186	pos
Os02g0722700	M534T211_NEG	0.814209	pos
Os08g0215300	M496T214_POS	0.814338	pos
Os05g0148000	M689T225_NEG	0.814338	pos
Os05g0441500	M496T214_POS	0.814367	pos
Os02g0146700	M1091T215_POS	0.814414	pos
Os04g0478000	M137T156_POS	0.814419	pos
Os01g0571700	M221T23_NEG	0.814724	pos
Os02g0609400	M179T156_POS	0.814777	pos
Os03g0839900	M963T209_POS	0.814905	pos
Os02g0146700	M416T137_POS	0.814982	pos
Os02g0265900	M493T156_NEG	0.81511	pos
Os12g0136500	M493T156_NEG	0.815151	pos
Os01g0571700	M739T243_NEG	0.815163	pos
Os03g0607500	M351T201_NEG	0.815187	pos
Os03g0785100	M589T250_POS	0.815187	pos
Os10g0150800	M442T175_POS	0.81542	pos
Os12g0239300	M589T220_POS	0.815578	pos
Os03g0575500	M405T197_NEG	0.815601	pos
Os06g0626200	M541T205_2_NEG	0.815859	pos
Os01g0819466	M931T224_POS	0.815923	pos
Os10g0150800	M755T212_NEG	0.81614	pos
Os12g0263800	M653T225_NEG	0.816169	pos
Os08g0198700	M755T212_NEG	0.816216	pos
Os04g0460900	M475T226_NEG	0.816216	pos
Os02g0146700	M520T155_NEG	0.81645	pos
Os02g0146700	M447T224_POS	0.816474	pos
Os02g0265900	M791T212_NEG	0.816731	pos
Os04g0429450	M763T270_NEG	0.816801	pos
Os01g0571700	M253T155_NEG	0.816889	pos
Os05g0148000	M477T141_NEG	0.816988	pos
Os02g0265900	M165T44_POS	0.817041	pos
Os05g0148000	M755T212_NEG	0.817246	pos
Os02g0581900	M793T226_POS	0.817351	pos
Os04g0460900	M401T236_NEG	0.817427	pos
Os03g0670700	M496T214_POS	0.817503	pos
Os06g0124900	M755T212_NEG	0.817608	pos
Os02g0265900	M809T213_POS	0.817813	pos
Os05g0148000	M791T212_NEG	0.818018	pos
Os08g0198700	M791T212_NEG	0.818275	pos
Os02g0265900	M559T219_POS	0.818328	pos
Os06g0135000	M480T210_POS	0.818457	pos
Os02g0146700	M975T227_POS	0.818585	pos
Os04g0616900	M589T220_POS	0.818585	pos
Os05g0192700	M401T231_POS	0.818638	pos
Os07g0516900	M513T188_NEG	0.81879	pos
novel.2077	M689T225_NEG	0.819024	pos
Os12g0589100	M613T179_NEG	0.819358	pos
Os01g0571700	M764T245_POS	0.819358	pos
Os10g0150800	M589T220_POS	0.819539	pos
Os06g0626200	M793T226_POS	0.819539	pos
Os06g0147100	M589T220_POS	0.819668	pos
Os09g0436500	M693T250_NEG	0.81982	pos
Os10g0150800	M405T197_NEG	0.819978	pos
Os02g0477300	M482T211_POS	0.820001	pos
Os03g0839900	M617T203_NEG	0.820031	pos
Os12g0136500	M480T210_POS	0.820107	pos
Os02g0265900	M461T226_NEG	0.820259	pos
Os12g0239300	M439T207_POS	0.820727	pos
Os05g0202500	M763T270_NEG	0.820879	pos
Os02g0609400	M388T240_POS	0.821031	pos
Os03g0103800	M653T225_NEG	0.821371	pos
Os05g0192700	M405T197_NEG	0.821599	pos
Os03g0670700	M739T225_NEG	0.821622	pos
Os02g0609400	M793T226_POS	0.821674	pos
Os01g0571700	M382T230_POS	0.821727	pos
Os01g0117900	M601T246_NEG	0.821727	pos
Os11g0545300	M653T225_NEG	0.821803	pos
Os03g0103800	M496T214_POS	0.821833	pos
Os02g0265900	M799T222_NEG	0.821879	pos
Os02g0265900	M567T325_NEG	0.822318	pos
Os01g0117900	M724T258_NEG	0.822541	pos
Os10g0150800	M121T102_POS	0.822681	pos
Os02g0146700	M236T23_NEG	0.822909	pos
Os03g0839900	M759T227_NEG	0.822939	pos
Os02g0722700	M397T42_NEG	0.822962	pos
Os01g0571700	M236T23_NEG	0.823734	pos
Os04g0555300	M337T132_NEG	0.823764	pos
Os04g0555300	M711T263_POS	0.824033	pos
Os05g0192700	M771T226_POS	0.824302	pos
Os01g0571700	M937T223_NEG	0.824506	pos
Os02g0609400	M449T227_POS	0.824548	pos
Os02g0145000	M791T212_NEG	0.82471	pos
Os06g0237502	M362T200_POS	0.824892	pos
Os01g0571700	M573T215_POS	0.824945	pos
Os03g0227800	M493T156_NEG	0.825021	pos
Os02g0609400	M137T156_POS	0.825074	pos
Os09g0411700	M963T209_POS	0.82515	pos
Os03g0134300	M543T210_NEG	0.825225	pos
Os03g0448500	M785T211_NEG	0.825309	pos
Os08g0345700	M416T137_POS	0.825589	pos
Os02g0146700	M235T23_NEG	0.825846	pos
Os04g0116600	M589T220_POS	0.826232	pos
Os03g0575500	M401T231_POS	0.826414	pos
Os03g0382350	M763T270_NEG	0.826907	pos
Os02g0797500	M963T209_POS	0.827284	pos
Os12g0640600	M557T191_NEG	0.827391	pos
Os02g0722700	M763T245_POS	0.827466	pos
Os02g0722700	M764T245_POS	0.827542	pos
Os12g0132000	M793T226_POS	0.82811	pos
Os01g0117900	M559T219_POS	0.828281	pos
Os03g0575500	M429T250_2_POS	0.828731	pos
Os04g0460900	M915T223_POS	0.82914	pos
Os10g0150800	M137T156_POS	0.829193	pos
Os01g0571700	M235T23_NEG	0.829246	pos
Os03g0382350	M354T215_POS	0.829353	pos
Os03g0227800	M480T210_POS	0.829526	pos
Os02g0722700	M739T243_NEG	0.829654	pos
Os02g0265900	M573T220_POS	0.830116	pos
Os02g0265900	M121T44_POS	0.830684	pos
Os01g0386700	M367T167_NEG	0.831639	pos
Os10g0150800	M179T156_POS	0.831703	pos
Os05g0585900	M221T23_NEG	0.831714	pos
Os08g0137400	M771T226_POS	0.831767	pos
Os02g0609400	M393T240_POS	0.831896	pos
Os02g0609400	M771T226_POS	0.832078	pos
Os01g0571700	M533T211_NEG	0.832207	pos
novel.2077	M179T156_POS	0.83254	pos
Os04g0305700	M787T213_POS	0.833054	pos
Os04g0555300	M527T298_POS	0.834009	pos
Os05g0148000	M393T240_POS	0.834031	pos
Os03g0839900	M431T216_NEG	0.834138	pos
Os07g0236200	M482T211_POS	0.834395	pos
Os06g0470500	M463T136_NEG	0.834417	pos
novel.581	M617T203_NEG	0.834578	pos
Os11g0562100	M653T225_NEG	0.834653	pos
Os08g0137400	M589T220_POS	0.834674	pos
Os02g0146700	M477T227_POS	0.834931	pos
Os05g0148000	M763T270_NEG	0.835039	pos
Os09g0436500	M567T325_NEG	0.835189	pos
Os09g0436500	M711T263_POS	0.835318	pos
Os01g0117900	M449T227_POS	0.83535	pos
Os05g0192700	M805T224_NEG	0.836219	pos
Os10g0150800	M805T224_NEG	0.837045	pos
Os02g0609400	M811T254_POS	0.837173	pos
Os03g0607500	M429T250_2_POS	0.83756	pos
Os02g0265900	M445T193_POS	0.83758	pos
Os08g0301500	M557T227_NEG	0.837634	pos
Os04g0305700	M809T213_POS	0.838149	pos
Os02g0722700	M533T211_NEG	0.838589	pos
novel.2077	M137T156_POS	0.838718	pos
Os06g0124900	M763T270_NEG	0.83888	pos
Os02g0146700	M509T151_NEG	0.839179	pos
Os07g0516900	M401T236_NEG	0.839179	pos
Os06g0124900	M393T240_POS	0.839223	pos
Os02g0477300	M496T214_POS	0.839382	pos
Os02g0265900	M477T257_1_POS	0.839565	pos
Os01g0571700	M557T215_POS	0.839673	pos
Os05g0192700	M429T250_2_POS	0.840005	pos
Os06g0124900	M409T240_POS	0.840049	pos
Os02g0265900	M837T286_NEG	0.841184	pos
Os02g0265900	M693T250_NEG	0.842214	pos
Os02g0609400	M763T270_NEG	0.842559	pos
Os02g0145000	M657T250_NEG	0.843243	pos
Os12g0466200	M482T211_POS	0.843342	pos
Os04g0429450	M657T250_NEG	0.843352	pos
Os03g0382350	M793T226_POS	0.843352	pos
Os02g0609400	M409T240_POS	0.84347	pos
Os03g0575500	M589T220_POS	0.844124	pos
Os10g0150800	M811T254_POS	0.844253	pos
Os02g0145000	M763T270_NEG	0.845208	pos
Os08g0301500	M711T263_POS	0.845283	pos
Os06g0626200	M601T246_NEG	0.84554	pos
Os01g0571700	M499T227_POS	0.846698	pos
Os02g0609400	M589T220_POS	0.846827	pos
Os10g0150800	M354T215_POS	0.847194	pos
Os04g0460900	M520T155_NEG	0.847728	pos
Os08g0137400	M805T224_NEG	0.847802	pos
Os02g0609400	M439T207_POS	0.848372	pos
Os01g0571700	M520T155_NEG	0.84907	pos
Os04g0460900	M431T216_NEG	0.849862	pos
Os02g0265900	M657T250_NEG	0.849936	pos
Os02g0146700	M475T226_NEG	0.850193	pos
Os02g0465900	M137T156_POS	0.850431	pos
Os05g0192700	M589T220_POS	0.850634	pos
Os05g0148000	M409T240_POS	0.851332	pos
Os02g0146700	M533T211_NEG	0.85159	pos
Os01g0571700	M445T223_NEG	0.852214	pos
Os02g0146700	M937T223_NEG	0.852252	pos
Os06g0470500	M583T178_NEG	0.852307	pos
Os12g0589100	M295T42_NEG	0.852877	pos
Os01g0571700	M975T227_POS	0.853134	pos
Os02g0265900	M724T258_NEG	0.853134	pos
Os10g0150800	M771T226_POS	0.854155	pos
Os01g0944200	M137T156_POS	0.854743	pos
Os01g0944200	M179T156_POS	0.855322	pos
Os02g0465900	M179T156_POS	0.855451	pos
Os11g0251400	M482T211_POS	0.855819	pos
Os07g0236200	M496T214_POS	0.855837	pos
Os01g0571700	M475T226_NEG	0.85604	pos
Os02g0609400	M354T215_POS	0.856141	pos
Os01g0571700	M469T224_POS	0.858099	pos
Os03g0382350	M589T220_POS	0.859111	pos
Os02g0609400	M791T212_NEG	0.860287	pos
Os02g0146700	M764T245_POS	0.860746	pos
Os02g0609400	M689T225_NEG	0.861308	pos
Os01g0571700	M362T200_POS	0.861445	pos
Os08g0301500	M493T156_NEG	0.861887	pos
Os02g0146700	M763T245_POS	0.862089	pos
Os03g0856500	M482T211_POS	0.862273	pos
Os01g0571700	M447T224_POS	0.86299	pos
Os10g0150800	M439T207_POS	0.863045	pos
Os03g0839900	M567T185_1_NEG	0.863689	pos
novel.1682	M463T136_NEG	0.864371	pos
Os01g0571700	M991T227_POS	0.865161	pos
Os02g0609400	M755T212_NEG	0.865307	pos
Os06g0626200	M589T250_POS	0.867808	pos
Os12g0466200	M496T214_POS	0.868065	pos
Os03g0839900	M543T210_NEG	0.868709	pos
Os02g0146700	M397T42_NEG	0.869168	pos
novel.1682	M583T178_NEG	0.869714	pos
Os01g0571700	M477T227_POS	0.871026	pos
Os03g0856500	M496T214_POS	0.871613	pos
Os02g0265900	M711T263_POS	0.871999	pos
Os02g0146700	M739T243_NEG	0.873801	pos
Os02g0265900	M449T227_POS	0.874373	pos
Os06g0470500	M243T162_NEG	0.874903	pos
Os11g0251400	M496T214_POS	0.876102	pos
novel.581	M841T229_NEG	0.876947	pos
Os03g0839900	M541T187_NEG	0.897542	pos
Os01g0117900	M693T250_NEG	0.899601	pos
Os01g0117900	M657T250_NEG	0.910156	pos
Statistical source data for Fig. 3D-F Independent samples t test to predictability/percentage of Component_1/node number (weighted) of top three modules from subnetwork_1 of Network_51015 and Network_HLN.
Group	Variance	Levene's Test for Equality of Variances		t-test for Equality of Means
		F	Sig.	t	df	Sig. (2-tailed)	Mean Difference	Std. Error Difference	95% Confidence Interval of the Difference
									Lower	Upper
Predictability	Equal variances assumed	1.95376	0.234719	1.10896	4	0.32963	0.113333	0.102198	-0.170414	0.397081
	Equal variances not assumed			1.10896	3.11235	0.345712	0.113333	0.102198	-0.205364	0.432031
Percentage of Component_1	Equal variances assumed	1.4744	0.291435	-3.92606	4	0.0171598	-26.5667	6.76675	-45.3542	-7.77916
	Equal variances not assumed			-3.92606	3.32595	0.0243252	-26.5667	6.76675	-46.9554	-6.17792
Node number (weighted)	Equal variances assumed	104.831	1.58706e-22	12.452	517	2.59529e-31	36.9074	2.96396	31.0845	42.7303
	Equal variances not assumed			11.6281	309.245	3.58311e-26	36.9074	3.17397	30.6621	43.1527
Statistical source data for Fig. 3D Node number of top three modules in Subnetwork_1 of Network_51015 and Network_HLN.
Module	Network_51015	Network_HLN
1	150	112
2	105	37
3	80	35
Statistical source data for Fig. 3E Predictabilities of top three modules in Subnetwork_1 of Network_51015 and Network_HLN.
Module	Network_51015	Network_HLN
1	0.9	0.89
2	0.97	0.84
3	0.8	0.6
Statistical source data for Fig. 3F Percentages of Component 1 of top three modules in Subnetwork_1 of Network_51015 and Network_HLN.
Module	Network_51015	Network_HLN
1	34.3	63.8
2	31.8	72.1
3	50.2	60.1
Statistical source data for Fig. 3G Scores of variable importance in projection (VIP) of Component 1.
ID	Component 1
Os11g0562100	1.8598
Os12g0263800	1.7189
Os08g0215300	1.6623
Os10g0391500	1.661
Os01g0386700	1.6262
Os02g0151800	1.513
Os08g0198700	1.509
M617T203_NEG	1.5031
Os03g0103800	1.4642
Os07g0597000	1.3962
Os06g0135000	1.3923
Os04g0577300	1.3771
Os09g0241700	1.3766
novel.581	1.3097
Os11g0545300	1.3088
M382T230_POS	1.2988
M841T229_NEG	1.287
Os04g0478000	1.2717
M653T225_NEG	1.2676
Os03g0134300	1.2132
M477T141_NEG	1.1927
Os10g0150800	1.1549
Os10g0130500	1.1455
M409T240_POS	1.1307
M388T240_POS	1.1125
novel.2077	1.1004
M393T240_POS	1.0993
Os12g0550600	1.0961
M811T254_POS	1.069
Os04g0429450	1.0419
Os01g0944200	1.0377
Os06g0124900	1.0104
M405T197_NEG	1.0034
Os02g0640800	1.0018
Os05g0208500	0.99911
Os06g0240001	0.92092
Os02g0609400	0.90899
Os03g0785100	0.87778
M499T227_POS	0.86841
Os12g0145566	0.86605
Os12g0132000	0.85936
Os03g0789433	0.77082
M363T159_POS	0.70612
Os05g0148000	0.69841
Os04g0616900	0.69019
Os08g0345700	0.48215
M983T222_NEG	0.47453
M429T250_2_POS	0.40615
M657T250_NEG	0.25757
Os02g0581900	0.25557
M123T102_POS	0.2426
M793T226_POS	0.22199
Os03g0607500	0.20198
M543T219_POS	0.18193
M416T137_POS	0.12506
M509T151_NEG	0.11493
M805T224_NEG	0.092631
Os02g0722700	0.09093
M771T226_POS	0.085071
Os02g0146700	0.083233
M533T211_NEG	0.07191
M397T42_NEG	0.06772
M1091T215_POS	0.065365
Os04g0460900	0.063236
M449T227_POS	0.048382
M535T215_POS	0.041381
M534T211_NEG	0.033626
M351T201_NEG	0.0076757
Statistical source data for Fig. 3I Analysis of variance of 68 molecules.
Balilla, Qianlijing, F1, and parental mean	f.value	p.value	-LOG10(p.value)	FDR	Fisher's LSD
M1091T215_POS	6540.8	3.6868e-18	17.433	2.507e-16	F1 - Balilla; Mean - Balilla; Qianlijing - Balilla; Mean - F1; Qianlijing - F1; Qianlijing - Mean
M535T215_POS	852.36	2.6583e-13	12.575	9.0382e-12	F1 - Balilla; Mean - Balilla; Qianlijing - Balilla; Mean - F1; Qianlijing - F1; Qianlijing - Mean
Os12g0263800	343.47	3.7963e-11	10.421	8.605e-10	Balilla - F1; Balilla - Mean; Balilla - Qianlijing; F1 - Qianlijing; Mean - Qianlijing
M351T201_NEG	308.26	6.8333e-11	10.165	1.1617e-09	Balilla - F1; Balilla - Mean; Balilla - Qianlijing; Mean - F1; F1 - Qianlijing; Mean - Qianlijing
M534T211_NEG	256.85	1.8381e-10	9.7356	2.4998e-09	F1 - Balilla; Mean - Balilla; Qianlijing - Balilla; Mean - F1; Qianlijing - F1; Qianlijing - Mean
Os09g0241700	222.91	3.9571e-10	9.4026	4.4847e-09	Balilla - F1; Balilla - Mean; Balilla - Qianlijing; F1 - Qianlijing; Mean - Qianlijing
Os03g0103800	199.7	7.1645e-10	9.1448	6.1018e-09	Balilla - F1; Balilla - Mean; Balilla - Qianlijing; F1 - Qianlijing; Mean - Qianlijing
M499T227_POS	199.63	7.1786e-10	9.144	6.1018e-09	F1 - Balilla; Mean - Balilla; Qianlijing - Balilla; Mean - F1; Qianlijing - F1; Qianlijing - Mean
M533T211_NEG	187.95	9.9338e-10	9.0029	7.5055e-09	F1 - Balilla; Mean - Balilla; Qianlijing - Balilla; Mean - F1; Qianlijing - F1; Qianlijing - Mean
M543T219_POS	163.72	2.0868e-09	8.6805	1.419e-08	Balilla - F1; Balilla - Mean; Balilla - Qianlijing; Mean - F1; F1 - Qianlijing; Mean - Qianlijing
Os01g0386700	158.36	2.4953e-09	8.6029	1.5425e-08	Balilla - F1; Balilla - Mean; Balilla - Qianlijing; F1 - Qianlijing; Mean - Qianlijing
Os01g0944200	140.71	4.6994e-09	8.328	2.663e-08	Balilla - F1; Balilla - Mean; Balilla - Qianlijing; F1 - Qianlijing; Mean - Qianlijing
Os04g0478000	109.35	1.8016e-08	7.7443	9.4239e-08	Balilla - F1; Balilla - Mean; Balilla - Qianlijing; F1 - Mean; F1 - Qianlijing; Mean - Qianlijing
Os11g0545300	101.56	2.6656e-08	7.5742	1.2947e-07	Balilla - F1; Balilla - Mean; Balilla - Qianlijing; F1 - Qianlijing; Mean - Qianlijing
M793T226_POS	86.587	6.1858e-08	7.2086	2.8042e-07	Balilla - F1; Balilla - Mean; Balilla - Qianlijing; F1 - Qianlijing; Mean - Qianlijing
Os04g0460900	85.222	6.7248e-08	7.1723	2.858e-07	F1 - Balilla; Mean - Balilla; Qianlijing - Balilla; Qianlijing - F1; Qianlijing - Mean
M382T230_POS	83.293	7.5842e-08	7.1201	3.0337e-07	F1 - Balilla; Mean - Balilla; Qianlijing - Balilla; F1 - Mean; Qianlijing - F1; Qianlijing - Mean
Os02g0640800	79.836	9.4732e-08	7.0235	3.5788e-07	Balilla - F1; Balilla - Mean; Balilla - Qianlijing; F1 - Qianlijing; Mean - Qianlijing
M983T222_NEG	72.714	1.5439e-07	6.8114	5.5257e-07	F1 - Balilla; Mean - Balilla; Qianlijing - Balilla; Qianlijing - F1; Qianlijing - Mean
Os10g0130500	69.48	1.9569e-07	6.7084	6.6535e-07	Balilla - F1; Balilla - Mean; Balilla - Qianlijing; F1 - Qianlijing; Mean - Qianlijing
Os11g0562100	67.965	2.1946e-07	6.6586	7.1064e-07	Balilla - F1; Balilla - Mean; Balilla - Qianlijing; F1 - Qianlijing; Mean - Qianlijing
Os12g0550600	60.696	3.9431e-07	6.4042	1.2188e-06	Balilla - F1; Balilla - Mean; Balilla - Qianlijing; F1 - Qianlijing; Mean - Qianlijing
novel.581	58.122	4.9302e-07	6.3071	1.4576e-06	F1 - Balilla; Mean - Balilla; Qianlijing - Balilla; Qianlijing - F1; Qianlijing - Mean
M123T102_POS	49.218	1.1551e-06	5.9374	3.2727e-06	Balilla - F1; Balilla - Mean; Balilla - Qianlijing; F1 - Mean; F1 - Qianlijing; Mean - Qianlijing
Os08g0215300	46.738	1.502e-06	5.8233	4.0241e-06	Balilla - F1; Balilla - Mean; Balilla - Qianlijing; F1 - Qianlijing; Mean - Qianlijing
M397T42_NEG	46.516	1.5386e-06	5.8129	4.0241e-06	F1 - Balilla; Mean - Balilla; Qianlijing - Balilla; Qianlijing - F1; Qianlijing - Mean
M617T203_NEG	35.266	6.1559e-06	5.2107	1.5504e-05	F1 - Balilla; Mean - Balilla; Qianlijing - Balilla; Qianlijing - F1; Qianlijing - Mean
M405T197_NEG	31.427	1.0844e-05	4.9648	2.6336e-05	Balilla - F1; Balilla - Mean; Balilla - Qianlijing; Mean - F1; Mean - Qianlijing
M771T226_POS	30.984	1.1621e-05	4.9348	2.7249e-05	Balilla - F1; Balilla - Mean; Balilla - Qianlijing; F1 - Mean; F1 - Qianlijing; Mean - Qianlijing
Os06g0240001	29.859	1.3912e-05	4.8566	3.1534e-05	Balilla - F1; Balilla - Mean; Balilla - Qianlijing; F1 - Qianlijing; Mean - Qianlijing
M811T254_POS	28.468	1.7524e-05	4.7564	3.844e-05	Balilla - Mean; Balilla - Qianlijing; F1 - Mean; F1 - Qianlijing; Mean - Qianlijing
Os02g0722700	26.431	2.503e-05	4.6015	5.3188e-05	F1 - Balilla; Mean - Balilla; Qianlijing - Balilla; Qianlijing - F1; Qianlijing - Mean
Os03g0785100	25.879	2.7687e-05	4.5577	5.7052e-05	F1 - Balilla; Mean - Balilla; Qianlijing - Balilla; F1 - Mean; Qianlijing - Mean
M416T137_POS	23.092	4.7451e-05	4.3238	9.4902e-05	F1 - Balilla; Mean - Balilla; Qianlijing - Balilla; Qianlijing - F1; Qianlijing - Mean
Os03g0134300	22.454	5.4094e-05	4.2668	0.0001051	F1 - Balilla; Mean - Balilla; Qianlijing - Balilla; Qianlijing - F1; Qianlijing - Mean
Os06g0124900	22.2	5.704e-05	4.2438	0.00010774	F1 - Balilla; Mean - Balilla; Qianlijing - Balilla; Qianlijing - F1; Qianlijing - Mean
M653T225_NEG	19.71	9.8803e-05	4.0052	0.00018158	Balilla - F1; Balilla - Mean; Balilla - Qianlijing; Mean - F1; Mean - Qianlijing
M805T224_NEG	18.182	0.00014252	3.8461	0.00025504	Balilla - F1; Balilla - Mean; Balilla - Qianlijing; F1 - Qianlijing; Mean - Qianlijing
M841T229_NEG	16.183	0.00023962	3.6205	0.0004178	F1 - Balilla; Mean - Balilla; Qianlijing - Balilla; Qianlijing - F1; Qianlijing - Mean
Os07g0597000	14.881	0.00034565	3.4614	0.0005876	Balilla - Mean; Balilla - Qianlijing; F1 - Qianlijing; Mean - Qianlijing
Os08g0345700	14.508	0.0003857	3.4137	0.0006397	Mean - Balilla; Qianlijing - Balilla; Mean - F1; Qianlijing - F1; Qianlijing - Mean
Os10g0150800	11.543	0.0010064	2.9972	0.0016294	Balilla - F1; Balilla - Mean; Balilla - Qianlijing; F1 - Qianlijing; Mean - Qianlijing
Os12g0132000	10.799	0.0013175	2.8803	0.0020835	F1 - Balilla; Qianlijing - Balilla; F1 - Mean
Os12g0145566	10.074	0.0017354	2.7606	0.00261	F1 - Balilla; Mean - Balilla; Qianlijing - Balilla; Qianlijing - F1; Qianlijing - Mean
Os02g0146700	10.048	0.0017526	2.7563	0.00261	Mean - Balilla; Qianlijing - Balilla; Qianlijing - F1; Qianlijing - Mean
M388T240_POS	10.029	0.0017656	2.7531	0.00261	Balilla - F1; Balilla - Mean; Balilla - Qianlijing; Mean - Qianlijing
Os04g0429450	8.3815	0.0035009	2.4558	0.0050652	F1 - Balilla; Mean - Balilla; Qianlijing - Balilla; Qianlijing - F1; Qianlijing - Mean
M657T250_NEG	7.0802	0.0064244	2.1922	0.0091012	F1 - Balilla; Qianlijing - Balilla; F1 - Mean
novel.2077	6.4315	0.0089284	2.0492	0.01239	Balilla - Qianlijing; F1 - Qianlijing
M393T240_POS	6.3193	0.0094705	2.0236	0.01288	Balilla - F1; Balilla - Qianlijing
Os05g0208500	5.608	0.013969	1.8548	0.018625	Qianlijing - Balilla; Qianlijing - F1
M409T240_POS	5.0925	0.018844	1.7248	0.024642	Balilla - F1; Balilla - Qianlijing
Os04g0616900	5.0493	0.019337	1.7136	0.02481	Balilla - F1; Mean - F1; Qianlijing - F1
Os03g0789433	4.3586	0.02971	1.5271	0.037413	F1 - Balilla; Qianlijing - Balilla
Os02g0151800	3.9545	0.038802	1.4112	0.047973	Balilla - F1; Balilla - Qianlijing
Balilla, YB, F1, and parental mean	f.value	p.value	-LOG10(p.value)	FDR	Fisher's LSD
Os08g0198700	889.67	2.1024e-13	12.677	1.4297e-11	Balilla - F1; Balilla - Mean; Balilla - YB; F1 - Mean; F1 - YB; Mean - YB
M499T227_POS	700.92	7.7532e-13	12.111	2.6361e-11	F1 - Balilla; Mean - Balilla; YB - Balilla; F1 - Mean; YB - F1; YB - Mean
Os01g0386700	646.89	1.2022e-12	11.92	2.7249e-11	Balilla - F1; Balilla - Mean; Balilla - YB; F1 - Mean; F1 - YB; Mean - YB
Os02g0640800	500.49	4.8823e-12	11.311	8.0919e-11	Balilla - F1; Balilla - Mean; Balilla - YB; F1 - YB; Mean - YB
Os04g0478000	482.67	5.9499e-12	11.225	8.0919e-11	Balilla - F1; Balilla - Mean; Balilla - YB; F1 - Mean; F1 - YB; Mean - YB
Os01g0944200	412.62	1.3988e-11	10.854	1.5854e-10	Balilla - F1; Balilla - Mean; Balilla - YB; F1 - YB; Mean - YB
Os03g0103800	387.27	1.9758e-11	10.704	1.6894e-10	Balilla - F1; Balilla - Mean; Balilla - YB; F1 - YB; Mean - YB
M534T211_NEG	386.85	1.9875e-11	10.702	1.6894e-10	F1 - Balilla; Mean - Balilla; YB - Balilla; Mean - F1; YB - F1; YB - Mean
M533T211_NEG	371.59	2.4744e-11	10.607	1.8695e-10	F1 - Balilla; Mean - Balilla; YB - Balilla; Mean - F1; YB - F1; YB - Mean
Os09g0241700	352.88	3.2772e-11	10.484	2.2245e-10	Balilla - F1; Balilla - Mean; Balilla - YB; Mean - F1; F1 - YB; Mean - YB
M793T226_POS	346.87	3.5985e-11	10.444	2.2245e-10	Balilla - F1; Balilla - Mean; Balilla - YB; F1 - YB; Mean - YB
Os06g0135000	288.3	9.8271e-11	10.008	5.5687e-10	Balilla - F1; Balilla - Mean; Balilla - YB; Mean - F1; F1 - YB; Mean - YB
Os04g0616900	276.87	1.2237e-10	9.9123	6.2058e-10	Balilla - F1; Balilla - Mean; Balilla - YB; F1 - Mean; F1 - YB; Mean - YB
Os12g0145566	274.68	1.2777e-10	9.8936	6.2058e-10	Balilla - F1; Balilla - Mean; Balilla - YB; F1 - Mean; F1 - YB; Mean - YB
Os04g0429450	263.75	1.5922e-10	9.798	7.2178e-10	Balilla - F1; Balilla - Mean; Balilla - YB; F1 - YB; Mean - YB
Os02g0609400	257.45	1.815e-10	9.7411	7.7136e-10	Balilla - F1; Balilla - Mean; Balilla - YB; F1 - Mean; F1 - YB; Mean - YB
M388T240_POS	240.81	2.6059e-10	9.584	1.0424e-09	Balilla - F1; Balilla - Mean; Balilla - YB; Mean - F1; F1 - YB; Mean - YB
Os02g0151800	237.36	2.8177e-10	9.5501	1.0645e-09	Balilla - F1; Balilla - Mean; Balilla - YB; F1 - YB; Mean - YB
M535T215_POS	231.97	3.1904e-10	9.4962	1.1418e-09	F1 - Balilla; Mean - Balilla; YB - Balilla; Mean - F1; YB - F1; YB - Mean
Os10g0130500	217.96	4.4681e-10	9.3499	1.5192e-09	Balilla - F1; Balilla - Mean; Balilla - YB; F1 - YB; Mean - YB
Os10g0391500	206.87	5.9228e-10	9.2275	1.9179e-09	Balilla - F1; Balilla - Mean; Balilla - YB; F1 - YB; Mean - YB
Os03g0789433	203.64	6.4479e-10	9.1906	1.993e-09	Balilla - F1; Balilla - Mean; Balilla - YB; F1 - Mean; F1 - YB; Mean - YB
M1091T215_POS	195.85	7.9564e-10	9.0993	2.3523e-09	F1 - Balilla; Mean - Balilla; YB - Balilla; Mean - F1; YB - F1; YB - Mean
M771T226_POS	176.46	1.3952e-09	8.8554	3.9531e-09	Balilla - F1; Balilla - Mean; Balilla - YB; F1 - Mean; F1 - YB; Mean - YB
Os05g0208500	170.1	1.6995e-09	8.7697	4.6225e-09	Balilla - F1; Balilla - Mean; Balilla - YB; F1 - Mean; F1 - YB; Mean - YB
M123T102_POS	167.97	1.8187e-09	8.7402	4.7567e-09	Balilla - F1; Balilla - Mean; Balilla - YB; F1 - YB; Mean - YB
Os05g0148000	165.77	1.9522e-09	8.7095	4.7781e-09	Balilla - F1; Balilla - Mean; Balilla - YB; Mean - F1; F1 - YB; Mean - YB
Os12g0550600	165.53	1.9675e-09	8.7061	4.7781e-09	Balilla - F1; Balilla - Mean; Balilla - YB; F1 - Mean; F1 - YB; Mean - YB
Os08g0215300	158.43	2.4894e-09	8.6039	5.8373e-09	Balilla - F1; Balilla - Mean; Balilla - YB; F1 - YB; Mean - YB
Os12g0263800	153.85	2.9141e-09	8.5355	6.6052e-09	Balilla - F1; Balilla - Mean; Balilla - YB; Mean - F1; F1 - YB; Mean - YB
novel.581	137.52	5.3139e-09	8.2746	1.1656e-08	F1 - Balilla; Mean - Balilla; YB - Balilla; F1 - Mean; YB - F1; YB - Mean
Os03g0785100	130.14	7.1337e-09	8.1467	1.5159e-08	Balilla - F1; Balilla - Mean; Balilla - YB; F1 - Mean; F1 - YB; Mean - YB
Os04g0460900	127.37	8.0028e-09	8.0968	1.6126e-08	F1 - Balilla; Mean - Balilla; YB - Balilla; YB - F1; YB - Mean
M405T197_NEG	127.19	8.0632e-09	8.0935	1.6126e-08	Balilla - F1; Balilla - Mean; Balilla - YB; Mean - F1; F1 - YB; Mean - YB
M363T159_POS	124.65	8.9777e-09	8.0468	1.7442e-08	F1 - Balilla; Mean - Balilla; YB - Balilla; Mean - F1; YB - F1; YB - Mean
M543T219_POS	120	1.0995e-08	7.9588	2.0769e-08	Balilla - F1; Balilla - Mean; Balilla - YB; Mean - F1; F1 - YB; Mean - YB
Os06g0240001	107.5	1.9731e-08	7.7048	3.6263e-08	Balilla - F1; Balilla - Mean; Balilla - YB; F1 - YB; Mean - YB
M351T201_NEG	97.944	3.2297e-08	7.4908	5.7795e-08	Balilla - F1; Balilla - Mean; Balilla - YB; Mean - F1; F1 - YB; Mean - YB
Os11g0562100	86.932	6.0581e-08	7.2177	1.0563e-07	Balilla - F1; Balilla - Mean; Balilla - YB; Mean - F1; F1 - YB; Mean - YB
novel.2077	80.043	9.3454e-08	7.0294	1.5887e-07	Balilla - F1; Balilla - Mean; Balilla - YB; F1 - Mean; F1 - YB; Mean - YB
Os11g0545300	78.602	1.0278e-07	6.9881	1.7047e-07	Balilla - F1; Balilla - Mean; Balilla - YB; Mean - F1; F1 - YB; Mean - YB
Os10g0150800	77.82	1.0831e-07	6.9653	1.7439e-07	Balilla - F1; Balilla - Mean; Balilla - YB; Mean - F1; F1 - YB; Mean - YB
Os12g0132000	77.553	1.1027e-07	6.9575	1.7439e-07	Balilla - F1; Balilla - Mean; Balilla - YB; F1 - Mean; F1 - YB; Mean - YB
M393T240_POS	71.787	1.6508e-07	6.7823	2.5513e-07	Balilla - F1; Balilla - Mean; Balilla - YB; Mean - F1; Mean - YB
Os04g0577300	66.342	2.4882e-07	6.6041	3.76e-07	Balilla - F1; Balilla - Mean; Balilla - YB; F1 - Mean; F1 - YB; Mean - YB
Os06g0124900	58.775	4.6547e-07	6.3321	6.8808e-07	Balilla - F1; Balilla - Mean; Balilla - YB; F1 - YB; Mean - YB
M657T250_NEG	58.364	4.826e-07	6.3164	6.9823e-07	Balilla - F1; Balilla - Mean; Balilla - YB; F1 - Mean; F1 - YB; Mean - YB
M409T240_POS	45.149	1.7894e-06	5.7473	2.535e-06	Balilla - F1; Balilla - Mean; Balilla - YB; Mean - F1; Mean - YB
Os03g0607500	37.012	4.8454e-06	5.3147	6.7243e-06	Balilla - Mean; Balilla - YB; F1 - Mean; F1 - YB; Mean - YB
M382T230_POS	36.481	5.2053e-06	5.2836	7.0791e-06	F1 - Balilla; Mean - Balilla; YB - Balilla; F1 - Mean; YB - F1; YB - Mean
M449T227_POS	33.661	7.7448e-06	5.111	1.0326e-05	Balilla - F1; Balilla - Mean; Balilla - YB; F1 - YB; Mean - YB
M397T42_NEG	33.296	8.172e-06	5.0877	1.0687e-05	F1 - Balilla; Mean - Balilla; YB - Balilla; YB - F1; YB - Mean
Os03g0134300	30.364	1.2823e-05	4.892	1.6452e-05	F1 - Balilla; Mean - Balilla; YB - Balilla; YB - F1; YB - Mean
M416T137_POS	27.844	1.9498e-05	4.71	2.4553e-05	F1 - Balilla; Mean - Balilla; YB - Balilla; YB - F1; YB - Mean
M653T225_NEG	27.293	2.1464e-05	4.6683	2.6537e-05	Balilla - F1; Balilla - Mean; Balilla - YB; F1 - YB; Mean - YB
M811T254_POS	25.755	2.8325e-05	4.5478	3.3969e-05	Balilla - F1; Balilla - Mean; Balilla - YB; F1 - YB; Mean - YB
Os02g0722700	25.727	2.8474e-05	4.5455	3.3969e-05	Mean - Balilla; YB - Balilla; Mean - F1; YB - F1; YB - Mean
M805T224_NEG	25.508	2.9656e-05	4.5279	3.4769e-05	Balilla - F1; Balilla - Mean; Balilla - YB; F1 - YB; Mean - YB
M841T229_NEG	23.352	4.5019e-05	4.3466	5.1886e-05	F1 - Balilla; Mean - Balilla; YB - Balilla; F1 - Mean; F1 - YB; YB - Mean
Os02g0581900	22.747	5.0916e-05	4.2931	5.7705e-05	Balilla - F1; Balilla - Mean; Balilla - YB; F1 - YB; Mean - YB
M983T222_NEG	22.309	5.5757e-05	4.2537	6.2155e-05	F1 - Balilla; Mean - Balilla; YB - Balilla; YB - F1; YB - Mean
M429T250_2_POS	21.934	6.0337e-05	4.2194	6.6176e-05	Balilla - F1; Balilla - Mean; Balilla - YB; F1 - YB; Mean - YB
M617T203_NEG	19.761	9.7655e-05	4.0103	0.00010541	F1 - Balilla; Mean - Balilla; YB - Balilla; F1 - Mean; YB - Mean
M509T151_NEG	17.71	0.00016046	3.7946	0.00017048	F1 - Balilla; Mean - Balilla; YB - Balilla; YB - F1; YB - Mean
Os02g0146700	17.05	0.00019014	3.7209	0.00019891	Mean - Balilla; YB - Balilla; YB - F1; YB - Mean
Os08g0345700	10.709	0.001362	2.8658	0.0014033	Mean - Balilla; YB - Balilla; YB - F1; YB - Mean
M477T141_NEG	9.0316	0.0026454	2.5775	0.0026849	Balilla - Mean; Balilla - YB; F1 - YB; Mean - YB
Os07g0597000	4.5207	0.026784	1.5721	0.026784	Balilla - YB; F1 - YB
C418, YB, F1, and parental mean	f.value	p.value	-LOG10(p.value)	FDR	Fisher's LSD
Os01g0386700	443.33	9.4597e-12	11.024	4.8413e-10	F1 - YB; Mean - YB; C418 - YB; F1 - Mean; C418 - F1; C418 - Mean
Os12g0550600	411.28	1.4239e-11	10.847	4.8413e-10	F1 - YB; Mean - YB; C418 - YB; F1 - Mean; C418 - F1; C418 - Mean
Os08g0198700	225.26	3.7393e-10	9.4272	8.4758e-09	F1 - YB; Mean - YB; C418 - YB; C418 - F1; C418 - Mean
Os09g0241700	204.52	6.2998e-10	9.2007	1.071e-08	F1 - YB; Mean - YB; C418 - YB; C418 - F1; C418 - Mean
Os02g0640800	178.59	1.3079e-09	8.8834	1.7787e-08	F1 - YB; Mean - YB; C418 - YB; F1 - Mean; C418 - F1; C418 - Mean
Os02g0609400	147.78	3.6147e-09	8.4419	3.5637e-08	F1 - YB; Mean - YB; C418 - YB; C418 - F1; C418 - Mean
Os10g0130500	147.38	3.6686e-09	8.4355	3.5637e-08	F1 - YB; Mean - YB; C418 - YB; C418 - F1; C418 - Mean
novel.2077	118.65	1.1674e-08	7.9328	9.9229e-08	F1 - YB; Mean - YB; C418 - YB; C418 - F1; C418 - Mean
Os04g0616900	100.34	2.8416e-08	7.5464	2.147e-07	F1 - YB; Mean - YB; C418 - YB; C418 - F1; C418 - Mean
M499T227_POS	96.321	3.5278e-08	7.4525	2.3989e-07	YB - F1; YB - Mean; YB - C418; F1 - Mean; F1 - C418; Mean - C418
novel.581	80.953	8.8074e-08	7.0552	5.4446e-07	YB - F1; YB - Mean; YB - C418; F1 - Mean; F1 - C418; Mean - C418
Os04g0478000	76.021	1.224e-07	6.9122	6.936e-07	F1 - YB; Mean - YB; C418 - YB; C418 - F1; C418 - Mean
Os05g0148000	67.433	2.2862e-07	6.6409	1.1959e-06	F1 - YB; Mean - YB; C418 - YB; C418 - F1; C418 - Mean
M382T230_POS	58.541	4.7514e-07	6.3232	2.2056e-06	YB - Mean; YB - C418; F1 - Mean; F1 - C418; Mean - C418
Os06g0135000	58.217	4.8889e-07	6.3108	2.2056e-06	F1 - YB; Mean - YB; C418 - YB; C418 - F1; C418 - Mean
Os03g0103800	57.546	5.1897e-07	6.2849	2.2056e-06	F1 - YB; Mean - YB; C418 - YB; C418 - F1; C418 - Mean
Os11g0562100	50.979	9.6558e-07	6.0152	3.8623e-06	F1 - YB; Mean - YB; C418 - YB; Mean - F1; C418 - F1; C418 - Mean
Os02g0151800	48.512	1.2432e-06	5.9055	4.6964e-06	F1 - YB; Mean - YB; C418 - YB; C418 - F1; C418 - Mean
Os03g0134300	46.846	1.4846e-06	5.8284	5.3133e-06	YB - F1; YB - Mean; YB - C418; F1 - Mean; F1 - C418; Mean - C418
M363T159_POS	44.347	1.9591e-06	5.7079	6.6611e-06	YB - F1; YB - Mean; YB - C418; F1 - C418; Mean - C418
M405T197_NEG	43.086	2.2657e-06	5.6448	7.3364e-06	Mean - YB; C418 - YB; Mean - F1; C418 - F1; C418 - Mean
Os10g0391500	42.356	2.4691e-06	5.6075	7.6319e-06	F1 - YB; Mean - YB; C418 - YB; C418 - F1; C418 - Mean
Os12g0263800	41.185	2.8425e-06	5.5463	8.4038e-06	F1 - YB; Mean - YB; C418 - YB; C418 - F1; C418 - Mean
Os01g0944200	38.442	4.0123e-06	5.3966	1.1368e-05	F1 - YB; Mean - YB; C418 - YB; C418 - F1; C418 - Mean
Os06g0124900	28.107	1.8636e-05	4.7296	4.9019e-05	F1 - YB; Mean - YB; C418 - YB; C418 - F1; C418 - Mean
Os12g0132000	28.074	1.8742e-05	4.7272	4.9019e-05	Mean - YB; C418 - YB; Mean - F1; C418 - F1; C418 - Mean
Os04g0429450	26.595	2.4304e-05	4.6143	6.1209e-05	F1 - YB; Mean - YB; C418 - YB; C418 - F1; C418 - Mean
M409T240_POS	25.572	2.9301e-05	4.5331	7.1159e-05	Mean - YB; C418 - YB; Mean - F1; C418 - F1; C418 - Mean
M543T219_POS	24.333	3.7085e-05	4.4308	8.6958e-05	F1 - YB; Mean - YB; C418 - YB; C418 - F1; C418 - Mean
M793T226_POS	24.127	3.8607e-05	4.4133	8.751e-05	F1 - YB; Mean - YB; C418 - YB; C418 - F1; C418 - Mean
M393T240_POS	23.109	4.729e-05	4.3252	0.00010113	Mean - YB; C418 - YB; Mean - F1; C418 - F1; C418 - Mean
M123T102_POS	23.077	4.759e-05	4.3225	0.00010113	F1 - YB; Mean - YB; C418 - YB; C418 - F1; C418 - Mean
Os12g0145566	22.066	5.868e-05	4.2315	0.00012092	Mean - YB; C418 - YB; Mean - F1; C418 - F1; C418 - Mean
M388T240_POS	20.946	7.4707e-05	4.1266	0.00014941	Mean - YB; C418 - YB; Mean - F1; C418 - F1; C418 - Mean
Os02g0581900	20.773	7.7626e-05	4.11	0.00015082	F1 - YB; Mean - YB; C418 - YB; C418 - F1; C418 - Mean
M657T250_NEG	17.585	0.00016559	3.781	0.00031279	F1 - YB; Mean - YB; C418 - YB; C418 - F1; C418 - Mean
M535T215_POS	17.211	0.00018233	3.7391	0.0003351	YB - F1; YB - Mean; YB - C418; F1 - C418; Mean - C418
Os04g0577300	16.85	0.00020037	3.6982	0.00035826	F1 - YB; Mean - YB; C418 - YB; C418 - F1; C418 - Mean
M653T225_NEG	16.727	0.00020701	3.684	0.00035826	F1 - YB; Mean - YB; C418 - YB; C418 - F1; C418 - Mean
M416T137_POS	16.66	0.00021074	3.6763	0.00035826	YB - Mean; YB - C418; F1 - Mean; F1 - C418; Mean - C418
M449T227_POS	16.393	0.00022632	3.6453	0.00036956	F1 - YB; Mean - YB; C418 - YB; C418 - F1; C418 - Mean
M533T211_NEG	16.362	0.00022826	3.6416	0.00036956	YB - F1; YB - Mean; YB - C418; F1 - C418; Mean - C418
M534T211_NEG	16.252	0.00023515	3.6287	0.00037187	YB - F1; YB - Mean; YB - C418; F1 - C418; Mean - C418
M477T141_NEG	14.969	0.00033695	3.4724	0.00052074	F1 - YB; Mean - YB; C418 - YB; C418 - F1; C418 - Mean
M811T254_POS	14.719	0.00036247	3.4407	0.00054774	F1 - YB; Mean - YB; C418 - YB; C418 - F1; C418 - Mean
M1091T215_POS	14.412	0.00039698	3.4012	0.00058684	YB - F1; YB - Mean; YB - C418; F1 - C418; Mean - C418
M771T226_POS	13.007	0.0006139	3.2119	0.0008882	F1 - YB; Mean - YB; C418 - YB; C418 - F1; C418 - Mean
M509T151_NEG	12.701	0.00067822	3.1686	0.00096081	YB - C418; F1 - Mean; F1 - C418
M429T250_2_POS	12.614	0.00069811	3.1561	0.0009688	F1 - YB; Mean - YB; C418 - YB; C418 - F1; C418 - Mean
Os06g0240001	12.476	0.00073077	3.1362	0.00099384	Mean - YB; C418 - YB; C418 - F1; C418 - Mean
Os11g0545300	11.011	0.0012184	2.9142	0.0016245	F1 - YB; C418 - YB; F1 - Mean; F1 - C418
M617T203_NEG	10.601	0.0014181	2.8483	0.0018545	YB - C418; F1 - Mean; F1 - C418
M397T42_NEG	9.9802	0.0018	2.7447	0.0023094	YB - C418; F1 - Mean; F1 - C418
Os08g0215300	9.6937	0.0020163	2.6954	0.0025391	F1 - YB; C418 - YB; F1 - Mean
Os04g0460900	8.8199	0.0028938	2.5385	0.0035778	YB - F1; YB - Mean; YB - C418; Mean - C418
Os05g0208500	8.2902	0.0036457	2.4382	0.0044269	Mean - YB; C418 - YB; C418 - F1; C418 - Mean
Os07g0597000	6.9095	0.0069925	2.1554	0.0083419	C418 - YB; C418 - F1
Os10g0150800	6.0158	0.011142	1.953	0.013063	C418 - YB; C418 - F1
M841T229_NEG	4.3264	0.030335	1.5181	0.034962	F1 - C418
Os03g0607500	4.2273	0.03236	1.49	0.036674	F1 - Mean; F1 - C418
Os02g0146700	4.1362	0.034361	1.4639	0.038304	YB - F1; YB - C418
Qianlijing, YB, F1, and parental mean	f.value	p.value	-LOG10(p.value)	FDR	Fisher's LSD
Os06g0135000	158.54	2.4799e-09	8.6056	1.0743e-07	F1 - YB; Mean - YB; Qianlijing - YB; Qianlijing - F1; Qianlijing - Mean
Os02g0151800	142.84	4.3365e-09	8.3629	1.0743e-07	F1 - YB; Mean - YB; Qianlijing - YB; F1 - Mean; Qianlijing - F1; Qianlijing - Mean
Os08g0198700	140.49	4.7396e-09	8.3243	1.0743e-07	F1 - YB; Mean - YB; Qianlijing - YB; Qianlijing - F1; Qianlijing - Mean
Os10g0391500	117.92	1.2067e-08	7.9184	2.0513e-07	F1 - YB; Mean - YB; Qianlijing - YB; F1 - Mean; Qianlijing - F1; Qianlijing - Mean
M533T211_NEG	100.5	2.8178e-08	7.5501	3.8322e-07	YB - F1; YB - Mean; YB - Qianlijing; F1 - Mean; F1 - Qianlijing; Mean - Qianlijing
M449T227_POS	88.973	5.3613e-08	7.2707	6.0442e-07	F1 - YB; Mean - YB; Qianlijing - YB; Qianlijing - F1; Qianlijing - Mean
Os03g0785100	84.509	7.0286e-08	7.1531	6.0442e-07	F1 - YB; Mean - YB; Qianlijing - YB; Qianlijing - F1; Qianlijing - Mean
M534T211_NEG	84.322	7.1108e-08	7.1481	6.0442e-07	YB - F1; YB - Mean; YB - Qianlijing; F1 - Mean; F1 - Qianlijing; Mean - Qianlijing
M793T226_POS	79.171	9.8975e-08	7.0045	6.744e-07	F1 - YB; Mean - YB; Qianlijing - YB; Qianlijing - F1; Qianlijing - Mean
Os03g0789433	79.14	9.9177e-08	7.0036	6.744e-07	F1 - YB; Mean - YB; Qianlijing - YB; Qianlijing - F1; Qianlijing - Mean
Os03g0607500	70.906	1.7605e-07	6.7544	1.0395e-06	F1 - YB; Mean - YB; Qianlijing - YB; Qianlijing - F1; Qianlijing - Mean
Os05g0148000	70.349	1.8344e-07	6.7365	1.0395e-06	F1 - YB; Mean - YB; Qianlijing - YB; Qianlijing - F1; Qianlijing - Mean
M363T159_POS	67.804	2.2219e-07	6.6533	1.1622e-06	YB - F1; YB - Mean; YB - Qianlijing; F1 - Qianlijing; Mean - Qianlijing
novel.2077	62.702	3.3332e-07	6.4771	1.5038e-06	F1 - YB; Mean - YB; Qianlijing - YB; Qianlijing - F1; Qianlijing - Mean
Os04g0616900	62.392	3.4199e-07	6.466	1.5038e-06	F1 - YB; Mean - YB; Qianlijing - YB; Qianlijing - F1; Qianlijing - Mean
Os02g0640800	61.982	3.5383e-07	6.4512	1.5038e-06	F1 - YB; Mean - YB; Qianlijing - YB; Qianlijing - F1; Qianlijing - Mean
Os12g0132000	57.198	5.3541e-07	6.2713	2.1417e-06	F1 - YB; Mean - YB; Qianlijing - YB; Qianlijing - F1; Qianlijing - Mean
M535T215_POS	51.966	8.7555e-07	6.0577	3.3076e-06	YB - F1; YB - Mean; YB - Qianlijing; F1 - Mean; F1 - Qianlijing; Mean - Qianlijing
Os04g0429450	50.573	1.0058e-06	5.9975	3.5997e-06	F1 - YB; Mean - YB; Qianlijing - YB; Qianlijing - F1; Qianlijing - Mean
Os02g0581900	44.45	1.9362e-06	5.713	6.5832e-06	F1 - YB; Mean - YB; Qianlijing - YB; Qianlijing - F1; Qianlijing - Mean
Os04g0577300	42.289	2.489e-06	5.604	8.0596e-06	F1 - YB; Mean - YB; Qianlijing - YB; F1 - Mean; Qianlijing - F1; Qianlijing - Mean
Os03g0103800	38.798	3.8318e-06	5.4166	1.1844e-05	YB - Mean; YB - Qianlijing; F1 - Mean; F1 - Qianlijing; Mean - Qianlijing
Os12g0145566	36.774	5.0025e-06	5.3008	1.479e-05	F1 - YB; Mean - YB; Qianlijing - YB; Qianlijing - F1; Qianlijing - Mean
Os02g0609400	34.377	6.9827e-06	5.156	1.9784e-05	F1 - YB; Mean - YB; Qianlijing - YB; Qianlijing - F1; Qianlijing - Mean
M657T250_NEG	33.764	7.6295e-06	5.1175	2.0752e-05	F1 - YB; Mean - YB; Qianlijing - YB; Qianlijing - F1; Qianlijing - Mean
Os05g0208500	32.023	9.8931e-06	5.0047	2.5874e-05	F1 - YB; Mean - YB; Qianlijing - YB; Qianlijing - F1; Qianlijing - Mean
M1091T215_POS	30.15	1.3272e-05	4.8771	3.3425e-05	YB - F1; YB - Mean; YB - Qianlijing; F1 - Mean; F1 - Qianlijing; Mean - Qianlijing
Os04g0460900	28.655	1.6978e-05	4.7701	4.1233e-05	YB - F1; YB - Mean; YB - Qianlijing; F1 - Qianlijing; Mean - Qianlijing
M617T203_NEG	27.433	2.0945e-05	4.6789	4.9113e-05	F1 - YB; Qianlijing - YB; F1 - Mean; F1 - Qianlijing
M841T229_NEG	26.66	2.4019e-05	4.6194	5.4443e-05	F1 - YB; Qianlijing - YB; F1 - Mean; F1 - Qianlijing
Os06g0124900	25.593	2.9192e-05	4.5347	6.4033e-05	F1 - YB; Mean - YB; Qianlijing - YB; Qianlijing - F1; Qianlijing - Mean
M477T141_NEG	21.386	6.7868e-05	4.1683	0.00014422	Mean - YB; Qianlijing - YB; Mean - F1; Qianlijing - F1; Qianlijing - Mean
M543T219_POS	21.197	7.0712e-05	4.1505	0.00014571	F1 - YB; Mean - YB; Qianlijing - YB; Qianlijing - F1; Qianlijing - Mean
M405T197_NEG	20.8	7.7166e-05	4.1126	0.00015144	Mean - YB; Qianlijing - YB; Mean - F1; Qianlijing - F1; Qianlijing - Mean
M123T102_POS	20.755	7.7947e-05	4.1082	0.00015144	F1 - YB; Mean - YB; Qianlijing - YB; Qianlijing - F1; Qianlijing - Mean
Os08g0215300	17.948	0.00015111	3.8207	0.00028076	F1 - YB; Qianlijing - YB; F1 - Mean; F1 - Qianlijing
M771T226_POS	17.904	0.00015277	3.816	0.00028076	F1 - YB; Mean - YB; Qianlijing - YB; Qianlijing - F1; Qianlijing - Mean
M388T240_POS	16.863	0.00019969	3.6997	0.00035733	Mean - YB; Qianlijing - YB; Mean - F1; Qianlijing - F1; Qianlijing - Mean
M429T250_2_POS	14.364	0.0004026	3.3951	0.00070197	Mean - YB; Qianlijing - YB; Qianlijing - F1; Qianlijing - Mean
Os12g0263800	14.28	0.00041297	3.3841	0.00070205	YB - Mean; YB - Qianlijing; F1 - Qianlijing; Mean - Qianlijing
M397T42_NEG	11.715	0.00094745	3.0234	0.0015714	YB - Mean; YB - Qianlijing; F1 - Qianlijing; Mean - Qianlijing
M393T240_POS	11.525	0.001013	2.9944	0.0016401	Mean - YB; Qianlijing - YB; Mean - F1; Qianlijing - F1; Qianlijing - Mean
M509T151_NEG	10.216	0.0016422	2.7846	0.002597	YB - Mean; YB - Qianlijing; F1 - Qianlijing; Mean - Qianlijing
M409T240_POS	9.3193	0.0023471	2.6295	0.0036274	Mean - YB; Qianlijing - YB; Qianlijing - F1; Qianlijing - Mean
Os03g0134300	8.5166	0.003299	2.4816	0.0049852	YB - F1; YB - Mean; YB - Qianlijing; F1 - Qianlijing; Mean - Qianlijing
Os02g0722700	7.8769	0.0043958	2.357	0.0064982	YB - Mean; YB - Qianlijing; F1 - Qianlijing; Mean - Qianlijing
M416T137_POS	7.735	0.0046944	2.3284	0.0067919	YB - Mean; YB - Qianlijing; F1 - Qianlijing; Mean - Qianlijing
novel.581	7.6785	0.00482	2.317	0.0068283	F1 - YB; F1 - Mean
M811T254_POS	7.4973	0.00525	2.2798	0.0072857	Qianlijing - YB; Qianlijing - F1
Os11g0545300	4.2815	0.031233	1.5054	0.042477	F1 - Mean; F1 - Qianlijing
Balilla, 610234, F1, and parental mean	f.value	p.value	-LOG10(p.value)	FDR	Fisher's LSD
Os01g0944200	1204.2	4.0026e-14	13.398	2.7218e-12	Balilla - F1; Balilla - Mean; Balilla - 610234; F1 - Mean; F1 - 610234; Mean - 610234
Os09g0241700	1022.9	9.7916e-14	13.009	3.3291e-12	Balilla - F1; Balilla - Mean; Balilla - 610234; F1 - Mean; F1 - 610234; Mean - 610234
Os03g0103800	374.02	2.388e-11	10.622	4.0821e-10	Balilla - F1; Balilla - Mean; Balilla - 610234; F1 - Mean; F1 - 610234; Mean - 610234
M351T201_NEG	373.64	2.4013e-11	10.62	4.0821e-10	Balilla - F1; Balilla - Mean; Balilla - 610234; Mean - F1; F1 - 610234; Mean - 610234
Os02g0640800	281.05	1.1282e-10	9.9476	1.5343e-09	Balilla - F1; Balilla - Mean; Balilla - 610234; F1 - 610234; Mean - 610234
M388T240_POS	234.95	2.9773e-10	9.5262	3.2698e-09	Balilla - F1; Balilla - Mean; Balilla - 610234; Mean - F1; F1 - 610234; Mean - 610234
M534T211_NEG	223.95	3.8587e-10	9.4136	3.2698e-09	F1 - Balilla; Mean - Balilla; 610234 - Balilla; Mean - F1; 610234 - F1; 610234 - Mean
M793T226_POS	218.6	4.3979e-10	9.3568	3.2698e-09	Balilla - F1; Balilla - Mean; Balilla - 610234; F1 - 610234; Mean - 610234
M1091T215_POS	216.77	4.6022e-10	9.337	3.2698e-09	F1 - Balilla; Mean - Balilla; 610234 - Balilla; Mean - F1; 610234 - F1; 610234 - Mean
M405T197_NEG	215.01	4.8085e-10	9.318	3.2698e-09	Balilla - F1; Balilla - Mean; Balilla - 610234; Mean - F1; F1 - 610234; Mean - 610234
Os05g0148000	189.08	9.6191e-10	9.0169	5.9342e-09	Balilla - F1; Balilla - Mean; Balilla - 610234; F1 - 610234; Mean - 610234
Os12g0550600	185.19	1.076e-09	8.9682	5.9342e-09	Balilla - F1; Balilla - Mean; Balilla - 610234; F1 - Mean; F1 - 610234; Mean - 610234
M535T215_POS	183.37	1.1345e-09	8.9452	5.9342e-09	F1 - Balilla; Mean - Balilla; 610234 - Balilla; 610234 - F1; 610234 - Mean
Os12g0145566	171.97	1.6025e-09	8.7952	7.7834e-09	Balilla - F1; Balilla - Mean; Balilla - 610234; F1 - Mean; F1 - 610234; Mean - 610234
M533T211_NEG	160.94	2.2877e-09	8.6406	1.0371e-08	F1 - Balilla; Mean - Balilla; 610234 - Balilla; Mean - F1; 610234 - F1; 610234 - Mean
M499T227_POS	152.85	3.0173e-09	8.5204	1.2823e-08	F1 - Balilla; Mean - Balilla; 610234 - Balilla; F1 - Mean; 610234 - F1; 610234 - Mean
Os10g0130500	150.35	3.2964e-09	8.482	1.3186e-08	Balilla - F1; Balilla - Mean; Balilla - 610234; F1 - 610234; Mean - 610234
Os04g0616900	137.78	5.2593e-09	8.2791	1.9868e-08	Balilla - F1; Balilla - Mean; Balilla - 610234; F1 - 610234; Mean - 610234
Os11g0545300	128.2	7.7301e-09	8.1118	2.7665e-08	Balilla - F1; Balilla - Mean; Balilla - 610234; F1 - 610234; Mean - 610234
M543T219_POS	122.62	9.7988e-09	8.0088	3.3316e-08	Balilla - F1; Balilla - Mean; Balilla - 610234; Mean - F1; F1 - 610234; Mean - 610234
Os12g0132000	121.42	1.0327e-08	7.986	3.344e-08	Balilla - F1; Balilla - Mean; Balilla - 610234; F1 - Mean; F1 - 610234; Mean - 610234
Os03g0789433	111.87	1.5968e-08	7.7967	4.9356e-08	Balilla - F1; Balilla - Mean; Balilla - 610234; F1 - Mean; F1 - 610234; Mean - 610234
Os03g0785100	106.92	2.0305e-08	7.6924	6.0032e-08	Balilla - F1; Balilla - Mean; Balilla - 610234; F1 - Mean; F1 - 610234; Mean - 610234
Os08g0215300	93.597	4.1048e-08	7.3867	1.163e-07	Balilla - F1; Balilla - Mean; Balilla - 610234; F1 - Mean; F1 - 610234; Mean - 610234
M771T226_POS	81.695	8.3961e-08	7.0759	2.2837e-07	Balilla - F1; Balilla - Mean; Balilla - 610234; F1 - Mean; F1 - 610234; Mean - 610234
M397T42_NEG	76.122	1.2155e-07	6.9152	3.1791e-07	F1 - Balilla; Mean - Balilla; 610234 - Balilla; Mean - F1; 610234 - F1; 610234 - Mean
M416T137_POS	69.274	1.9874e-07	6.7017	5.0053e-07	F1 - Balilla; Mean - Balilla; 610234 - Balilla; 610234 - F1; 610234 - Mean
M393T240_POS	63.876	3.0281e-07	6.5188	7.3541e-07	Balilla - F1; Balilla - Mean; Balilla - 610234; Mean - F1; Mean - 610234
Os06g0240001	60.642	3.9612e-07	6.4022	9.2883e-07	Balilla - F1; Balilla - Mean; Balilla - 610234; F1 - 610234; Mean - 610234
Os04g0460900	54.444	6.898e-07	6.1613	1.5636e-06	F1 - Balilla; Mean - Balilla; 610234 - Balilla; 610234 - F1; 610234 - Mean
M382T230_POS	50.233	1.041e-06	5.9825	2.2836e-06	F1 - Balilla; Mean - Balilla; 610234 - Balilla; F1 - Mean; 610234 - F1; 610234 - Mean
M123T102_POS	42.291	2.4884e-06	5.6041	5.2879e-06	Balilla - F1; Balilla - Mean; Balilla - 610234; F1 - 610234; Mean - 610234
M409T240_POS	39.846	3.3542e-06	5.4744	6.9117e-06	Balilla - F1; Balilla - Mean; Balilla - 610234; Mean - F1; Mean - 610234
M509T151_NEG	34.535	6.8263e-06	5.1658	1.3653e-05	F1 - Balilla; Mean - Balilla; 610234 - Balilla; F1 - Mean; 610234 - F1; 610234 - Mean
M983T222_NEG	32.936	8.6196e-06	5.0645	1.6747e-05	F1 - Balilla; Mean - Balilla; 610234 - Balilla; 610234 - F1; 610234 - Mean
M449T227_POS	31.077	1.1454e-05	4.9411	2.1634e-05	Balilla - Mean; Balilla - 610234; F1 - Mean; F1 - 610234; Mean - 610234
Os02g0722700	29.704	1.4266e-05	4.8457	2.6219e-05	F1 - Balilla; Mean - Balilla; 610234 - Balilla; 610234 - F1; 610234 - Mean
Os03g0607500	26.154	2.6324e-05	4.5796	4.7106e-05	Balilla - F1; Balilla - Mean; Balilla - 610234; F1 - 610234; Mean - 610234
M805T224_NEG	24.409	3.6542e-05	4.4372	6.3715e-05	Balilla - F1; Balilla - Mean; Balilla - 610234; F1 - 610234; Mean - 610234
Os08g0345700	20.755	7.7935e-05	4.1083	0.00013249	F1 - Balilla; Mean - Balilla; 610234 - Balilla; 610234 - F1; 610234 - Mean
novel.581	19.741	9.8103e-05	4.0083	0.00016271	F1 - Balilla; Mean - Balilla; 610234 - Balilla; 610234 - F1; 610234 - Mean
M363T159_POS	19.479	0.00010427	3.9818	0.00016882	F1 - Balilla; Mean - Balilla; 610234 - Balilla; 610234 - F1; 610234 - Mean
M811T254_POS	18.787	0.00012293	3.9103	0.00019347	Balilla - Mean; Balilla - 610234; F1 - Mean; F1 - 610234; Mean - 610234
Os02g0581900	18.712	0.00012519	3.9024	0.00019347	Balilla - F1; Balilla - Mean; Balilla - 610234; F1 - 610234; Mean - 610234
M653T225_NEG	17.551	0.00016707	3.7771	0.00025247	Balilla - F1; Balilla - Mean; Balilla - 610234; F1 - 610234; Mean - 610234
M657T250_NEG	17.213	0.00018224	3.7393	0.0002694	Balilla - Mean; Balilla - 610234; F1 - Mean; F1 - 610234; Mean - 610234
Os10g0150800	14.112	0.00043447	3.362	0.00062859	Balilla - F1; Balilla - Mean; Balilla - 610234; F1 - 610234; Mean - 610234
M429T250_2_POS	13.58	0.00051177	3.2909	0.00072501	Balilla - F1; Balilla - Mean; Balilla - 610234; Mean - F1; Mean - 610234
M477T141_NEG	13.147	0.00058697	3.2314	0.00081456	Balilla - 610234; F1 - Mean; F1 - 610234
Os01g0386700	9.0714	0.0026016	2.5848	0.0035381	F1 - Balilla; F1 - Mean; F1 - 610234
M617T203_NEG	8.5886	0.003197	2.4953	0.0042627	Balilla - 610234; F1 - Mean; F1 - 610234
Os07g0597000	8.0511	0.0040593	2.3915	0.0053083	Mean - Balilla; 610234 - Balilla; 610234 - F1; 610234 - Mean
Os02g0609400	6.9041	0.0070113	2.1542	0.0089957	Balilla - F1; Balilla - Mean; Balilla - 610234; F1 - 610234; Mean - 610234
Os06g0135000	5.7912	0.012606	1.8994	0.015874	F1 - Balilla; F1 - Mean; F1 - 610234
Os08g0198700	4.6004	0.025468	1.594	0.031488	F1 - Balilla; 610234 - Balilla
Balilla, C418, F1, and parental mean	f.value	p.value	-LOG10(p.value)	FDR	Fisher's LSD
M983T222_NEG	224.88	3.7735e-10	9.4233	2.566e-08	F1 - Balilla; Mean - Balilla; C418 - Balilla; F1 - Mean; C418 - F1; C418 - Mean
M416T137_POS	128.42	7.659e-09	8.1158	1.4659e-07	F1 - Balilla; Mean - Balilla; C418 - Balilla; C418 - F1; C418 - Mean
M509T151_NEG	126.14	8.4285e-09	8.0743	1.4659e-07	F1 - Balilla; Balilla - Mean; Balilla - C418; F1 - Mean; F1 - C418; Mean - C418
M351T201_NEG	125.6	8.623e-09	8.0643	1.4659e-07	Balilla - F1; Balilla - Mean; Balilla - C418; Mean - F1; F1 - C418; Mean - C418
M397T42_NEG	100.65	2.7967e-08	7.5534	3.4201e-07	F1 - Balilla; Mean - Balilla; C418 - Balilla; Mean - F1; C418 - F1; C418 - Mean
Os12g0550600	99.21	3.0177e-08	7.5203	3.4201e-07	F1 - Balilla; F1 - Mean; F1 - C418
Os08g0215300	80.729	8.9365e-08	7.0488	8.6812e-07	F1 - Balilla; Balilla - Mean; Balilla - C418; F1 - Mean; F1 - C418; Mean - C418
novel.581	53.22	7.7506e-07	6.1107	6.588e-06	F1 - Balilla; Mean - Balilla; C418 - Balilla; C418 - F1; C418 - Mean
Os08g0345700	49.507	1.1212e-06	5.9503	6.9617e-06	F1 - Balilla; Mean - Balilla; C418 - Balilla; Mean - F1; C418 - F1; C418 - Mean
Os04g0460900	49.272	1.1486e-06	5.9398	6.9617e-06	F1 - Balilla; Mean - Balilla; C418 - Balilla; F1 - Mean; C418 - F1; C418 - Mean
Os11g0545300	48.698	1.2192e-06	5.9139	6.9617e-06	Balilla - Mean; Balilla - C418; F1 - Mean; F1 - C418; Mean - C418
M543T219_POS	48.625	1.2285e-06	5.9106	6.9617e-06	Balilla - F1; Balilla - Mean; Balilla - C418; Mean - F1; Mean - C418
Os03g0785100	41.67	2.6804e-06	5.5718	1.4021e-05	Balilla - Mean; Balilla - C418; F1 - Mean; F1 - C418; Mean - C418
Os08g0198700	40.348	3.1507e-06	5.5016	1.5304e-05	F1 - Balilla; F1 - Mean; F1 - C418
M793T226_POS	36.647	5.0893e-06	5.2933	2.3071e-05	Balilla - F1; Balilla - Mean; Balilla - C418; Mean - F1; F1 - C418; Mean - C418
Os04g0577300	35.502	5.9564e-06	5.225	2.5315e-05	F1 - Balilla; F1 - Mean; F1 - C418
Os03g0789433	27.131	2.2088e-05	4.6558	8.8353e-05	Balilla - Mean; Balilla - C418; F1 - Mean; F1 - C418; Mean - C418
M499T227_POS	22.607	5.2408e-05	4.2806	0.00019798	Balilla - F1; Balilla - Mean; Balilla - C418; Mean - F1; Mean - C418
Os02g0640800	17.228	0.0001815	3.7411	0.0006496	Balilla - Mean; Balilla - C418; F1 - Mean; F1 - C418; Mean - C418
Os01g0386700	15.883	0.00026016	3.5848	0.00088456	F1 - Balilla; Balilla - C418; F1 - Mean; F1 - C418
M477T141_NEG	11.302	0.0010967	2.9599	0.0035511	F1 - Balilla; C418 - Balilla; F1 - Mean
M123T102_POS	9.7587	0.0019646	2.7067	0.0060725	Balilla - F1; Balilla - Mean; Balilla - C418; F1 - C418; Mean - C418
M805T224_NEG	9.489	0.0021899	2.6596	0.0064568	Balilla - Mean; Balilla - C418; F1 - C418; Mean - C418
Os03g0607500	9.3913	0.0022789	2.6423	0.0064568	Balilla - C418; F1 - Mean; F1 - C418
Os02g0722700	8.8442	0.0028639	2.543	0.0077899	C418 - Balilla; C418 - F1
M771T226_POS	7.82	0.0045128	2.3456	0.011803	Balilla - Mean; Balilla - C418; F1 - C418; Mean - C418
Os04g0616900	7.5652	0.0050837	2.2938	0.012803	F1 - Balilla; F1 - Mean; F1 - C418
M811T254_POS	6.9795	0.0067526	2.1705	0.016399	F1 - Balilla; F1 - Mean; F1 - C418
M382T230_POS	5.5217	0.014671	1.8335	0.034401	F1 - Balilla; F1 - Mean; F1 - C418
Os10g0130500	5.4355	0.015414	1.8121	0.034938	F1 - Balilla; F1 - Mean; F1 - C418
Os10g0391500	4.9781	0.020184	1.695	0.044243	F1 - Mean; F1 - C418
Os12g0145566	4.9267	0.02082	1.6815	0.044243	C418 - Balilla; Mean - F1; C418 - F1
Statistical source data for Fig. 3I Inheritance patterns of 68 heterosis-associated molecules.
ID	F1: B+Y	F1: B+Q	F1: Y+C	F1: Y+Q	F1: B+6	F1: B+C
Os04g0577300	Partially dominant	NA	Additive	Partially dominant	NA	Overdominant
M983T222_NEG	Additive	Additive	NA	NA	Additive	Partially dominant
Os10g0391500	Additive	NA	Additive	Partially dominant	NA	Dominant
Os08g0215300	Additive	Additive	Dominant	Overdominant	Partially dominant	Overdominant
Os03g0785100	Partially dominant	Dominant	NA	Additive	Partially dominant	Dominant
Os11g0562100	Partially dominant	Additive	Partially dominant	NA	NA	NA
Os08g0198700	Partially dominant	NA	Additive	Additive	NA	Overdominant
Os03g0103800	Additive	Additive	Additive	Dominant	Partially dominant	NA
Os12g0132000	Partially dominant	Dominant	Dominant	Additive	Partially dominant	NA
Os08g0345700	NA	Dominant	NA	NA	Additive	Partially dominant
M793T226_POS	Additive	Additive	Additive	Additive	Additive	Partially dominant
M653T225_NEG	Additive	Dominant	Additive	NA	Additive	NA
Os12g0145566	Partially dominant	Additive	Dominant	Additive	Partially dominant	Dominant
Os03g0789433	Partially dominant	NA	NA	Additive	Partially dominant	Dominant
Os02g0151800	Additive	NA	Additive	Partially dominant	NA	NA
M388T240_POS	Partially dominant	NA	Dominant	Dominant	Partially dominant	NA
M409T240_POS	Dominant	NA	Dominant	NA	Dominant	NA
M657T250_NEG	Partially dominant	Dominant	Additive	Additive	Dominant	NA
M449T227_POS	Additive	NA	Additive	Additive	Dominant	NA
M393T240_POS	Dominant	NA	Dominant	Dominant	Dominant	NA
M1091T215_POS	Partially dominant	Partially dominant	Additive	Partially dominant	Partially dominant	NA
M363T159_POS	Partially dominant	NA	Additive	Additive	Additive	NA
Os02g0146700	NA	NA	NA	NA	NA	NA
M405T197_NEG	Partially dominant	Dominant	Dominant	Dominant	Partially dominant	NA
Os09g0241700	Partially dominant	Additive	Additive	NA	Partially dominant	NA
Os02g0722700	Dominant	Additive	NA	NA	Additive	NA
Os11g0545300	Partially dominant	Additive	Overdominant	Dominant	Additive	Dominant
M382T230_POS	Partially dominant	Partially dominant	Dominant	NA	Partially dominant	Overdominant
M477T141_NEG	NA	NA	Additive	Dominant	Dominant	Dominant
Os04g0460900	Additive	Additive	NA	Additive	Additive	Partially dominant
Os12g0263800	Partially dominant	Additive	Additive	NA	NA	NA
M534T211_NEG	Partially dominant	Partially dominant	Additive	Partially dominant	Partially dominant	NA
Os06g0135000	Partially dominant	NA	Additive	Additive	Overdominant	NA
M533T211_NEG	Partially dominant	Partially dominant	Additive	Partially dominant	Partially dominant	NA
Os01g0386700	Partially dominant	Additive	Partially dominant	NA	Overdominant	Overdominant
M509T151_NEG	Additive	NA	Dominant	NA	Partially dominant	Overdominant
M535T215_POS	Partially dominant	Partially dominant	Additive	Partially dominant	Additive	NA
Os04g0616900	Partially dominant	Overdominant	Additive	Additive	Additive	Overdominant
M771T226_POS	Partially dominant	Partially dominant	Additive	Additive	Partially dominant	NA
M617T203_NEG	Dominant	Additive	Dominant	Overdominant	Dominant	NA
M123T102_POS	Additive	Partially dominant	Additive	Additive	Additive	Additive
Os10g0150800	Partially dominant	Additive	NA	NA	Additive	NA
M543T219_POS	Partially dominant	Partially dominant	Additive	Additive	Partially dominant	Dominant
Os10g0130500	Additive	Additive	Additive	NA	Additive	Overdominant
Os05g0148000	Partially dominant	NA	Additive	Additive	Additive	NA
Os12g0550600	Partially dominant	Additive	Partially dominant	NA	Partially dominant	Overdominant
Os05g0208500	Partially dominant	NA	NA	Additive	NA	NA
M805T224_NEG	Additive	Additive	NA	NA	Additive	NA
M351T201_NEG	Partially dominant	Partially dominant	NA	NA	Partially dominant	Partially dominant
Os06g0124900	Additive	Additive	Additive	Additive	NA	NA
[truncated: 147 more rows]

## Sheet: Fig.4
Statistical source data for Fig. 4C Better-parent heterosis of 17 agronomic traits in 245 F1 hybrids.
Female×Male parent name	BPH-GNP	BPH-YPP	BPH-TPP	BPH-SSR	BPH-TGW	BPH-SSTN	BPH-ESTN	BPH-FSTN	BPH-MSTN	BPH-SSPH	BPH-ESPH	BPH-FSPH	BPH-MSPH	BPH-PL	BPH-PBN	BPH-SBN	BPH-HD
Wuyunjing8×Balilla	0.145566	0.397299	0.155087	-0.0989086	0.0725842	0.11635	0.00985222	0	0.018725	0.019316	0.0152779	0.257743	0.250771	0.241451	-4.22181e-05	-0.0357697	-0.179724
Balilla×Wuyunjing8	0.154129	-0.199634	-0.166253	-0.331051	0.0676081	-0.148289	-0.103448	-0.147826	-0.222386	-0.0377096	-0.0214964	0.136124	0.140283	0.173464	0.0874273	0.0996516	-0.24424
WH1392×WH1390	-0.157009	-0.0163054	-0.0443548	0.0630986	0.0365032	-0.108108	0.208791	-0.0185714	-0.00826446	-0.0127978	-0.0133418	-0.0270789	-0.0105488	-0.0235978	-0.0296176	-0.0914048	-0.00327869
WH1390×WH1392	-0.0673908	-0.000625222	-0.0645161	-0.0718913	-0.0493147	0.110811	-0.0604396	0.0534286	-0.0578512	0.0838596	0.0285389	-0.0157449	0.0376237	0.0117014	-0.025403	-0.0567197	0.0229508
JR2×110080	0.0186436	-0.339085	-0.126563	-0.278968	0.0461502	0.617047	0.0676061	-0.0225635	-0.118735	-0.0692977	-0.0618795	-0.0788617	-0.106663	-0.0966871	0.00401592	-0.102552	-0.00359712
110080×JR2	0.252516	-0.193856	0.109779	-0.388938	-0.100411	0.790156	0.228044	0.240674	0.215147	-0.0884237	-0.116864	-0.133165	-0.145902	-0.113717	0.115566	0.120614	-0.0323741
WH1383×WH1384	-0.0943238	-0.0909459	-0.236486	0.115007	0.143257	-0.240964	-0.259962	-0.177979	-0.208063	-0.0204159	-0.0306414	-0.0421286	-0.0636166	0.0284296	0.00300593	0.0549706	-0.0792453
WH1384×WH1383	-0.00162644	0.0459451	-0.0405405	0.103757	-0.0289629	0.0963855	0.119545	0.131222	0.0655148	-0.0974125	0.00208294	-0.0277829	0.0830886	-0.0278008	0.0387014	0.253713	-0.132075
R4115×C418	-0.188037	0.00644181	0.166667	-0.0580241	0.0586821	0.478261	0.105263	0.152738	0.117216	-0.0657374	-0.0556084	0.0297581	0.0252696	-0.0282957	-0.0290704	-0.127308	-0.0253165
C418×R4115	-0.157822	0.258153	0.25	0.0147081	0.108819	0.565217	0.552632	0.29683	0.346154	-0.0683955	-0.0638379	0.00282595	-0.000796621	0.000880235	-0.0216591	-0.0717055	-0.021097
Mianhui725×YB	-0.0556058	-0.243236	-0.307923	-0.132334	-0.0547343	-0.285596	-0.138196	-0.395585	-0.390546	-0.0122386	0.0550048	0.0251969	0.0144189	-0.0681325	-0.0229497	0.0291518	-0.0123457
YB×Mianhui725	-0.011483	0.266904	-0.01498	0.00126916	-0.0882059	0.228052	0.273011	0.0318553	-0.0906448	0.188224	0.095404	0.0196286	0.0204924	-0.121128	0.0015528	-0.0176142	0
610234×Mianhui725	-0.0427603	-0.0987593	-0.144965	-0.0409878	0.0464895	0.134547	-0.264426	0.0296	-0.00824588	0.0198504	0.00135638	-0.0653015	-0.0511003	-0.16548	-0.0156942	0.058116	-0.0148148
Mianhui725×610234	0.15187	0.58382	0.115036	0.0843368	0.0224053	0.439382	-0.00599952	0.274514	0.0780681	0.0753862	0.0252741	0.0617765	0.0621869	0.00922576	-0.00615364	0.0947712	0.0111111
R465×YB	-0.169998	-0.238048	-0.265202	0.0215626	0.0202506	-0.485871	-0.208268	-0.267419	-0.294068	0.105312	0.0612505	0.00405073	0.0245304	0.0236119	-0.120902	-0.180265	-0.0576132
YB×R465	-0.0990193	-0.141356	-0.0921826	-0.132618	-0.0632271	-0.056173	-0.102704	-0.123902	-0.142797	0.159346	0.109386	-0.0595834	-0.0580493	-0.0382208	-0.0875225	-0.210963	0.0288066
9311K×610234	-0.111183	0.314585	0.32285	-0.0446384	-0.0219163	0.502846	0.11483	0.363636	0.396616	0.0208265	0.0557747	0.0644038	0.0467429	-0.0178392	-0.0545485	-0.383288	-0.127273
610234×9311K	-0.0742555	0.107341	0.0723839	-0.0687332	-0.0972134	-0.426186	0.0438546	0.0738636	0.136608	-0.0719316	0.0470631	0.0734221	0.0219438	0.0169114	0.00684441	-0.254878	-0.123636
C418×WH1384	-0.148674	-0.110242	-0.189189	0.115766	0.0178369	-0.0751004	0.154333	-0.13273	-0.146868	0.0347722	0.014903	0.075843	0.0439632	0.0304659	-0.0449364	0.0300273	-0.185771
WH1384×C418	-0.0711473	-0.114338	-0.263514	0.0884117	0.0410576	-0.0863454	-0.111322	0.0180995	-0.175666	0.0470465	0.00541352	0.0277706	0.0438142	0.0378831	-0.0162373	0.132718	-0.205534
Wuyunjing8×110080	-0.229644	0.0198227	-0.0885145	-0.100946	-0.0424237	0.0707224	0.1	-0.0452174	-0.0774669	0.162371	0.0316209	0.143371	0.161631	-0.0581242	-0.0806815	-0.435521	0
110080×Wuyunjing8	0.147247	1.34771	0.38438	-0.0140134	0.0749494	0.0940431	0.208046	0.194203	0.185272	-0.0732883	-0.0748267	0.102354	0.121625	0.162482	0.0702468	0.0405389	0.0719424
WH1390×JR2	-0.129838	0.0871303	-0.147114	-0.0916793	-0.0476896	0.847395	0.110953	0.00508359	-0.0597983	0.11358	0.0965044	0.0688924	0.0784078	0.0120678	-0.0895413	-0.176885	-0.0928571
JR2×WH1390	-0.0352381	0.35567	-0.170235	0.0329364	-0.0667922	0.146218	-0.0929361	0.0161751	-0.127341	-0.0522014	-0.0107106	0.0540845	0.0131946	0.0175226	-0.0377543	-0.0671075	-0.157143
YB×610234	0.0943866	0.316977	-0.000332889	0.0359012	-0.032828	-0.185836	0.146646	0.195263	0.040745	0.0383195	-0.0142243	0.0598315	0.0668421	0.0721644	-0.0229044	0.108537	-0.0123457
610234×YB	0.103274	0.61506	0.174822	0.0119827	-0.00414456	-0.165331	-0.217005	-0.0896294	-0.0841041	0.119478	0.0750377	0.098968	0.0862819	0.0229945	-0.00237073	0.130851	0.00823045
R465×Mianhui725	-0.219158	-0.0840212	0.0427845	0.0425559	-0.0926976	-0.00795801	-0.111082	0.0218314	0.13643	0.0314949	0.0328211	-0.0198327	-0.0109706	-0.249476	-0.0605767	-0.314043	0.03861
Mianhui725×R465	-0.135058	0.010774	-0.00169444	0.0309512	-0.0473712	0.00667118	0.00392679	-0.18519	-0.104939	0.0804662	0.106119	0.0881434	0.0743947	-0.0856449	0.0329113	-0.241282	0.011583
110080×Balilla	0.387722	0.531727	-0.0388751	-0.149653	0.141313	0.322995	-0.0382166	0.15036	0.0354595	-0.0189392	0.0287641	0.0907917	0.110438	0.159456	0.113289	0.439131	-0.110599
WH1390×110080	-0.191216	0.0961662	0.346589	0.0129992	0.0503979	0.751031	0.357	0.366604	0.313638	-0.0505683	-0.0593027	-0.0944718	-0.0825883	-0.112113	-0.13403	-0.228968	-0.0359712
110080×WH1390	-0.076583	0.0624304	0.135595	-0.0120824	0.0412727	0.0783182	0.161748	0.142712	0.103869	-0.0334596	-0.0715493	-0.125311	-0.0915981	-0.0550602	-0.0563711	-0.000518305	0.0647482
JR2×WH1392	-0.0919625	0.209314	-0.0135297	-0.037363	-0.0302079	0.761345	0.21477	-0.0123692	0.0887968	0.0857372	0.036584	0.0228097	0.00039649	0.0523551	-0.15656	-0.229503	0.0142857
WH1392×JR2	0.251043	0.474901	0.0404179	-0.0453788	-0.0322614	0.406162	-0.0929361	-0.10208	-0.148698	0.0386873	0.0142262	-0.0210803	0.045767	0.056346	-0.0451738	-0.0172715	-0.0928571
R4115×WH1384	-0.124308	-0.205524	-0.283784	-0.112267	0.0427495	-0.206667	-0.182163	-0.171946	-0.192225	-0.0791248	-0.0853867	-0.00919109	0.0169182	-0.125468	-0.0655434	-0.0257833	-0.265823
WH1384×R4115	-0.00305774	0.0112419	-0.0945946	-0.108827	-0.0212719	-0.00481928	-0.0638836	0.0784314	-0.00647948	-0.0136143	-0.00518504	0.0509744	0.0523941	-0.00448851	-0.0485589	0.138218	-0.227848
C418×WH1383	0.0364297	1.78849	0.532407	0.0563941	0.0633165	0.590502	0.932898	0.565802	0.510989	-0.048696	-0.0465829	0.132459	0.103925	0.0497406	-0.0944406	0.0547714	-0.118577
WH1383×C418	0.0855801	0.925092	0.0582011	0.115643	0.0266386	0.483871	-0.0665083	0.00946892	0.0117739	-0.0424715	-0.0118429	0.035813	0.0833564	0.024544	-0.0803448	0.0625204	-0.142292
Mianhui725×9311K	-0.195941	-0.590582	-0.489341	-0.244253	0.0267125	-0.132448	-0.376803	-0.232955	-0.390838	-0.0257329	0.0386755	-0.0256823	0.0278896	-0.117947	-0.0191576	-0.174908	-0.177778
9311K×Mianhui725	-0.109434	0.337031	0.206128	-0.0214444	0.0100268	0.673169	0.177842	0.174675	0.175874	0.113019	0.150622	0.0573635	0.109757	-0.0744307	0.0684743	-0.204373	-0.133333
WH1383×WH1392	0.375181	-0.205189	-0.25	-0.128338	-0.106641	0.114865	0.248038	0.148571	0.0578512	0.0455709	-0.0122345	0.0432826	0.0563846	0.058701	0.0198622	0.404463	-0.0301887
WH1392×110080	-0.138659	-0.136303	0.112903	-0.122447	-0.0118141	0.381081	0.133438	0.182857	0.168595	0.0557787	0.00562031	-0.0592006	-0.0667551	-0.0607342	-0.108001	-0.218557	-0.0359712
110080×WH1392	-0.0586469	0.211775	1.10484	-0.298669	-0.0759524	1.75	1.40973	1.12571	1.04959	0.198557	0.229427	0.2555	0.396803	-0.021734	-0.139436	-0.233844	-0.284173
Balilla×JR2	0.156469	0.00531837	-0.131701	-0.0354214	0.0262433	0.170426	-0.179094	-0.047764	-0.115994	-0.120244	-0.100831	-0.232931	-0.254078	-0.212638	0.00278872	0.0267826	-0.110599
JR2×Balilla	0.41823	0.0797756	-0.13427	0.0192844	-0.0227812	0.331454	-0.039422	-0.0038059	-0.0354827	-0.0154542	-0.0233646	-0.17706	-0.201418	-0.222909	0.0215794	0.0655644	-0.0691244
R465×610234	-0.0313433	0.0377526	0.00522451	0.0162749	-0.0481686	-0.161565	-0.0407133	-0.080208	-0.0295155	0.0926004	-0.00240103	0.0552177	0.0679682	0.0922976	-0.0174144	-0.0759708	0.003861
610234×R465	-0.0294189	0.172386	0.0106608	0.0805486	-0.00673314	-0.12263	-0.012499	-0.0299069	0.0964252	0.085224	0.032117	-0.0142379	-0.0106389	0.0678598	-0.0359142	-0.0399036	0.019305
9311K×Qianlijing	-0.385334	0.603393	0.181811	-0.0757243	-0.0417887	0.781556	0.33468	0.0928571	0.176723	0.0228478	0.0412809	0.0922582	0.0524047	0.0759259	-0.355958	-0.520165	-0.128755
WH1383×WH1390	0.147206	0.620168	0.269396	0.0634578	0.000279106	0.26958	0.297611	0.24863	0.229386	-0.100219	-0.061612	0.0419423	0.0425168	-0.0488083	-0.0226816	0.143508	-0.101887
WH1390×WH1383	0.169751	0.681947	0.196491	0.106559	0.0486677	0.211871	0.110495	0.188351	0.16061	-0.0655705	-0.032768	0.0805771	0.0928094	-0.0510047	-0.0174317	0.167993	-0.154717
Qianlijing×9311K	-0.230155	0.466647	-0.259544	0.00939808	-0.0874583	0.132144	-0.268782	-0.212013	-0.181841	0.0439795	0.0453337	0.0547229	0.029653	0.0568215	-0.160686	-0.343846	-0.0257511
WH1383×R4115	0.0231097	0.681322	0.629808	-0.0312065	0.0188591	0.685963	0.2981	0.605375	0.627706	-0.0621459	-0.0950229	0.087635	0.123056	-0.0100944	-0.0296545	0.0923369	-0.202532
R4115×WH1383	0.0738184	0.708557	0.615385	-0.0353165	-0.0282461	1.08696	0.845606	0.574257	0.69697	-0.0633387	-0.0712587	0.107514	0.11916	0.0132649	-0.0429801	0.123967	-0.135021
WH1384×WH1392	-0.198397	-0.29997	-0.0641892	-0.199889	-0.0633878	0.219518	0.0815939	0.0822021	0.0799136	0.103782	0.0295735	0.0129111	0.0343883	-0.0363046	-0.029851	-0.0550673	-0.0202703
WH1392×WH1384	-0.112442	-0.345361	-0.351351	-0.0270963	-0.0619223	-0.207229	-0.487666	-0.276018	-0.308855	-0.0275498	-0.0036795	-0.0345653	0.0130391	-0.0201346	-0.00132375	0.0853601	-0.0675676
WH1394×R4115	-0.00248248	0.321044	-0.037594	0.0308346	-0.0143666	-0.0324118	0.266404	-0.131951	-0.132791	-0.125446	-0.103796	0.10486	0.114145	-0.0668232	0.0233881	0.0831793	-0.244726
R4115×WH1394	0.00635612	0.268908	-0.0601504	-0.0830577	0.0564474	-0.0967588	-0.0558211	-0.165859	-0.209495	-0.00586015	-0.0722831	0.0605973	0.0919495	-0.0719003	0.00505815	0.0536318	-0.223629
9311K×YB	0.0669889	0.489056	0.288033	-0.0524558	-0.113383	0.239338	0.329486	0.156706	0.07705	0.18761	0.0969277	0.0822054	0.106871	0.0166357	0.0925148	0.18738	-0.246914
YB×9311K	0.225772	0.548772	-0.0366456	0.0168194	-0.0762558	-0.0426036	-0.0236584	0.0847333	0.0274331	0.0686912	0.0769483	0.090104	0.112637	0.0257009	0.119448	0.328212	-0.213992
WH1384×WH1390	-0.16181	0.110362	0.202703	-0.0210965	-0.0317907	0.107631	0.302973	0.342383	0.295896	-0.0241297	-0.00611136	0.0233929	-0.00782669	-0.0497312	-0.0295264	0.0723141	-0.0777027
WH1390×WH1384	-0.074971	0.0487138	-0.0945946	-0.019761	0.00574248	-0.0497992	-0.00695762	0.025641	-0.0208783	-0.0289938	-0.0267293	0.0347379	-0.0015025	-0.0183408	0.0402926	0.214295	-0.0641892
Qianlijing×WH1394	-0.207238	-0.0502222	-0.323308	-0.0948162	0.0684725	-0.0324118	-0.291339	-0.348963	-0.349593	0.115104	0.0972293	0.260522	0.290455	0.0463543	-0.139488	-0.338468	-0.377682
WH1394×Qianlijing	-0.0594774	0.979305	-0.0300752	0.0223148	0.0559247	0.323483	0.0958005	0.0579345	0.0298103	0.0443653	0.0891546	0.176565	0.294984	0.0513413	-0.0563131	-0.284625	-0.351931
Wuyunjing8×WH1390	-0.465594	-0.280675	-0.111792	-0.0674396	0.0527681	0.078327	0.0206897	-0.0886957	-0.0597938	-0.192069	-0.172921	-0.178515	-0.16253	-0.270108	-0.24467	-0.427693	-0.0212766
WH1390×Wuyunjing8	-0.373057	-0.00710714	-0.0278714	-0.0282603	0.0655768	0.00583016	-0.141872	-0.116522	-0.237408	-0.00951419	-0.0439222	-0.0724128	-0.0435624	-0.190085	-0.194737	-0.411268	-0.0567376
WH1394×C418	-0.0278591	0.294969	0.109023	0.00681801	0.0683414	0.24285	0.240157	0.0816702	-0.0176152	0.102137	0.109459	0.047626	0.15612	-0.0499336	-0.0229371	0.214967	-0.185771
C418×WH1394	0.241576	0.591856	0.0714286	0.0932073	0.0476754	-0.0602161	0.335302	-0.0709165	-0.0345528	-0.034418	0.0224539	0.112722	0.110314	0.00559028	-0.0160462	0.413342	-0.213439
Wuyunjing8×WH1392	-0.192962	0.195351	0.056049	-0.00210038	0.0645449	-0.286909	-0.0422414	-0.107826	-0.0756996	-0.0688063	-0.127683	-0.0757074	-0.0575983	-0.169823	-0.106849	-0.310407	-0.0496454
WH1392×Wuyunjing8	-0.164201	-0.121802	-0.350689	0.131557	0.0725146	-0.330798	-0.178161	-0.385507	-0.393225	-0.0878883	-0.135139	-0.0771441	-0.0901731	-0.211692	-0.133888	-0.271984	-0.0957447
9311K×R465	-0.0710163	0.400536	0.196401	-0.0425547	7.38012e-05	-0.210633	-0.169071	-0.281413	0.244591	-0.134775	-0.058861	-0.0667546	0.104816	0.0182346	0.0816872	-0.143596	-0.216216
Balilla×WH1390	0.073336	0.0798654	-0.284946	-0.10793	0.0139019	0.12782	0.0494389	-0.0834192	-0.225766	0.0392776	0.0407794	-0.124542	-0.0714542	-0.0744142	-0.072386	0.0298526	-0.230415
Qianlijing×610234	-0.192631	0.979475	-0.124645	0.155598	-0.0312883	0.298444	-0.115522	-0.00314286	-0.0434247	0.148287	0.0524043	0.150219	0.153924	0.153541	-0.162086	-0.314256	-0.0257511
WH1383×JR2	-0.0991098	0.440175	0.0275732	0.0931756	-0.0217074	0.969748	0.273635	0.176023	0.037464	0.0936398	0.0769148	0.0396692	0.103383	-0.0160813	-0.149871	-0.160662	-0.120755
JR2×WH1383	0.0976189	-0.222492	-0.455386	0.100641	-0.199941	0.331092	-0.0956118	-0.292103	-0.427233	-0.0423636	0.0151794	-0.0393164	-0.0242587	-0.0930945	-0.0227802	0.136365	-0.0754717
WH1392×C418	0.180543	0.712571	0.3	0.0335402	0.0177685	0.375676	0.317111	0.373143	0.361983	0.0415406	0.0842783	0.116794	0.139711	-0.079363	-0.0352945	0.0707835	-0.126482
C418×WH1392	0.272632	0.255545	0.0403226	0.024588	-0.0180055	-0.164865	0.174254	-0.122286	-0.0661157	-0.0668963	-0.0232707	0.081785	0.0605748	-0.00715981	-0.0412003	0.170908	-0.142292
Balilla×WH1392	0.245436	0.19072	-0.19665	-0.10859	-0.0240207	0.117078	-0.100481	-0.0937178	-0.125952	-0.00248849	0.0203312	-0.0367845	-0.0348199	-0.0293548	-0.0565562	0.127253	-0.21659
WH1383×110080	-0.0945849	2.09744	0.755952	0.0699733	0.235176	0.740162	0.455625	0.572992	0.595344	-0.0594572	-0.0848609	-0.0356137	-0.0318276	-0.146743	-0.196757	-0.0738861	0
110080×WH1383	-0.0825687	1.80912	0.701389	0.0662956	0.106312	0.596908	0.525534	0.289512	0.737805	-0.160917	-0.125371	-0.103551	-0.0712431	-0.186501	-0.0821925	-0.0478842	-0.101887
C418×WH1390	-0.0355419	-0.00830639	-0.00764133	-0.104111	0.101692	0.281946	0.0538369	-0.0527634	0.0144588	-0.117825	-0.103673	-0.00671446	0.0103684	-0.138366	-0.0832904	-0.0133092	-0.118577
WH1390×C418	0.0189807	0.242175	0.0292398	0.0735489	0.0683163	0.286068	0.147105	0.0850164	0.031653	-0.0350387	-0.0260197	0.102886	0.110806	-0.0630027	-0.0381178	0.0587621	-0.166008
Qianlijing×Mianhui725	-0.359251	0.443711	-0.0903245	0.0959242	-0.00358854	1.06893	-0.263627	-0.0675664	-0.151551	0.0441081	0.0424248	0.0613007	0.0640528	-0.0269748	-0.247283	-0.487413	-0.0901288
Mianhui725×Qianlijing	-0.307809	0.338675	-0.0701735	-0.043818	-0.0899515	0.752568	-0.140632	-0.096626	-0.153832	0.0117611	0.0667369	0.0185316	0.0444941	-0.0417766	-0.218251	-0.459071	-0.0686695
WH1384×JR2	-0.26979	0.0596242	-0.0854598	-0.0995893	-0.0545493	0.33253	0.167677	0.0846813	-0.0295389	0.222472	0.162004	0.0996937	0.155667	0.07091	-0.0791201	-0.178245	-0.05
WH1394×WH1384	-0.0451454	0.0890191	0.0641892	0.0116306	-0.0238594	0.411582	0.367037	0.0422399	0.0087108	0.146094	0.0918063	0.0673019	0.0940308	-0.01359	0.0666888	0.1416	-0.00337838
WH1384×WH1394	-0.0115852	-0.0813354	-0.0135135	-0.0215291	-0.0302187	-0.00238322	-0.0727388	-0.0854486	-0.100271	0.0245726	0.0150141	0.0468153	0.0248846	-0.0192607	0.0531228	0.0618696	-0.097973
R4115×WH1392	0.115439	0.238678	-0.0806452	-0.0798161	-0.0174326	0.116892	0.177394	0.008	-0.0975207	-0.0314036	-0.126915	0.0734489	0.0788543	-0.0314517	0.00251895	0.223018	-0.185654
WH1384×110080	-0.315591	-0.0234218	0.175676	0.0339358	0.132241	0.361205	0.377971	0.307908	0.180706	0.0752814	0.00240014	0.0396411	0.0239094	-0.0718772	-0.145158	-0.194353	-0.0179856
110080×WH1384	-0.170735	-0.19591	-0.0878378	0.0401696	0.0532248	0.273494	0.0929791	0.104072	0.0237581	-0.156602	-0.166656	-0.0890212	-0.112567	-0.16268	-0.0458725	0.0797427	-0.00719424
WH1390×R4115	-0.0780077	-0.00672336	-0.123308	-0.0615346	0.0321924	0.271228	-0.0742971	-0.127189	-0.128622	-0.039611	-0.064266	0.107657	0.124041	-0.132216	-0.0687371	-0.00225854	-0.198312
R4115×WH1390	-0.0579781	0.408491	0.492398	-0.121626	0.0705368	0.582852	0.464389	0.601691	0.495897	-0.0820097	-0.101798	0.0282662	0.0501686	-0.0967009	-0.073796	0.0296267	-0.185654
WH1383×WH1394	0.0708506	0.73522	0.330827	0.0587876	0.0849704	0.364633	0.219379	0.0669767	0.0275519	-0.0050166	0.0312249	0.0595567	0.13606	-0.0367922	0.036101	0.146817	-0.0792453
WH1394×WH1383	0.356451	0.543565	-0.0827068	0.110418	0.0370126	-0.257626	0.417323	-0.144061	-0.122387	-0.0949299	-0.0437536	0.111058	0.105096	0.00554635	0.0546352	0.36613	-0.188679
YB×Qianlijing	-0.249595	0.249286	-0.278018	0.0529017	0.0494339	-0.211898	-0.191368	-0.372686	-0.359475	0.0404609	0.0763179	0.217389	0.199403	0.11361	-0.185521	-0.424456	-0.0686695
Qianlijing×YB	-0.159867	0.840946	-0.0815024	0.0533443	0.0404028	0.022228	-0.108164	-0.0360782	-0.156916	0.142628	0.114932	0.220332	0.203116	0.102228	-0.179266	-0.384924	-0.0686695
9311K×WH1394	0.098317	-0.252958	0.254762	-0.557942	-0.0708421	0.508051	-0.188113	0.166396	0.193562	0.19729	0.177084	0.175691	0.149355	-0.0130541	-0.0877076	0.102208	-0.228013
WH1394×9311K	0.194271	-0.100872	0.0504985	-0.33911	-0.117146	0.516509	-0.106751	0.168831	0.129179	0.0809387	0.101649	0.124263	0.12442	0.0718205	0.127504	0.653296	-0.283388
WH1383×Wuyunjing8	-0.187402	1.08638	0.206738	0.0204165	0.00753018	0.371356	0.232759	0.0521739	0.142857	-0.155196	-0.165035	-0.0717087	-0.0706147	-0.25211	-0.233562	-0.227793	-0.0566038
Wuyunjing8×WH1383	-0.0919391	1.46376	0.0719755	0.167426	0.0127325	0.145754	0.206897	-0.00869565	0.0250368	-0.239101	-0.23759	-0.0645582	-0.0918282	-0.2843	-0.230762	-0.0688137	-0.154717
JR2×C418	0.0899131	0.577932	0.130331	0.0549793	0.0596292	0.754622	0.0756333	0.250238	0.150937	0.101319	0.122884	-0.0242275	-0.0352876	-0.0458159	0.0352928	0.151671	0.0158103
C418×JR2	0.274213	0.61575	-0.0263744	0.03484	0.0580448	0.253109	0.228392	0.0429029	0.041885	0.0623461	0.0754194	-0.00291694	-0.0329932	0.00567916	0.0247763	0.626908	0.0355731
R4115×Qianlijing	-0.140811	0.396946	0.157692	-0.162325	0.0248107	0.398261	0.584061	0.19604	0.208081	0.0492527	-0.0103701	0.0669921	0.0886065	-0.0109262	-0.307904	-0.233795	0.0300429
Qianlijing×R4115	-0.099427	0.996366	0.447115	-0.0642544	0.0490722	0.317391	0.679756	0.366337	0.454545	0.100731	0.0376272	0.0676943	0.0620345	-0.111162	-0.180698	-0.219066	0.0300429
Balilla×WH1383	0.0973758	0.391416	-0.322581	0.0182567	0.0387143	-0.129073	-0.0233546	-0.217302	-0.23206	-0.124181	-0.0991173	0.0558122	0.048584	-0.186005	-0.133327	0.191739	-0.179724
WH1383×Balilla	0.205677	1.13139	-0.157568	0.182101	-0.018499	0.266917	0.152563	-0.0188809	-0.0702896	-0.0426514	-0.0149489	0.0390571	0.0427118	-0.148331	-0.12788	0.198307	-0.18894
R465×Qianlijing	-0.259723	0.212323	-0.159842	0.025138	0.0347263	-0.417575	-0.278825	-0.264166	-0.273001	0.00137528	0.0324504	0.0671243	0.0744703	0.174418	-0.23825	-0.375523	-0.0772532
Qianlijing×R465	-0.239542	0.343907	-0.169726	0.0482262	0.0785605	-0.178632	-0.320292	-0.195182	-0.111007	0.0302175	0.013066	0.0529303	0.057896	0.0728692	-0.191157	-0.372233	-0.0300429
110080×C418	0.342531	0.723027	0.449074	-0.0647261	-0.069679	0.527778	0.287935	0.335941	0.299712	-0.0752348	-0.129687	-0.0736809	-0.0865305	-0.22106	0.137964	0.383654	-0.114625
Wuyunjing8×WH1384	-0.447989	-0.0407345	0.249617	0.06802	0.0437326	0.160963	0.11642	-0.0956522	0.0077004	-0.17466	-0.127194	-0.112706	-0.140239	-0.270493	-0.204577	-0.406099	-0.0212766
WH1384×Wuyunjing8	-0.35002	-0.220276	-0.0872894	0.070601	-0.00244265	-0.0121311	0.0147783	-0.113043	-0.14412	-0.0773313	-0.18767	-0.103754	-0.120503	-0.257219	-0.192748	-0.372377	-0.0319149
JR2×R4115	-0.259354	0.784749	0.191985	-0.00877616	-0.0591752	0.502521	0.0660007	0.194291	0.139049	-0.0358185	-0.0252497	0.0896088	0.0837422	-0.0817463	0.159856	-0.259942	-0.181435
R4115×JR2	-0.104825	0.734939	0.120055	-0.129362	-0.0557975	0.518655	0.119158	0.12883	0.0475504	0.139125	0.0385406	0.0109927	-0.0152548	-0.0561117	-0.00444527	-0.0436807	0.0506329
Qianlijing×C418	-0.264737	0.627666	0.305556	-0.0324471	0.142075	0.560036	0.178571	0.391519	0.269623	0.0773554	0.0452428	0.0722533	0.0563509	-0.0269113	-0.270161	-0.39709	0.00429185
C418×Qianlijing	-0.127567	1.36591	0.310185	0.171654	0.125069	0.299283	0.638596	0.279539	0.255495	-0.0701033	0.106256	0.118134	0.0801284	0.145587	-0.187569	-0.235942	-0.0343348
WH1384×Balilla	-0.144649	-0.166276	-0.209677	-0.098916	0.041487	-0.106024	-0.093115	-0.104016	-0.19744	0.0307516	-0.0703176	-0.034257	-0.0548956	-0.167116	-0.0937353	0.0127914	-0.248848
Balilla×WH1384	-0.112263	0.322675	0.25062	-0.116114	0.0141651	0.201655	0.138151	0.155884	0.148514	-0.0568541	-0.062169	-0.0512986	-0.0838047	-0.165437	-0.0958729	0.0451037	-0.230415
110080×R4115	-0.253297	-0.230634	0.25	-0.156937	-0.101846	1.11739	0.340796	0.297327	0.29697	-0.190146	-0.22759	-0.0991822	-0.0978164	-0.298891	0.0330335	-0.211575	-0.0675105
R4115×110080	-0.231354	0.479814	0.600962	-0.0216249	0.0991555	0.593168	0.349067	0.528365	0.501515	-0.057254	-0.0782585	-0.0223828	-0.00702786	-0.133372	-0.0513203	-0.200383	-0.0548523
610234×WH1394	0.237939	-0.610139	-0.0822168	-0.674532	-0.122045	0.360502	0.283908	0.161	-0.00487256	0.0293477	0.177793	0.194583	0.233645	0.0722697	-0.0430397	0.268719	-0.389091
WH1394×WH1392	0.0932788	0.0174371	-0.154135	0.0806098	-0.156175	0.301239	0.200787	-0.287929	-0.430894	-0.0156445	0.0441705	0.0195396	0.0347085	-0.00209046	-0.023076	-0.0394931	0.0491803
WH1392×WH1394	0.130864	0.0801703	-0.0789474	0.0601041	-0.0473961	0.0654592	0.165354	-0.188917	-0.212737	0.0657552	0.0510664	-0.00536668	0.0128279	0.0234482	-0.00406733	0.0323392	0.0262295
WH1384×Qianlijing	-0.0695959	0.407227	0.189189	-0.224474	0.132102	0.19759	0.388046	0.403846	0.2473	0.0769053	0.128503	0.106828	0.0954127	0.0133551	-0.175881	-0.231551	-0.158798
Qianlijing×WH1384	-0.0419909	0.25294	-0.181081	0.0160174	0.104354	0.153735	-0.127135	0.0316742	-0.144708	0.13131	0.104124	0.116989	0.0903554	0.0412699	-0.165313	-0.175578	-0.145923
Mianhui725×WH1394	0.035051	-0.642602	-0.133505	-0.61696	-0.0899652	0.314585	-0.0595674	-0.0410337	-0.166946	0.0783431	0.179388	0.125029	0.115144	-0.0701349	0.0291146	0.0761152	-0.285185
WH1394×Mianhui725	0.0897764	-0.393454	-0.119112	-0.342672	-0.11331	1.06864	-0.343095	0.0234027	-0.0506263	0.235512	0.251474	0.158955	0.206071	-0.0973923	0.00541931	0.189074	-0.27037
WH1394×WH1390	0.126137	-0.037823	-0.191729	0.0116922	-0.0755678	0.0543375	-0.272966	-0.192986	-0.29607	0.0412815	0.0621205	0.0249669	0.0462382	0.0711213	0.029751	0.128343	0.02589
C418×Wuyunjing8	0.107636	0.314381	-0.215926	0.0294047	0.119756	-0.0114068	0.0258621	-0.133333	-0.30486	-0.156231	-0.149725	-0.0647671	-0.100752	-0.282941	0.0538068	0.135599	-0.106719
Balilla×C418	0.270945	0.376771	-0.305211	0.0372578	0.0958304	-0.0225564	-0.211404	-0.162376	-0.257239	-0.0124606	-0.0354835	-0.043069	-0.100404	-0.297588	0.021053	0.271478	-0.0645161
C418×Balilla	0.398647	0.563636	-0.240074	0.040663	0.0998124	-0.138471	-0.122232	-0.117061	-0.231431	-0.0473364	0.00660774	-0.0770207	-0.100039	-0.268449	0.0865278	0.495938	-0.0506912
Qianlijing×WH1383	-0.093546	0.690926	0.321521	0.117601	0.143591	0.843267	0.212589	0.356513	0.197396	-0.0179815	0.114998	0.150457	0.200202	-0.00277547	-0.120733	-0.230758	-0.364807
WH1383×Qianlijing	-0.0551263	0.819066	0.375644	0.209869	0.13422	0.988962	0.107363	0.439765	0.256736	0.0898955	0.164063	0.313593	0.330587	0.129545	-0.12938	-0.174411	-0.133047
WH1394×YB	0.351088	0.571438	0.0188915	-0.0205572	0.0371418	0.361463	0.343214	0.113865	0.0205755	0.293903	0.279202	0.245571	0.313899	0.00581741	0.0191315	0.44864	-0.382716
YB×WH1394	0.362824	0.296379	-0.102863	-0.0417608	0.0221058	0.268889	0.10702	-0.0090272	-0.0568753	0.313257	0.320135	0.274762	0.342848	0.00235189	0.0554769	0.573015	-0.436214
Wuyunjing8×R4115	-0.214223	0.351016	0.0290965	-0.120451	0.104374	0.262357	0.0689655	0.00869565	0.0250368	-0.192869	-0.201408	0.0273603	0.069621	-0.31155	0.0228125	-0.144958	-0.164557
9311K×R4115	-0.14548	0.567036	0.0602253	-0.0140512	0.0263172	0.0774953	-0.26255	-0.0464286	0.0588527	0.0673063	0.0429931	0.16891	0.138059	0.0157218	-0.0108634	-0.121516	-0.0590717
R4115×Wuyunjing8	-0.0545664	0.651076	0.0903522	-0.0552127	0.0190947	0.0240811	0.0258621	0.0521739	0.0486009	-0.180648	-0.201456	-0.0441019	-0.0365025	-0.253629	0.0918266	0.0349865	-0.139241
R4115×9311K	-0.0107246	0.843135	0.210991	-0.0841307	-0.00140153	0.543833	0.0802077	0.154221	0.24804	0.0512156	-0.0207402	0.20748	0.172305	0.0650748	-0.00157175	-0.0170425	-0.0759494
R4115×Balilla	-0.150197	0.194592	-0.172043	-0.0985546	0.0652055	0.027927	0.118593	-0.069001	-0.0230802	-0.0783422	-0.102997	-0.0898651	-0.114909	-0.324379	0.00178078	-0.118488	0.00460829
9311K×C418	0.341025	0.278125	-0.0516333	-0.050692	0.0104042	0.147628	-0.0600115	0.000811688	-0.0193974	0.151599	0.115221	0.146381	0.119218	0.0487219	0.0479105	0.387774	-0.0355731
C418×9311K	0.640077	0.601516	-0.0224528	-0.0551604	0.0159148	-0.125617	-0.551521	-0.0503247	-0.0268262	0.0462735	0.0321843	0.138431	0.142283	0.0975625	0.0778658	0.782068	-0.027668
WH1394×JR2	0.0327818	0.40213	-0.0366501	0.00137913	-0.0951615	0.823403	0.249019	0.0978116	0.0617795	0.107888	0.0943916	0.0801397	0.0401797	-0.00606653	-0.0531219	0.125416	-0.146429
JR2×WH1394	0.211997	0.429703	-0.167666	0.0576279	-0.0880113	0.490308	0.13985	0.0161751	-0.111131	0.0334884	0.0575276	0.0461359	0.0533204	0.0365233	-0.0223988	0.285618	-0.15
WH1394×R465	0.248125	-0.360707	-0.162313	-0.34921	0.00955315	0.249831	-0.0274611	-0.080208	-0.0764346	0.260094	0.265581	0.191367	0.254815	0.0345515	-0.108278	-0.0174945	-0.332046
R465×WH1394	0.286351	-0.549412	-0.38965	-0.43894	-0.0322102	-0.554826	-0.338246	-0.310156	-0.351035	0.142506	0.16281	0.162229	0.204788	0.091716	-0.0183309	0.193121	-0.382239
110080×WH1394	-0.222353	-0.403975	-0.018797	-0.116578	-0.00847079	-0.0490944	-0.0944882	-0.233676	-0.220867	0.100504	0.0731551	-0.0339112	-0.0671462	-0.0924993	-0.186176	-0.157234	0.0359712
WH1394×110080	-0.0303449	0.372899	0.131579	0.0436086	0.170575	0.576501	0.0728346	0.0341988	0.0298103	0.144419	0.0589043	-0.0162815	0.00922261	-0.0102302	-0.119189	0.0982542	0.00719424
R4115×610234	-0.0712947	1.33904	0.219245	-0.0442792	0.0665488	0.250707	0.436217	0.089	0.108133	0.0464182	-0.00179336	0.129133	0.141966	-0.0439962	0.00252216	0.0050858	-0.0295359
610234×R4115	-0.0126647	0.236611	-0.280958	-0.125914	-0.00438484	0.0183876	-0.208211	-0.136	-0.257871	-0.0137439	0.0570355	0.166602	0.136796	0.0329134	0.0763146	0.0555206	0
9311K×WH1384	-0.356168	0.0575957	0.317987	-0.27402	-0.0726883	0.352562	-0.0543566	0.258929	0.266034	0.229528	0.131186	0.142533	0.157138	-0.0623774	-0.149391	-0.307692	-0.209459
WH1384×9311K	-0.240254	0.0409393	0.111291	-0.324339	-0.0150317	0.292903	-0.0572418	0.126948	0.174742	0.139997	0.0922043	0.0932592	0.0823797	-0.038522	-0.11732	-0.183983	-0.260135
610234×C418	0.383356	0.518128	-0.171539	0.0680637	0.0738633	0.0494165	-0.133981	-0.1384	-0.148426	0.192693	0.129342	0.165431	0.162512	0.0717065	-0.00880124	0.392043	0
R4115×Mianhui725	-0.203782	0.792131	0.157245	-0.0280018	-0.0325562	1.55269	0.405657	0.573008	0.391274	-0.048752	-0.0804871	0.0172106	0.0130359	-0.108344	0.0634492	-0.224405	-0.0506329
Mianhui725×R4115	-0.0400078	0.0773436	-0.240018	-0.00541074	0.0391758	1.25976	-0.119468	0.00445083	-0.230238	-0.0206483	0.00287794	0.129129	0.133877	0.108438	-0.00579497	0.0137324	-0.0801688
9311K×WH1383	-0.176114	-0.353685	-0.0564967	-0.410387	-0.0394851	0.420873	-0.315349	-0.0588474	-0.0751135	0.155122	0.111196	0.160155	0.155205	-0.0717131	-0.166644	-0.284706	-0.309434
WH1383×9311K	-0.0634185	-0.440215	-0.182946	-0.451408	-0.172987	0.298368	-0.221004	-0.00162338	0.0449856	0.0767941	0.094831	0.163563	0.154338	-0.0412823	-0.0257195	-0.017709	-0.309434
Qianlijing×WH1390	-0.212645	0.54561	-0.0222222	0.0758351	0.0393802	0.211871	-0.0969603	-0.0613747	-0.0199297	0.0289957	0.0923638	0.114682	0.200079	0.0461309	-0.200098	-0.366401	-0.339056
WH1394×Wuyunjing8	-0.0837914	0.484644	0.117917	0.112411	0.0174144	0.095057	0.408621	-0.0226087	0.0162003	-0.109597	-0.129031	-0.126696	-0.10133	-0.202558	-0.122712	0.056188	-0.070922
Wuyunjing8×WH1394	0.032633	0.738356	0.283308	-0.00369	0.00300503	0.371356	-0.00184729	-0.0393375	0.0532295	-0.171364	-0.180385	-0.122757	-0.0551819	-0.154254	-0.0963921	0.240362	-0.0035461
R4115×YB	-0.00913057	-0.106488	-0.423269	-0.18134	0.0472293	-0.357715	-0.382995	-0.38309	-0.483661	0.0729984	0.024736	0.108135	0.112027	-0.0582307	0.0464618	-0.0429558	0.0295359
YB×R4115	0.0853771	0.0260306	-0.29297	-0.181512	0.0101419	-0.35862	-0.347322	-0.294409	-0.377973	0.051987	0.0708496	0.232241	0.231115	-0.0537738	0.0993701	0.120323	-0.0464135
Mianhui725×C418	0.0896342	0.251822	0.0397936	0.0116125	0.0945438	1.17367	-0.0436511	-0.0773131	-0.135911	0.0890421	0.13825	0.122975	0.122723	0.105271	0.0124302	0.202728	-0.00790514
C418×Mianhui725	0.288064	0.183024	-0.110476	-0.0104554	0.0354894	1.00449	0.0322795	0.0423546	0.0805184	0.0795975	0.0930943	0.0654497	0.0620779	0.131279	0.0063008	0.475521	0
WH1384×610234	-0.236418	0.00663339	0.112431	-0.251812	-0.027989	0.615629	0.284693	0.247143	0.146123	0.218167	0.110346	0.115148	0.137739	-0.0513138	-0.102772	-0.0204764	-0.24
610234×WH1384	-0.135984	-0.163634	0.0121295	-0.389484	-0.0834113	0.352546	0.264663	0.338	0.149738	0.270496	0.131103	0.0816388	0.121719	-0.0302454	-0.0307388	0.0906123	-0.323636
Balilla×WH1394	0.0914088	-0.0828613	-0.279735	-0.135245	0.0917306	-0.175882	-0.123446	-0.197394	-0.20405	0.267293	0.12255	-0.0898228	-0.0716662	-0.105469	-0.205308	0.232353	0.0138249
WH1394×Balilla	0.225949	0.956485	0.146402	0.0460927	0.00770034	0.401335	0.310282	0.302073	0.151909	0.132718	0.0740608	0.0011321	0.02978	-0.109249	-0.0325809	0.348286	-0.253456
YB×C418	0.191978	0.414388	-0.0857745	0.0649846	0.112556	-0.198501	-0.0264431	-0.181309	-0.201289	0.166089	0.166807	0.228853	0.207225	-0.0246501	0.00252421	0.334923	-0.0576132
C418×YB	0.445221	0.938869	0.0765646	0.0643943	0.0764274	-0.285345	-0.0280811	-0.241715	-0.201289	0.0551185	0.126696	0.183114	0.142678	0.0345527	0.0344284	0.627051	-0.0288066
R465×R4115	-0.162961	0.224666	0.171279	-0.0384774	0.000863923	-0.135963	0.128573	0.106625	-0.0221072	-0.205705	-0.126772	0.0205363	0.0241134	-0.205463	-0.0188592	-0.131547	-0.0675105
R4115×R465	0.0133045	0.0713764	-0.00169444	-0.292673	0.148685	-0.160498	-0.0619656	-0.0576239	-0.0252822	0.0763047	0.0628151	0.160322	0.165241	-0.0347365	-0.00211112	0.103634	0.0506329
Mianhui725×WH1384	-0.24247	-0.180653	-0.0759309	-0.242171	-0.0563185	0.121687	-0.319135	0.0581479	-0.0363715	0.0324921	0.00173931	0.0932099	0.0761803	-0.040508	0.00779823	-0.1555	-0.274074
WH1384×Mianhui725	-0.0170517	-0.0327259	-0.0845671	-0.243322	-0.109088	0.227952	-0.175374	-0.00502513	-0.146134	0.258903	0.166207	0.0834371	0.110208	-0.0371257	0.0801623	0.193473	-0.292593
Qianlijing×JR2	-0.204424	1.27522	-0.0340812	0.0508299	-0.059632	0.492437	-0.0528006	-0.031589	-0.0751081	0.0770982	0.169401	0.0377613	0.0113665	0.00875666	-0.186089	-0.403043	0.0429185
JR2×Qianlijing	0.158354	0.726413	-0.321802	-0.100024	-0.179632	0.109244	-0.218694	-0.223597	-0.308357	-0.0220651	0.136516	0.0380141	0.017975	0.120203	-0.115289	-0.0120342	-0.167382
110080×Qianlijing	-0.118759	0.616343	0.354167	0.0322341	0.0184084	-0.025544	0.423507	0.339055	0.587544	-0.140038	-0.0813683	0.137095	0.164118	0.0424295	-0.15873	-0.176235	-0.240343
R465×C418	-0.0362118	0.0959431	0.0378424	-0.074531	0.156431	-0.382374	-0.306184	-0.098686	-0.216204	0.0681533	0.0767073	0.0960034	0.128764	-0.097902	0.0527176	-0.01955	-0.027668
C418×R465	0.0986706	-0.229873	-0.293279	-0.171135	0.24392	-0.427531	-0.204869	-0.362852	-0.365357	0.0245488	0.0769551	0.160437	0.161704	-0.00634346	0.021705	0.00579136	-0.00790514
9311K×WH1392	0.0610542	-0.226688	0.00186431	-0.402541	-0.0351091	-0.110436	0.0490479	0.0422078	0.0548906	0.140991	0.143893	0.182234	0.16796	0.0200071	-0.0768703	-0.165571	-0.160656
WH1383×Mianhui725	-0.000461101	-0.122508	-0.0672948	-0.283461	-0.0494705	0.765122	-0.361464	-0.0486145	-0.14813	-0.0582954	0.0433867	0.115889	0.120111	-0.0206795	-0.00281359	0.0801463	-0.275472
WH1392×9311K	0.159833	0.0014963	0.167221	-0.399149	-0.024986	0.603036	-0.210617	0.168831	0.198514	0.215266	0.144249	0.203975	0.190858	0.0484727	-0.0419377	-0.0512243	-0.180328
WH1384×YB	-0.130564	0.000529348	-0.194713	0.0594161	0.0626174	-0.0609977	0.0283931	-0.0783072	-0.123031	0.196201	0.130231	0.142113	0.182152	-0.0823517	-0.0192046	-0.0740783	-0.415638
YB×WH1384	-0.0328096	0.222667	-0.186168	0.00664754	0.0498664	-0.045619	0.0647426	-0.13247	-0.162563	0.150911	0.186275	0.210992	0.192832	-0.0772706	0.0553134	0.147268	-0.427984
9311K×WH1390	-0.145801	-0.064658	0.33744	-0.481915	0.0206409	0.396964	-0.0444316	0.255276	0.285184	0.140537	0.125309	0.153712	0.135357	-0.00557225	-0.0902431	-0.179372	-0.185668
WH1383×YB	0.105113	0.0571673	-0.205393	0.0747425	0.0209773	-0.111958	-0.0626625	-0.149607	-0.229526	0.0799675	0.109617	0.199686	0.199115	-0.10846	-0.0279687	0.201466	-0.415638
YB×WH1383	0.241462	0.393384	-0.102863	0.086947	-0.0357285	-0.175282	-0.102704	-0.11105	-0.15389	0.104506	0.181498	0.37914	0.375465	0.0145127	-0.0340321	0.360507	-0.378601
R465×WH1384	-0.263981	-0.40441	-0.130189	-0.312189	0.0405866	-0.207433	0.0541894	-0.152546	-0.0892756	0.110493	0.103026	0.174027	0.161202	-0.0944043	-0.0744204	-0.124161	-0.30888
WH1384×R465	0.0157855	-0.229441	-0.169726	-0.310326	0.0307613	-0.183965	0.0426472	-0.169313	-0.168791	0.0696725	0.0670558	0.142873	0.160651	-0.0174106	-0.0316007	0.280305	-0.328185
WH1392×610234	0.229334	0.0315616	0.0994045	-0.400538	-0.0382202	0.442716	0.413123	0.341	0.231259	0.131153	0.129921	0.205898	0.215565	0.0669156	-0.0272001	0.061965	-0.301818
610234×WH1392	0.230677	0.0384672	0.104615	-0.399959	-0.0377659	0.505923	0.291697	0.3315	0.264524	0.162141	0.133349	0.192625	0.223695	0.0636501	-0.0189624	0.0825729	-0.261818
Wuyunjing8×Qianlijing	-0.291753	0.443238	-0.191424	0.108839	-0.0126893	0.0671736	-0.0977011	-0.153623	-0.231222	-0.152096	-0.0951921	0.151874	0.217856	-0.0188145	-0.227879	-0.440497	-0.257511
Qianlijing×Wuyunjing8	-0.276995	0.351596	-0.218989	0.0838415	-0.0466004	0.0309614	0.0110837	-0.16646	-0.204713	-0.157677	-0.109619	0.173362	0.221256	-0.0193108	-0.221631	-0.431133	-0.291845
WH1390×610234	-0.154134	-0.313234	0.0108269	-0.484852	-0.0497517	0.664427	0.0981357	0.135543	0.0585779	0.231028	0.220974	0.239514	0.309352	0.0121605	-0.0731161	-0.172275	-0.287273
610234×WH1390	-0.0409079	-0.363922	-0.0933821	-0.512151	-0.067262	0.0886669	-0.0460044	0.0005	-0.0442279	0.122293	0.1474	0.18819	0.219291	0.00154088	-0.0394482	-0.015685	-0.294545
R465×WH1383	0.0732345	-0.262452	-0.0931234	-0.265496	0.073039	-0.354639	0.00673805	-0.063441	-0.0443321	0.0107065	0.0186062	0.121881	0.139391	-0.104988	-0.156683	0.0584376	-0.316602
Qianlijing×Balilla	-0.294118	0.760096	-0.0587262	0.0342562	0.0874618	0.253133	-0.0363534	0.112255	-0.00365686	0.0003785	0.062091	0.0621076	0.0494122	-0.111233	-0.258945	-0.401506	0.0138249
9311K×JR2	0.167297	0.434999	0.429845	-0.224191	0.01315	0.8081	0.0809496	0.454429	0.471611	0.3127	0.278904	0.262604	0.245257	0.134497	0.0394679	0.506517	0.0357143
Mianhui725×WH1392	0.110249	-0.202013	-0.0125991	-0.269623	-0.0675765	0.638514	-0.109484	0.162383	0.0634125	0.0879255	0.125227	0.109684	0.144707	-0.0968831	-0.0379891	-0.111773	-0.240741
WH1392×Mianhui725	0.118429	0.0859466	0.0939136	-0.151085	-0.0413721	0.814189	-0.264084	0.145236	0.00313483	0.150366	0.169643	0.123706	0.191117	-0.0725227	0.0274633	-0.0502425	-0.22963
9311K×110080	-0.0752873	-0.0778333	0.381211	-0.297538	-0.0178594	0.539279	-0.00288517	0.392857	0.406521	-0.0502278	-0.0609966	0.0132213	0.0303216	-0.19834	0.0445314	-0.159781	-0.363309
110080×9311K	0.0722505	-0.0413707	0.196401	-0.253599	-0.0091741	0.562049	-0.00634737	0.266234	0.213372	-0.000131693	0.0375234	0.0373273	0.106536	-0.0697362	0.127075	-0.0259409	-0.284173
WH1390×Mianhui725	-0.0910241	-0.257196	-0.28032	-0.131646	-0.0114627	0.849959	-0.328319	-0.049878	-0.156873	0.15894	0.190205	0.169057	0.226201	-0.0844901	-0.0303436	-0.195163	-0.255556
Mianhui725×WH1390	-0.0614699	-0.140617	0.151488	-0.358345	-0.0178251	1.59098	-0.102068	0.341073	0.186004	0.125313	0.190264	0.151144	0.158976	-0.0820072	0.0392829	-0.0862789	-0.259259
WH1392×YB	0.394572	0.735327	-0.00887705	0.0585108	-0.0177362	0.0674593	0.152106	0.0753083	-0.0480007	0.284975	0.317389	0.264713	0.406385	0.0392644	0.0228516	0.10915	-0.176955
YB×WH1392	0.538775	0.712362	-0.181896	0.137182	-0.345913	-0.0597915	-0.221009	-0.150892	-0.197255	0.255779	0.230095	0.335206	0.354966	0.0767808	0.0446854	0.248628	-0.386831
610234×JR2	0.220456	1.4912	0.75715	-0.138843	0.0973214	0.699434	0.573314	0.582493	0.575648	0.273852	0.269835	0.214669	0.191487	0.150428	-0.0199189	0.229155	0.0836364
JR2×610234	0.238679	1.70252	0.9267	-0.138247	0.0353839	1.37093	0.958616	1.03806	0.847983	0.273852	0.282802	0.226009	0.206145	0.148722	-0.00454104	0.187559	0.0836364
YB×WH1390	0.103316	0.32472	-0.192577	0.0346934	-0.0170482	-0.211769	-0.246733	-0.265991	-0.293799	0.235211	0.208815	0.235786	0.27867	0.0156074	0.025752	0.229085	-0.399177
WH1390×YB	0.151792	0.431956	-0.0345095	-0.0830077	-0.0692214	-0.0994443	-0.107436	-0.035507	-0.0805408	0.294519	0.278946	0.236475	0.271894	0.0376229	0.0990005	0.086776	-0.419753
610234×110080	0.0202694	0.510459	0.323454	-0.0915356	0.0302844	0.609416	0.387202	0.462286	0.368601	0.0416229	0.0823071	0.240795	0.305256	0.00846502	0.0107333	-0.0377181	-0.225455
110080×610234	0.206427	0.53111	0.333875	-0.16562	-0.0241687	0.469236	0.440616	0.4208	0.396552	-0.0410523	0.0141872	0.226568	0.252638	0.0167858	0.0756318	0.173682	-0.250909
Wuyunjing8×9311K	-0.10323	-0.449017	-0.0856772	-0.342434	-0.0369241	0.10521	-0.270959	-0.119202	0.0216379	-0.057845	-0.0685115	0.0606456	0.0463907	-0.229553	-0.0361623	-0.0797564	-0.269504
9311K×Wuyunjing8	-0.048544	-0.262226	0.159925	-0.280851	-0.0355904	0.639469	-0.215811	0.146916	0.166323	-0.0220586	-0.0318846	0.123045	0.108939	-0.196468	0.0147559	-0.00384738	-0.265957
WH1392×R465	0.11377	-0.244171	-0.157371	-0.258974	0.0255962	0.095513	-0.107402	-0.0299069	-0.0295155	0.288665	0.243047	0.241385	0.290433	0.0304664	-0.0623641	0.0259185	-0.285714
R465×WH1392	0.145612	-0.309109	-0.159842	-0.342908	0.0424242	-0.251016	-0.145326	-0.211607	-0.162865	0.226062	0.225927	0.234321	0.24463	0.0398171	-0.00856869	0.0831759	-0.30888
JR2×Mianhui725	0.309891	1.15087	0.752012	-0.132938	-0.0166932	1.82353	0.369717	0.878211	0.896614	0.226851	0.269516	0.264232	0.229783	0.0830249	0.0978129	0.466211	0.0259259
Mianhui725×JR2	0.311203	0.836463	0.428327	-0.134749	0.00639856	0.892044	0.273223	0.262382	0.248494	0.169234	0.16584	0.188864	0.161958	0.138181	0.0731199	0.439291	0.0333333
9311K×Balilla	0.133179	-0.00269429	0.079679	-0.21993	-0.0026018	0.4063	-0.232627	0.0949096	0.0957083	0.270419	0.166328	0.155334	0.122738	-0.0807213	0.0458517	0.151837	-0.119816
Balilla×9311K	0.329983	0.305614	0.162843	-0.186251	0.00112091	0.086148	-0.196076	0.158604	0.200495	0.141386	0.11136	0.0992848	0.0733513	-0.0478473	0.052533	0.418933	-0.115207
WH1390×R465	0.010395	-0.156151	0.307187	-0.397175	0.0953748	0.167694	0.0533344	0.0692581	0.131985	0.245264	0.275817	0.247311	0.305919	-0.0218449	-0.0967072	-0.0682327	-0.297297
R465×WH1390	0.118576	-0.104004	0.193519	-0.418487	0.0822899	0.10938	0.224758	0.207227	0.251999	0.177444	0.210692	0.113947	0.240134	0.0557543	-0.0690407	0.0853516	-0.328185
Mianhui725×110080	0.00571516	0.220885	0.50402	-0.228441	-0.0375956	1.52758	0.184554	0.606837	0.429337	0.0474449	0.0937148	0.166376	0.164696	-0.107711	0.140931	0.0882508	-0.188889
110080×Mianhui725	0.0967964	-0.194973	0.128458	-0.25564	-0.111701	0.901545	-0.210116	0.188284	0.097054	-0.0399009	0.01791	0.0845801	0.0861176	-0.208413	0.25635	0.231899	-0.240741
YB×JR2	0.37218	1.3924	0.461052	-0.0107048	-0.133378	0.0451452	0.0694748	0.259524	0.123036	0.248176	0.259953	0.273585	0.244599	0.0950542	0.120488	0.525943	-0.115226
JR2×YB	0.451294	1.38618	0.320073	0.00802932	-0.10445	0.230292	0.212168	0.23382	0.210169	0.145109	0.198808	0.234439	0.204564	0.116947	0.0633417	0.609434	-0.0987654
Wuyunjing8×610234	-0.0871769	-0.12446	0.399005	-0.289771	-0.0608319	0.711027	0.682551	0.544928	0.652924	-0.0644426	-0.0359059	0.169639	0.184654	-0.160888	-0.0370633	-0.139036	-0.338182
610234×Wuyunjing8	0.0443736	-0.0878729	0.266139	-0.374889	-0.0832538	0.411407	0.294355	0.41913	0.432534	-0.083456	-0.0899736	0.165865	0.185374	-0.141231	0.00410731	0.00700178	-0.352727
YB×110080	0.133837	0.25892	-0.0977364	0.112409	0.097125	-0.130051	-0.164587	-0.103553	-0.0943905	0.282648	0.260198	0.38051	0.36741	0.102067	0.0253229	0.172649	-0.296296
110080×YB	0.138512	0.378798	0.0701565	0.0400078	0.0816651	0.166968	0.073843	0.062456	-0.00564483	0.134847	0.124756	0.324369	0.315777	0.0310708	0.0507472	0.225107	-0.349794
610234×Balilla	0.253811	-0.428615	0.126759	-0.626295	0.031293	0.319114	0.134947	0.111727	0.163708	0.157405	0.154338	0.0710011	0.0590057	-0.0990712	-0.0126893	0.265921	0.0184332
Balilla×610234	0.274049	-0.26178	0.0316687	-0.416543	0.00249045	0.591231	0.325147	0.308	0.0401049	0.0508574	0.111189	0.00741801	0.0087265	-0.108461	-0.0770765	0.0955235	0.0138249
JR2×R465	-0.169256	0.0435071	0.225642	-0.149042	0.0604476	0.20894	-0.0103615	0.0994388	0.172977	0.153721	0.214481	0.214423	0.187249	0.0520772	0.0478283	-0.187534	-0.023166
R465×JR2	0.0053507	0.344034	0.354137	-0.147167	0.0773273	0.312056	0.376517	0.245552	0.264346	0.249183	0.247502	0.290522	0.258165	0.0930154	0.0681689	-0.0787247	-0.011583
Wuyunjing8×Mianhui725	-0.253128	-0.425151	0.209062	-0.315536	-0.0629002	1.05932	0.078203	0.205797	0.365616	0.0624809	0.0535311	0.0795478	0.168439	-0.338012	-0.0310069	-0.387553	-0.262963
Mianhui725×Wuyunjing8	-0.0513899	-0.460097	0.139973	-0.459141	-0.0785976	0.373184	-0.140886	0.228317	0.218298	-0.0282045	-0.0115189	0.056537	0.101689	-0.287027	0.06953	-0.0415245	-0.27037
R465×110080	-0.225002	-0.242728	0.107032	-0.163948	-0.00323749	-0.0636302	0.130405	0.0758281	0.125	0.129596	0.0879338	0.120862	0.17088	-0.0635554	0.0676274	-0.285574	-0.250965
110080×R465	0.0698236	-0.279	-0.0708839	-0.234636	-0.0234784	-0.0119878	-0.00024428	0.0852268	0.131985	0.116445	0.0822919	0.176764	0.182469	-0.0910349	0.240265	-0.0311235	-0.277992
Mianhui725×Balilla	0.0460406	-0.830311	0.750262	-0.876494	-0.0555247	0.867168	-0.0911148	0.827204	0.714384	0.191331	0.15525	-0.0322463	-0.022401	-0.250922	-0.0540818	0.107484	0.0184332
Balilla×Mianhui725	0.0691962	-0.376302	0.635113	-0.64499	-0.034482	1.11735	0.116166	0.582716	0.481765	0.204448	0.195106	-0.00711522	-0.0245151	-0.228643	-0.0110107	0.166404	0.0138249
Wuyunjing8×YB	-0.516381	-0.636121	-0.359188	-0.0360556	0.0824105	-0.324546	-0.359334	-0.263135	-0.225492	-0.266623	-0.228636	-0.0786794	-0.0617879	-0.314985	-0.244014	-0.548745	-0.1893
YB×Wuyunjing8	-0.0509227	-0.19495	-0.205393	0.0203408	-0.0694838	-0.056173	0.126365	-0.156645	-0.193221	0.0413342	0.0747483	0.336089	0.326436	-0.131727	0.0552688	0.156393	-0.403292
YB×Balilla	0.08657	-0.270677	0.0594763	-0.365402	0.168528	-0.00672008	-0.109378	-0.0223691	-0.0348233	0.222645	0.186157	0.0654861	0.0490874	-0.15232	-0.0420355	0.17776	0.0184332
Balilla×YB	0.190778	-0.068541	-0.0387816	-0.18778	0.0771273	0.0629362	-0.00624025	0.163132	-0.183136	0.268007	0.228356	0.121852	0.0961193	-0.0511205	0.0185375	0.305669	0.0184332
R465×Wuyunjing8	-0.231461	-0.497533	-0.177139	-0.324136	0.100229	-0.258635	-0.168533	-0.166439	-0.128293	0.0843335	0.0450606	0.088333	0.156866	-0.162916	0.0663867	-0.238212	-0.30888
Wuyunjing8×R465	-0.121753	-0.10508	0.417396	-0.32684	0.0827576	0.600068	0.362837	0.46017	0.521167	-0.0614569	-0.0266265	0.152503	0.175301	-0.131167	0.088007	-0.178631	-0.335907
R465×Balilla	-0.171191	-0.422231	0.116916	-0.508683	0.146478	0.0334914	0.0775181	0.110218	0.0863006	0.298168	0.252041	-0.0452698	-0.045581	-0.17945	-0.0629772	-0.239531	0.0184332
Balilla×R465	-0.155085	-0.431395	0.00818978	-0.458693	0.208822	-0.194633	-0.0702101	0.0419518	0.0742004	0.215306	0.184573	-0.0430154	-0.040449	-0.190538	-0.0894488	-0.159794	0.0184332
Abbressions: better parent heterosis = BPH, yield per plant = YPP, secondary branch number = SBN, grain number per panicle = GNP, tiller number per plant = TPP, seed setting rate = SSR, heading date = HD, thousand grain weight = TGW, seedling stage tiller number = SSTN, elongation stage tiller number = ESTN, flowering stage tiller number = FSTN, maturation stage tiller number = MSTN, seedling sta…
Statistical source data for Fig. 4C Analysis of variance of better parent heterosis for plant height/tiller number across developmental stages in 245 diallel crosses.
Better parent heterosis for plant height	LSD ALPHA(0.05).	Multiple Comparisons
(I) group	(J) group	Mean Difference (I-J)	Std. Error	Sig.	95% Confidence Interval
					Lower Bound	Upper Bound
Seedling stage	Elongation stage	0.00114708	0.0105473	0.913418	-0.0195509	0.0218451
	Flowering stage	-.030851059697092*	0.0105473	0.00352403	-0.051549	-0.0101531
	Maturation stage	-.040894509256432*	0.0105473	0.000112713	-0.0615925	-0.0201965
Elongation stage	Seedling stage	-0.00114708	0.0105473	0.913418	-0.0218451	0.0195509
	Flowering stage	-.031998140965066*	0.0105473	0.00247905	-0.0526961	-0.0113002
	Maturation stage	-.042041590524406*	0.0105473	7.22016e-05	-0.0627396	-0.0213436
Flowering stage	Seedling stage	.030851059697092*	0.0105473	0.00352403	0.0101531	0.051549
	Elongation stage	.031998140965066*	0.0105473	0.00247905	0.0113002	0.0526961
	Maturation stage	-0.0100434	0.0105473	0.341216	-0.0307414	0.0106545
Maturation stage	Seedling stage	.040894509256432*	0.0105473	0.000112713	0.0201965	0.0615925
	Elongation stage	.042041590524406*	0.0105473	7.22016e-05	0.0213436	0.0627396
	Flowering stage	0.0100434	0.0105473	0.341216	-0.0106545	0.0307414
Better parent heterosis for tiller number	LSD ALPHA(0.05).	Multiple Comparisons
(I) group	(J) group	Mean Difference (I-J)	Std. Error	Sig.	95% Confidence Interval
					Lower Bound	Upper Bound
Seedling stage	Elongation stage	.210818658698000*	0.0275108	4.36835e-14	0.156831	0.264806
	Flowering stage	.197651043509101*	0.0275108	1.33816e-12	0.143664	0.251638
	Maturation stage	.228395080500140*	0.0275108	3.38629e-16	0.174408	0.282382
Elongation stage	Seedling stage	-.210818658698000*	0.0275108	4.36835e-14	-0.264806	-0.156831
	Flowering stage	-0.0131676	0.0275108	0.632307	-0.0671548	0.0408196
	Maturation stage	0.0175764	0.0275108	0.523044	-0.0364108	0.0715636
Flowering stage	Seedling stage	-.197651043509101*	0.0275108	1.33816e-12	-0.251638	-0.143664
	Elongation stage	0.0131676	0.0275108	0.632307	-0.0408196	0.0671548
	Maturation stage	0.030744	0.0275108	0.264045	-0.0232432	0.0847313
Maturation stage	Seedling stage	-.228395080500140*	0.0275108	3.38629e-16	-0.282382	-0.174408
	Elongation stage	-0.0175764	0.0275108	0.523044	-0.0715636	0.0364108
	Flowering stage	-0.030744	0.0275108	0.264045	-0.0847313	0.0232432
*. The mean difference is significant at the 0.05 level.
Statistical source data for Fig. 4D Correlations of better-parent heterosis of 17 agronomic traits in 245 F1 hybrids.
Traits	BPH-YPP	BPH-SSR	BPH-TGW	BPH-HD	BPH-SSTN	BPH-ESTN	BPH-TPP	BPH-FSTN	BPH-MSTN	BPH-PBN	BPH-GNP	BPH-SBN	BPH-PL	BPH-FSPH	BPH-MSPH	BPH-SSPH	BPH-ESPH
BPH-YPP	NA	0	0.011553	0.00043206	0.0017359	1.7906e-12	3.9657e-13	9.4714e-07	1.4064e-07	0.21085	0.00095947	0.021947	1.2599e-05	0.072339	0.23525	0.10847	0.34788
BPH-SSR	0.57608	NA	0.0093341	0.00022929	0.0056352	0.209	0.029272	0.00016611	0.00035392	0.014774	0.4681	0.72709	0.05265	0.020452	0.012676	1.136e-07	2.0332e-07
BPH-TGW	0.16112	0.16578	NA	0.00055235	0.0081388	0.25662	0.16843	0.8543	0.76484	0.0026894	0.04352	0.26629	0.31933	0.18033	0.14774	0.14191	0.088908
BPH-HD	0.22316	0.23332	0.2191	NA	0.41896	0.17754	0.031488	0.49093	0.51755	0.04225	0.2864	0.45838	0.95356	1.2768e-13	0	0.14418	0.0050901
BPH-SSTN	0.19911	-0.17637	-0.16871	0.051866	NA	9.5124e-13	0	0	0	0.63038	0.95283	0.68489	0.93098	0.30715	0.21803	0.12729	0.035459
BPH-ESTN	0.43047	0.080544	0.072752	0.086425	0.43528	NA	0	0	0	0.22939	0.62646	0.61719	0.50238	0.58833	0.43176	0.2943	0.32775
BPH-TPP	0.4418	-0.1393	0.08827	0.13746	0.58355	0.67649	NA	0	0	0.45378	0.63215	0.67887	0.85736	0.12148	0.11424	0.41165	0.36577
BPH-FSTN	0.30716	-0.23832	-0.011791	0.044213	0.71303	0.69432	0.86965	NA	0	0.17304	0.29185	0.33713	0.8127	0.06732	0.063651	0.076432	0.074862
BPH-MSTN	0.32862	-0.22641	0.019207	0.041538	0.63213	0.69333	0.91878	0.9316	NA	0.4558	0.9039	0.9764	0.7721	0.17579	0.13049	0.55494	0.60655
BPH-PBN	-0.080219	-0.1556	-0.19095	-0.12987	0.030893	-0.077068	0.048078	0.087328	0.047863	NA	0	0	0.45607	0.0011895	0.0022657	0.035529	0.010485
BPH-GNP	0.20969	-0.046568	-0.12909	-0.068377	-0.0037984	0.031247	0.030733	0.067611	0.0077528	0.54006	NA	0	5.6548e-07	5.9595e-06	5.6993e-05	1.1651e-05	2.2083e-08
BPH-SBN	0.14634	-0.022409	-0.071295	-0.047591	-0.026054	0.032089	0.026581	0.06158	0.0018997	0.60163	0.85445	NA	0.0011733	0.0019009	0.017139	0.00040756	7.6217e-05
BPH-PL	0.275	0.12396	-0.063884	0.0037394	0.0055621	0.043053	0.011541	0.015215	-0.018598	0.047835	0.31313	0.20616	NA	0	0	1.666e-11	4.4409e-16
BPH-FSPH	0.11501	-0.14803	-0.085873	-0.45005	0.065508	0.034747	0.0992	0.11708	0.086774	0.20591	0.28472	0.19744	0.56782	NA	0	0	0
BPH-MSPH	0.07611	-0.15905	-0.092755	-0.53545	0.078977	0.050453	0.10116	0.11868	0.096877	0.19418	0.25421	0.15218	0.53764	0.95385	NA	0	0
BPH-SSPH	-0.1028	-0.33093	-0.094105	-0.093576	0.097688	-0.06727	0.052685	0.11341	0.037898	0.13439	0.27604	0.22412	0.4129	0.54999	0.53613	NA	0
BPH-ESPH	-0.060226	-0.3246	-0.10892	-0.17844	0.13444	-0.062784	0.058029	0.11402	0.033062	0.16325	0.34799	0.24999	0.49116	0.65168	0.64257	0.91024	NA
The left bottom are Pearson correlation coefficients and the right upper are corresponding P values.
Statistical source data for Fig. 4E Number of significant correlations between heterosis of 17 traits and different inheritance patterns of five chemically idenfied metabolites.
Inheritance pattern	Number of correlations
Additive effect	62
Partially dominant_0.3	57
Partially dominant_0.7	58
Dominant_Male parent	27
Dominant_Female parent	48
Statistical source data for Fig 3E Independent samples t test to correlation number (weighted) between heterosis of 17 agronomic traits and different inheritance patterns of five metabolites.
Group	Variance	Levene's Test for Equality of Variances		t-test for Equality of Means
		F	Sig.	t	df	Sig. (2-tailed)	Mean Difference	Std. Error Difference	95% Confidence Interval of the Difference
									Lower	Upper
Better-parent heterosis for 17 traits	Equal variances assumed	1096.7	2.14063e-93	23.2509	250	1.91348e-64	18.6391	0.80165	17.0602	20.2179
	Equal variances not assumed			15.7523	76.9327	8.70666e-26	18.6391	1.18327	16.2829	20.9953
Statistical source data for Fig. 4F Changes in R2 values of PLS models for heterosis of grain yield per plant with different inheritance patterns of 1,306 differential metabolites.
Number of latent factors	Dominant effect_Female parent	Dominant effect_Male parent	Additive effect	Partially dominant effect_0.3	Partially dominant effect_0.7
1	0.136951	0.136241	0.277563	0.239013	0.235989
2	0.18369	0.166665	0.342429	0.293453	0.299427
3	0.199471	0.167438	0.361635	0.301438	0.321477
4	0.200558	0.16648	0.36706	0.305147	0.325542
5	0.197801	0.163546	0.365499	0.303199	0.323606
6	0.194527	0.160084	0.362917	0.300337	0.320877
7	0.191156	0.156564	0.360255	0.297407	0.318051
8	0.187741	0.152995	0.357548	0.294432	0.315174
9	0.184289	0.149392	0.354816	0.291431	0.312265
10	0.180804	0.145757	0.352059	0.288403	0.309327
11	0.177288	0.142091	0.349278	0.285349	0.306363
12	0.173742	0.138393	0.346473	0.282268	0.303373
13	0.170165	0.134663	0.343644	0.279161	0.300358
14	0.166557	0.130901	0.340791	0.276027	0.297316
15	0.162918	0.127106	0.337912	0.272866	0.294247
16	0.159247	0.123277	0.335008	0.269676	0.291152
Statistical source data for Fig. 4G Top R2 values of PLS models for heterosis of 17 traits with different inheritance patterns of 1,306 differential metabolites.
Trait	Dominant effect_Female parent	Dominant effect_Male parent	Additive effect	Partially dominant effect_0.3	Partially dominant effect_0.7
BPH_HD	0.0756294	0.0989	0.184227	0.163222	0.148532
BPH_TPP	0.113195	0.087195	0.184772	0.153011	0.167439
BPH_ESTN	0.119956	0.161908	0.233938	0.22633	0.188667
BPH_FSPH	0.163872	0.0808889	0.257867	0.187223	0.248567
BPH_MSTN	0.144612	0.128253	0.258877	0.220666	0.226387
BPH_FSTN	0.114019	0.159207	0.265626	0.247303	0.210437
BPH_MSPH	0.159554	0.0917984	0.269588	0.201704	0.252626
BPH_SSR	0.214697	0.138031	0.34145	0.270435	0.319122
BPH_TGW	0.150706	0.208841	0.345347	0.318003	0.276865
BPH_YPP	0.200558	0.167438	0.36706	0.305147	0.325542
BPH_PL	0.1614	0.210582	0.390357	0.34955	0.314146
BPH_PBN	0.258361	0.189358	0.441445	0.361498	0.394059
BPH_SSPH	0.262653	0.232994	0.459972	0.385545	0.413328
BPH_GNP	0.311468	0.199102	0.491276	0.385215	0.465109
BPH_SSTN	0.237196	0.268011	0.493375	0.433473	0.414682
BPH_SBN	0.339516	0.18065	0.505331	0.379924	0.490805
BPH_ESPH	0.294901	0.226312	0.53616	0.431524	0.482764
Statistical source data for Fig. 4G Analysis of variance of top R2 values in PLS models for heterosis of 17 rice agronomic traits based on different inheritance patterns of 1,306 metabolites.
Top R2	LSD ALPHA(0.05).	Multiple Comparisons
(I) group	(J) group	Mean Difference (I-J)	Std. Error	Sig.	95% Confidence Interval
					Lower Bound	Upper Bound
Dominant_Female	Dominant_Male	0.0289896	0.0322695	0.37169	-0.0352288	0.093208
	Additive	-.159080800581463*	0.0322695	4.37707e-06	-0.223299	-0.0948624
	Partially dominant_0.3	-.099851756867430*	0.0322695	0.00271771	-0.16407	-0.0356334
	Partially dominant_0.7	-.118634333671303*	0.0322695	0.000426731	-0.182853	-0.054416
Dominant_Male	Dominant_Female	-0.0289896	0.0322695	0.37169	-0.093208	0.0352288
	Additive	-.188070418858055*	0.0322695	1.12887e-07	-0.252289	-0.123852
	Partially dominant_0.3	-.128841375144022*	0.0322695	0.000144109	-0.19306	-0.064623
	Partially dominant_0.7	-.147623951947895*	0.0322695	1.71974e-05	-0.211842	-0.0834056
Additive	Dominant_Female	.159080800581463*	0.0322695	4.37707e-06	0.0948624	0.223299
	Dominant_Male	.188070418858055*	0.0322695	1.12887e-07	0.123852	0.252289
	Partially dominant_0.3	0.059229	0.0322695	0.0701554	-0.00498933	0.123447
	Partially dominant_0.7	0.0404465	0.0322695	0.213713	-0.0237719	0.104665
Partially dominant_0.3	Dominant_Female	.099851756867430*	0.0322695	0.00271771	0.0356334	0.16407
	Dominant_Male	.128841375144022*	0.0322695	0.000144109	0.064623	0.19306
	Additive	-0.059229	0.0322695	0.0701554	-0.123447	0.00498933
	Partially dominant_0.7	-0.0187826	0.0322695	0.562168	-0.083001	0.0454358
Partially dominant_0.7	Dominant_Female	.118634333671303*	0.0322695	0.000426731	0.054416	0.182853
	Dominant_Male	.147623951947895*	0.0322695	1.71974e-05	0.0834056	0.211842
	Additive	-0.0404465	0.0322695	0.213713	-0.104665	0.0237719
	Partially dominant_0.3	0.0187826	0.0322695	0.562168	-0.0454358	0.083001
*. The mean difference is significant at the 0.05 level.
Statistical source data for Fig. 4H Changes in top R2 values of PLS models for heterosis of eight traits measured in 2015 with different inheritance patterns of 1,306 differential metabolites.
Trait	Dominant effect_Female parent	Dominant effect_Male parent	Additive effect	Partially dominant effect_0.3	Partially dominant effect_0.7
BPH_GNP_2015	0.476957	0.386541	0.666691	0.561594	0.646559
BPH_SSR_2015	0.265533	0.321931	0.598886	0.530502	0.447233
BPH_YPP_2015	0.332846	0.503038	0.709978	0.690755	0.560145
BPH_TGW_2015	0.210106	0.327107	0.657556	0.513677	0.495561
BPH_PL_2015	0.471229	0.4414	0.853338	0.698688	0.719236
BPH_TPP_2015	0.36877	0.545942	0.793952	0.715167	0.638193
BPH_MSPH_2015	0.330955	0.405978	0.712716	0.612339	0.537998
BPH_HD_2015	0.343256	0.368356	0.548716	0.521829	0.469363
Statistical source data for Fig. 4H Analysis of variance of top R2 values in PLS models for heterosis of eigth rice agronomic traits based on different inheritance patterns of 1,306 molecules.
Top R2	LSD ALPHA(0.05).	Multiple Comparisons
(I) group	(J) group	Mean Difference (I-J)	Std. Error	Sig.	95% Confidence Interval
					Lower Bound	Upper Bound
Dominant_Female	Dominant_Male	-0.06258	0.0452901	0.175803	-0.154524	0.0293638
	Additive	-.342772596215677*	0.0452901	7.16521e-09	-0.434716	-0.250829
	Partially dominant_0.3	-.255612503636808*	0.0452901	2.27619e-06	-0.347556	-0.163669
	Partially dominant_0.7	-.214329537440895*	0.0452901	3.59105e-05	-0.306273	-0.122386
Dominant_Male	Dominant_Female	0.06258	0.0452901	0.175803	-0.0293638	0.154524
	Additive	-.280192572031539*	0.0452901	4.38736e-07	-0.372136	-0.188249
	Partially dominant_0.3	-.193032479452670*	0.0452901	0.000145306	-0.284976	-0.101089
	Partially dominant_0.7	-.151749513256758*	0.0452901	0.00194327	-0.243693	-0.0598057
Additive	Dominant_Female	.342772596215677*	0.0452901	7.16521e-09	0.250829	0.434716
	Dominant_Male	.280192572031539*	0.0452901	4.38736e-07	0.188249	0.372136
	Partially dominant_0.3	0.0871601	0.0452901	0.0624541	-0.00478375	0.179104
	Partially dominant_0.7	.128443058774781*	0.0452901	0.00754315	0.0364992	0.220387
Partially dominant_0.3	Dominant_Female	.255612503636808*	0.0452901	2.27619e-06	0.163669	0.347556
	Dominant_Male	.193032479452670*	0.0452901	0.000145306	0.101089	0.284976
	Additive	-0.0871601	0.0452901	0.0624541	-0.179104	0.00478375
	Partially dominant_0.7	0.041283	0.0452901	0.368256	-0.0506609	0.133227
Partially dominant_0.7	Dominant_Female	.214329537440895*	0.0452901	3.59105e-05	0.122386	0.306273
	Dominant_Male	.151749513256758*	0.0452901	0.00194327	0.0598057	0.243693
	Additive	-.128443058774781*	0.0452901	0.00754315	-0.220387	-0.0364992
	Partially dominant_0.3	-0.041283	0.0452901	0.368256	-0.133227	0.0506609
*. The mean difference is significant at the 0.05 level.
Statistical source data for Fig. 4I Changes in R2 values of PLS models for heterosis of four traits of the test crosses with additive effect of 1,306 differential metabolites.
Number of latent factors	BPH_YPP	BPH_MSPH	BPH_TGW	BPH_HD
1	0.348964	0.545616	0.330556	0.59696
2	0.633931	0.751205	0.494316	0.702437
3	0.709338	0.810139	0.649672	0.812774
4	0.797241	0.85626	0.775154	0.884061
5	0.865546	0.905397	0.854055	0.932778
6	0.919261	0.940217	0.927641	0.960503
7	0.946318	0.967802	0.954654	0.971886
8	0.966654	0.978687	0.966332	0.983198
9	0.980912	0.987028	0.976079	0.989299
10	0.987343	0.992778	0.988977	0.993988
11	0.993284	0.995974	0.993241	0.996751
12	0.995885	0.99819	0.996764	0.998504
13	0.997561	0.998979	0.998197	0.999122
14	0.998508	0.999371	0.99885	0.999484
15	0.999219	0.999616	0.999318	0.999726
16	0.999639	NA	0.999693	NA

## Sheet: Fig.5
Statistical source data for Fig. 5D Cross-validation errors with K varying from 1 to 10 based on single-nucleotide polymorphisms.
K	Cross validation error
1	1.24862
2	1.07138
3	1.24357
4	1.65725
5	1.7165
6	1.81474
7	1.95114
8	1.15072
9	2.69736
10	1.14994
Statistical source data for Fig. 5E Population structure of 17 inbred lines with K varying from 2 to 10 based on single-nucleotide polymorphisms.
Inbred line (IL)	Proportion of genome K = 2		Proportion of genome K = 3			Proportion of genome K = 4				Proportion of genome K = 5					Proportion of genome K = 6						Proportion of genome K = 7							Proportion of genome K = 8								Proportion of genome K = 9									Proportion of genome K = 10
R465 (IL1)	1e-05	0.99999	0.99998	1e-05	1e-05	1e-05	0.99997	1e-05	1e-05	1e-05	1e-05	0.999951	1.9e-05	1e-05	0.99995	1e-05	1e-05	1e-05	1e-05	1e-05	1e-05	1e-05	1e-05	1e-05	0.99994	1e-05	1e-05	0.999519	1e-05	1e-05	1e-05	1e-05	0.000421	1e-05	1e-05	1e-05	0.999898	1e-05	1e-05	1.1e-05	3.1e-05	1e-05	1e-05	1e-05	1e-05	0.99991	1e-05	1e-05	1e-05
Mianhui725 (IL3)	1e-05	0.99999	0.99998	1e-05	1e-05	1e-05	0.99997	1e-05	1e-05	1e-05	1e-05	0.99996	1e-05	1e-05	1e-05	1e-05	1e-05	1e-05	1e-05	0.99995	1e-05	0.999939	1.1e-05	1e-05	1e-05	1e-05	1e-05	0.000206	1e-05	1e-05	1e-05	1e-05	0.999734	1e-05	1e-05	1e-05	1e-05	1e-05	1e-05	1e-05	0.99992	1e-05	1e-05	1e-05	1e-05	1e-05	0.999908	1e-05	1.1e-05
YB (IL2)	1e-05	0.99999	0.99998	1e-05	1e-05	1e-05	0.99997	1e-05	1e-05	1e-05	1e-05	0.99996	1e-05	1e-05	0.99995	1e-05	1e-05	1e-05	1e-05	1e-05	1e-05	0.99994	1e-05	1e-05	1e-05	1e-05	1e-05	0.000329	1e-05	1e-05	1e-05	1e-05	0.999611	1e-05	1e-05	1.1e-05	0.999913	1e-05	1e-05	1e-05	1.5e-05	1e-05	1e-05	1e-05	1e-05	0.999899	1e-05	1.4e-05	1e-05
610234 (IL4)	1e-05	0.99999	0.99998	1e-05	1e-05	1e-05	0.99997	1e-05	1e-05	1e-05	1e-05	0.99996	1e-05	1e-05	1e-05	1e-05	1e-05	1e-05	1e-05	0.99995	1e-05	1e-05	1e-05	1e-05	0.99994	1e-05	1e-05	0.99993	1e-05	1e-05	1e-05	1e-05	1e-05	1e-05	1e-05	1e-05	1e-05	0.99992	1e-05	1e-05	1e-05	1e-05	1e-05	1e-05	1e-05	1e-05	0.99991	1e-05	1e-05
9311K (IL5)	1e-05	0.99999	0.99998	1e-05	1e-05	1e-05	0.99997	1e-05	1e-05	1.6e-05	1e-05	0.999954	1e-05	1e-05	1e-05	1e-05	1e-05	1e-05	1e-05	0.99995	1e-05	0.99994	1e-05	1e-05	1e-05	1e-05	1e-05	0.999841	1e-05	1e-05	1e-05	1e-05	9.9e-05	1e-05	1e-05	1e-05	1e-05	1e-05	1e-05	1e-05	0.99992	1e-05	1e-05	1e-05	1e-05	1e-05	0.99991	1e-05	1e-05
Qianlijing (IL6)	0.299275	0.700725	0.678008	0.162184	0.159808	0.99997	1e-05	1e-05	1e-05	1e-05	1.3e-05	1e-05	0.999957	1e-05	0.596926	0.082425	1e-05	0.251631	1e-05	0.068998	1e-05	1e-05	0.99994	1e-05	1e-05	1e-05	1e-05	1e-05	1e-05	1e-05	1e-05	0.99993	1e-05	1e-05	1e-05	1e-05	1e-05	1e-05	0.999919	1.1e-05	1e-05	1e-05	1e-05	1e-05	0.99991	1e-05	1e-05	1e-05	1e-05
R4115 (IL8)	0.801849	0.198151	1e-05	1e-05	0.99998	1e-05	1e-05	0.99997	1e-05	1e-05	1e-05	1e-05	1e-05	0.99996	1e-05	0.99995	1e-05	1e-05	1e-05	1e-05	1e-05	1e-05	1e-05	1e-05	1e-05	0.99994	1e-05	1e-05	1e-05	1e-05	0.99993	1e-05	1e-05	1e-05	1e-05	0.999918	1e-05	1e-05	1.2e-05	1e-05	1e-05	1e-05	1e-05	1e-05	1e-05	1e-05	1e-05	1e-05	0.99991
C418 (IL9)	0.793812	0.206188	0.035961	0.262369	0.70167	1e-05	0.037371	0.701542	0.261077	0.051743	0.200207	0.053802	0.007402	0.686846	1e-05	0.647634	0.217553	0.039103	1e-05	0.095689	1e-05	0.003434	1e-05	0.20855	1e-05	0.787977	1e-05	1e-05	1e-05	1e-05	0.99993	1e-05	1e-05	1e-05	1e-05	0.63657	1e-05	1e-05	1e-05	1e-05	1e-05	0.36336	1e-05	1e-05	1e-05	1e-05	1e-05	1e-05	1e-05
WH1384 (IL10)	0.99999	1e-05	1e-05	1e-05	0.99998	1e-05	1e-05	0.99997	1e-05	1e-05	1e-05	1e-05	1e-05	0.99996	1e-05	0.99995	1e-05	1e-05	1e-05	1e-05	1e-05	1e-05	1e-05	1e-05	1e-05	0.99994	1e-05	1e-05	1e-05	1.3e-05	1.2e-05	1e-05	1e-05	1e-05	0.999925	0.722916	1e-05	1e-05	1e-05	1e-05	1e-05	1e-05	1e-05	0.277014	1e-05	1e-05	1e-05	1e-05	1e-05
WH1383 (IL11)	0.99999	1e-05	1e-05	1e-05	0.99998	1e-05	1e-05	0.99997	1e-05	1e-05	1e-05	1e-05	1e-05	0.99996	1e-05	0.99995	1e-05	1e-05	1e-05	1e-05	1e-05	1e-05	1e-05	1e-05	1e-05	0.99994	1e-05	1e-05	1e-05	1e-05	1e-05	1e-05	1e-05	1e-05	0.99993	0.907914	1e-05	1e-05	1e-05	1e-05	1e-05	1e-05	1.9e-05	0.092006	1e-05	1e-05	1e-05	1e-05	1e-05
WH1394 (IL7)	0.99999	1e-05	1e-05	0.99998	1e-05	1e-05	1e-05	1e-05	0.99997	0.999951	1.9e-05	1e-05	1e-05	1e-05	1e-05	1e-05	1e-05	0.99995	1e-05	1e-05	0.99994	1e-05	1e-05	1e-05	1e-05	1e-05	1e-05	1e-05	1e-05	0.99993	1e-05	1e-05	1e-05	1e-05	1e-05	0.013403	1e-05	1e-05	0.176316	1e-05	1e-05	1e-05	0.445517	0.364714	1e-05	1e-05	1e-05	1e-05	1e-05
WH1392 (IL12)	0.99999	1e-05	1e-05	0.99998	1e-05	1e-05	1e-05	1e-05	0.99997	0.99996	1e-05	1e-05	1e-05	1e-05	1e-05	1e-05	1e-05	0.99995	1e-05	1e-05	0.99994	1e-05	1e-05	1e-05	1e-05	1e-05	1e-05	1e-05	1e-05	0.99993	1e-05	1e-05	1e-05	1e-05	1e-05	1e-05	1e-05	1e-05	1e-05	1e-05	1e-05	1e-05	1e-05	0.99992	1e-05	1e-05	1e-05	1e-05	1e-05
WH1390 (IL13)	0.99999	1e-05	1e-05	0.99998	1e-05	1e-05	1e-05	1e-05	0.99997	0.576192	0.423778	1e-05	1e-05	1e-05	1.8e-05	1.2e-05	1e-05	0.543139	0.456811	1e-05	0.546287	1e-05	1e-05	1e-05	1e-05	1e-05	0.453663	1e-05	1e-05	0.52791	1e-05	1e-05	1e-05	0.47203	1e-05	1e-05	1e-05	1.2e-05	1.3e-05	0.453831	1e-05	1e-05	1e-05	0.546095	1e-05	1e-05	1e-05	0.46182	1e-05
Wuyunjing8 (IL16)	0.99999	1e-05	1e-05	0.99998	1e-05	1e-05	1e-05	1e-05	0.99997	1e-05	0.99996	1e-05	1e-05	1e-05	1e-05	1e-05	1e-05	1e-05	0.99995	1e-05	1e-05	1e-05	1e-05	1e-05	1e-05	1e-05	0.99994	1e-05	1e-05	1e-05	1e-05	1e-05	1e-05	0.99993	1e-05	1e-05	1e-05	1e-05	1e-05	0.99992	1e-05	1e-05	1e-05	1e-05	1e-05	1e-05	1e-05	0.999894	1e-05
110080 (IL15)	0.99999	1e-05	1e-05	0.99998	1e-05	1e-05	1e-05	1e-05	0.99997	0.2632	0.73677	1e-05	1e-05	1e-05	1e-05	1e-05	1e-05	1e-05	0.99995	1e-05	1e-05	1e-05	1e-05	1e-05	1e-05	1e-05	0.99994	1e-05	1e-05	0.00041	1e-05	1e-05	1e-05	0.99953	1e-05	1e-05	1e-05	1e-05	1e-05	0.99992	1e-05	1e-05	1e-05	1e-05	1e-05	1e-05	1e-05	0.99991	1e-05
JR2 (IL14)	0.99999	1e-05	1e-05	0.99998	1e-05	1e-05	1e-05	1e-05	0.99997	1e-05	0.99996	1e-05	1e-05	1e-05	1e-05	1.4e-05	0.999946	1e-05	1e-05	1e-05	1e-05	1e-05	1e-05	0.99994	1e-05	1e-05	1e-05	1e-05	0.250131	1e-05	1e-05	1e-05	1e-05	0.749809	1e-05	1e-05	1e-05	1e-05	1e-05	1e-05	1e-05	0.99992	1e-05	1e-05	1e-05	1e-05	1e-05	1e-05	1e-05
Balilla (IL17)	0.99999	1e-05	1e-05	0.99998	1e-05	1e-05	1e-05	1e-05	0.99997	1e-05	0.99996	1e-05	1e-05	1e-05	1e-05	1e-05	0.99995	1e-05	1e-05	1e-05	1e-05	1e-05	1e-05	0.99994	1e-05	1e-05	1e-05	1e-05	1e-05	1.5e-05	1e-05	1e-05	1e-05	0.999925	1e-05	1e-05	1e-05	1e-05	1e-05	1e-05	1e-05	1e-05	0.99992	1e-05	1e-05	1e-05	1e-05	1e-05	1.7e-05
Statistical source data for Fig. 5G Heatmap for correlations between the number of parental genomic variants and heterosis of 17 traits.
Genomic variant	Spearman's rho	BPH-GNP	BPH-YPP	BPH-TPP	BPH-SSR	BPH-TGW	BPH-SSTN	BPH-ESTN	BPH-FSTN	BPH-MSTN	BPH-SSPH	BPH-ESPH	BPH-FSPH	BPH-MSPH	BPH-PL	BPH-PBN	BPH-SBN	BPH-HD
Common_SNP	Correlation Coefficient	-.138*	0.00840581	-0.0981646	0.0728354	-0.121714	-.165**	-.155*	-.132*	-0.0993447	.162*	.160*	.279**	.284**	.334**	0.0227526	-.150*	-0.0691425
	Sig. (2-tailed)	0.0307559	0.895853	0.125433	0.256068	0.0571115	0.00986638	0.0150734	0.0387214	0.120931	0.0112218	0.0119257	9.65101e-06	6.09483e-06	8.86814e-08	0.723069	0.0191695	0.281031
	N	245	245	245	245	245	245	245	245	245	245	245	245	245	245	245	245	245
Unique_SNP	Correlation Coefficient	.162*	-.129*	0.124549	-.362**	0.0274015	0.0614171	-.161*	.143*	.136*	.480**	.599**	.631**	.599**	.171**	.200**	0.11621	-.257**
	Sig. (2-tailed)	0.0109147	0.0434074	0.0515199	5.13566e-09	0.669534	0.338407	0.0113748	0.0255869	0.0329849	1.53884e-15	3.09947e-25	1.24838e-28	3.36623e-25	0.0074544	0.00164053	0.0693955	4.67995e-05
	N	245	245	245	245	245	245	245	245	245	245	245	245	245	245	245	245	245
Common_InDel	Correlation Coefficient	-.152*	0.00843111	-0.108077	0.0912758	-0.11955	-.174**	-.159*	-.143*	-0.109101	0.120674	0.116301	.249**	.255**	.320**	0.0172192	-.156*	-0.0524843
	Sig. (2-tailed)	0.0174925	0.895542	0.0914167	0.154342	0.0617086	0.00641356	0.0126893	0.0251664	0.0883715	0.0592832	0.0691781	8.04646e-05	5.40334e-05	3.13897e-07	0.788572	0.0147446	0.41343
	N	245	245	245	245	245	245	245	245	245	245	245	245	245	245	245	245	245
Unique_InDel	Correlation Coefficient	.180**	-.128*	0.124959	-.375**	0.00507604	0.0577217	-.167**	.139*	.137*	.500**	.613**	.639**	.607**	.170**	.214**	.129*	-.260**
	Sig. (2-tailed)	0.00478416	0.0456723	0.0507511	1.27824e-09	0.936995	0.368324	0.00887677	0.0301749	0.031838	6.19302e-17	1.18067e-26	1.66297e-29	4.78087e-26	0.00766268	0.000729146	0.0435378	3.69728e-05
	N	245	245	245	245	245	245	245	245	245	245	245	245	245	245	245	245	245
Common_CNV	Correlation Coefficient	-.156*	0.0310224	-.141*	.158*	-0.0699232	-.201**	-.128*	-.177**	-.160*	0.0654893	0.013995	0.0447987	0.0438957	.326**	-0.0137551	-.148*	0.122155
	Sig. (2-tailed)	0.0147616	0.628947	0.0278537	0.0133216	0.275621	0.00155088	0.0458197	0.00551387	0.0121952	0.307291	0.827471	0.485193	0.494043	1.86053e-07	0.830383	0.020865	0.0562102
	N	245	245	245	245	245	245	245	245	245	245	245	245	245	245	245	245	245
Unique_CNV	Correlation Coefficient	-0.0203385	-0.0480293	-0.0439813	-.139*	-.129*	-.140*	-.267**	-0.0832003	-0.0437277	.347**	.405**	.479**	.463**	.256**	0.118722	-0.0609024	-.170**
	Sig. (2-tailed)	0.751432	0.45424	0.4932	0.0302082	0.0436648	0.0287905	2.32045e-05	0.194328	0.495699	2.47174e-08	4.20115e-11	1.94715e-15	2.02254e-14	4.8756e-05	0.0635445	0.342478	0.0075174
	N	245	245	245	245	245	245	245	245	245	245	245	245	245	245	245	245	245
Common_SV	Correlation Coefficient	-0.0370781	-0.018566	0.00890195	0.0296072	-.139*	0.00852971	-0.0111609	-0.0411653	0.0218598	0.0619854	0.0697573	-0.037504	-0.0460402	.139*	-0.051929	-0.064031	0.0455107
	Sig. (2-tailed)	0.563538	0.772472	0.889744	0.644686	0.029947	0.894327	0.862016	0.521318	0.733517	0.333947	0.276765	0.559063	0.473165	0.0290375	0.418396	0.31821	0.478275
	N	245	245	245	245	245	245	245	245	245	245	245	245	245	245	245	245	245
Unique_SV	Correlation Coefficient	-0.0225882	-0.0496825	-0.0396739	-.138*	-0.0860055	-.160*	-.262**	-0.0769107	-0.0380441	.395**	.451**	.479**	.460**	.318**	0.109176	-0.0763251	-0.1234
	Sig. (2-tailed)	0.72499	0.438839	0.536534	0.0308598	0.17966	0.0122809	3.37674e-05	0.230348	0.553413	1.34955e-10	1.11898e-13	1.75426e-15	2.98304e-14	3.83884e-07	0.0881493	0.233927	0.0537295
	N	245	245	245	245	245	245	245	245	245	245	245	245	245	245	245	245	245
Unique_SNP+InDel	Correlation Coefficient	.164*	-.127*	0.124598	-.365**	0.0245446	0.0625432	-.162*	.142*	.137*	.484**	.602**	.633**	.600**	.171**	.202**	0.116441	-.255**
	Sig. (2-tailed)	0.0100969	0.0471683	0.0514282	3.88012e-09	0.702256	0.329608	0.0108587	0.0258987	0.0325103	8.42701e-16	1.59815e-25	8.11974e-29	2.41479e-25	0.00722725	0.00151572	0.0688418	5.2218e-05
	N	245	245	245	245	245	245	245	245	245	245	245	245	245	245	245	245	245
Unique_SNP+CNV	Correlation Coefficient	.162*	-.128*	0.124497	-.362**	0.0270155	0.0619304	-.162*	.142*	.136*	.480**	.599**	.632**	.599**	.172**	.200**	0.115714	-.256**
	Sig. (2-tailed)	0.011249	0.044859	0.0516186	5.52251e-09	0.67392	0.334378	0.0112264	0.0257989	0.0330347	1.48404e-15	3.18857e-25	1.11815e-28	3.07931e-25	0.00708902	0.0016553	0.0706017	4.95927e-05
	N	245	245	245	245	245	245	245	245	245	245	245	245	245	245	245	245	245
Unique_SNP+SV	Correlation Coefficient	.159*	-.130*	0.122444	-.362**	0.0270637	0.0589176	-.162*	.139*	.134*	.481**	.599**	.632**	.600**	.172**	.201**	0.114316	-.257**
	Sig. (2-tailed)	0.0125671	0.0425952	0.0556246	5.5113e-09	0.673372	0.358468	0.0109635	0.0294979	0.0359672	1.42882e-15	3.0162e-25	9.92544e-29	2.58546e-25	0.00686002	0.00159952	0.074092	4.60341e-05
	N	245	245	245	245	245	245	245	245	245	245	245	245	245	245	245	245	245
Unique_InDel+CNV	Correlation Coefficient	.177**	-.130*	0.123302	-.375**	-0.00116568	0.0522866	-.171**	.134*	.136*	.502**	.612**	.638**	.607**	.172**	.216**	.126*	-.259**
	Sig. (2-tailed)	0.00537955	0.0417428	0.0539206	1.30957e-09	0.985517	0.415194	0.00745198	0.0360305	0.0340028	4.79099e-17	1.5403e-26	1.94862e-29	4.56566e-26	0.00691036	0.00064616	0.0490361	4.14382e-05
	N	245	245	245	245	245	245	245	245	245	245	245	245	245	245	245	245	245
Unique_InDel+SV	Correlation Coefficient	.172**	-.133*	0.115798	-.373**	-0.000586309	0.0393254	-.174**	0.122944	.127*	.510**	.619**	.642**	.611**	.182**	.218**	0.122165	-.254**
	Sig. (2-tailed)	0.00696769	0.0377264	0.0703972	1.75076e-09	0.992715	0.540122	0.00634643	0.054626	0.0477734	1.28979e-17	2.43046e-27	6.78567e-30	2.01206e-26	0.00435168	0.000588773	0.0561895	5.79664e-05
	N	245	245	245	245	245	245	245	245	245	245	245	245	245	245	245	245	245
Unique_CNV+SV	Correlation Coefficient	-0.0188505	-0.0500828	-0.0439009	-.139*	-0.0933057	-.161*	-.266**	-0.0824086	-0.0430753	.389**	.445**	.481**	.462**	.309**	0.113973	-0.0689789	-.132*
	Sig. (2-tailed)	0.769084	0.435155	0.493992	0.0297773	0.145344	0.0118442	2.50858e-05	0.198621	0.502158	2.85379e-10	2.41889e-13	1.37739e-15	2.25549e-14	8.20696e-07	0.0749708	0.282173	0.0387217
	N	245	245	245	245	245	245	245	245	245	245	245	245	245	245	245	245	245
Unique_SNP+InDel+CNV	Correlation Coefficient	.163*	-.127*	0.123885	-.366**	0.0243488	0.0626093	-.163*	.142*	.136*	.485**	.602**	.633**	.600**	.172**	.202**	0.115937	-.256**
	Sig. (2-tailed)	0.0104195	0.046251	0.0527878	3.69292e-09	0.70452	0.329096	0.0106297	0.0266518	0.0334718	7.60614e-16	1.40423e-25	7.36035e-29	2.27986e-25	0.00699891	0.00149491	0.070058	5.17994e-05
	N	245	245	245	245	245	245	245	245	245	245	245	245	245	245	245	245	245
Unique_SNP+InDel+SV	Correlation Coefficient	.162*	-.128*	0.122798	-.365**	0.024259	0.0599152	-.161*	.140*	.135*	.487**	.605**	.635**	.602**	.174**	.201**	0.115181	-.256**
	Sig. (2-tailed)	0.0109773	0.0457658	0.0549173	3.96405e-09	0.705559	0.350374	0.0114074	0.0289067	0.0352015	5.06745e-16	8.4188e-26	4.51854e-29	1.48489e-25	0.00642682	0.00156797	0.0719161	4.99273e-05
	N	245	245	245	245	245	245	245	245	245	245	245	245	245	245	245	245	245
Unique_SNP+CNV+SV	Correlation Coefficient	.159*	-.130*	0.121793	-.362**	0.0260853	0.0580225	-.163*	.138*	.133*	.483**	.601**	.632**	.600**	.173**	.199**	0.113272	-.256**
	Sig. (2-tailed)	0.0127742	0.0423448	0.056948	5.39861e-09	0.684537	0.36583	0.0108211	0.0308101	0.037203	1.02669e-15	2.1104e-25	8.92994e-29	2.30348e-25	0.0065692	0.00169936	0.0767906	4.98046e-05
	N	245	245	245	245	245	245	245	245	245	245	245	245	245	245	245	245	245
Unique_InDel+CNV+SV	Correlation Coefficient	.174**	-.134*	0.113953	-.374**	-0.00123423	0.0352461	-.177**	0.120282	0.124139	.511**	.620**	.644**	.612**	.183**	.221**	.125*	-.257**
	Sig. (2-tailed)	0.00630124	0.035572	0.0750235	1.51375e-09	0.984666	0.582979	0.0054141	0.0601196	0.0522996	1.00004e-17	2.23854e-27	3.97302e-30	1.27335e-26	0.00415	0.000482229	0.0497953	4.76262e-05
	N	245	245	245	245	245	245	245	245	245	245	245	245	245	245	245	245	245
Unique_SNP+InDel+CNV+SV	Correlation Coefficient	.162*	-.127*	0.122882	-.365**	0.023851	0.0595839	-.161*	.140*	.135*	.488**	.605**	.635**	.602**	.173**	.202**	0.115542	-.256**
	Sig. (2-tailed)	0.0110565	0.0464019	0.0547493	4.05459e-09	0.710287	0.353049	0.0115115	0.0288632	0.0350976	4.37546e-16	7.42604e-26	4.10654e-29	1.35834e-25	0.00651698	0.00150426	0.0710242	5.02784e-05
	N	245	245	245	245	245	245	245	245	245	245	245	245	245	245	245	245	245
**. Correlation is significant at the 0.01 level (2-tailed). *. Correlation is significant at the 0.05 level (2-tailed).
Statistical source data for Fig. 5H Number of significant correlations between parental common/unique genomic variants and heterosis.
Genomic variant	Parental common variant	Parental unique variant
SNP	10	13
InDel	8	14
CNV	9	10
SV	2	8
Statistical source data for Fig. 5H Independent samples t test to the correlation number (weighted) between heterosis and four types of unique and common genomic variants.
Variance	Levene's Test for Equality of Variances		t-test for Equality of Means
	F	Sig.	t	df	Sig. (2-tailed)	Mean Difference	Std. Error Difference	95% Confidence Interval of the Difference
								Lower	Upper
Equal variances assumed	9.92161	0.00237908	6.07713	72	5.27587e-08	3.16935	0.52152	2.12972	4.20898
Equal variances not assumed			6.27525	65.9852	3.08005e-08	3.16935	0.505055	2.16097	4.17773
Statistical source data for Fig. 5I Correlation number of different types of parental unique genomic variants.
Parental unique variant	Number of correlations
SNP+InDel	13
SNP+CNV	13
SNP+SV	13
InDel+CNV	14
InDel+SV	12
CNV+SV	9
SNP+InDel+CNV	13
SNP+InDel+SV	13
SNP+CNV+SV	13
InDel+CNV+SV	12
SNP+InDel+CNV+SV	13
Statistical source data for Fig. 5I Analysis of variance of correlation number (weighted) of different types of unique genomic variants in rice.
Correlation number (weighted)	LSD ALPHA(0.05).	Multiple Comparisons
(I) group	(J) group	Mean Difference (I-J)	Std. Error	Sig.	95% Confidence Interval
					Lower Bound	Upper Bound
SNP or InDel	SV or/and CNV	4.44444*	0.159497	3.40486e-67	4.12972	4.75917
	SNP or/and InDel included	.59604*	0.124024	3.23756e-06	0.351311	0.840765
SV or/and CNV	SNP or InDel	-4.44444*	0.159497	3.40486e-67	-4.75917	-4.12972
	SNP or/and InDel included	-3.84841*	0.124024	3.68492e-74	-4.09313	-3.60368
SNP or/and InDel included	SNP or InDel	-.59604*	0.124024	3.23756e-06	-0.840765	-0.351311
	SV or/and CNV	3.84841*	0.124024	3.68492e-74	3.60368	4.09313
Statistical source data for Fig. 5K Linear regression between the number of InDel in parents and better-parent heterosis for yield per plant.
BPH-YPP	Unique InDel
Equation	Model Summary					Parameter Estimates
	R Square	F	df1	df2	Sig.	Constant	b1	b2
Quadratic	0.0288774	3.59807	2	242	0.028851	-0.0455846	3.71052e-06	-9.59187e-12
[truncated: 5 more columns]

## Sheet: Fig.6
Statistical source data for Fig. 6E-G Comparisons of heterosis between F1 hybrids with heterozygous haplotype and their homozygous counterparts.
Heterosis	Variance	Levene's Test for Equality of Variances		t-test for Equality of Means
		F	Sig.	t	df	Sig. (2-tailed)	Mean Difference	Std. Error Difference	95% Confidence Interval of the Difference
									Lower	Upper
BPH-GNP	Equal variances assumed	1.30813	0.255049	-2.62075	118	0.00992796	-0.100512	0.0383523	-0.17646	-0.0245638
	Equal variances not assumed			-2.6591	117.996	0.00892298	-0.100512	0.0377991	-0.175364	-0.0256592
BPH-YPP	Equal variances assumed	1.47642	0.22676	-1.53323	118	0.127895	-0.139279	0.0908399	-0.319167	0.040609
	Equal variances not assumed			-1.56017	117.797	0.121402	-0.139279	0.0892716	-0.316064	0.0375063
BPH-MSPH	Equal variances assumed	3.93679	0.0495619	-5.31731	118	5.06051e-07	-0.0972737	0.0182938	-0.1335	-0.061047
	Equal variances not assumed			-5.50346	110.862	2.42688e-07	-0.0972737	0.017675	-0.132298	-0.062249
Abbressions: better parent heterosis = BPH, yield per plant = YPP, grain number per panicle = GNP, and maturation stage plant height = MSPH.

## Sheet: Fig.7
Statistical source data for Fig. 7A Number of correlations between parental unique SNP and different inheritance patterns of top 50 contributing metabolites.
Trait	Additive effect	Partially dominant effect_0.7	Partially dominant effect_0.3	Dominant effect_Female parent	Dominant effect_Male parent
BPH-ESPH	48	48	48	47	44
BPH-ESTN	38	37	36	31	30
BPH-FSPH	43	43	42	38	35
BPH-FSTN	34	33	31	21	14
BPH-GNP	26	25	24	21	17
BPH-HD	25	25	24	18	14
BPH-MSPH	40	40	39	36	30
BPH-MSTN	33	33	32	23	19
BPH-PBN	29	28	26	19	14
BPH-PL	35	35	35	34	29
BPH-SBN	31	28	27	20	14
BPH-SSPH	46	46	46	46	44
BPH-SSR	35	35	36	31	29
BPH-SSTN	35	35	32	17	14
BPH-TGW	19	18	18	15	11
BPH-TPP	31	32	30	24	19
BPH-YPP	23	22	20	17	14
Statistical source data for Fig. 7B Number of correlations between parental unique InDel and different inheritance patterns of top 50 contributing metabolites.
Trait	Additive effect	Partially dominant effect_0.7	Partially dominant effect_0.3	Dominant effect_Female parent	Dominant effect_Male parent
BPH-ESPH	48	48	47	48	45
BPH-ESTN	38	38	38	31	30
BPH-FSPH	43	42	42	39	35
BPH-FSTN	30	28	29	21	18
BPH-GNP	29	29	29	21	18
BPH-HD	25	25	23	19	16
BPH-MSPH	40	39	39	37	30
BPH-MSTN	30	30	30	24	20
BPH-PBN	30	30	29	18	14
BPH-PL	35	34	33	34	31
BPH-SBN	30	28	27	20	14
BPH-SSPH	46	46	46	46	45
BPH-SSR	37	37	36	33	31
BPH-SSTN	35	35	34	20	18
BPH-TGW	20	20	20	17	14
BPH-TPP	32	33	31	27	23
BPH-YPP	25	24	23	17	14
Statistical source data for Fig. 7C Number of correlations between parental unique CNV and different inheritance patterns of top 50 contributing metabolites.
Trait	Additive effect	Partially dominant effect_0.7	Partially dominant effect_0.3	Dominant effect_Female parent	Dominant effect_Male parent
BPH-ESPH	48	48	48	47	47
BPH-ESTN	42	41	40	36	37
BPH-FSPH	42	42	42	37	37
BPH-FSTN	33	33	33	28	29
BPH-GNP	32	32	32	27	27
BPH-HD	30	30	28	25	25
BPH-MSPH	42	42	41	36	35
BPH-MSTN	32	33	31	30	28
BPH-PBN	42	41	42	37	36
BPH-PL	46	45	44	41	39
BPH-SBN	38	38	37	34	31
BPH-SSPH	48	48	48	47	47
BPH-SSR	40	38	38	36	37
BPH-SSTN	40	40	41	37	35
BPH-TGW	37	35	34	25	24
BPH-TPP	41	41	40	40	39
BPH-YPP	24	24	23	23	22
Statistical source data for Fig. 7D Number of correlations between parental unique SV and different inheritance patterns of top 50 contributing metabolites.
Trait	Additive effect	Partially dominant effect_0.7	Partially dominant effect_0.3	Dominant effect_Female parent	Dominant effect_Male parent
BPH-ESPH	48	48	48	48	48
BPH-ESTN	42	41	41	38	37
BPH-FSPH	46	45	44	38	37
BPH-FSTN	38	37	36	29	30
BPH-GNP	28	28	28	26	26
BPH-HD	31	32	32	25	25
BPH-MSPH	46	45	44	37	36
BPH-MSTN	38	38	38	31	32
BPH-PBN	42	42	42	34	35
BPH-PL	45	45	45	42	42
BPH-SBN	42	43	42	33	33
BPH-SSPH	49	49	49	48	48
BPH-SSR	42	40	42	37	39
BPH-SSTN	42	41	41	36	35
BPH-TGW	32	31	29	24	24
BPH-TPP	43	43	43	41	42
BPH-YPP	28	27	26	22	22
Statistical source data for Fig. 7A-D Analysis of variance of correlation number (weighted) between different inheritance patterns of the 50 top contributing metabolites for heterosis of each trait and four types of unique genomic variants in parents.
Uniqure InDel	LSD ALPHA(0.05).	Multiple Comparisons
(I) group	(J) group	Mean Difference (I-J)	Std. Error	Sig.	95% Confidence Interval
					Lower Bound	Upper Bound
Dominant_Female	Dominant_Male	2.587*	0.587758	1.12084e-05	1.43426	3.73931
	Additive	-4.051*	0.543275	1.20259e-13	-5.11648	-2.98588
	Partially dominant_0.3	-3.187*	0.547013	6.35394e-09	-4.25995	-2.11469
	Partially dominant_0.7	-3.695*	0.54479	1.46197e-11	-4.76317	-2.62663
Dominant_Male	Dominant_Female	-2.587*	0.587758	1.12084e-05	-3.73931	-1.43426
	Additive	-6.638*	0.562968	2.72321e-31	-7.74188	-5.53405
	Partially dominant_0.3	-5.774*	0.566577	6.13083e-24	-6.8851	-4.66312
	Partially dominant_0.7	-6.282*	0.564431	3.91271e-28	-7.38847	-5.1749
Additive	Dominant_Female	4.051*	0.543275	1.20259e-13	2.98588	5.11648
	Dominant_Male	6.638*	0.562968	2.72321e-31	5.53405	7.74188
	Partially dominant_0.3	0.863856	0.520286	0.0969661	-0.156365	1.88408
	Partially dominant_0.7	0.35628	0.517948	0.491598	-0.659356	1.37192
Partially dominant_0.3	Dominant_Female	3.187*	0.547013	6.35394e-09	2.11469	4.25995
	Dominant_Male	5.774*	0.566577	6.13083e-24	4.66312	6.8851
	Additive	-0.863856	0.520286	0.0969661	-1.88408	0.156365
	Partially dominant_0.7	-0.507576	0.521868	0.330837	-1.5309	0.515747
Partially dominant_0.7	Dominant_Female	3.695*	0.54479	1.46197e-11	2.62663	4.76317
	Dominant_Male	6.282*	0.564431	3.91271e-28	5.1749	7.38847
	Additive	-0.35628	0.517948	0.491598	-1.37192	0.659356
	Partially dominant_0.3	0.507576	0.521868	0.330837	-0.515747	1.5309
Uniqure SNP	LSD ALPHA(0.05).	Multiple Comparisons
(I) group	(J) group	Mean Difference (I-J)	Std. Error	Sig.	95% Confidence Interval
					Lower Bound	Upper Bound
Dominant_Female	Dominant_Male	2.763*	0.620568	8.86205e-06	1.54612	3.97987
	Additive	-4.747*	0.565345	7.57668e-17	-5.85537	-3.63819
	Partially dominant_0.3	-3.664*	0.571076	1.66407e-10	-4.7839	-2.54425
	Partially dominant_0.7	-4.457*	0.56713	5.69277e-15	-5.56904	-3.34487
Dominant_Male	Dominant_Female	-2.763*	0.620568	8.86205e-06	-3.97987	-1.54612
	Additive	-7.510*	0.591613	7.78834e-36	-8.66987	-6.34968
	Partially dominant_0.3	-6.427*	0.597092	1.89293e-26	-7.59791	-5.25623
	Partially dominant_0.7	-7.220*	0.593319	3.79454e-33	-8.38339	-6.05651
Additive	Dominant_Female	4.747*	0.565345	7.57668e-17	3.63819	5.85537
	Dominant_Male	7.510*	0.591613	7.78834e-36	6.34968	8.66987
	Partially dominant_0.3	1.083*	0.539472	0.0448594	0.0248506	2.14056
	Partially dominant_0.7	0.289822	0.535292	0.58826	-0.759834	1.33948
Partially dominant_0.3	Dominant_Female	3.664*	0.571076	1.66407e-10	2.54425	4.7839
	Dominant_Male	6.427*	0.597092	1.89293e-26	5.25623	7.59791
	Additive	-1.083*	0.539472	0.0448594	-2.14056	-0.0248506
	Partially dominant_0.7	-0.792881	0.541342	0.143139	-1.8544	0.268639
Partially dominant_0.7	Dominant_Female	4.457*	0.56713	5.69277e-15	3.34487	5.56904
	Dominant_Male	7.220*	0.593319	3.79454e-33	6.05651	8.38339
	Additive	-0.289822	0.535292	0.58826	-1.33948	0.759834
	Partially dominant_0.3	0.792881	0.541342	0.143139	-0.268639	1.8544
Uniqure CNV	LSD ALPHA(0.05).	Multiple Comparisons
(I) group	(J) group	Mean Difference (I-J)	Std. Error	Sig.	95% Confidence Interval
					Lower Bound	Upper Bound
Dominant_Female	Dominant_Male	0.580893	0.378523	0.124976	-0.161286	1.32307
	Additive	-3.798*	0.366406	8.87606e-25	-4.51681	-3.07997
	Partially dominant_0.3	-3.017*	0.368418	3.76974e-16	-3.73975	-2.29502
	Partially dominant_0.7	-3.409*	0.367201	3.01439e-20	-4.12857	-2.6886
Dominant_Male	Dominant_Female	-0.580893	0.378523	0.124976	-1.32307	0.161286
	Additive	-4.379*	0.368254	6.35112e-32	-5.10133	-3.65724
	Partially dominant_0.3	-3.598*	0.370256	5.16685e-22	-4.32425	-2.87231
	Partially dominant_0.7	-3.989*	0.369045	9.15977e-27	-4.71308	-3.26588
Additive	Dominant_Female	3.798*	0.366406	8.87606e-25	3.07997	4.51681
	Dominant_Male	4.379*	0.368254	6.35112e-32	3.65724	5.10133
	Partially dominant_0.3	.781*	0.35786	0.0291518	0.0793413	1.48267
	Partially dominant_0.7	0.389804	0.356606	0.274437	-0.309404	1.08901
Partially dominant_0.3	Dominant_Female	3.017*	0.368418	3.76974e-16	2.29502	3.73975
	Dominant_Male	3.598*	0.370256	5.16685e-22	2.87231	4.32425
	Additive	-.781*	0.35786	0.0291518	-1.48267	-0.0793413
	Partially dominant_0.7	-0.391203	0.358674	0.275493	-1.09446	0.312059
Partially dominant_0.7	Dominant_Female	3.409*	0.367201	3.01439e-20	2.6886	4.12857
	Dominant_Male	3.989*	0.369045	9.15977e-27	3.26588	4.71308
	Additive	-0.389804	0.356606	0.274437	-1.08901	0.309404
	Partially dominant_0.3	0.391203	0.358674	0.275493	-0.312059	1.09446
Uniqure SV	LSD ALPHA(0.05).	Multiple Comparisons
(I) group	(J) group	Mean Difference (I-J)	Std. Error	Sig.	95% Confidence Interval
					Lower Bound	Upper Bound
Dominant_Female	Dominant_Male	-0.100494	0.385519	0.794361	-0.856383	0.655394
	Additive	-4.857*	0.372459	6.46866e-38	-5.58767	-4.1271
	Partially dominant_0.3	-4.248*	0.374002	2.41644e-29	-4.98164	-3.51503
	Partially dominant_0.7	-4.459*	0.373353	3.36576e-32	-5.19109	-3.72702
Dominant_Male	Dominant_Female	0.100494	0.385519	0.794361	-0.655394	0.856383
	Additive	-4.757*	0.372121	1.56757e-36	-5.48651	-4.02727
	Partially dominant_0.3	-4.148*	0.373665	4.04134e-28	-4.88049	-3.41519
	Partially dominant_0.7	-4.359*	0.373016	6.41901e-31	-5.08994	-3.62719
Additive	Dominant_Female	4.857*	0.372459	6.46866e-38	4.1271	5.58767
	Dominant_Male	4.757*	0.372121	1.56757e-36	4.02727	5.48651
	Partially dominant_0.3	0.609052	0.360176	0.0909372	-0.0971471	1.31525
	Partially dominant_0.7	0.398327	0.359502	0.267946	-0.306551	1.10321
Partially dominant_0.3	Dominant_Female	4.248*	0.374002	2.41644e-29	3.51503	4.98164
	Dominant_Male	4.148*	0.373665	4.04134e-28	3.41519	4.88049
	Additive	-0.609052	0.360176	0.0909372	-1.31525	0.0971471
	Partially dominant_0.7	-0.210724	0.3611	0.559556	-0.918735	0.497287
Partially dominant_0.7	Dominant_Female	4.459*	0.373353	3.36576e-32	3.72702	5.19109
	Dominant_Male	4.359*	0.373016	6.41901e-31	3.62719	5.08994
	Additive	-0.398327	0.359502	0.267946	-1.10321	0.306551
	Partially dominant_0.3	0.210724	0.3611	0.559556	-0.497287	0.918735
*. The mean difference is significant at the 0.05 level.
Statistical source data for Fig. 7E Supposed gene expression/metabolite levels and trait valiues in parents and F1 hybrid.
ID	P1_Grain number-associated	P1_Grain weight-associated	F1_Grain number-associated	F1_Grain weight-associated	P2_Grain number-associated	P2_Grain weight-associated
Transcriptomics/Metabolomics level	1.07	1.58	1.19	1.47	1.28	1.37
	1.1	1.6	1.2	1.5	1.3	1.4
	1.13	1.62	1.21	1.53	1.32	1.43
ID	P1_Grain number	P1_Grain weight	F1_Grain number	F1_Grain weight	P2_Grain number	P2_Grain weight
Value of component trait	0.8	3.1	2.2	2.1	2.8	0.9
	1	3	2	2	3	1
	1.2	2.9	1.8	1.9	3.2	1.1
ID	P1_Grain yield per plant	F1_Grain yield per plant	P2_Grain yield per plant
Value of complex trait	2.8	3.9	2.9
	3	4	3
	3.2	4.1	3.1
Abbressions: better parent heterosis = BPH, yield per plant = YPP, secondary branch number = SBN, grain number per panicle = GNP, tiller number per plant = TPP, seed setting rate = SSR, heading date = HD, thousand grain weight = TGW, seedling stage tiller number = SSTN, elongation stage tiller number = ESTN, flowering stage tiller number = FSTN, maturation stage tiller number = MSTN, seedling sta…

## Sheet: Fig. S2
Fig. S2A Seedling weight of Balilla, Yuetai B (YB), and corresponding F1 hybrids at 5, 10, and 15 days after sowing (DAS).
Seedling weigth (g)	Balilla	Balilla×YB	YB×Balilla	YB
5 DAS_1	25.8	28.2	26.4	28.8
5 DAS_2	33.4	22.4	29.6	25.8
5 DAS_3	31.2	29.2	36.2	24.6
10 DAS_1	88.6	78.2	98.8	92.4
10 DAS_2	83.8	63.6	100	96.6
10 DAS_3	86	70.6	89.4	95
15 DAS_1	127.6	118.4	154.4	114
15 DAS_2	117	119	132.8	133.4
15 DAS_3	121.8	106.6	134.6	119.2
15 DAS_4	108.4	110.5	154.2	109.4
15 DAS_5	122.2	113.4	141.4	92.4
15 DAS_6	109	109.8	135	97.6
Fig. S2A Correlations between seedling length and weight of Balilla, YB, and the F1 hybrids.
ID	Balilla	Weight
Length	Pearson Correlation	.951**
	Sig. (2-tailed)	2.05221e-06
	N	12
	F1	Weight
	Pearson Correlation	.905**
	Sig. (2-tailed)	1.2529e-09
	N	24
	YB	Weight
	Pearson Correlation	.978**
	Sig. (2-tailed)	4.27195e-08
	N	12
**. Correlation is significant at the 0.01 level (2-tailed).
Fig. S2C Numbers of differentially expressed genes.
F1 vs Balilla	F1 vs YB
974	2001
1036	1990
763	2213
853	2288
1064	2325
1044	2279
Fig. S2C Independent samples t test to the number (weighted) of differentially expressed genes between F1 and parents.
Gene	Levene's Test for Equality of Variances		t-test for Equality of Means
	F	Sig.	t	df	Sig. (2-tailed)	Mean Difference	Std. Error Difference	95% Confidence Interval of the Difference
								Lower	Upper
Equal variances assumed	1022.73	1.40346e-218	-613.053	18828	0	-1222.62	1.99432	-1226.53	-1218.71
Equal variances not assumed			-671.486	13666.4	0	-1222.62	1.82077	-1226.19	-1219.06

## Sheet: Fig. S3
Fig. S3C Numbers of up and down-regulated genes.
Comparison	Up-regulated genes at 5 DAS	Down-regulated genes at 5 DAS	Up-regulated genes at 10 DAS	Down-regulated genes at 10 DAS	Up-regulated genes at 15 DAS	Down-regulated genes at 15 DAS
Balilla vs YB	2533	1105	2704	1290	3047	1234
Balilla×YB vs YB	1896	94	2134	154	2218	61
YB×Balilla vs YB	1947	54	2115	98	2266	59
Balilla×YB vs Balilla	729	245	726	37	806	258
YB×Balilla vs Balilla	807	229	798	55	844	200
Fig. S3D P values for significantly enriched terms between Balilla and YB at 15 DAS.
GO ID	GO Term	Term P value corrected with Benjamini-Hochberg
GO:0015849	Organic acid transport	0.00663587
GO:0031225	Anchored component of membrane	0.000686485
GO:0031503	Protein-containing complex localization	0.00933391
GO:0000054	Ribosomal subunit export from nucleus	0.00215022
GO:0010333	Terpene synthase activity	0.00366629
GO:0006721	Terpenoid metabolic process	0.000214574
GO:0016114	Terpenoid biosynthetic process	0.000712437
GO:0004497	Monooxygenase activity	1.77872e-09
GO:0016705	Oxidoreductase activity, acting on paired donors, with incorporation or reduction of molecular oxygen	2.53011e-07
GO:0020037	Heme binding	3.16859e-09
GO:0016709	Oxidoreductase activity, acting on paired donors, with incorporation or reduction of molecular oxygen, NAD(P)H as one donor, and incorporation of one atom of oxygen	0.000172939
GO:0007166	Cell surface receptor signaling pathway	7.79351e-06
GO:0002229	Defense response to oomycetes	0.000589788
GO:0042742	Defense response to bacterium	0.000644596
GO:0007178	Transmembrane receptor protein serine/threonine kinase signaling pathway	0.000599664
GO:0006979	Response to oxidative stress	0.000134028
GO:0009266	Response to temperature stimulus	0.00385914
GO:0000302	Response to reactive oxygen species	0.000599664
GO:0009651	Response to salt stress	0.00541386
GO:0042542	Response to hydrogen peroxide	0.000200209
GO:0042744	Hydrogen peroxide catabolic process	0.00266986
GO:0004601	Peroxidase activity	0.000623695
Fig. S3E P values for significantly enriched terms between Balilla×YB and YB at 15 DAS.
GO ID	GO Term	Term P value corrected with Benjamini-Hochberg
GO:0006970	Response to osmotic stress	0.00987069
GO:0000302	Response to reactive oxygen species	0.00187441
GO:0006979	Response to oxidative stress	0.00014576
GO:0004601	Peroxidase activity	0.00156042
GO:0002229	Defense response to oomycetes	0.00669296
GO:0007178	Transmembrane receptor protein serine/threonine kinase signaling pathway	0.00640331
GO:0051656	Establishment of organelle localization	0.00209255
GO:0000054	Ribosomal subunit export from nucleus	0.00171673
Fig. S3F P values for significantly enriched terms between YB×Balilla and YB at 15 DAS.
GO ID	GO Term	Term P value corrected with Benjamini-Hochberg
GO:0051656	Establishment of organelle localization	0.00235954
GO:0000054	Ribosomal subunit export from nucleus	0.00242769
GO:0004497	Monooxygenase activity	5.97629e-06
GO:0020037	Heme binding	1.04711e-07
GO:0016709	Oxidoreductase activity, acting on paired donors, with incorporation or reduction of molecular oxygen, NAD(P)H as one donor, and incorporation of one atom of oxygen	0.000471982
GO:0006970	Response to osmotic stress	0.00401287
GO:0006979	Response to oxidative stress	0.00017206
GO:0000302	Response to reactive oxygen species	0.00212296
GO:0042744	Hydrogen peroxide catabolic process	0.00496117
GO:0004601	Peroxidase activity	0.00168793
Fig. S3G P values for significantly enriched terms between YB×Balilla and Balilla at 15 DAS.
GO ID	GO Term	Term P value corrected with Benjamini-Hochberg
GO:0006721	Terpenoid metabolic process	0.000313985
GO:0016835	Carbon-oxygen lyase activity	0.000472932
GO:0010333	Terpene synthase activity	0.000216663
Fig. S3H P values for significantly enriched terms between Balilla×YB and Balilla at 15 DAS.
GO ID	GO Term	Term P value corrected with Benjamini-Hochberg
GO:0010333	Terpene synthase activity	0.00152144
GO:0045861	Negative regulation of proteolysis	1.36783e-05
GO:0061134	Peptidase regulator activity	8.75453e-06

## Sheet: Fig. S4
Fig. S4A Analysis of variance of 5,844 differentially expressed genes by genotype and stage.
Gene_ID	Genotype(F.val)	Genotype(raw.p)	Genotype(adj.p)	Stage(F.val)	Stage(raw.p)	Stage(adj.p)	Interaction(F.val)	Interaction(raw.p)	Interaction(adj.p)
Os11g0311100	16758	1.577e-15	1.2101e-12	0.404	0.67426	0.71152	0.4762	0.81624	0.86134
Os07g0442000	16031	1.8829e-15	1.2101e-12	0.2818	0.75809	0.78805	0.9568	0.48383	0.5935
Os04g0247500	15554	2.1248e-15	1.2101e-12	4.5621	0.027053	0.043113	1.7567	0.17195	0.2825
Os06g0271500	15280	2.2813e-15	1.2101e-12	0.25356	0.7791	0.8067	0.89424	0.52221	0.62642
Os10g0172600	14904	2.5198e-15	1.2101e-12	0.87461	0.43604	0.49004	0.46255	0.82583	0.86916
Os01g0728400	14549	2.7754e-15	1.2101e-12	2.9914	0.078755	0.1106	0.94721	0.48957	0.59792
novel.3097	14464	2.8409e-15	1.2101e-12	7.3812	0.0053555	0.010408	2.3901	0.076695	0.15793
Os07g0421200	14385	2.9038e-15	1.2101e-12	0.16578	0.84867	0.86722	0.23696	0.95783	0.9681
Os04g0296700	13663	3.5677e-15	1.2101e-12	2.8967	0.084406	0.11744	1.4028	0.27318	0.3937
Os10g0529800	13527	3.7131e-15	1.2101e-12	30.351	3.585e-06	1.8187e-05	4.695	0.0061496	0.026213
Os03g0382350	13328	3.9398e-15	1.2101e-12	14.991	0.00021491	0.00061565	2.9649	0.038396	0.095403
Os08g0246400	13264	4.0169e-15	1.2101e-12	11.154	0.00092607	0.002209	2.5785	0.060848	0.13328
Os11g0696600	13154	4.1524e-15	1.2101e-12	3.1668	0.069387	0.09907	1.1965	0.35729	0.47605
Os11g0204600	13109	4.2105e-15	1.2101e-12	3.4464	0.056933	0.083283	1.1321	0.3881	0.50566
Os03g0732200	13055	4.2801e-15	1.2101e-12	0.34297	0.71475	0.74924	0.61518	0.71534	0.78477
Os11g0549675	12650	4.8548e-15	1.2101e-12	4.9872	0.020729	0.034159	1.2705	0.32462	0.44637
Os10g0185100	12621	4.9002e-15	1.2101e-12	2.8678	0.086214	0.11957	1.1688	0.37024	0.48908
Os10g0493300	12531	5.0417e-15	1.2101e-12	4.0589	0.037519	0.057458	0.58411	0.73812	0.80207
Os03g0573750	12497	5.0968e-15	1.2101e-12	0.54882	0.58813	0.63449	0.53291	0.77554	0.8313
Os10g0382400	12273	5.48e-15	1.2101e-12	8.3286	0.0033199	0.0068533	1.598	0.21155	0.32592
Os04g0478000	12259	5.5041e-15	1.2101e-12	20.835	3.51e-05	0.00012788	0.6047	0.72302	0.78919
novel.2158	12112	5.7765e-15	1.2101e-12	0.54408	0.59074	0.63695	0.91772	0.50755	0.61385
Os10g0418300	12019	5.958e-15	1.2101e-12	0.18102	0.8361	0.85678	1.0412	0.43553	0.54713
Os11g0272800	11911	6.1763e-15	1.2101e-12	7.0926	0.0062319	0.011897	2.1825	0.099474	0.1893
novel.3389	11742	6.5408e-15	1.2101e-12	1.0664	0.36748	0.4225	0.66512	0.67892	0.7543
novel.200	11599	6.8688e-15	1.2101e-12	0.83196	0.45317	0.50647	0.85296	0.5487	0.64972
Os11g0549680	11597	6.8737e-15	1.2101e-12	7.6451	0.004674	0.0092437	1.6778	0.19058	0.30281
Os08g0301600	11589	6.8912e-15	1.2101e-12	1.4461	0.26467	0.31858	0.75574	0.61436	0.70344
Os01g0184200	11531	7.033e-15	1.2101e-12	15.343	0.00019029	0.00055354	2.4299	0.07301	0.15227
Os08g0240200	11435	7.2701e-15	1.2101e-12	2.9144	0.083315	0.11612	0.34494	0.90261	0.92607
Os11g0141800	11433	7.2767e-15	1.2101e-12	1.7004	0.214	0.26524	0.41634	0.85745	0.89321
Os08g0421400	11410	7.3346e-15	1.2101e-12	0.6243	0.54819	0.59702	0.50067	0.79882	0.84971
Os09g0319701	11321	7.5676e-15	1.2101e-12	4.1397	0.035568	0.054801	1.0784	0.41556	0.52861
Os06g0189600	11252	7.7557e-15	1.2101e-12	1.7577	0.20414	0.25496	0.85233	0.5491	0.64972
Os10g0392500	11229	7.8204e-15	1.2101e-12	0.5521	0.58633	0.63301	0.59945	0.72688	0.79236
Os05g0441500	11227	7.8237e-15	1.2101e-12	12.596	0.00051818	0.0013288	2.6007	0.05923	0.13062
Os12g0425800	11074	8.2662e-15	1.2101e-12	40.838	5.1843e-07	3.4665e-06	6.623	0.0011527	0.0079529
Os06g0329350	11033	8.3889e-15	1.2101e-12	1.1416	0.34398	0.39949	0.77577	0.60049	0.69284
novel.325	11011	8.4581e-15	1.2101e-12	0.41126	0.66962	0.70714	0.46157	0.82652	0.86958
Os08g0410900	10956	8.6272e-15	1.2101e-12	18.893	6.1323e-05	0.00020667	3.2565	0.027478	0.075063
novel.663	10922	8.7342e-15	1.2101e-12	4.8137	0.023084	0.037693	0.55855	0.75684	0.81589
Os08g0394000	10669	9.5955e-15	1.2101e-12	11.312	0.00086724	0.0020857	3.0789	0.033642	0.086648
Os03g0608700	10571	9.9544e-15	1.2101e-12	1.3311	0.29191	0.3463	0.11018	0.99392	0.99495
Os07g0407700	10561	9.9942e-15	1.2101e-12	0.089922	0.91446	0.92475	0.62617	0.7073	0.77785
Os06g0547201	10488	1.0275e-14	1.2101e-12	1.0845	0.36166	0.41646	1.1308	0.38875	0.5061
Os06g0491800	10483	1.0295e-14	1.2101e-12	2.947	0.081351	0.11368	0.90245	0.51705	0.62225
Os04g0226400	10398	1.0635e-14	1.2101e-12	2.9952	0.078539	0.11041	0.61181	0.71781	0.78644
Os03g0754200	10364	1.0775e-14	1.2101e-12	19.206	5.5896e-05	0.00019125	3.1459	0.031156	0.081758
Os04g0405401	10361	1.0787e-14	1.2101e-12	10.779	0.001085	0.0025232	2.4824	0.068436	0.14536
novel.1610	10353	1.0821e-14	1.2101e-12	0.13792	0.8722	0.8874	0.82455	0.56743	0.66494
Os04g0218350	10276	1.1149e-14	1.2101e-12	2.9084	0.083682	0.11652	1.2193	0.34693	0.46661
Os05g0546800	10274	1.1155e-14	1.2101e-12	1.1441	0.34325	0.39888	0.62166	0.7106	0.78021
Os11g0588600	10270	1.1173e-14	1.2101e-12	1.588	0.23491	0.28738	0.65383	0.68712	0.76081
Os11g0204800	10268	1.1182e-14	1.2101e-12	6.0115	0.011294	0.019958	2.3449	0.081125	0.16421
Os01g0686100	10157	1.1678e-14	1.2125e-12	4.5308	0.027599	0.0439	2.0163	0.12292	0.22137
Os05g0547700	10154	1.1693e-14	1.2125e-12	7.9874	0.0039309	0.0079489	1.7192	0.18056	0.29239
Os07g0110100	10115	1.1876e-14	1.2125e-12	2.2335	0.13948	0.18347	0.58256	0.73926	0.80286
Os11g0429900	10081	1.2034e-14	1.2125e-12	4.4235	0.029565	0.046571	1.6543	0.19653	0.3095
novel.3111	10036	1.2251e-14	1.2135e-12	1.5301	0.24657	0.29976	0.35803	0.89475	0.9201
Os09g0124300	9817	1.3383e-14	1.3035e-12	0.67476	0.52319	0.57322	0.32015	0.91689	0.93612
novel.1540	9742.3	1.3798e-14	1.3219e-12	3.5236	0.053951	0.079299	1.0826	0.41337	0.52676
Os04g0286400	9672	1.4203e-14	1.3309e-12	2.9827	0.07926	0.11116	0.68807	0.66234	0.74237
Os02g0467400	9647.5	1.4348e-14	1.3309e-12	5.4858	0.015335	0.026197	0.92968	0.5002	0.60737
Os03g0448500	9564.1	1.4855e-14	1.34e-12	1.6999	0.21408	0.26528	0.52161	0.78373	0.83793
Os12g0132000	9539.6	1.5008e-14	1.34e-12	4.2359	0.03339	0.05176	0.71763	0.6412	0.72507
Os06g0509100	9506	1.5221e-14	1.34e-12	0.92093	0.41825	0.47214	1.0617	0.42443	0.53584
Os03g0204300	9473.6	1.543e-14	1.34e-12	0.51382	0.60775	0.65155	0.6096	0.71943	0.78683
Os01g0320700	9449	1.5592e-14	1.34e-12	0.20796	0.8144	0.8388	0.71127	0.64573	0.72906
Os10g0540900	9369.4	1.6128e-14	1.3473e-12	0.28322	0.75705	0.78722	0.42574	0.85114	0.88838
Os04g0616400	9368	1.6138e-14	1.3473e-12	2.6887	0.098475	0.13484	1.6011	0.21071	0.32542
novel.2408	9325.4	1.6435e-14	1.3482e-12	3.3222	0.062127	0.08998	0.37521	0.88412	0.91222
Os03g0180500	9283.7	1.6732e-14	1.3482e-12	9.2694	0.0021208	0.0045955	1.8783	0.14682	0.25199
Os07g0164700	9260.5	1.69e-14	1.3482e-12	0.52953	0.59885	0.64391	0.95352	0.48579	0.59535
Os07g0420000	9195.6	1.7382e-14	1.3482e-12	0.68901	0.51637	0.56669	1.9616	0.13186	0.23246
Os01g0710800	9176.2	1.753e-14	1.3482e-12	0.026651	0.97374	0.97671	0.47695	0.81571	0.86109
Os01g0923400	9159	1.7661e-14	1.3482e-12	4.511	0.02795	0.04441	1.2871	0.3177	0.43954
Os01g0961600	9134.5	1.7851e-14	1.3482e-12	1.9385	0.17626	0.22481	0.54876	0.76399	0.82163
novel.2481	9101.9	1.8109e-14	1.3482e-12	0.36341	0.7009	0.7371	0.57265	0.74652	0.80828
Os11g0475500	9087.2	1.8226e-14	1.3482e-12	1.1092	0.35388	0.40871	0.70281	0.65176	0.73446
Os01g0947700	9022	1.8758e-14	1.357e-12	14.193	0.00028514	0.00078601	2.7082	0.052021	0.11885
novel.2390	8988.8	1.9037e-14	1.357e-12	0.80048	0.4663	0.51896	0.3229	0.91536	0.9352
Os01g0726801	8971.1	1.9188e-14	1.357e-12	0.13386	0.87568	0.88984	1.7352	0.17683	0.28786
Os07g0297400	8961.1	1.9273e-14	1.357e-12	5.0025	0.020535	0.033891	0.54175	0.76911	0.82637
Os05g0136400	8931.3	1.9532e-14	1.3589e-12	1.6925	0.21539	0.26663	0.7302	0.63229	0.71749
Os06g0731950	8689.5	2.1797e-14	1.4892e-12	7.2194	0.0058284	0.011221	1.7906	0.16452	0.27419
Os11g0256400	8677.8	2.1915e-14	1.4892e-12	10.557	0.001193	0.0027382	1.8906	0.14452	0.24892
Os01g0932550	8615.1	2.2561e-14	1.5066e-12	2.4697	0.11621	0.15638	1.364	0.28742	0.40888
novel.1114	8590.9	2.2815e-14	1.5066e-12	1.5448	0.24355	0.2964	0.79672	0.58616	0.6792
Os05g0193800	8539.3	2.3372e-14	1.5066e-12	0.23328	0.79458	0.82012	0.52692	0.77988	0.83427
Os10g0111800	8483.1	2.3996e-14	1.5066e-12	0.018914	0.98129	0.98364	0.33807	0.90665	0.92874
Os03g0785100	8468.9	2.4158e-14	1.5066e-12	8.0332	0.003842	0.0077906	1.5527	0.22449	0.34005
novel.1985	8448.9	2.4387e-14	1.5066e-12	0.081845	0.9218	0.93072	0.88628	0.52725	0.63062
Os02g0282600	8440.4	2.4486e-14	1.5066e-12	3.0496	0.0755	0.10665	2.4127	0.07458	0.15461
Os01g0846000	8407	2.4877e-14	1.5066e-12	2.1811	0.14533	0.19024	1.4156	0.26866	0.38881
Os05g0439200	8383.5	2.5158e-14	1.5066e-12	7.3746	0.0053738	0.010433	1.5869	0.21464	0.3288
novel.3177	8380.8	2.5189e-14	1.5066e-12	0.95926	0.40415	0.45852	1.1429	0.38278	0.50071
Os06g0188500	8375.1	2.5259e-14	1.5066e-12	4.1221	0.035983	0.055367	1.0627	0.42389	0.53573
Os10g0340800	8330.7	2.5802e-14	1.5066e-12	0.13716	0.87284	0.88757	0.88372	0.52888	0.63208
Os10g0317300	8310.5	2.6052e-14	1.5066e-12	4.2329	0.033456	0.051806	2.2032	0.096902	0.18543
Os01g0590200	8260.6	2.6688e-14	1.5066e-12	12.621	0.00051316	0.0013176	5.3755	0.0032781	0.016543
Os07g0289400	8247.7	2.6855e-14	1.5066e-12	0.73316	0.49585	0.54736	0.7524	0.6167	0.70512
Os08g0182400	8236.2	2.7005e-14	1.5066e-12	1.673	0.21889	0.27045	1.9171	0.13965	0.2431
novel.2458	8234.3	2.703e-14	1.5066e-12	5.4842	0.015351	0.026208	0.49418	0.80347	0.85202
Os07g0294300	8225.5	2.7146e-14	1.5066e-12	25.515	1.0538e-05	4.6064e-05	4.1859	0.010161	0.037534
Os11g0481500	8215.9	2.7273e-14	1.5066e-12	2.9885	0.078925	0.11079	1.6149	0.20693	0.32111
Os04g0172560	8199.8	2.7487e-14	1.5066e-12	2.9623	0.080444	0.1126	0.9888	0.46504	0.57627
Os12g0547100	8190.9	2.7607e-14	1.5066e-12	0.44848	0.64639	0.68607	1.3325	0.29948	0.42172
novel.2592	8170.2	2.7888e-14	1.5066e-12	6.3632	0.0092621	0.016815	1.1597	0.37462	0.49353
Os12g0541200	8153.4	2.8119e-14	1.5066e-12	2.4908	0.11435	0.15409	0.74873	0.61926	0.70724
novel.918	8135	2.8374e-14	1.5066e-12	3.7997	0.044644	0.066973	0.63685	0.69949	0.77187
Os11g0471100	8117.7	2.8617e-14	1.5066e-12	15.682	0.00016957	0.00050335	3.5278	0.020326	0.060389
Os09g0290900	8084.7	2.9086e-14	1.5177e-12	4.2164	0.03382	0.052314	2.6122	0.058408	0.12956
Os08g0122800	8051.1	2.9575e-14	1.5286e-12	6.5296	0.008447	0.015548	3.3572	0.024541	0.06954
novel.393	8022.8	2.9994e-14	1.5286e-12	5.7544	0.013097	0.0228	0.96521	0.47884	0.58945
Os08g0396200	8017	3.0081e-14	1.5286e-12	1.7641	0.20307	0.25385	0.88988	0.52496	0.62854
Os11g0459400	7970.5	3.0789e-14	1.5511e-12	0.56658	0.57844	0.62612	0.66282	0.68059	0.75558
Os04g0297800	7920.4	3.1575e-14	1.5771e-12	8.9873	0.0024195	0.0051623	0.67731	0.6701	0.74762
Os08g0282700	7867.6	3.2431e-14	1.6061e-12	5.0876	0.019491	0.032314	1.7235	0.17954	0.29129
Os12g0197200	7818.7	3.325e-14	1.6329e-12	4.7344	0.024259	0.039294	1.336	0.29811	0.42041
Os09g0415400	7740.8	3.4608e-14	1.6854e-12	1.1995	0.32705	0.38256	1.1198	0.39424	0.51096
Os02g0807600	7686.3	3.5599e-14	1.7194e-12	0.064333	0.93793	0.94538	0.50531	0.79549	0.84694
Os04g0170500	7661.9	3.6055e-14	1.7232e-12	12.737	0.00049067	0.0012654	2.6358	0.056766	0.12681
Os04g0389500	7642.4	3.6424e-14	1.7232e-12	0.30851	0.73881	0.77101	1.1772	0.36628	0.48494
Os12g0222650	7621.9	3.6817e-14	1.7232e-12	1.8414	0.19066	0.2404	1.5731	0.21856	0.33332
Os03g0164100	7616.3	3.6927e-14	1.7232e-12	2.9102	0.083572	0.1164	0.84001	0.55718	0.65545
novel.790	7604.6	3.7153e-14	1.7232e-12	3.2969	0.063248	0.09149	1.2267	0.34362	0.46344
Os09g0428266	7547.4	3.8293e-14	1.7621e-12	1.088	0.36054	0.4155	0.66889	0.67619	0.75227
novel.2135	7530.2	3.8642e-14	1.7643e-12	0.13671	0.87323	0.88782	0.68715	0.663	0.74249
Os10g0427900	7482.6	3.9636e-14	1.7882e-12	1.1349	0.346	0.40152	1.6397	0.20031	0.31402
novel.1526	7475.9	3.9778e-14	1.7882e-12	3.5326	0.053617	0.078847	1.6097	0.20834	0.32293
Os06g0350200	7440.9	4.0532e-14	1.8082e-12	3.1932	0.068091	0.097554	1.7926	0.16409	0.27375
Os09g0436600	7387.3	4.172e-14	1.8246e-12	16.653	0.00012294	0.00038115	1.66	0.19507	0.30786
Os03g0126600	7375.8	4.198e-14	1.8246e-12	6.2755	0.0097272	0.01754	1.6671	0.19328	0.30602
Os10g0322300	7358.1	4.2386e-14	1.8246e-12	1.3634	0.28396	0.33846	1.1729	0.36828	0.48715
Os06g0347966	7343.5	4.2723e-14	1.8246e-12	1.2342	0.31735	0.37263	0.6768	0.67047	0.74769
Os05g0225500	7342.6	4.2744e-14	1.8246e-12	0.34522	0.71321	0.74816	0.66944	0.67579	0.75225
Os05g0547100	7341.4	4.2774e-14	1.8246e-12	3.8966	0.041817	0.063114	0.60978	0.7193	0.78683
Os08g0340700	7282.5	4.4174e-14	1.8615e-12	0.63938	0.54058	0.58961	0.73614	0.6281	0.7142
Os11g0474566	7267.4	4.454e-14	1.8615e-12	0.31971	0.73089	0.76356	0.40144	0.86729	0.90058
Os04g0146800	7242.1	4.5166e-14	1.8615e-12	5.6878	0.013616	0.023619	0.60646	0.72174	0.78808
Os09g0116600	7240.4	4.5209e-14	1.8615e-12	1.6929	0.21532	0.26659	0.64079	0.69662	0.76943
Os09g0242600	7239.5	4.5232e-14	1.8615e-12	1.1969	0.32778	0.38326	0.49808	0.80067	0.85085
Os09g0276600	7222.9	4.5648e-14	1.8655e-12	0.87048	0.43767	0.49159	0.72865	0.63338	0.71846
Os01g0366100	7198.7	4.6265e-14	1.8668e-12	2.9837	0.079201	0.11113	0.76999	0.60448	0.69621
Os03g0390900	7196.6	4.6318e-14	1.8668e-12	6.0066	0.011326	0.020002	1.2324	0.34107	0.46065
Os11g0470600	7183.4	4.666e-14	1.8677e-12	8.5808	0.0029368	0.0061361	1.2869	0.3178	0.43954
novel.2668	7169.8	4.7014e-14	1.8691e-12	1.7068	0.21286	0.26394	1.8346	0.15538	0.26328
Os11g0223400	7136.6	4.7895e-14	1.884e-12	12.123	0.00062388	0.0015594	2.5113	0.066056	0.14161
novel.1199	7131.4	4.8035e-14	1.884e-12	6.6359	0.0079682	0.014773	0.90456	0.51573	0.62153
Os03g0855700	7014.1	5.133e-14	1.9619e-12	23.907	1.5617e-05	6.3878e-05	4.3526	0.0085932	0.033502
novel.1682	7013.7	5.1341e-14	1.9619e-12	6.0852	0.010829	0.019234	0.56922	0.74903	0.81002
Os08g0413850	7006.3	5.1558e-14	1.9619e-12	1.9654	0.17249	0.22084	1.7825	0.16627	0.27636
Os09g0372100	7004	5.1624e-14	1.9619e-12	6.0885	0.010809	0.019212	1.1299	0.38918	0.50642
Os05g0199700	7000.1	5.174e-14	1.9619e-12	0.13641	0.87349	0.88792	2.5101	0.066147	0.1417
Os04g0477900	6990.2	5.2035e-14	1.9619e-12	11.367	0.00084764	0.0020461	1.3431	0.29534	0.4172
Os07g0283600	6912.3	5.4418e-14	2.0386e-12	3.347	0.061047	0.08855	0.17531	0.97972	0.98443
Os01g0838100	6884.9	5.5291e-14	2.0581e-12	0.28681	0.75443	0.78492	0.57798	0.74262	0.80562
Os11g0515700	6858.6	5.6143e-14	2.0684e-12	6.5926	0.0081593	0.015099	2.7501	0.049478	0.11456
Os01g0362400	6837.4	5.6843e-14	2.0684e-12	18.736	6.426e-05	0.00021471	2.0884	0.1121	0.20652
Os07g0230400	6835.2	5.6915e-14	2.0684e-12	4.7356	0.024242	0.039287	1.0281	0.44277	0.55336
Os08g0355500	6833.1	5.6984e-14	2.0684e-12	10.982	0.00099535	0.0023507	1.5181	0.23489	0.35169
novel.2344	6809.3	5.7785e-14	2.074e-12	15.234	0.00019758	0.0005719	0.87136	0.53678	0.63824
Os01g0544700	6807.5	5.7847e-14	2.074e-12	1.1315	0.34704	0.40218	0.61293	0.71699	0.78569
Os03g0695425	6779	5.8824e-14	2.0852e-12	8.0624	0.0037865	0.0076968	1.1527	0.378	0.49609
Os10g0165400	6777.6	5.8874e-14	2.0852e-12	6.255	0.0098397	0.017721	1.6104	0.20815	0.32283
Os10g0578050	6758.4	5.9547e-14	2.0963e-12	2.1056	0.15424	0.20058	0.80049	0.5836	0.6767
Os12g0203900	6712.2	6.1202e-14	2.1319e-12	0.25459	0.77832	0.80618	0.49934	0.79978	0.85029
Os01g0590700	6709.9	6.1286e-14	2.1319e-12	10.772	0.0010882	0.0025268	0.49651	0.8018	0.85086
Os06g0287700	6652.6	6.3424e-14	2.1751e-12	5.1982	0.018222	0.03046	2.1206	0.1076	0.20122
Os12g0257450	6651.8	6.3453e-14	2.1751e-12	2.2346	0.13937	0.18335	1.6807	0.18986	0.30208
Os12g0458900	6629.6	6.4307e-14	2.1751e-12	0.79785	0.46742	0.51971	1.6373	0.20095	0.31485
Os07g0582800	6623.8	6.4531e-14	2.1751e-12	0.099715	0.90565	0.91727	1.1646	0.37225	0.49129
novel.1965	6620.8	6.4648e-14	2.1751e-12	0.94058	0.41096	0.4648	0.55505	0.7594	0.81775
novel.1035	6611.3	6.5022e-14	2.1751e-12	0.3148	0.73435	0.7669	0.8072	0.57906	0.67368
Os12g0441700	6608.4	6.5135e-14	2.1751e-12	3.7767	0.045346	0.067914	0.89421	0.52223	0.62642
Os05g0148000	6579.6	6.6282e-14	2.1907e-12	7.835	0.0042441	0.0085086	2.1417	0.10475	0.19694
Os02g0163600	6577.9	6.6351e-14	2.1907e-12	7.6661	0.0046243	0.0091607	1.8062	0.16123	0.27014
Os01g0552500	6552.2	6.7399e-14	2.2087e-12	7.9302	0.0040453	0.008166	1.9134	0.14032	0.2439
novel.801	6546.1	6.7652e-14	2.2087e-12	1.8405	0.19081	0.2405	0.60413	0.72344	0.78935
Os10g0506900	6507.7	6.9259e-14	2.2486e-12	4.3642	0.030718	0.048063	5.6471	0.0025818	0.013906
novel.2194	6498.7	6.9642e-14	2.2486e-12	5.6292	0.014091	0.024321	0.5962	0.72926	0.79437
Os12g0244000	6479.5	7.0474e-14	2.2629e-12	2.3515	0.12726	0.16938	1.7323	0.1775	0.2887
Os06g0188550	6449.9	7.1774e-14	2.2921e-12	5.8396	0.012466	0.021799	1.8752	0.14742	0.2526
Os02g0142100	6439.2	7.2253e-14	2.2948e-12	1.3751	0.28113	0.33571	0.53247	0.77586	0.83132
Os02g0467200	6424	7.2939e-14	2.3041e-12	25.826	9.7889e-06	4.3273e-05	3.3889	0.02369	0.067799
Os09g0293601	6382.1	7.4872e-14	2.3524e-12	2.4979	0.11374	0.15336	1.2368	0.33912	0.45876
Os10g0198333	6370.4	7.5422e-14	2.357e-12	1.4054	0.27396	0.32855	0.80001	0.58393	0.67687
Os11g0258900	6352.1	7.6295e-14	2.3716e-12	20.986	3.3666e-05	0.00012297	2.2438	0.092077	0.17941
Os11g0549670	6340.9	7.6835e-14	2.3758e-12	0.57247	0.57527	0.62315	0.32804	0.91244	0.93271
Os12g0197600	6304.2	7.8643e-14	2.4189e-12	24.258	1.4308e-05	5.947e-05	3.8551	0.014304	0.047406
Os12g0621300	6252.7	8.1261e-14	2.4829e-12	0.093844	0.91092	0.92149	0.52509	0.78121	0.83554
Os10g0166300	6246.7	8.1575e-14	2.4829e-12	0.55922	0.58243	0.62951	0.95	0.48789	0.59674
Os06g0354600	6210.6	8.3485e-14	2.5279e-12	4.8228	0.022954	0.037501	1.7775	0.16734	0.2773
novel.3427	6201.5	8.3981e-14	2.5298e-12	2.7343	0.095178	0.13066	1.5271	0.23214	0.34872
Os09g0337300	6159.7	8.6281e-14	2.5858e-12	5.6553	0.013877	0.023987	2.5663	0.061759	0.13487
Os06g0682300	6140.6	8.7357e-14	2.6047e-12	1.5538	0.24171	0.29465	0.30894	0.92307	0.94078
novel.1815	6120.3	8.8522e-14	2.6227e-12	8.7844	0.0026636	0.0056339	0.36745	0.88897	0.91592
novel.2900	6114.5	8.8861e-14	2.6227e-12	12.59	0.00051932	0.0013311	2.5548	0.062629	0.13621
Os10g0131200	6094	9.0058e-14	2.6332e-12	0.74943	0.48852	0.53998	0.40907	0.86228	0.89697
Os12g0141900	6093	9.0116e-14	2.6332e-12	1.1932	0.32885	0.38421	0.4287	0.84914	0.88709
Os01g0553400	6079.9	9.0898e-14	2.6428e-12	1.8436	0.19033	0.24008	0.90297	0.51673	0.62224
Os10g0136100	6064	9.1855e-14	2.6483e-12	2.1897	0.14435	0.18911	0.37485	0.88435	0.91229
Os02g0435200	6061.7	9.1993e-14	2.6483e-12	0.17358	0.84222	0.86168	0.255	0.94998	0.96216
Os02g0495400	6002.3	9.5686e-14	2.7386e-12	1.3463	0.28813	0.3424	0.28321	0.93651	0.95199
Os07g0226200	5996.4	9.6066e-14	2.7386e-12	2.0664	0.15912	0.20577	0.88882	0.52564	0.62909
novel.2145	5977.8	9.7268e-14	2.7501e-12	4.7163	0.024538	0.039635	0.21931	0.9649	0.97305
Os07g0434100	5971.8	9.7657e-14	2.7501e-12	6.4171	0.0089887	0.01637	1.2906	0.31628	0.438
Os02g0211350	5967.1	9.7963e-14	2.7501e-12	6.6771	0.0077911	0.0145	1.7912	0.1644	0.27418
Os08g0235550	5961.2	9.8353e-14	2.7501e-12	2.5187	0.11195	0.1513	1.4218	0.26647	0.3866
novel.816	5943.6	9.9523e-14	2.7696e-12	1.4944	0.25408	0.30736	0.32225	0.91572	0.93541
novel.1606	5936	1.0003e-13	2.7706e-12	0.24416	0.78622	0.8125	1.2806	0.32039	0.44159
Os04g0224000	5912	1.0167e-13	2.8026e-12	4.7289	0.024343	0.039397	1.3861	0.27922	0.40038
novel.1444	5857.9	1.0547e-13	2.887e-12	32.43	2.35e-06	1.2692e-05	6.9189	0.00091591	0.0068535
Os02g0508500	5854.5	1.0572e-13	2.887e-12	2.1263	0.15174	0.19781	0.4267	0.85049	0.88809
Os11g0608000	5820.6	1.082e-13	2.9411e-12	2.3739	0.12508	0.16678	0.90254	0.51699	0.62225
Os08g0393600	5797.9	1.099e-13	2.9609e-12	1.9294	0.17756	0.22632	2.4632	0.07007	0.14751
Os10g0328100	5797.4	1.0994e-13	2.9609e-12	3.5263	0.053852	0.079173	0.77107	0.60373	0.69605
Os08g0352400	5751.1	1.1352e-13	3.0433e-12	0.35133	0.70904	0.74427	1.4117	0.27004	0.39043
Os01g0369600	5720.5	1.1597e-13	3.0906e-12	17.351	9.8333e-05	0.00031181	3.0889	0.033259	0.085888
Os12g0148500	5715.9	1.1635e-13	3.0906e-12	9.2031	0.0021871	0.0047112	1.7038	0.18423	0.29638
novel.819	5674.9	1.1975e-13	3.1665e-12	2.6324	0.10273	0.14004	0.74301	0.62327	0.71044
Os08g0561800	5656.5	1.213e-13	3.1785e-12	0.86389	0.44028	0.49376	1.0864	0.41134	0.52486
Os09g0427300	5654.5	1.2147e-13	3.1785e-12	0.031769	0.96879	0.97295	1.2391	0.33814	0.45792
Os02g0435400	5650.4	1.2183e-13	3.1785e-12	8.2179	0.0035056	0.0071883	1.595	0.21238	0.32645
novel.1614	5616.5	1.248e-13	3.2415e-12	11.814	0.00070628	0.0017408	1.3613	0.28841	0.40999
novel.2649	5582.2	1.2789e-13	3.307e-12	0.22267	0.80282	0.8276	0.3682	0.8885	0.9156
Os08g0369400	5539.7	1.3186e-13	3.367e-12	0.032411	0.96817	0.97254	0.46273	0.82571	0.86916
Os08g0310300	5536.9	1.3213e-13	3.367e-12	4.7837	0.023521	0.0383	2.1395	0.10504	0.19737
novel.2006	5533.5	1.3246e-13	3.367e-12	1.9391	0.17617	0.22474	1.8518	0.15196	0.25846
novel.2459	5532.9	1.3251e-13	3.367e-12	3.7333	0.046706	0.069776	1.6252	0.20415	0.31823
Os05g0390932	5525.2	1.3325e-13	3.3711e-12	4.5059	0.028041	0.044531	1.902	0.1424	0.24635
novel.2809	5519.2	1.3383e-13	3.3711e-12	0.24533	0.78533	0.81206	2.9176	0.040579	0.099347
Os09g0336600	5508.7	1.3486e-13	3.3824e-12	2.4867	0.11471	0.15448	0.8829	0.5294	0.63229
Os09g0356100	5490	1.367e-13	3.4139e-12	1.5269	0.24724	0.30042	1.1132	0.39756	0.5139
Os07g0236300	5469.2	1.3879e-13	3.4283e-12	14.558	0.0002502	0.00070467	2.2232	0.094498	0.18196
Os01g0189700	5467	1.3901e-13	3.4283e-12	5.3988	0.016151	0.027406	1.6968	0.18593	0.29826
Os03g0847500	5459.8	1.3974e-13	3.4283e-12	15.06	0.00020983	0.00060288	3.274	0.026941	0.074195
Os09g0436000	5459.4	1.3978e-13	3.4283e-12	12.713	0.00049524	0.0012761	3.2683	0.027115	0.074515
novel.860	5447.7	1.4099e-13	3.4283e-12	3.6825	0.048354	0.072051	2.0049	0.12473	0.22367
Os01g0247600	5444.9	1.4128e-13	3.4283e-12	3.3523	0.060819	0.088283	1.5971	0.2118	0.32605
novel.2746	5444	1.4138e-13	3.4283e-12	20.27	4.1124e-05	0.00014717	3.8557	0.014296	0.047406
Os11g0280600	5433.7	1.4244e-13	3.4398e-12	1.9021	0.18151	0.2303	0.64373	0.69448	0.76764
Os02g0313450	5424.5	1.4342e-13	3.449e-12	25.731	1.0012e-05	4.406e-05	3.3762	0.024029	0.068533
Os01g0622500	5413.1	1.4463e-13	3.4639e-12	0.53394	0.59638	0.64162	0.29322	0.93141	0.94746
Os09g0339601	5391.5	1.4696e-13	3.4981e-12	0.71112	0.50597	0.55675	0.65205	0.68842	0.76195
Os11g0672600	5388.8	1.4725e-13	3.4981e-12	0.38221	0.68842	0.72514	2.0277	0.12114	0.21923
Os12g0468300	5348.6	1.5173e-13	3.5838e-12	0.4426	0.64999	0.6894	0.69398	0.65809	0.7394
Os08g0176200	5345.5	1.5208e-13	3.5838e-12	4.1671	0.034933	0.053864	0.48754	0.8082	0.85533
Os10g0410100	5326	1.5432e-13	3.6218e-12	1.2902	0.30236	0.35741	0.63909	0.69786	0.77051
Os07g0173850	5301.5	1.5719e-13	3.6744e-12	0.6885	0.51661	0.56685	0.37574	0.88379	0.91215
novel.555	5273.8	1.6052e-13	3.7373e-12	1.3751	0.28114	0.33571	1.0386	0.43694	0.54867
Os08g0226600	5246.6	1.6387e-13	3.7956e-12	4.7123	0.024599	0.03972	1.7739	0.16813	0.27803
Os05g0153500	5241.2	1.6454e-13	3.7956e-12	4.7513	0.024004	0.038966	1.849	0.15251	0.25893
Os10g0382600	5237.3	1.6503e-13	3.7956e-12	8.6625	0.0028235	0.0059291	2.4283	0.073152	0.15252
Os04g0372400	5230.3	1.6591e-13	3.7956e-12	1.6536	0.22243	0.27377	0.41054	0.86131	0.89627
Os07g0676800	5227.5	1.6627e-13	3.7956e-12	1.8402	0.19085	0.2405	1.3199	0.30442	0.42611
Os12g0142900	5195.5	1.7041e-13	3.8749e-12	21.251	3.1302e-05	0.00011556	3.2815	0.026713	0.073847
Os06g0236266	5189.5	1.7119e-13	3.8777e-12	0.29997	0.74491	0.77668	0.58418	0.73807	0.80207
Os09g0436500	5163.7	1.7464e-13	3.9405e-12	9.0667	0.002331	0.0049879	1.7641	0.17029	0.28057
Os08g0106100	5153.5	1.7603e-13	3.9565e-12	11.313	0.00086665	0.0020851	1.347	0.29385	0.4155
novel.54	5143.9	1.7734e-13	3.9708e-12	4.6845	0.025033	0.040357	1.1383	0.38501	0.50257
Os03g0846200	5115.4	1.8133e-13	4.0447e-12	8.2707	0.0034156	0.007026	0.69101	0.66023	0.74037
Os04g0166300	5094.4	1.8433e-13	4.0959e-12	6.1426	0.010483	0.018717	2.0194	0.12243	0.22077
novel.662	5084.8	1.8572e-13	4.1113e-12	2.1855	0.14483	0.18968	0.80503	0.58053	0.67434
Os11g0439300	5072.6	1.8752e-13	4.1309e-12	3.9795	0.039557	0.060122	1.1639	0.37259	0.49151
Os11g0533800	5069.2	1.8803e-13	4.1309e-12	34.187	1.6722e-06	9.4327e-06	4.5009	0.0074225	0.030144
novel.1470	5058.7	1.8959e-13	4.1496e-12	7.2158	0.0058393	0.011229	2.6057	0.058874	0.13023
Os06g0713300	5037.8	1.9276e-13	4.1877e-12	0.06294	0.93923	0.94636	0.38062	0.88071	0.91014
Os01g0967600	5037.8	1.9276e-13	4.1877e-12	0.60083	0.56027	0.60847	0.24441	0.95466	0.96557
Os07g0258100	5031.8	1.9367e-13	4.1919e-12	0.95786	0.40465	0.45883	1.3568	0.29011	0.4117
Os02g0151800	5018.4	1.9575e-13	4.2093e-12	119.37	2.4218e-10	6.5686e-09	4.1266	0.010793	0.039122
Os12g0250900	5013.9	1.9646e-13	4.2093e-12	0.51349	0.60794	0.65155	0.38101	0.88046	0.91005
Os03g0104800	5012.7	1.9664e-13	4.2093e-12	0.6283	0.54616	0.59503	0.79214	0.58928	0.68193
Os04g0565750	4989	2.004e-13	4.2743e-12	0.98691	0.39431	0.4491	1.0382	0.4372	0.54887
Os12g0199200	4943	2.0796e-13	4.4193e-12	2.0471	0.16158	0.20845	0.83878	0.55799	0.65599
Os06g0484950	4922	2.1153e-13	4.479e-12	0.73621	0.49446	0.54604	0.26969	0.94314	0.95673
novel.266	4916.6	2.1247e-13	4.4825e-12	9.3242	0.0020677	0.0044904	2.0607	0.11613	0.21241
novel.463	4882.2	2.185e-13	4.5933e-12	5.5688	0.014602	0.02509	2.284	0.087538	0.17353
Os05g0448700	4870	2.207e-13	4.6228e-12	0.6101	0.55546	0.60393	0.80911	0.57778	0.67288
Os10g0580001	4863.1	2.2195e-13	4.6325e-12	3.5453	0.053148	0.078295	1.2523	0.33238	0.45309
Os08g0233000	4855.3	2.234e-13	4.646e-12	1.8554	0.18851	0.2382	1.3346	0.29864	0.42082
Os02g0213450	4839.2	2.2637e-13	4.6862e-12	12.91	0.000459	0.0011943	2.9935	0.037137	0.09324
Os11g0623700	4836.2	2.2693e-13	4.6862e-12	19.89	4.5832e-05	0.00016155	2.7565	0.049102	0.11396
Os09g0340400	4792	2.3542e-13	4.8444e-12	36.933	1.0097e-06	6.1527e-06	5.3913	0.0032324	0.016355
Os05g0191700	4772	2.3939e-13	4.9087e-12	22.475	2.255e-05	8.7389e-05	3.0555	0.034564	0.088361
Os12g0180900	4764.7	2.4086e-13	4.9216e-12	6.3397	0.0093844	0.016988	0.89875	0.51937	0.62414
Os09g0450700	4756.7	2.4248e-13	4.9374e-12	11.801	0.00070996	0.0017484	1.4262	0.26494	0.38458
novel.3174	4744.2	2.4504e-13	4.9657e-12	2.828	0.088787	0.12266	1.0659	0.42217	0.53437
Os03g0217400	4741.7	2.4557e-13	4.9657e-12	0.0677	0.93481	0.94252	0.85203	0.5493	0.64982
Os07g0468900	4727.9	2.4843e-13	4.9813e-12	1.5146	0.24979	0.30286	0.95927	0.48236	0.59233
Os02g0142060	4727	2.4863e-13	4.9813e-12	3.8432	0.043348	0.065223	0.44276	0.83955	0.87975
Os10g0360600	4725.8	2.4889e-13	4.9813e-12	12.214	0.00060195	0.0015137	2.9303	0.039982	0.098381
Os06g0230400	4709.6	2.5232e-13	5.0327e-12	0.17132	0.84408	0.8632	0.69255	0.65912	0.74028
Os01g0578700	4699.2	2.5456e-13	5.06e-12	0.55665	0.58383	0.63079	0.42174	0.85383	0.8904
Os11g0434800	4689.6	2.5665e-13	5.0843e-12	3.1813	0.06867	0.098239	2.4636	0.070037	0.14749
Os12g0505800	4661.3	2.6294e-13	5.1913e-12	4.7675	0.023761	0.038626	2.0194	0.12243	0.22077
novel.2644	4642.1	2.6732e-13	5.2536e-12	15.742	0.00016615	0.00049541	3.156	0.030799	0.081186
Os05g0498366	4638.1	2.6824e-13	5.2536e-12	4.6835	0.025051	0.040374	0.90878	0.5131	0.6193
Os07g0414900	4635.7	2.6879e-13	5.2536e-12	1.2954	0.301	0.35608	1.1418	0.3833	0.50112
Os05g0359700	4615.4	2.7355e-13	5.3288e-12	11.753	0.00072388	0.0017805	3.1564	0.030784	0.081184
Os11g0229400	4588.5	2.8001e-13	5.4271e-12	26.209	8.9459e-06	4e-05	5.4995	0.0029371	0.015257
Os08g0393900	4586.7	2.8046e-13	5.4271e-12	1.2872	0.30313	0.35824	1.2223	0.34559	0.46535
Os04g0604500	4576.9	2.8287e-13	5.4558e-12	3.921	0.041135	0.062262	0.61435	0.71595	0.78514
Os11g0618500	4510.4	2.999e-13	5.7652e-12	1.3543	0.28617	0.34047	0.35041	0.89935	0.92418
Os12g0166700	4503.3	3.0179e-13	5.7826e-12	0.50454	0.61307	0.65631	0.74399	0.62258	0.71011
novel.2720	4495.3	3.0395e-13	5.8049e-12	0.69298	0.51448	0.56495	1.5722	0.21883	0.33364
Os12g0487832	4491.4	3.0501e-13	5.8061e-12	7.8848	0.0041387	0.0083202	0.76506	0.60789	0.69833
novel.1176	4482.7	3.0739e-13	5.8325e-12	5.4724	0.015458	0.02636	0.84994	0.55067	0.65052
novel.3351	4468.5	3.1131e-13	5.8876e-12	1.087	0.36088	0.41573	0.82364	0.56804	0.66548
Os06g0566850	4421.5	3.2475e-13	6.122e-12	2.2598	0.13665	0.18026	1.785	0.16572	0.2756
Os07g0469600	4410.5	3.28e-13	6.1429e-12	7.3883	0.0053357	0.010377	1.2121	0.35016	0.46982
Os08g0233600	4408.7	3.2853e-13	6.1429e-12	7.7264	0.0044841	0.0089346	1.4462	0.2581	0.3769
Os02g0255900	4404	3.2994e-13	6.1429e-12	1.217	0.32211	0.37762	3.6514	0.017773	0.055015
novel.1255	4403.6	3.3006e-13	6.1429e-12	9.814	0.0016543	0.0036802	2.3654	0.079091	0.16137
Os12g0276550	4398.1	3.3171e-13	6.154e-12	6.2732	0.0097399	0.017557	0.34651	0.90168	0.92543
Os12g0204200	4363.1	3.4246e-13	6.3333e-12	12.023	0.00064926	0.0016153	1.2539	0.33171	0.45275
novel.2475	4336.3	3.5101e-13	6.4483e-12	1.278	0.30556	0.36089	1.208	0.35201	0.47128
Os11g0202600	4336	3.5112e-13	6.4483e-12	7.4349	0.0052081	0.010172	0.85281	0.54879	0.64972
Os08g0139500	4333.3	3.5199e-13	6.4483e-12	0.17493	0.8411	0.86069	2.0226	0.12192	0.22025
novel.1267	4313.1	3.5861e-13	6.5491e-12	8.6515	0.0028386	0.0059586	2.0556	0.11689	0.2134
novel.531	4297.4	3.639e-13	6.625e-12	0.76534	0.48147	0.5331	0.6919	0.65959	0.74028
novel.229	4271.7	3.7271e-13	6.7643e-12	3.616	0.050612	0.075051	2.0547	0.11702	0.2135
Os02g0583900	4266.5	3.7453e-13	6.7732e-12	3.1773	0.06887	0.098405	0.89131	0.52406	0.62794
novel.2303	4263.7	3.7552e-13	6.7732e-12	1.3135	0.29636	0.35109	0.92364	0.50391	0.61083
Os01g0967400	4259.4	3.7705e-13	6.7799e-12	15.288	0.00019393	0.00056273	2.5207	0.065298	0.14029
Os12g0281966	4240.8	3.837e-13	6.8784e-12	24.484	1.3531e-05	5.6848e-05	1.3345	0.29869	0.42082
novel.3297	4236	3.8544e-13	6.8885e-12	0.19853	0.82193	0.84477	0.31598	0.91922	0.93767
novel.716	4222.4	3.9042e-13	6.9538e-12	1.5285	0.24691	0.30011	0.29573	0.93011	0.94647
Os01g0380800	4219.5	3.9148e-13	6.9538e-12	2.8838	0.085208	0.11839	1.4421	0.25951	0.37814
novel.1798	4216.2	3.9271e-13	6.9546e-12	2.5079	0.11288	0.15234	0.41994	0.85504	0.89119
Os06g0122800	4200.8	3.9851e-13	7.0174e-12	11.868	0.00069112	0.0017085	1.7143	0.18173	0.29346
Os02g0310400	4195.1	4.0067e-13	7.0174e-12	1.9393	0.17615	0.22474	0.87099	0.53702	0.63839
Os07g0597500	4194.7	4.0082e-13	7.0174e-12	4.8047	0.023215	0.037878	1.4544	0.25534	0.37389
Os07g0174766	4194.1	4.0106e-13	7.0174e-12	0.24509	0.78552	0.81206	0.55523	0.75926	0.81775
Os07g0131600	4184.5	4.0474e-13	7.0459e-12	15.688	0.00016924	0.00050332	4.3485	0.0086279	0.033614
Os12g0254601	4182.8	4.0541e-13	7.0459e-12	5.4505	0.015661	0.026659	1.401	0.27383	0.39405
Os12g0545600	4180.5	4.0631e-13	7.0459e-12	0.2756	0.76265	0.79192	0.45375	0.83197	0.87396
Os01g0785300	4165.9	4.1202e-13	7.1238e-12	160.59	2.5705e-11	1.2478e-09	20.376	1.1654e-06	8.5131e-05
Os06g0188600	4155.8	4.1602e-13	7.1717e-12	6.7724	0.007398	0.01383	1.3088	0.30886	0.43057
novel.1948	4140.3	4.2231e-13	7.2588e-12	2.336	0.1288	0.17099	1.2858	0.31823	0.43977
novel.2705	4133.3	4.2516e-13	7.2863e-12	6.9253	0.006813	0.01286	1.5015	0.24008	0.35628
novel.2839	4128.3	4.2724e-13	7.3006e-12	1.1551	0.33996	0.39574	0.67908	0.66882	0.74649
Os07g0450100	4088.5	4.4407e-13	7.5661e-12	5.5409	0.014843	0.025475	1.767	0.16964	0.27998
Os02g0435600	4081.7	4.4707e-13	7.5949e-12	4.3211	0.031588	0.049253	1.7241	0.1794	0.29115
Os01g0733801	4063.4	4.5516e-13	7.6988e-12	1.7543	0.20472	0.25551	1.1376	0.38537	0.50292
Os12g0459300	4059.2	4.5705e-13	7.6988e-12	0.42066	0.66367	0.70186	12.365	3.1337e-05	0.00077889
Os11g0308600	4059	4.5713e-13	7.6988e-12	5.3234	0.016897	0.028539	0.68161	0.66699	0.74587
Os10g0130500	4050.4	4.6102e-13	7.7419e-12	27.89	6.0945e-06	2.87e-05	6.2585	0.0015439	0.0097543
novel.3157	4034.9	4.6812e-13	7.8387e-12	0.68664	0.51749	0.56761	0.62658	0.707	0.77777
novel.1726	4020.3	4.7496e-13	7.9127e-12	1.6343	0.22602	0.27784	0.49666	0.80169	0.85086
Os03g0842501	4019.7	4.7525e-13	7.9127e-12	4.4474	0.029113	0.046008	0.87555	0.53409	0.63672
novel.3304	3990.6	4.8929e-13	8.1233e-12	0.94655	0.40877	0.46286	1.3326	0.29944	0.42172
Os06g0606401	3960.8	5.0415e-13	8.3464e-12	10.037	0.0014975	0.0033684	2.8624	0.043303	0.10388
Os12g0539333	3908.5	5.3166e-13	8.7706e-12	2.082	0.15716	0.2038	0.4993	0.7998	0.85029
Os06g0240001	3906.4	5.3278e-13	8.7706e-12	1.7541	0.20475	0.25551	0.84997	0.55065	0.65052
Os07g0418150	3903	5.3467e-13	8.777e-12	0.58954	0.56619	0.61422	0.95076	0.48744	0.59644
Os12g0425500	3893.7	5.3978e-13	8.836e-12	8.6149	0.002889	0.006047	1.6212	0.20523	0.31915
Os02g0303200	3880.2	5.4733e-13	8.9346e-12	11.18	0.00091592	0.0021888	1.5136	0.23627	0.35287
Os01g0893300	3857.8	5.6017e-13	9.1187e-12	1.9368	0.1765	0.22507	0.2996	0.92807	0.94456
novel.1431	3854.4	5.6212e-13	9.1251e-12	0.53185	0.59755	0.64275	1.8692	0.14858	0.25388
Os11g0474400	3831	5.7597e-13	9.3079e-12	14.822	0.00022794	0.00064871	2.72	0.051294	0.11769
Os05g0191500	3830	5.7657e-13	9.3079e-12	42.819	3.7712e-07	2.6877e-06	7.7877	0.00048275	0.0044454
Os04g0370300	3825.6	5.7922e-13	9.3243e-12	2.5366	0.11043	0.1495	0.52019	0.78476	0.83842
Os03g0779000	3823	5.8078e-13	9.3243e-12	10.067	0.001478	0.0033286	1.6694	0.19268	0.30526
Os03g0393900	3818.9	5.8332e-13	9.3395e-12	1.1317	0.34697	0.40218	1.2581	0.32992	0.4509
Os03g0207475	3808.9	5.8944e-13	9.393e-12	1.2628	0.30958	0.36491	1.245	0.33554	0.45576
Os02g0590400	3808.2	5.8987e-13	9.393e-12	1.0289	0.37989	0.43488	0.26652	0.94465	0.95798
Os12g0199100	3799.7	5.9516e-13	9.4439e-12	0.10551	0.90049	0.91219	1.154	0.37734	0.49577
novel.1661	3795.3	5.9794e-13	9.4439e-12	10.221	0.001381	0.0031256	4.3427	0.0086781	0.033787
Os07g0515700	3793.7	5.9892e-13	9.4439e-12	6.7507	0.0074856	0.013963	1.2486	0.33401	0.45415
Os09g0130300	3790.3	6.0107e-13	9.4439e-12	1.3952	0.27635	0.33088	0.88582	0.52754	0.63084
Os02g0477100	3787.8	6.0265e-13	9.4439e-12	11.924	0.00067555	0.0016743	3.6148	0.01849	0.056391
novel.648	3787.7	6.0277e-13	9.4439e-12	2.6071	0.1047	0.14242	1.4673	0.25107	0.36865
Os02g0808500	3779.4	6.0803e-13	9.5008e-12	12.522	0.00053324	0.0013638	2.5645	0.061894	0.13512
novel.703	3771.7	6.13e-13	9.5435e-12	8.5971	0.0029139	0.0060947	0.72701	0.63454	0.71914
Os06g0711000	3770.2	6.1402e-13	9.5435e-12	24.147	1.4709e-05	6.0856e-05	2.1935	0.098097	0.18692
novel.1389	3763.3	6.1853e-13	9.588e-12	1.2712	0.30736	0.36258	4.9949	0.0046343	0.021361
Os05g0206200	3756.2	6.2319e-13	9.6348e-12	2.0745	0.1581	0.20478	0.66952	0.67574	0.75225
novel.3022	3746.5	6.2969e-13	9.7096e-12	4.3829	0.030349	0.047562	1.5564	0.22339	0.339
novel.1250	3743.8	6.3145e-13	9.7111e-12	2.1624	0.14748	0.1929	0.39832	0.86933	0.9019
Os07g0237700	3718.2	6.4907e-13	9.9558e-12	5.6823	0.01366	0.023666	1.5981	0.21153	0.32592
Os09g0498700	3705.9	6.5769e-13	1.0054e-11	16.102	0.00014735	0.00044664	2.7765	0.047945	0.11187
Os06g0218200	3704.2	6.5889e-13	1.0054e-11	1.6579	0.22164	0.27299	1.0362	0.43829	0.54976
Os11g0618700	3690.1	6.6905e-13	1.0178e-11	3.7995	0.044648	0.066973	0.6542	0.68685	0.7608
Os11g0460800	3686.9	6.7134e-13	1.0178e-11	21.689	2.7793e-05	0.00010479	4.3917	0.0082659	0.032573
novel.1030	3684.7	6.7294e-13	1.0178e-11	6.1473	0.010455	0.01868	1.777	0.16745	0.2773
Os07g0493200	3683.2	6.7403e-13	1.0178e-11	1.6703	0.21938	0.27088	0.69192	0.65958	0.74028
Os03g0400600	3660	6.9132e-13	1.0389e-11	0.34333	0.71451	0.74924	0.3078	0.92369	0.94108
novel.152	3659.7	6.9151e-13	1.0389e-11	1.7481	0.20576	0.25666	1.7522	0.17296	0.28354
Os01g0726001	3645.2	7.0258e-13	1.0528e-11	1.8973	0.18222	0.23109	0.7552	0.61474	0.70359
novel.1002	3635.8	7.0986e-13	1.0588e-11	2.7501	0.094065	0.12941	1.5996	0.21111	0.32577
Os07g0242050	3635.4	7.102e-13	1.0588e-11	1.3467	0.28803	0.3424	1.0504	0.43051	0.54199
Os10g0489650	3631.4	7.1329e-13	1.0607e-11	6.9686	0.0066567	0.012606	2.3458	0.081043	0.16417
Os02g0163500	3620.7	7.2179e-13	1.0678e-11	0.34401	0.71404	0.74889	2.1477	0.10396	0.19573
Os10g0370100	3619.8	7.2251e-13	1.0678e-11	0.96879	0.40073	0.45526	0.84368	0.55477	0.6543
Os02g0727200	3618.5	7.2355e-13	1.0678e-11	7.6802	0.004591	0.0091134	2.7084	0.05201	0.11885
Os08g0122700	3603.4	7.3573e-13	1.083e-11	16.342	0.00013611	0.00041798	4.4102	0.0081154	0.032072
Os12g0492600	3587.7	7.4868e-13	1.0993e-11	1.324	0.2937	0.34822	1.1926	0.35908	0.47777
novel.3425	3547.8	7.8292e-13	1.1467e-11	4.4367	0.029314	0.046245	2.6166	0.058098	0.1291
Os10g0552700	3538.5	7.9111e-13	1.1558e-11	90.116	1.9534e-09	3.4698e-08	12.101	3.5863e-05	0.00083167
Os06g0626200	3535.1	7.9418e-13	1.1574e-11	4.5928	0.026531	0.042409	0.80631	0.57966	0.67387
Os08g0528700	3519.7	8.082e-13	1.1749e-11	8.5933	0.0029191	0.0061013	2.0799	0.11331	0.20834
Os04g0295901	3513.7	8.1374e-13	1.18e-11	0.99994	0.38977	0.44453	1.2204	0.3464	0.46613
Os08g0208700	3504.9	8.2194e-13	1.189e-11	0.55635	0.584	0.63085	0.72634	0.63502	0.71934
Os12g0447466	3494.1	8.3206e-13	1.2006e-11	8.7953	0.0026498	0.0056066	0.58983	0.73392	0.79841
Os04g0419400	3481.1	8.4457e-13	1.2146e-11	7.441	0.0051918	0.010151	0.58929	0.73432	0.79869
Os04g0175300	3479.8	8.4588e-13	1.2146e-11	26.988	7.4706e-06	3.4002e-05	4.4557	0.0077593	0.031017
Os08g0527700	3452.3	8.7312e-13	1.2506e-11	9.4621	0.0019406	0.004246	2.237	0.092859	0.18041
Os11g0227800	3450.1	8.7537e-13	1.2508e-11	9.0734	0.0023236	0.0049741	3.1208	0.032063	0.083649
Os06g0642500	3433.7	8.922e-13	1.2717e-11	15.306	0.00019274	0.00055984	5.3068	0.0034858	0.017352
Os01g0564400	3398.7	9.2948e-13	1.3216e-11	1.5731	0.23785	0.29061	0.82755	0.56543	0.66313
Os12g0518000	3394.1	9.3449e-13	1.3255e-11	1.883	0.18433	0.23337	0.90752	0.51388	0.61971
Os07g0654300	3382.3	9.4755e-13	1.3408e-11	0.86151	0.44122	0.49453	0.65829	0.68388	0.75822
Os06g0203200	3376.4	9.5418e-13	1.3469e-11	5.6408	0.013996	0.024163	2.3991	0.075843	0.15678
novel.1942	3361.7	9.7104e-13	1.3674e-11	3.4654	0.056184	0.08227	0.43365	0.84578	0.88437
novel.3203	3352.9	9.8125e-13	1.3785e-11	3.5175	0.054181	0.079597	1.0855	0.41183	0.52503
Os10g0138100	3346.3	9.8894e-13	1.3859e-11	13.158	0.00041769	0.001101	2.6603	0.055107	0.12386
Os06g0707700	3338	9.9883e-13	1.3964e-11	2.202	0.14297	0.18746	0.87304	0.5357	0.6376
novel.346	3327	1.0121e-12	1.4116e-11	3.5859	0.051675	0.076395	0.86219	0.5427	0.64331
Os07g0597400	3320.6	1.0199e-12	1.4191e-11	0.84421	0.44817	0.50148	0.54432	0.76723	0.82451
novel.2010	3315.8	1.0259e-12	1.424e-11	1.9652	0.17251	0.22084	0.55511	0.75936	0.81775
Os01g0553600	3302.8	1.0421e-12	1.4398e-11	3.2925	0.063445	0.091752	0.4328	0.84636	0.88482
Os10g0116400	3301.2	1.0441e-12	1.4398e-11	6.4049	0.0090497	0.016465	2.4734	0.069201	0.14658
Os08g0461600	3300.8	1.0446e-12	1.4398e-11	5.6647	0.013801	0.023871	1.7659	0.16989	0.28012
Os12g0146275	3295.7	1.0511e-12	1.4454e-11	11.37	0.0008467	0.0020447	2.6396	0.056506	0.12647
novel.338	3288.3	1.0605e-12	1.4517e-11	5.9858	0.011461	0.020227	0.67494	0.67181	0.74882
novel.2386	3288.2	1.0607e-12	1.4517e-11	13.011	0.00044173	0.0011566	1.984	0.12813	0.22773
novel.124	3284.8	1.0651e-12	1.4543e-11	3.7692	0.045576	0.068207	1.5084	0.23789	0.35441
Os03g0575500	3268.6	1.0863e-12	1.4799e-11	3.4861	0.055377	0.081231	2.6936	0.052945	0.1204
Os06g0491901	3266.6	1.089e-12	1.4801e-11	4.0582	0.037537	0.057458	1.0906	0.40917	0.52277
Os08g0297500	3252.5	1.108e-12	1.5023e-11	0.047856	0.95341	0.95948	0.32692	0.91308	0.9332
novel.2517	3243.6	1.1203e-12	1.5155e-11	10.194	0.0013972	0.0031588	1.1727	0.36842	0.48722
Os12g0557900	3235.5	1.1314e-12	1.527e-11	0.3846	0.68685	0.72362	1.1178	0.39526	0.51206
Os12g0610950	3226.4	1.1442e-12	1.5407e-11	10.828	0.0010623	0.0024823	2.4721	0.069313	0.14662
Os11g0549401	3224	1.1476e-12	1.5418e-11	9.3448	0.0020482	0.0044546	3.0695	0.034009	0.087247
Os10g0322600	3216.8	1.1579e-12	1.552e-11	8.76	0.0026948	0.0056872	2.1544	0.10307	0.19466
novel.1192	3213.2	1.1631e-12	1.5555e-11	2.231	0.13976	0.18379	1.1086	0.3999	0.51557
Os06g0539066	3207.4	1.1716e-12	1.5632e-11	15.141	0.00020401	0.0005876	1.9852	0.12793	0.22758
Os06g0331500	3202.3	1.179e-12	1.5695e-11	10.503	0.001221	0.002796	0.85001	0.55062	0.65052
Os01g0888200	3187.8	1.2007e-12	1.5947e-11	11.815	0.00070594	0.0017407	4.1974	0.010042	0.037192
novel.1248	3181.7	1.2099e-12	1.6033e-11	2.0737	0.15821	0.20487	2.2673	0.089396	0.17638
Os09g0428500	3176.2	1.2182e-12	1.6107e-11	23.023	1.9556e-05	7.7536e-05	3.4751	0.021536	0.062804
Os07g0297200	3162.2	1.24e-12	1.6358e-11	2.911	0.083523	0.11635	1.137	0.38566	0.50308
novel.412	3159.9	1.2436e-12	1.6369e-11	0.60268	0.55931	0.60766	0.3967	0.87038	0.90235
Os03g0812500	3157.1	1.2479e-12	1.6388e-11	6.3153	0.0095127	0.017201	1.8792	0.14666	0.25179
novel.3068	3150	1.2593e-12	1.6501e-11	0.86429	0.44012	0.4937	0.63661	0.69967	0.77192
novel.1420	3133.6	1.2859e-12	1.6811e-11	2.7738	0.092422	0.12733	1.3355	0.29828	0.42054
novel.528	3129.1	1.2932e-12	1.6869e-11	4.4292	0.029456	0.046437	2.1606	0.10226	0.19341
novel.433	3125.6	1.2989e-12	1.6907e-11	1.3186	0.29505	0.34968	1.1258	0.39123	0.5082
Os08g0141000	3110.1	1.3251e-12	1.7209e-11	2.005	0.1671	0.21467	0.57308	0.7462	0.80816
Os02g0246600	3095.5	1.3502e-12	1.7496e-11	3.892	0.041944	0.063274	0.84369	0.55476	0.6543
novel.2980	3086.3	1.3664e-12	1.7667e-11	18.243	7.4579e-05	0.0002439	4.3239	0.0088425	0.034087
Os10g0156300	3084.5	1.3695e-12	1.7668e-11	9.1708	0.0022202	0.0047755	0.94482	0.49101	0.599
novel.1361	3080.9	1.376e-12	1.7706e-11	2.7115	0.096811	0.13271	0.84271	0.55541	0.65437
Os06g0564300	3079.5	1.3785e-12	1.7706e-11	2.7498	0.094088	0.12941	0.39628	0.87066	0.90247
novel.2725	3077.4	1.3823e-12	1.7711e-11	26.195	8.9743e-06	4.0065e-05	4.4866	0.007527	0.030347
Os12g0255200	3075.9	1.385e-12	1.7711e-11	4.3489	0.031024	0.048477	0.93731	0.49556	0.60309
Os01g0349000	3067.2	1.4007e-12	1.7873e-11	4.633	0.025862	0.041475	1.2437	0.33613	0.4563
Os02g0118950	3054.7	1.4238e-12	1.8114e-11	3.1057	0.072502	0.10294	0.9835	0.46811	0.57897
Os02g0498100	3053.6	1.4258e-12	1.8114e-11	22.828	2.0564e-05	8.0873e-05	2.773	0.048143	0.11213
Os08g0198700	3046.2	1.4397e-12	1.8226e-11	16.353	0.00013563	0.00041694	0.34426	0.90301	0.92631
Os01g0373400	3045.6	1.4409e-12	1.8226e-11	2.2085	0.14224	0.18658	0.74832	0.61955	0.70743
Os10g0191201	3039.3	1.4527e-12	1.8298e-11	5.9271	0.011853	0.020852	1.607	0.20909	0.3236
Os10g0409566	3039.3	1.4528e-12	1.8298e-11	0.11046	0.8961	0.90807	0.41008	0.86161	0.89643
Os12g0283300	3033.4	1.4641e-12	1.84e-11	3.7244	0.046989	0.070177	1.2845	0.3188	0.44034
Os05g0396700	3004.9	1.5205e-12	1.9068e-11	4.911	0.021729	0.03564	1.1013	0.40367	0.51907
novel.1584	2986.4	1.5584e-12	1.9495e-11	26.735	7.917e-06	3.5755e-05	2.5529	0.06278	0.13638
Os05g0382550	2985.1	1.5612e-12	1.9495e-11	14.425	0.00026233	0.00073211	2.0988	0.11062	0.20504
Os05g0266900	2982.5	1.5665e-12	1.952e-11	0.8001	0.46646	0.51899	0.52108	0.78411	0.83814
Os01g0521200	2979.5	1.5729e-12	1.9558e-11	12.992	0.00044498	0.001164	2.2436	0.092099	0.17941
Os06g0318533	2973.9	1.5848e-12	1.9664e-11	12.214	0.00060186	0.0015137	4.2512	0.009512	0.035863
Os06g0135000	2960.7	1.6132e-12	1.9973e-11	35.164	1.3924e-06	8.0408e-06	3.4816	0.021382	0.062542
novel.901	2953.1	1.6297e-12	2.0136e-11	1.5243	0.24777	0.30091	2.5818	0.060605	0.1329
novel.992	2951.4	1.6336e-12	2.0141e-11	0.2833	0.75699	0.78722	0.73177	0.63118	0.71637
Os06g0648600	2948.4	1.6403e-12	2.0181e-11	15.97	0.00015396	0.0004626	2.5679	0.061637	0.13476
novel.2269	2939.8	1.6594e-12	2.0373e-11	2.8517	0.087243	0.12082	1.7136	0.18189	0.29355
Os09g0357300	2920.9	1.7028e-12	2.0862e-11	5.1686	0.018553	0.030951	1.9244	0.13834	0.24111
Os05g0429100	2912.5	1.7225e-12	2.1059e-11	2.6821	0.098958	0.13537	0.28188	0.93718	0.95234
novel.714	2907.4	1.7346e-12	2.1163e-11	2.4181	0.12089	0.16171	1.6247	0.20428	0.31828
Os01g0944200	2903	1.7451e-12	2.1235e-11	3.272	0.064376	0.092892	0.32381	0.91484	0.93484
novel.2077	2901.9	1.7478e-12	2.1235e-11	51.998	9.9909e-08	8.7536e-07	4.4854	0.0075359	0.030351
Os07g0223766	2900	1.7523e-12	2.1245e-11	13.472	0.00037132	0.00099313	2.4495	0.071266	0.14928
Os03g0104400	2896.9	1.76e-12	2.1295e-11	0.14737	0.86414	0.88041	0.2762	0.93999	0.95453
Os10g0496600	2882.7	1.7948e-12	2.1633e-11	2.4677	0.11639	0.1565	1.8113	0.16017	0.26912
novel.365	2882.5	1.7954e-12	2.1633e-11	6.0477	0.011063	0.019603	1.3315	0.29987	0.42187
Os10g0388500	2880.4	1.8004e-12	2.165e-11	7.6406	0.0046849	0.0092619	1.1883	0.36107	0.47946
Os03g0105401	2877.8	1.807e-12	2.1683e-11	1.6218	0.22838	0.28044	1.1543	0.37721	0.49576
Os01g0523000	2876.2	1.811e-12	2.1687e-11	0.12818	0.88059	0.89385	0.74651	0.62081	0.7086
novel.251	2868.9	1.8294e-12	2.1863e-11	1.9232	0.17844	0.2269	0.71743	0.64134	0.72509
novel.2366	2864.1	1.8419e-12	2.1967e-11	8.1531	0.0036198	0.0073991	1.1011	0.40374	0.51907
Os05g0370200	2845	1.8917e-12	2.2515e-11	4.3241	0.031526	0.049169	1.1017	0.40341	0.51903
novel.2542	2833.9	1.9214e-12	2.2823e-11	0.7988	0.46702	0.51936	0.80886	0.57794	0.67294
Os03g0229000	2815.7	1.9715e-12	2.3371e-11	0.55148	0.58666	0.63326	0.65717	0.68469	0.75898
Os08g0542500	2811.3	1.984e-12	2.3412e-11	0.22776	0.79885	0.8241	1.2028	0.35438	0.47368
novel.1382	2810.6	1.9859e-12	2.3412e-11	0.4681	0.6345	0.67541	1.1491	0.37974	0.49757
novel.1179	2810.2	1.9871e-12	2.3412e-11	0.54388	0.59085	0.63696	0.53499	0.77402	0.82982
Os12g0539700	2805	2.0018e-12	2.3492e-11	0.51345	0.60796	0.65155	1.4799	0.24696	0.36399
Os08g0367400	2805	2.0019e-12	2.3492e-11	7.9994	0.0039074	0.0079096	1.0969	0.40589	0.52103
Os01g0148100	2802.3	2.0096e-12	2.3536e-11	6.6677	0.0078311	0.014566	7.1615	0.00076207	0.0060021
Os12g0584200	2790.6	2.0434e-12	2.3883e-11	3.5457	0.05313	0.078295	0.22186	0.96391	0.97255
Os09g0107900	2788	2.0511e-12	2.3925e-11	1.6024	0.2321	0.28447	2.0561	0.11681	0.21333
novel.2983	2782.5	2.0672e-12	2.4065e-11	5.2901	0.017239	0.028991	3.2747	0.02692	0.074195
novel.3094	2778.6	2.079e-12	2.4154e-11	2.1144	0.15318	0.19938	0.21135	0.96788	0.97556
novel.806	2769.5	2.1063e-12	2.4424e-11	5.7893	0.012834	0.022362	2.9957	0.037043	0.09311
Os03g0282300	2754.9	2.1514e-12	2.4897e-11	10.83	0.0010614	0.0024812	1.6825	0.18942	0.30171
Os12g0590400	2748.5	2.1715e-12	2.508e-11	81.61	4.0352e-09	6.1251e-08	4.0098	0.01217	0.042665
novel.1643	2743.3	2.1879e-12	2.522e-11	5.0367	0.020109	0.033244	0.58261	0.73922	0.80286
novel.868	2738.3	2.204e-12	2.5354e-11	15.175	0.00020162	0.00058218	2.6075	0.058744	0.13009
Os01g0508300	2727.6	2.2386e-12	2.5702e-11	5.2768	0.017377	0.029188	1.1114	0.39846	0.51441
Os04g0173300	2718.7	2.2681e-12	2.5903e-11	22.525	2.2259e-05	8.6377e-05	2.988	0.037376	0.093583
Os08g0461400	2718.4	2.2691e-12	2.5903e-11	5.2983	0.017154	0.028888	1.6072	0.20902	0.32358
Os02g0616800	2717.6	2.2717e-12	2.5903e-11	5.8039	0.012727	0.022208	2.2711	0.088965	0.17576
Os07g0696000	2717	2.2739e-12	2.5903e-11	6.6647	0.0078437	0.014575	1.7363	0.17658	0.28752
novel.638	2715.6	2.2785e-12	2.5906e-11	3.3941	0.059056	0.086001	0.56894	0.74924	0.81009
Os12g0182900	2712.5	2.2887e-12	2.5972e-11	7.7031	0.0045377	0.009029	4.0531	0.011638	0.04132
Os01g0309451	2709.9	2.2975e-12	2.6021e-11	5.8998	0.012041	0.021137	1.251	0.33297	0.45349
Os06g0122500	2704.7	2.3155e-12	2.6173e-11	3.0103	0.077681	0.10936	0.9482	0.48898	0.59751
novel.3015	2698.5	2.3368e-12	2.6323e-11	1.1409	0.34421	0.39968	0.86892	0.53835	0.63972
Os11g0170900	2698.2	2.3377e-12	2.6323e-11	26.923	7.5828e-06	3.4378e-05	5.682	0.0025049	0.013656
Os02g0773800	2690.9	2.3631e-12	2.6557e-11	2.8605	0.086683	0.12007	1.7627	0.1706	0.28084
Os07g0129100	2681.7	2.3957e-12	2.6872e-11	0.33755	0.71848	0.7526	1.2085	0.35178	0.47109
Os10g0388701	2678.7	2.4065e-12	2.6941e-11	2.0427	0.16215	0.209	2.8276	0.045122	0.10702
novel.2359	2671.3	2.4333e-12	2.7138e-11	2.0774	0.15773	0.20439	1.2132	0.34966	0.46942
Os01g0362533	2671.2	2.4335e-12	2.7138e-11	0.082016	0.92164	0.93072	1.2063	0.35278	0.47209
novel.1177	2670	2.438e-12	2.7138e-11	0.18644	0.83169	0.85293	0.75826	0.61261	0.70157
Os02g0163400	2662.7	2.4646e-12	2.737e-11	23.055	1.9395e-05	7.7002e-05	4.6543	0.0063947	0.027021
Os04g0617200	2661	2.4711e-12	2.737e-11	1.1743	0.33429	0.38986	1.6041	0.20989	0.32441
Os01g0674150	2660.5	2.4728e-12	2.737e-11	7.4678	0.0051203	0.010024	1.8887	0.14487	0.24944
Os05g0579500	2651.3	2.5074e-12	2.7663e-11	8.7642	0.0026894	0.005678	4.1725	0.0103	0.037838
Os09g0467700	2650.9	2.5088e-12	2.7663e-11	7.8316	0.0042514	0.0085202	3.5953	0.018886	0.057098
Os11g0585200	2648.9	2.5165e-12	2.767e-11	0.89743	0.42717	0.4811	0.43408	0.84549	0.88423
Os02g0807700	2648.3	2.5189e-12	2.767e-11	5.2356	0.017815	0.029831	2.3463	0.080992	0.16412
Os07g0173601	2641.9	2.543e-12	2.7844e-11	27.896	6.0862e-06	2.8684e-05	4.8511	0.0053014	0.023659
Os07g0110650	2641.6	2.5443e-12	2.7844e-11	9.7292	0.0017187	0.003809	2.3522	0.080391	0.16313
novel.390	2632.7	2.579e-12	2.8171e-11	6.3787	0.0091826	0.016697	1.4166	0.2683	0.38839
Os11g0465200	2630.5	2.5875e-12	2.8211e-11	10.045	0.0014925	0.0033599	3.6097	0.018592	0.05656
Os12g0187500	2627.1	2.6008e-12	2.8304e-11	2.3458	0.12782	0.16992	0.91222	0.51096	0.6172
Os10g0372700	2616.4	2.6438e-12	2.8718e-11	5.3792	0.016341	0.027697	0.13513	0.98958	0.99131
Os06g0190800	2610.6	2.6671e-12	2.8917e-11	0.056387	0.94536	0.9522	0.49348	0.80397	0.85224
Os11g0150800	2607.4	2.6803e-12	2.9007e-11	11.278	0.00087938	0.0021123	1.1321	0.38808	0.50566
Os06g0580100	2595.4	2.7304e-12	2.9494e-11	6.7517	0.0074813	0.013959	4.2121	0.0098949	0.036832
Os11g0444400	2593.2	2.7394e-12	2.9537e-11	10.294	0.0013376	0.0030344	3.1786	0.030012	0.079804
novel.1259	2584.6	2.7762e-12	2.9879e-11	13.065	0.00043282	0.0011363	2.6776	0.053972	0.12211
Os10g0158000	2577.4	2.807e-12	3.0154e-11	17.835	8.4529e-05	0.00027142	3.0244	0.035832	0.090807
Os08g0278750	2576	2.8133e-12	3.0167e-11	0.49205	0.62032	0.66261	0.9667	0.47795	0.58875
Os02g0289700	2574.8	2.8187e-12	3.0169e-11	5.2008	0.018193	0.030421	1.5957	0.21219	0.32634
Os09g0129450	2572.9	2.8267e-12	3.02e-11	0.91274	0.42134	0.47498	0.33879	0.90623	0.92855
Os05g0501001	2571.2	2.8345e-12	3.0228e-11	4.7846	0.023508	0.0383	0.81422	0.57434	0.67021
Os03g0217900	2538.7	2.982e-12	3.1742e-11	0.098838	0.90644	0.91774	0.81607	0.5731	0.66957
Os08g0195650	2528.7	3.0296e-12	3.2191e-11	10.812	0.0010695	0.0024942	2.1287	0.10649	0.19959
Os07g0521600	2526.1	3.0419e-12	3.222e-11	4.1751	0.034748	0.053665	1.2334	0.34065	0.46029
novel.1541	2525.8	3.0434e-12	3.222e-11	1.8499	0.18935	0.23911	1.3306	0.3002	0.42201
Os06g0492000	2523.2	3.056e-12	3.2295e-11	8.3962	0.003212	0.006654	1.8585	0.15065	0.25675
Os04g0111350	2516.2	3.0902e-12	3.2598e-11	8.6163	0.002887	0.0060449	1.4106	0.2704	0.39076
Os06g0192300	2503	3.1556e-12	3.3215e-11	1.9522	0.17432	0.22268	0.76438	0.60836	0.69835
Os12g0455100	2501.6	3.1629e-12	3.3215e-11	12.857	0.00046841	0.0012161	1.1266	0.39084	0.50803
Os09g0395400	2501	3.1658e-12	3.3215e-11	23.505	1.7285e-05	6.9857e-05	3.643	0.017935	0.055341
Os12g0256600	2493.6	3.2033e-12	3.3549e-11	0.27008	0.76673	0.79559	0.47797	0.81499	0.86064
novel.2595	2487.5	3.2349e-12	3.3819e-11	1.7814	0.20022	0.25092	2.2238	0.09442	0.18191
Os04g0204200	2484.8	3.249e-12	3.3905e-11	2.3307	0.12932	0.17161	1.6288	0.20321	0.31703
novel.443	2470.5	3.3249e-12	3.4636e-11	18.296	7.3375e-05	0.0002401	5.4533	0.0030592	0.01571
Os11g0569800	2468.1	3.3375e-12	3.4706e-11	7.227	0.005805	0.011185	1.5669	0.22034	0.33555
Os04g0293700	2461.2	3.3751e-12	3.5034e-11	8.3029	0.003362	0.0069303	1.9751	0.1296	0.22979
Os07g0631500	2454.4	3.4131e-12	3.5366e-11	9.2551	0.0021349	0.0046209	2.1893	0.098616	0.18779
Os03g0441101	2442.7	3.4786e-12	3.598e-11	0.15898	0.85435	0.87256	0.39792	0.86959	0.902
novel.1119	2437.2	3.5101e-12	3.6243e-11	9.2036	0.0021866	0.0047112	2.1026	0.11008	0.20416
Os04g0420700	2434.7	3.5246e-12	3.6287e-11	2.8373	0.088174	0.1219	1.186	0.36216	0.4808
Os04g0429450	2434.3	3.5269e-12	3.6287e-11	8.0204	0.0038666	0.0078377	0.30834	0.92339	0.94094
Os04g0251825	2423.2	3.5918e-12	3.689e-11	0.14669	0.86471	0.88079	0.72766	0.63408	0.71883
Os11g0307600	2414	3.647e-12	3.7392e-11	1.0018	0.38913	0.44398	0.45794	0.82905	0.87187
Os03g0235400	2404.7	3.7035e-12	3.7904e-11	6.1603	0.010378	0.018571	2.6231	0.057646	0.12824
novel.1418	2389.2	3.8002e-12	3.8801e-11	3.3952	0.059011	0.085957	0.87443	0.53481	0.637
novel.823	2388.2	3.8066e-12	3.8801e-11	2.3425	0.12815	0.17023	2.7291	0.050736	0.11682
Os05g0128900	2387.5	3.8111e-12	3.8801e-11	7.2419	0.0057599	0.011105	2.2272	0.094023	0.18158
Os06g0288400	2383.3	3.8382e-12	3.9009e-11	1.131	0.3472	0.40227	1.5054	0.23884	0.35525
Os03g0243350	2378	3.8724e-12	3.9289e-11	22.873	2.0328e-05	7.9998e-05	3.6909	0.017033	0.053545
novel.3150	2370.1	3.9244e-12	3.9748e-11	3.2812	0.063954	0.092375	1.1219	0.39317	0.50992
Os07g0248800	2364.8	3.9595e-12	4.0006e-11	3.4154	0.058184	0.084901	2.6552	0.055452	0.1245
Os04g0203450	2362.8	3.9729e-12	4.0006e-11	1.1256	0.34883	0.40384	4.9765	0.004714	0.021624
Os01g0337160	2362.7	3.9739e-12	4.0006e-11	6.1385	0.010508	0.01875	1.6767	0.19085	0.30308
Os11g0287000	2362.2	3.9773e-12	4.0006e-11	16.292	0.00013837	0.00042336	7.4226	0.00062802	0.005296
Os07g0442800	2361.1	3.9846e-12	4.001e-11	0.64668	0.53694	0.5863	0.98048	0.46987	0.5809
Os09g0112100	2353.2	4.0384e-12	4.0481e-11	26.869	7.6764e-06	3.4749e-05	14.141	1.3333e-05	0.00044021
Os06g0614550	2349.5	4.0637e-12	4.0664e-11	25.009	1.1904e-05	5.1301e-05	2.6976	0.05269	0.12005
Os03g0575700	2348.1	4.0729e-12	4.0687e-11	24.771	1.2612e-05	5.3524e-05	4.5997	0.006741	0.028087
Os01g0548900	2346	4.0878e-12	4.0687e-11	1.191	0.32948	0.38471	0.81659	0.57275	0.66943
Os04g0676800	2345.8	4.089e-12	4.0687e-11	20.683	3.6617e-05	0.00013267	3.3834	0.023835	0.068113
novel.3357	2345.2	4.0937e-12	4.0687e-11	1.8045	0.19647	0.24692	0.89701	0.52047	0.62495
novel.2707	2343.7	4.1036e-12	4.0715e-11	4.7725	0.023686	0.038515	1.0633	0.42359	0.5355
novel.75	2340.9	4.1237e-12	4.0838e-11	15.444	0.00018384	0.00053798	2.6723	0.054319	0.1228
novel.989	2340	4.1299e-12	4.0838e-11	14.193	0.00028508	0.00078601	4.045	0.011736	0.041542
Os06g0696900	2334.4	4.1697e-12	4.1126e-11	1.8377	0.19123	0.24085	0.5739	0.7456	0.8078
novel.647	2332.7	4.1814e-12	4.1126e-11	23.491	1.7346e-05	7.0057e-05	6.7134	0.0010738	0.0076433
novel.1352	2332.3	4.1848e-12	4.1126e-11	5.6837	0.013649	0.023662	0.93044	0.49973	0.60704
novel.1306	2331.9	4.1872e-12	4.1126e-11	0.65307	0.53377	0.58314	1.0169	0.44901	0.56033
Os08g0137600	2309.6	4.3513e-12	4.2666e-11	0.43258	0.6562	0.69497	0.87417	0.53497	0.637
Os09g0270700	2308.2	4.3618e-12	4.2697e-11	3.639	0.049817	0.073948	1.9999	0.12553	0.22434
Os10g0491100	2306.4	4.3758e-12	4.2762e-11	7.6469	0.0046698	0.0092416	1.6931	0.18681	0.29918
Os09g0433400	2305.4	4.3831e-12	4.2762e-11	14.42	0.00026281	0.00073275	1.5666	0.22042	0.33555
Os03g0109900	2303.6	4.3968e-12	4.2824e-11	167.55	1.8602e-11	1.0066e-09	6.5305	0.0012403	0.008363
novel.3393	2296.1	4.4541e-12	4.3311e-11	6.7256	0.0075882	0.014145	0.13011	0.99056	0.99209
Os01g0725000	2293.1	4.4781e-12	4.3472e-11	14.516	0.000254	0.00071364	2.665	0.054797	0.12356
Os03g0779500	2283.1	4.5564e-12	4.4159e-11	2.0782	0.15764	0.20432	1.6856	0.18865	0.30106
Os04g0142400	2276.2	4.6122e-12	4.4626e-11	83.195	3.5071e-09	5.4948e-08	9.3706	0.00016849	0.0022424
Os11g0470966	2271.2	4.653e-12	4.4946e-11	2.8895	0.084849	0.11798	1.5946	0.21251	0.32647
novel.1063	2265.7	4.6977e-12	4.5302e-11	2.561	0.10842	0.147	1.5794	0.21677	0.3311
Os06g0140200	2251.6	4.8163e-12	4.637e-11	0.56607	0.57872	0.62618	0.31063	0.92215	0.94
Os06g0732000	2244.9	4.874e-12	4.6848e-11	9.3287	0.0020634	0.0044827	1.685	0.1888	0.30122
Os01g0223000	2235.9	4.9536e-12	4.7535e-11	0.080255	0.92325	0.93202	0.60999	0.71915	0.78683
Os02g0437901	2230.4	5.0019e-12	4.792e-11	1.266	0.30872	0.36404	1.3129	0.3072	0.4288
novel.726	2229.1	5.0139e-12	4.7953e-11	8.1509	0.0036236	0.0074043	1.0715	0.41922	0.53178
Os04g0384200	2228.2	5.0217e-12	4.7953e-11	4.9069	0.021785	0.035721	0.60138	0.72546	0.79111
Os06g0139200	2225.4	5.0473e-12	4.8118e-11	2.1723	0.14634	0.1915	1.7129	0.18204	0.29372
Os06g0241200	2217.1	5.1228e-12	4.8758e-11	1.8176	0.19438	0.24456	0.92122	0.5054	0.612
Os11g0576900	2209.5	5.1935e-12	4.9351e-11	3.3528	0.0608	0.088277	0.34898	0.90021	0.92446
novel.3179	2195.8	5.3243e-12	5.0492e-11	2.5423	0.10996	0.14896	1.0466	0.43261	0.54417
Os08g0527600	2195.2	5.3309e-12	5.0492e-11	6.3403	0.0093813	0.016988	0.49667	0.80168	0.85086
novel.332	2189.7	5.3844e-12	5.0916e-11	3.0813	0.07379	0.10459	0.72693	0.6346	0.71914
Os01g0382900	2185.8	5.4221e-12	5.1187e-11	33.228	2.0098e-06	1.1098e-05	1.6061	0.20932	0.32381
novel.375	2185	5.4305e-12	5.1187e-11	9.2685	0.0021217	0.0045956	2.0243	0.12166	0.21991
Os02g0272850	2178.6	5.4948e-12	5.1709e-11	5.2161	0.018025	0.030157	1.913	0.1404	0.2439
Os06g0470500	2174.2	5.5394e-12	5.2046e-11	2.0895	0.15623	0.20288	10.547	8.3418e-05	0.0014064
Os10g0507500	2165	5.6335e-12	5.281e-11	25.922	9.5679e-06	4.2392e-05	9.7736	0.00013153	0.0018702
novel.2449	2164.5	5.6389e-12	5.281e-11	6.007	0.011323	0.020002	0.64087	0.69656	0.76943
novel.2910	2162.3	5.6618e-12	5.2906e-11	1.0703	0.36622	0.42128	2.4764	0.068941	0.14619
Os11g0278300	2161.8	5.6672e-12	5.2906e-11	16.335	0.0001364	0.00041867	2.6047	0.05894	0.13023
Os06g0272700	2158.9	5.6978e-12	5.3107e-11	8.9567	0.0024546	0.0052181	1.6236	0.20458	0.31856
Os08g0476700	2154.1	5.7481e-12	5.349e-11	4.7295	0.024335	0.039394	0.87144	0.53673	0.63824
novel.458	2114.7	6.1883e-12	5.7495e-11	3.2444	0.065647	0.094493	1.4785	0.24742	0.36421
novel.2896	2111.6	6.2247e-12	5.7618e-11	10.413	0.0012698	0.0028987	0.42398	0.85233	0.88946
Os11g0554200	2110.1	6.2421e-12	5.7618e-11	3.1383	0.070823	0.10085	0.68933	0.66144	0.7415
Os02g0108700	2109.9	6.2442e-12	5.7618e-11	4.9752	0.020884	0.034389	1.403	0.27313	0.3937
Os01g0327100	2109.6	6.2484e-12	5.7618e-11	6.2422	0.0099109	0.017832	0.45098	0.83388	0.87553
Os07g0413300	2109.4	6.2509e-12	5.7618e-11	2.058	0.16019	0.20688	4.8738	0.0051894	0.023328
Os08g0535050	2107.4	6.2744e-12	5.7744e-11	20.53	3.8219e-05	0.00013796	2.2881	0.087092	0.17312
Os05g0330700	2100.5	6.3577e-12	5.8419e-11	27.832	6.1733e-06	2.9001e-05	4.0622	0.01153	0.04101
Os05g0547600	2098	6.3873e-12	5.8599e-11	17	0.00010995	0.00034341	1.0005	0.45834	0.56991
novel.1232	2097.1	6.399e-12	5.8614e-11	3.9668	0.039892	0.060521	1.9338	0.13668	0.23872
novel.3099	2094.5	6.4299e-12	5.8805e-11	8.183	0.0035665	0.0073029	3.7369	0.016215	0.051808
novel.133	2088.8	6.5002e-12	5.9355e-11	15.313	0.0001923	0.00055883	2.6938	0.052932	0.1204
Os05g0318300	2084.9	6.5498e-12	5.9715e-11	3.9499	0.040346	0.061178	0.074611	0.9979	0.99825
Os06g0159900	2061.2	6.8555e-12	6.2404e-11	21.961	2.584e-05	9.8701e-05	9.3644	0.00016915	0.0022424
Os11g0422000	2059.2	6.8825e-12	6.2553e-11	0.54436	0.59059	0.63691	0.98754	0.46577	0.57665
novel.730	2058	6.8974e-12	6.2591e-11	3.4881	0.055302	0.081162	0.84378	0.5547	0.6543
novel.2785	2055.4	6.9324e-12	6.2794e-11	3.1693	0.069263	0.098918	2.1787	0.099954	0.19008
novel.2375	2054.3	6.948e-12	6.2794e-11	5.9573	0.01165	0.020525	1.9575	0.13256	0.23347
Os09g0362800	2054	6.9521e-12	6.2794e-11	16.028	0.00015098	0.00045433	5.3601	0.0033235	0.016744
Os01g0962000	2053	6.9647e-12	6.2811e-11	6.4068	0.0090404	0.016453	2.7243	0.051031	0.11727
Os01g0873300	2050.4	7.0003e-12	6.3035e-11	11.626	0.00076218	0.0018652	2.8026	0.04648	0.10915
Os12g0434801	2046.4	7.0561e-12	6.3436e-11	1.6303	0.22678	0.2786	1.2602	0.32902	0.44998
Os07g0221300	2045.6	7.0665e-12	6.3436e-11	5.7058	0.013473	0.023392	1.5082	0.23797	0.35441
novel.60	2043.9	7.0903e-12	6.3552e-11	18.76	6.3807e-05	0.00021364	3.4025	0.023336	0.067047
Os10g0488300	2038.7	7.1625e-12	6.4101e-11	1.4666	0.26012	0.3138	2.7201	0.051287	0.11769
Os07g0277600	2037.9	7.1739e-12	6.4105e-11	1.7187	0.21078	0.26187	0.51864	0.78588	0.8393
novel.1632	2028.5	7.307e-12	6.5194e-11	0.46732	0.63497	0.67579	0.57475	0.74498	0.80743
Os10g0494950	2025.5	7.3502e-12	6.548e-11	1.928	0.17775	0.22648	14.52	1.1236e-05	0.00040507
Os03g0789433	2022.5	7.3947e-12	6.5726e-11	0.70773	0.50755	0.55807	0.26082	0.94732	0.96013
novel.1566	2022.1	7.4004e-12	6.5726e-11	0.63672	0.54191	0.59063	0.89848	0.51954	0.62422
Os10g0315400	2020.8	7.4195e-12	6.5796e-11	0.15873	0.85455	0.87262	0.92179	0.50504	0.61183
Os08g0208200	2015.5	7.4977e-12	6.6388e-11	21.815	2.687e-05	0.00010203	2.7284	0.050777	0.11683
Os06g0572000	2007.3	7.621e-12	6.7378e-11	0.56769	0.57784	0.62582	0.10635	0.99448	0.99533
Os04g0485601	2002.3	7.6976e-12	6.7941e-11	0.33635	0.7193	0.75333	0.80948	0.57752	0.67272
novel.898	2001.6	7.7078e-12	6.7941e-11	6.0523	0.011034	0.01957	2.7113	0.051828	0.11864
Os01g0346400	1993.5	7.8337e-12	6.8922e-11	3.4869	0.055348	0.081208	0.83653	0.55948	0.65737
Os11g0474100	1992.9	7.8428e-12	6.8922e-11	9.9307	0.0015701	0.0035117	5.2226	0.0037611	0.018378
Os08g0300501	1989.8	7.8921e-12	6.9251e-11	5.51	0.015118	0.025863	11.592	4.6834e-05	0.00097468
Os12g0465600	1960.6	8.3712e-12	7.3346e-11	1.5172	0.24925	0.30233	2.3227	0.083406	0.16802
Os09g0130500	1959.5	8.3907e-12	7.3406e-11	0.59078	0.56553	0.61374	0.34747	0.90111	0.92501
Os03g0395801	1955.4	8.4613e-12	7.3913e-11	1.9799	0.1705	0.21846	1.1254	0.39144	0.50835
Os03g0848700	1953.3	8.4973e-12	7.4117e-11	7.4621	0.0051353	0.010051	1.4457	0.25827	0.37695
Os08g0285301	1942.2	8.6926e-12	7.5707e-11	6.5178	0.008502	0.01562	0.50412	0.79634	0.84754
Os12g0145566	1938.9	8.7517e-12	7.6066e-11	0.50321	0.61384	0.65689	0.40811	0.86291	0.89747
novel.1676	1938.5	8.7602e-12	7.6066e-11	2.4819	0.11513	0.15499	0.77105	0.60374	0.69605
Os02g0792100	1937.8	8.7729e-12	7.6066e-11	26.517	8.3257e-06	3.7456e-05	4.8973	0.005076	0.022942
novel.3382	1934.4	8.8345e-12	7.6487e-11	17.343	9.861e-05	0.00031228	3.2432	0.027893	0.075821
novel.2169	1932.3	8.8719e-12	7.6697e-11	1.7696	0.20217	0.25299	1.618	0.20608	0.32
Os10g0348900	1927.1	8.9688e-12	7.742e-11	49.406	1.4225e-07	1.1961e-06	6.7184	0.0010696	0.0076231
Os07g0187001	1923.9	9.0272e-12	7.769e-11	0.5635	0.58011	0.62734	0.75946	0.61178	0.70089
Os11g0549665	1923.8	9.0301e-12	7.769e-11	0.7101	0.50645	0.55707	0.33937	0.90589	0.92845
Os06g0488200	1923.3	9.0398e-12	7.769e-11	11.449	0.00081936	0.0019894	1.1128	0.39777	0.51405
Os10g0135700	1915.3	9.1913e-12	7.8875e-11	5.4318	0.015836	0.02695	2.6617	0.055015	0.12382
novel.3226	1913.8	9.2203e-12	7.9008e-11	0.19299	0.82638	0.8486	0.42265	0.85322	0.89008
Os11g0298200	1905	9.3912e-12	8.0355e-11	5.8405	0.01246	0.021794	1.4152	0.26878	0.38889
Os09g0566400	1901.4	9.4633e-12	8.0853e-11	3.3756	0.05983	0.086999	0.81497	0.57383	0.66989
Os01g0361000	1899.6	9.4978e-12	8.1029e-11	1.78	0.20045	0.25111	2.899	0.041473	0.1009
Os05g0202500	1892.2	9.647e-12	8.2045e-11	264.47	5.5234e-13	1.1111e-10	137.59	7.427e-13	4.3404e-09
Os07g0236200	1891.7	9.6574e-12	8.2045e-11	8.6829	0.0027961	0.0058736	0.65501	0.68626	0.76043
Os07g0140566	1891.6	9.6589e-12	8.2045e-11	0.62013	0.55031	0.59889	1.2103	0.35097	0.47043
Os11g0574333	1890.5	9.682e-12	8.2075e-11	15.282	0.00019437	0.00056372	2.727	0.050861	0.11697
Os12g0239300	1890.1	9.6905e-12	8.2075e-11	0.72929	0.49761	0.54879	1.4973	0.24138	0.35775
Os08g0411800	1886.2	9.7712e-12	8.2638e-11	6.5018	0.008577	0.015733	1.5822	0.21599	0.33034
Os11g0427401	1885	9.7948e-12	8.2718e-11	0.83554	0.4517	0.50502	0.40155	0.86722	0.90058
Os08g0537002	1882.8	9.8422e-12	8.2998e-11	27.801	6.2161e-06	2.9108e-05	5.1236	0.004116	0.019588
Os10g0320001	1864.1	1.0241e-11	8.6233e-11	0.22652	0.79982	0.82494	1.684	0.18905	0.30144
Os06g0146900	1859.6	1.0341e-11	8.6956e-11	0.35943	0.70357	0.73935	1.0636	0.42344	0.5355
Os03g0372950	1857.6	1.0385e-11	8.7196e-11	7.7251	0.0044871	0.0089374	1.4732	0.24914	0.36637
novel.178	1852.5	1.0501e-11	8.8047e-11	2.1297	0.15134	0.19742	1.2609	0.3287	0.44981
Os07g0541600	1845.4	1.0662e-11	8.9268e-11	3.2402	0.065846	0.094733	1.3127	0.30728	0.4288
Os01g0280200	1839.7	1.0795e-11	9.0248e-11	4.5402	0.027434	0.043649	1.7475	0.17403	0.2848
novel.1066	1831.4	1.0992e-11	9.1764e-11	8.9638	0.0024464	0.0052065	1.679	0.19029	0.30251
novel.1186	1830.1	1.1024e-11	9.1903e-11	0.28606	0.75498	0.78535	0.95836	0.4829	0.59275
Os07g0134000	1825.6	1.1131e-11	9.2661e-11	11.45	0.00081931	0.0019894	0.43899	0.84213	0.88163
Os12g0552500	1823.8	1.1176e-11	9.2908e-11	7.293	0.0056075	0.01083	2.1132	0.10861	0.20197
Os11g0579300	1822.6	1.1205e-11	9.2958e-11	2.0819	0.15717	0.2038	1.6838	0.18909	0.30144
Os02g0173300	1821.8	1.1224e-11	9.2958e-11	15.589	0.00017499	0.00051699	3.546	0.019926	0.059687
Os01g0961300	1821.6	1.123e-11	9.2958e-11	11.633	0.00075992	0.0018605	2.1781	0.10003	0.19017
Os02g0438700	1815.3	1.1386e-11	9.4114e-11	34.408	1.6037e-06	9.0992e-06	5.7441	0.0023745	0.013103
novel.1372	1813.8	1.1425e-11	9.4305e-11	36.107	1.1712e-06	6.9915e-06	5.163	0.0039704	0.019113
Os11g0438400	1811.8	1.1475e-11	9.4457e-11	0.027293	0.97312	0.9763	0.79194	0.58941	0.68194
Os07g0696100	1811.7	1.1476e-11	9.4457e-11	12.335	0.00057382	0.0014525	2.5866	0.06025	0.13237
novel.214	1806.9	1.1598e-11	9.5331e-11	2.9683	0.080096	0.11225	4.3664	0.0084758	0.033154
Os07g0140232	1805.1	1.1644e-11	9.5457e-11	3.1452	0.070474	0.10043	1.4775	0.24775	0.36461
Os11g0170400	1805.1	1.1646e-11	9.5457e-11	1.6619	0.22092	0.27249	0.25862	0.94833	0.96082
Os11g0547800	1797.2	1.1851e-11	9.6996e-11	2.0886	0.15634	0.20298	1.1062	0.40113	0.51662
Os01g0693466	1794.2	1.193e-11	9.7508e-11	9.2264	0.0021635	0.0046686	1.3293	0.30072	0.42233
Os08g0408300	1792	1.1989e-11	9.7856e-11	0.21869	0.80593	0.83052	0.16823	0.98171	0.98593
Os07g0652900	1787.4	1.2114e-11	9.8735e-11	12.465	0.00054529	0.0013902	3.1714	0.030262	0.080241
Os07g0417766	1785.6	1.2162e-11	9.8988e-11	7.5036	0.0050265	0.0098507	0.59543	0.72982	0.79477
Os01g0552100	1760.5	1.2868e-11	1.0459e-10	5.0475	0.019976	0.033071	2.0147	0.12318	0.22156
novel.420	1759.3	1.2905e-11	1.0475e-10	4.1471	0.035396	0.05455	1.6448	0.19899	0.31268
Os01g0259900	1757.3	1.2962e-11	1.0506e-10	0.31459	0.7345	0.76692	3.9691	0.012695	0.043654
Os12g0204100	1756.5	1.2987e-11	1.0512e-10	1.1905	0.32962	0.38479	1.0749	0.41741	0.53017
Os04g0616900	1755.2	1.3026e-11	1.0529e-10	1.2569	0.31117	0.36663	0.39561	0.8711	0.9026
novel.3284	1751	1.315e-11	1.0607e-10	2.3574	0.12668	0.16875	1.5898	0.21384	0.32792
Os01g0148400	1750.7	1.3159e-11	1.0607e-10	0.15118	0.86091	0.87804	1.2649	0.32701	0.44838
Os03g0165375	1749.3	1.3201e-11	1.0626e-10	12.263	0.00059037	0.0014865	2.5537	0.062713	0.13629
novel.1788	1748.6	1.3222e-11	1.0629e-10	38.324	7.9111e-07	4.982e-06	6.1446	0.0016951	0.010365
Os05g0326400	1746.9	1.3273e-11	1.0654e-10	3.9736	0.039712	0.060279	0.66903	0.67609	0.75227
novel.92	1741	1.3455e-11	1.0786e-10	7.3292	0.0055025	0.010644	1.803	0.16189	0.27108
Os07g0237900	1727.5	1.3878e-11	1.111e-10	3.4106	0.058377	0.08516	0.26642	0.9447	0.95798
novel.2081	1726.1	1.3924e-11	1.1131e-10	46.509	2.1528e-07	1.6615e-06	6.0556	0.0018249	0.010916
Os12g0173400	1724.8	1.3966e-11	1.115e-10	1.233	0.31768	0.37295	1.5026	0.23971	0.35618
Os11g0590400	1723.8	1.3999e-11	1.1161e-10	2.466	0.11654	0.15667	0.48324	0.81125	0.85701
novel.2699	1720.7	1.4101e-11	1.1227e-10	1.087	0.36087	0.41573	0.35513	0.89651	0.92174
Os02g0306100	1715.1	1.4283e-11	1.1357e-10	2.9958	0.078504	0.11039	1.6307	0.20269	0.31655
novel.1573	1711.9	1.4391e-11	1.1427e-10	0.23475	0.79345	0.81922	1.6652	0.19375	0.30619
novel.2794	1709.7	1.4464e-11	1.1469e-10	97.41	1.1007e-09	2.257e-08	10.867	6.9595e-05	0.0012514
Os06g0208151	1703.5	1.4675e-11	1.1621e-10	0.59489	0.56337	0.61151	0.97133	0.47522	0.58566
Os04g0321500	1686.3	1.5285e-11	1.2087e-10	2.2831	0.13419	0.1775	0.57333	0.74602	0.80811
Os11g0576975	1684.8	1.5337e-11	1.2112e-10	2.1253	0.15186	0.19783	1.7394	0.17586	0.28667
Os11g0485500	1682.3	1.5427e-11	1.2167e-10	0.71177	0.50567	0.55653	1.2876	0.31749	0.43936
Os05g0132800	1676.8	1.563e-11	1.2303e-10	10.982	0.00099556	0.0023507	1.8021	0.16209	0.27126
Os08g0174800	1676.5	1.5642e-11	1.2303e-10	2.2812	0.13439	0.17773	0.89118	0.52414	0.62794
Os02g0297200	1675.3	1.5689e-11	1.2324e-10	4.6581	0.025455	0.040901	0.76921	0.60501	0.69628
Os02g0278400	1674.6	1.5712e-11	1.2325e-10	9.7303	0.0017179	0.0038085	2.4209	0.073829	0.15353
Os02g0570300	1671.8	1.5819e-11	1.2392e-10	0.13181	0.87745	0.89133	0.37696	0.88302	0.91205
Os06g0587300	1669.7	1.5898e-11	1.2438e-10	1.7759	0.20113	0.25185	0.093644	0.99608	0.9966
Os11g0250100	1659.7	1.6287e-11	1.2725e-10	1.151	0.34116	0.397	1.8877	0.14505	0.24968
novel.3302	1658.9	1.6316e-11	1.2728e-10	21.878	2.6419e-05	0.00010058	1.8623	0.1499	0.25577
Os09g0428300	1657.9	1.6357e-11	1.2728e-10	2.4529	0.11771	0.15807	2.1065	0.10954	0.20341
Os10g0370800	1657.9	1.6357e-11	1.2728e-10	4.0115	0.038721	0.059058	1.2965	0.31387	0.43517
novel.183	1656.8	1.6398e-11	1.2744e-10	0.86425	0.44013	0.4937	0.87149	0.5367	0.63824
novel.1100	1655.9	1.6435e-11	1.2755e-10	8.8207	0.002618	0.0055454	2.2325	0.09339	0.18079
Os03g0621700	1653	1.6552e-11	1.2829e-10	0.50214	0.61446	0.65722	0.65903	0.68334	0.75779
Os09g0120800	1649.7	1.6685e-11	1.289e-10	35.862	1.2247e-06	7.266e-06	3.4429	0.022315	0.064667
Os12g0568100	1649.5	1.6691e-11	1.289e-10	0.37375	0.694	0.7305	0.78222	0.59606	0.68882
novel.3376	1649.4	1.6697e-11	1.289e-10	2.2113	0.14193	0.18623	1.1492	0.3797	0.49757
Os12g0435000	1648.6	1.6727e-11	1.2896e-10	0.87493	0.43591	0.49	0.4585	0.82866	0.87162
Os12g0558400	1642.7	1.6969e-11	1.3065e-10	0.65292	0.53385	0.58314	0.20486	0.97021	0.97724
novel.1776	1640.6	1.7057e-11	1.3116e-10	31.616	2.7654e-06	1.4507e-05	5.7849	0.0022929	0.012822
novel.3333	1632.9	1.738e-11	1.3347e-10	3.0019	0.078156	0.11001	1.7298	0.17807	0.28955
novel.1679	1631.5	1.7439e-11	1.3375e-10	5.9665	0.011588	0.020429	1.4579	0.25416	0.37245
novel.1143	1628.4	1.7572e-11	1.3459e-10	1.0597	0.36965	0.42458	0.6095	0.71951	0.78683
Os04g0489900	1624	1.7763e-11	1.3588e-10	1.7829	0.19998	0.25068	0.43663	0.84375	0.88272
Os08g0102800	1623.1	1.7803e-11	1.36e-10	28.647	5.1573e-06	2.495e-05	6.1009	0.0017574	0.010588
Os09g0355400	1619.9	1.7942e-11	1.3688e-10	20.525	3.8277e-05	0.00013808	2.6779	0.053954	0.12211
novel.2215	1618.3	1.8012e-11	1.3724e-10	2.4293	0.11987	0.16052	1.2429	0.33646	0.45663
Os01g0611300	1616.2	1.8108e-11	1.3779e-10	1.5394	0.24466	0.29769	0.60113	0.72564	0.79117
Os12g0477050	1611	1.8342e-11	1.3939e-10	3.4285	0.057651	0.08425	2.4943	0.067443	0.14384
Os10g0188000	1607.6	1.8498e-11	1.404e-10	1.9567	0.17371	0.22213	0.97997	0.47017	0.58111
Os04g0204300	1604.5	1.8638e-11	1.412e-10	1.989	0.16925	0.21705	1.566	0.22062	0.33576
novel.1936	1604.2	1.8653e-11	1.412e-10	8.6172	0.0028858	0.0060446	1.954	0.13316	0.2343
Os11g0118200	1596.3	1.9023e-11	1.4382e-10	33.83	1.79e-06	9.9816e-06	6.9915	0.0008665	0.0066009
novel.3440	1594	1.9134e-11	1.4447e-10	14.742	0.00023446	0.00066546	2.5407	0.063721	0.13766
Os02g0233566	1589.8	1.9335e-11	1.458e-10	16.45	0.00013138	0.00040538	3.2116	0.028909	0.07793
novel.2271	1586.1	1.9516e-11	1.4693e-10	1.3361	0.29066	0.34504	2.4017	0.0756	0.15634
Os06g0658200	1585.7	1.9536e-11	1.4693e-10	4.1038	0.03642	0.055966	1.0236	0.44527	0.55625
Os04g0128300	1583.4	1.9652e-11	1.4762e-10	1.9264	0.17799	0.22666	0.5526	0.76118	0.81951
Os03g0735400	1582.3	1.9705e-11	1.4783e-10	0.19711	0.82306	0.84578	0.057398	0.999	0.99917
Os02g0330601	1579.4	1.9851e-11	1.4873e-10	0.51096	0.60938	0.65284	1.5494	0.22545	0.34115
novel.95	1567.4	2.0467e-11	1.5315e-10	8.2806	0.003399	0.0069967	0.99826	0.4596	0.57098
novel.721	1566.7	2.0504e-11	1.5323e-10	2.9285	0.082456	0.11503	6.8206	0.00098791	0.0072257
novel.3439	1564.6	2.0609e-11	1.5382e-10	4.2471	0.033148	0.051452	0.7528	0.61642	0.70496
Os11g0141550	1554.3	2.116e-11	1.5773e-10	3.5717	0.052186	0.077112	0.24943	0.95247	0.96402
novel.1803	1544.1	2.1727e-11	1.6175e-10	6.4838	0.008663	0.015875	1.0822	0.41358	0.5268
Os07g0635600	1541.7	2.1859e-11	1.6252e-10	0.3984	0.67787	0.71468	0.98177	0.46912	0.5801
Os01g0311300	1534.8	2.2256e-11	1.6527e-10	6.7536	0.0074738	0.013954	1.6755	0.19115	0.30347
Os01g0944100	1532.9	2.2364e-11	1.6586e-10	8.9817	0.0024259	0.0051719	5.7015	0.0024632	0.013466
Os04g0204400	1530.6	2.2502e-11	1.6667e-10	4.4365	0.029318	0.046245	0.93315	0.49809	0.60554
Os01g0784000	1526.2	2.2761e-11	1.682e-10	12.739	0.00049028	0.001265	1.7875	0.16518	0.27495
novel.661	1526.1	2.2766e-11	1.682e-10	0.55028	0.58732	0.63379	0.68781	0.66252	0.74243
Os11g0640800	1522.9	2.296e-11	1.6942e-10	1.0073	0.38722	0.44223	0.73721	0.62734	0.71396
novel.639	1518.5	2.3227e-11	1.7117e-10	6.1346	0.010531	0.018781	2.9575	0.038729	0.096026
Os03g0643900	1514.4	2.3477e-11	1.728e-10	5.6669	0.013783	0.023853	1.3625	0.28798	0.40948
Os05g0392900	1509.8	2.3762e-11	1.7467e-10	3.8327	0.043657	0.065637	0.36477	0.89062	0.91715
Os01g0518800	1508.1	2.3874e-11	1.7515e-10	0.15587	0.85696	0.87477	0.4955	0.80252	0.85132
Os09g0369400	1507.8	2.3893e-11	1.7515e-10	15.983	0.00015327	0.00046075	5.1145	0.0041502	0.019703
Os02g0600650	1507.4	2.3917e-11	1.7515e-10	10.73	0.0011077	0.0025679	1.7054	0.18384	0.29588
novel.2343	1506.1	2.3997e-11	1.7552e-10	10.132	0.0014357	0.0032433	0.86932	0.53809	0.63954
Os06g0653300	1505	2.4067e-11	1.7571e-10	14.502	0.00025525	0.00071613	0.89972	0.51876	0.62392
novel.209	1504.8	2.4083e-11	1.7571e-10	10.391	0.0012818	0.0029205	1.7771	0.16743	0.2773
novel.467	1504	2.4135e-11	1.7587e-10	1.0611	0.3692	0.42423	1.7387	0.17601	0.28677
Os10g0410750	1498.6	2.4483e-11	1.7818e-10	0.29486	0.7486	0.77968	1.4047	0.27251	0.39328
Os04g0293300	1498	2.4523e-11	1.7822e-10	16.685	0.0001217	0.00037792	3.4964	0.021039	0.061908
Os11g0303400	1497.6	2.4549e-11	1.7822e-10	82.136	3.8508e-09	5.9066e-08	1.7143	0.18173	0.29346
Os07g0446400	1495.5	2.4685e-11	1.7898e-10	9.1001	0.0022947	0.0049158	1.1168	0.39577	0.51249
Os04g0224200	1489.8	2.5065e-11	1.8151e-10	0.27536	0.76283	0.79196	0.27623	0.93998	0.95453
Os11g0211200	1486.3	2.5303e-11	1.8301e-10	0.75733	0.485	0.53655	1.0431	0.4345	0.54607
novel.1933	1484.3	2.5434e-11	1.8373e-10	21.439	2.9741e-05	0.00011077	3.5757	0.019292	0.058154
novel.2748	1483.1	2.5519e-11	1.8412e-10	6.3633	0.0092615	0.016815	2.5868	0.060238	0.13237
novel.2279	1479.2	2.5786e-11	1.8582e-10	17.989	8.0604e-05	0.00026068	2.1176	0.10801	0.20142
novel.140	1475.4	2.6055e-11	1.8752e-10	2.63	0.10291	0.14025	3.5019	0.020912	0.061721
Os01g0302100	1470.3	2.6414e-11	1.8987e-10	1.5885	0.23482	0.28733	0.37975	0.88126	0.91055
Os06g0147100	1464.4	2.6841e-11	1.927e-10	78.321	5.4424e-09	7.7143e-08	6.0269	0.001869	0.0111
novel.2798	1458.1	2.731e-11	1.9583e-10	24.783	1.2577e-05	5.3455e-05	4.0395	0.011803	0.041652
Os11g0579400	1453.8	2.7637e-11	1.9793e-10	0.086971	0.91713	0.92713	0.57719	0.74319	0.80579
Os01g0578500	1452.4	2.774e-11	1.9843e-10	1.9897	0.16915	0.21702	0.57723	0.74317	0.80579
Os11g0182900	1450.3	2.7905e-11	1.9936e-10	14.495	0.00025592	0.00071765	0.65276	0.6879	0.76152
Os03g0300700	1449.5	2.7961e-11	1.9952e-10	5.1766	0.018463	0.030819	0.56653	0.751	0.81141
Os12g0539751	1449	2.8004e-11	1.9958e-10	6.8849	0.0069624	0.013104	0.60741	0.72104	0.78791
novel.330	1443	2.8469e-11	2.0264e-10	0.15234	0.85993	0.87735	0.56802	0.74991	0.81067
Os12g0109600	1437.7	2.8894e-11	2.0542e-10	4.7447	0.024104	0.039117	1.233	0.34082	0.46041
novel.2013	1430.3	2.9491e-11	2.0941e-10	0.1387	0.87153	0.88701	0.47022	0.82046	0.86485
Os09g0534600	1427.9	2.9693e-11	2.1059e-10	0.39908	0.67744	0.71448	0.23075	0.96039	0.96985
Os11g0701700	1425.9	2.9858e-11	2.115e-10	6.5779	0.0082252	0.015202	1.0862	0.41148	0.52493
Os08g0445500	1422.4	3.0148e-11	2.133e-10	2.0273	0.16415	0.21129	4.4878	0.0075185	0.030344
Os12g0450500	1420.2	3.0339e-11	2.1432e-10	17.435	9.5787e-05	0.00030473	1.2262	0.34382	0.46361
Os12g0254825	1419.9	3.0366e-11	2.1432e-10	0.51716	0.60585	0.65012	1.034	0.43948	0.55079
Os04g0320700	1418	3.053e-11	2.1502e-10	14.855	0.00022533	0.00064202	1.5255	0.23265	0.34915
Os10g0124900	1417.9	3.0538e-11	2.1502e-10	4.17	0.034865	0.053816	3.3108	0.025849	0.072107
Os07g0196200	1413.2	3.0946e-11	2.1763e-10	46.513	2.1515e-07	1.6615e-06	5.0298	0.0044867	0.020793
Os12g0212400	1412.3	3.1021e-11	2.1789e-10	8.5302	0.0030095	0.0062678	2.4216	0.073766	0.15347
Os03g0327700	1411.7	3.1078e-11	2.1803e-10	0.98499	0.39498	0.44961	0.51552	0.78814	0.84125
Os12g0117900	1408.7	3.1338e-11	2.1959e-10	1.1468	0.34243	0.398	1.28	0.32067	0.44185
novel.1312	1405.9	3.1589e-11	2.2108e-10	7.7657	0.0043955	0.0087729	3.1048	0.032656	0.084706
Os08g0388300	1404.8	3.1686e-11	2.215e-10	0.058526	0.94335	0.95035	0.38136	0.88024	0.90998
Os11g0146200	1401.6	3.1973e-11	2.2324e-10	51.41	1.081e-07	9.3593e-07	7.0413	0.00083436	0.0064327
novel.1630	1400.2	3.2104e-11	2.2388e-10	0.68369	0.5189	0.56883	0.41477	0.8585	0.89415
novel.1998	1399.3	3.2193e-11	2.2423e-10	11.646	0.00075603	0.0018533	2.3085	0.084905	0.16986
Os10g0161100	1397.2	3.2386e-11	2.2531e-10	0.91914	0.41892	0.47272	1.1792	0.36533	0.48412
Os02g0824800	1394.5	3.2628e-11	2.2667e-10	2.0903	0.15614	0.20281	0.51659	0.78736	0.84074
Os11g0256300	1394.2	3.2659e-11	2.2667e-10	0.71607	0.50368	0.55487	2.082	0.11301	0.20795
novel.1863	1390.7	3.2991e-11	2.287e-10	10.129	0.0014377	0.0032465	1.007	0.45463	0.56674
novel.1033	1387.8	3.3263e-11	2.3032e-10	6.223	0.010018	0.017987	2.4964	0.067267	0.14363
Os12g0263800	1386.7	3.3373e-11	2.308e-10	70.468	1.1673e-08	1.4422e-07	8.0835	0.00039239	0.0038029
Os05g0309000	1385.1	3.3523e-11	2.3157e-10	0.15332	0.8591	0.87665	1.7265	0.17885	0.29049
Os02g0287700	1383.3	3.37e-11	2.3252e-10	1.1332	0.34652	0.40188	0.30377	0.92586	0.9428
novel.2879	1381.5	3.388e-11	2.3348e-10	2.552	0.10915	0.14797	1.3379	0.29736	0.41955
Os03g0583700	1371.9	3.4835e-11	2.3978e-10	5.413	0.016014	0.027221	0.70616	0.64937	0.73204
novel.429	1371.2	3.4901e-11	2.3996e-10	0.43257	0.6562	0.69497	1.1268	0.39074	0.508
novel.1099	1365.5	3.5485e-11	2.4368e-10	47.321	1.9124e-07	1.5185e-06	6.4061	0.0013699	0.0089426
novel.2520	1349.6	3.7191e-11	2.551e-10	12.957	0.00045094	0.0011765	1.9727	0.13	0.23028
Os04g0607400	1338	3.8487e-11	2.6353e-10	1.6183	0.22906	0.2811	0.59659	0.72897	0.79421
Os04g0202500	1337.8	3.851e-11	2.6353e-10	1.0252	0.38113	0.43613	0.58308	0.73888	0.80275
Os10g0468600	1330.5	3.9361e-11	2.6882e-10	14.667	0.00024077	0.00068105	4.0502	0.011673	0.0414
Os04g0163800	1330.4	3.9375e-11	2.6882e-10	0.33785	0.71827	0.7526	0.90891	0.51302	0.6193
Os04g0180900	1329.9	3.9437e-11	2.6893e-10	1.5467	0.24316	0.29605	0.84645	0.55295	0.65282
Os01g0299500	1326.8	3.9801e-11	2.7109e-10	174.94	1.3372e-11	8.0565e-10	14.574	1.0968e-05	0.00039811
Os11g0678301	1317.5	4.094e-11	2.7852e-10	7.6793	0.0045931	0.0091144	1.1524	0.37815	0.49609
Os03g0814800	1315.6	4.1173e-11	2.7978e-10	4.5464	0.027325	0.043511	0.36037	0.89332	0.91944
Os05g0475550	1315.2	4.1221e-11	2.7978e-10	2.7537	0.093812	0.12912	1.839	0.15449	0.26195
Os01g0563500	1314	4.1376e-11	2.8051e-10	1.086	0.36121	0.41602	1.0696	0.42024	0.53261
novel.1054	1311.8	4.1649e-11	2.8194e-10	0.095507	0.90943	0.92029	0.39114	0.87398	0.90527
Os03g0247300	1311.5	4.1684e-11	2.8194e-10	13.087	0.00042921	0.0011283	4.1297	0.010759	0.039102
Os07g0248900	1308.2	4.2115e-11	2.8453e-10	6.6661	0.0078378	0.014573	2.2501	0.091349	0.1782
Os06g0476900	1305	4.252e-11	2.8694e-10	0.26969	0.76702	0.79566	1.3306	0.3002	0.42201
Os04g0478600	1300.5	4.3118e-11	2.9064e-10	1.7578	0.20413	0.25496	0.16203	0.98337	0.98674
novel.232	1298.4	4.3394e-11	2.9216e-10	0.013977	0.98613	0.98799	0.81572	0.57333	0.66971
Os05g0202550	1293.9	4.3999e-11	2.9589e-10	1.1977	0.32756	0.38308	0.94629	0.49013	0.59847
Os11g0616900	1292.8	4.4149e-11	2.9656e-10	3.1894	0.068278	0.09775	4.7387	0.0058981	0.025469
Os05g0479475	1290.4	4.4478e-11	2.9843e-10	0.0022937	0.99771	0.99839	0.25401	0.95042	0.96245
Os08g0238600	1289.7	4.4577e-11	2.9875e-10	9.3209	0.0020709	0.0044957	2.3551	0.080108	0.1627
Os04g0267250	1285.8	4.5115e-11	3.0201e-10	1.3652	0.28351	0.33815	0.86708	0.53953	0.64055
novel.4	1284.1	4.5355e-11	3.0327e-10	15.187	0.00020083	0.00058043	3.7162	0.016578	0.052482
Os09g0272200	1282.9	4.553e-11	3.0409e-10	24.768	1.2621e-05	5.3524e-05	3.9695	0.01269	0.043654
Os03g0789600	1281.8	4.5673e-11	3.0469e-10	2.9435	0.08156	0.11392	1.3656	0.28679	0.40829
Os06g0566100	1281.2	4.5767e-11	3.0497e-10	69.854	1.243e-08	1.5103e-07	45.119	3.823e-09	2.2342e-06
Os10g0160700	1275.5	4.6591e-11	3.1011e-10	0.035974	0.96474	0.97022	0.79032	0.59052	0.68309
Os04g0494300	1269.9	4.7415e-11	3.1524e-10	1.2096	0.32417	0.3798	0.38238	0.87959	0.90947
novel.521	1267	4.7854e-11	3.1779e-10	5.5938	0.014388	0.024783	1.4791	0.24721	0.3641
Os02g0771450	1266.1	4.7982e-11	3.1828e-10	0.45764	0.64081	0.68089	1.0761	0.41675	0.52957
novel.239	1265.7	4.8039e-11	3.183e-10	12.455	0.00054738	0.0013945	3.8085	0.015026	0.048838
Os02g0825650	1264.5	4.8224e-11	3.1916e-10	4.4169	0.02969	0.046743	6.3208	0.0014676	0.0093531
novel.9	1264.1	4.8286e-11	3.1921e-10	6.7187	0.0076165	0.014189	5.3535	0.0033431	0.016813
Os02g0223200	1261.9	4.8622e-11	3.2107e-10	33.081	2.0684e-06	1.135e-05	5.4057	0.0031911	0.016202
novel.581	1260.9	4.8779e-11	3.2132e-10	2.3998	0.12261	0.16367	1.843	0.1537	0.2608
novel.575	1260.9	4.8784e-11	3.2132e-10	15.159	0.00020274	0.0005848	4.0012	0.01228	0.04292
Os05g0320800	1260.6	4.8825e-11	3.2132e-10	1.1586	0.33893	0.39464	1.0572	0.42686	0.53821
Os09g0103300	1259.6	4.8971e-11	3.2192e-10	12.984	0.00044635	0.0011671	3.0652	0.034178	0.087603
Os01g0158600	1250.5	5.0412e-11	3.3102e-10	8.0827	0.0037484	0.0076299	2.257	0.090563	0.17748
Os05g0192700	1238.8	5.2338e-11	3.4328e-10	5.3055	0.01708	0.028823	4.5947	0.0067741	0.028176
Os12g0545900	1226.8	5.4412e-11	3.5648e-10	1.6353	0.22584	0.27768	1.6444	0.19909	0.31268
Os05g0208500	1225.3	5.4684e-11	3.5786e-10	3.7945	0.0448	0.067149	0.79662	0.58622	0.6792
Os12g0265600	1224.8	5.478e-11	3.5809e-10	6.994	0.0065672	0.012473	2.3183	0.083865	0.16857
Os01g0258100	1224.3	5.4853e-11	3.5817e-10	1.5911	0.23429	0.28674	0.96598	0.47838	0.58906
Os10g0522900	1223.4	5.5021e-11	3.5887e-10	56.266	5.7662e-08	5.5333e-07	1.368	0.2859	0.40756
Os07g0531800	1218.3	5.5946e-11	3.6446e-10	2.6128	0.10425	0.14188	0.42828	0.84943	0.88723
Os04g0293100	1218	5.6004e-11	3.6446e-10	17.252	0.00010149	0.00032025	2.879	0.042463	0.10254
novel.3046	1209.6	5.7564e-11	3.7418e-10	1.4772	0.2578	0.31141	1.2967	0.31375	0.43512
Os03g0103800	1209.3	5.7626e-11	3.7418e-10	164.13	2.1774e-11	1.097e-09	11.591	4.6866e-05	0.00097468
novel.1734	1206.8	5.811e-11	3.7691e-10	3.3014	0.063048	0.091269	1.819	0.15856	0.26692
novel.2176	1206.3	5.8198e-11	3.7706e-10	6.9131	0.0068577	0.012924	1.8816	0.1462	0.25116
Os08g0402800	1205.8	5.8294e-11	3.7727e-10	1.2384	0.31618	0.37148	0.87497	0.53446	0.63682
novel.351	1205.3	5.8401e-11	3.7754e-10	4.0087	0.038792	0.059114	2.8843	0.042199	0.10203
novel.1763	1202.7	5.8908e-11	3.8039e-10	3.7729	0.045463	0.068072	0.8076	0.57879	0.67366
Os01g0114600	1199.2	5.9593e-11	3.8439e-10	0.22791	0.79873	0.8241	0.81481	0.57395	0.66989
Os11g0119200	1194.9	6.0442e-11	3.8944e-10	3.225	0.066564	0.095602	0.30182	0.9269	0.94368
novel.2200	1190.6	6.1332e-11	3.9474e-10	6.7529	0.0074764	0.013955	2.806	0.046293	0.109
novel.990	1187.9	6.1879e-11	3.9741e-10	51.68	1.0425e-07	9.0664e-07	7.5552	0.00057025	0.0049963
Os03g0426350	1187.9	6.1882e-11	3.9741e-10	11.68	0.00074552	0.0018291	4.7473	0.0058498	0.025342
Os11g0605800	1186.1	6.2267e-11	3.9944e-10	4.3859	0.03029	0.047496	0.75439	0.61531	0.70411
novel.213	1178.3	6.3913e-11	4.0955e-10	19.031	5.8861e-05	0.00019987	0.56485	0.75223	0.81198
Os01g0944000	1174.6	6.4721e-11	4.1427e-10	15.423	0.0001852	0.00054063	3.2116	0.028908	0.07793
Os02g0640800	1168.5	6.6084e-11	4.2254e-10	12.954	0.00045138	0.0011771	6.634	0.0011428	0.0079504
novel.1574	1166.4	6.6554e-11	4.2507e-10	13.318	0.00039337	0.0010459	2.3893	0.076773	0.15798
Os08g0247700	1158	6.8513e-11	4.3711e-10	138.24	8.0206e-11	2.8581e-09	20.737	1.0328e-06	8.1759e-05
Os12g0111500	1155.9	6.9011e-11	4.398e-10	15.822	0.00016175	0.00048377	4.5272	0.0072336	0.029582
novel.3066	1154.7	6.9302e-11	4.4095e-10	10.433	0.001259	0.0028764	2.3273	0.082933	0.1673
novel.1585	1154.5	6.9342e-11	4.4095e-10	1.981	0.17034	0.21836	1.867	0.14899	0.25444
novel.1360	1152.2	6.9888e-11	4.4394e-10	18.3	7.3299e-05	0.0002401	3.0916	0.033155	0.085729
novel.2409	1149.7	7.0492e-11	4.4713e-10	3.756	0.045989	0.068789	1.6075	0.20895	0.32355
novel.2171	1149.5	7.0543e-11	4.4713e-10	11.296	0.00087298	0.0020977	2.777	0.047917	0.11187
Os10g0185200	1146.1	7.1395e-11	4.5204e-10	3.1519	0.070136	0.099971	0.57009	0.74839	0.80951
novel.2228	1144.4	7.1817e-11	4.5422e-10	1.2326	0.31778	0.37299	0.62043	0.7115	0.78099
novel.220	1142.7	7.2231e-11	4.5634e-10	8.6504	0.00284	0.0059594	0.20752	0.96927	0.97662
Os11g0664500	1138.3	7.337e-11	4.6304e-10	0.98084	0.39645	0.45101	0.76689	0.60662	0.69759
Os06g0621500	1135.9	7.3981e-11	4.6639e-10	10.122	0.0014422	0.0032554	0.15003	0.98633	0.98887
novel.2735	1135.2	7.4159e-11	4.6701e-10	8.2924	0.0033794	0.0069613	0.72779	0.63399	0.71883
Os05g0232632	1131.6	7.5113e-11	4.7251e-10	5.5363	0.014884	0.025515	2.7334	0.050474	0.11631
novel.525	1130.3	7.5461e-11	4.7419e-10	9.0256	0.0023763	0.0050795	3.1473	0.031103	0.081714
novel.144	1126.7	7.6424e-11	4.7972e-10	1.9236	0.17839	0.22689	1.4993	0.24077	0.35694
Os02g0113300	1125.7	7.6685e-11	4.8084e-10	1.3649	0.2836	0.33816	0.3283	0.91229	0.93271
novel.3422	1124.7	7.6954e-11	4.8201e-10	3.8815	0.042244	0.063676	0.73387	0.6297	0.71521
novel.2552	1118.6	7.8643e-11	4.9207e-10	0.9685	0.40083	0.45529	5.6378	0.0026027	0.01398
Os08g0201500	1116.9	7.914e-11	4.9464e-10	3.1043	0.072577	0.10302	0.59894	0.72725	0.79262
Os09g0356000	1115.7	7.9485e-11	4.9627e-10	4.6238	0.026013	0.04166	4.0086	0.012186	0.042694
Os09g0333500	1114.7	7.9761e-11	4.9747e-10	48.348	1.6509e-07	1.355e-06	14.234	1.2785e-05	0.00043692
Os02g0590200	1112.5	8.0386e-11	5.0082e-10	29.841	3.9903e-06	2.0051e-05	5.0025	0.0046016	0.021241
Os01g0115800	1109.7	8.1199e-11	5.0522e-10	6.1731	0.010304	0.018454	1.7162	0.18126	0.29311
novel.2846	1109.5	8.1264e-11	5.0522e-10	11.182	0.0009152	0.0021888	2.1153	0.10832	0.2017
Os11g0545300	1104.2	8.2836e-11	5.1445e-10	30.287	3.6333e-06	1.8399e-05	13.186	2.0878e-05	0.000607
Os12g0186600	1101.8	8.3546e-11	5.183e-10	53.739	7.9474e-08	7.2569e-07	8.8998	0.00022726	0.0027383
novel.1278	1101	8.3784e-11	5.1923e-10	0.52605	0.60081	0.64566	2.2363	0.092946	0.18046
Os07g0576600	1100	8.4101e-11	5.2064e-10	1.5983	0.2329	0.28522	1.6239	0.20451	0.31854
novel.259	1099.5	8.4244e-11	5.2097e-10	2.2571	0.13694	0.18052	0.92008	0.5061	0.61247
novel.413	1093.7	8.604e-11	5.3063e-10	2.0711	0.15852	0.20518	1.2978	0.31333	0.43463
Os11g0578225	1093.6	8.6069e-11	5.3063e-10	1.2521	0.31247	0.36794	0.89568	0.52131	0.62582
novel.2775	1093.6	8.6077e-11	5.3063e-10	18.356	7.2062e-05	0.00023686	0.24892	0.95269	0.96408
Os05g0124000	1089.2	8.7468e-11	5.3864e-10	5.2736	0.017411	0.029225	1.251	0.33298	0.45349
novel.941	1084.7	8.8943e-11	5.4714e-10	0.2455	0.7852	0.81206	0.57255	0.74659	0.80828
Os07g0255200	1083.4	8.936e-11	5.4879e-10	14.029	0.00030248	0.00082874	4.5443	0.0071145	0.029259
Os05g0413200	1083.3	8.9398e-11	5.4879e-10	26.925	7.5793e-06	3.4378e-05	0.50885	0.79294	0.8453
novel.1490	1081.3	9.0039e-11	5.5203e-10	2.0576	0.16023	0.2069	1.069	0.42053	0.53286
Os05g0380200	1081.1	9.0116e-11	5.5203e-10	114.98	3.207e-10	8.3668e-09	17.336	3.49e-06	0.00017788
Os03g0105000	1077.5	9.133e-11	5.5888e-10	7.392	0.0053254	0.010371	1.2522	0.33245	0.45309
Os08g0414300	1076.2	9.1765e-11	5.6067e-10	15.774	0.00016441	0.00049097	6.3292	0.0014576	0.0093097
novel.1048	1076.1	9.1814e-11	5.6067e-10	0.00055275	0.99945	0.99945	0.78269	0.59573	0.68858
Os01g0942900	1074.9	9.2194e-11	5.624e-10	0.49989	0.61576	0.65823	1.6957	0.18617	0.29854
Os04g0371500	1074.2	9.245e-11	5.6338e-10	3.3986	0.058871	0.085797	0.56526	0.75193	0.8118
Os12g0235300	1072.9	9.2881e-11	5.6541e-10	46.084	2.2918e-07	1.7493e-06	2.1365	0.10544	0.19807
Os08g0184600	1071.6	9.3361e-11	5.6774e-10	41.305	4.8042e-07	3.2495e-06	0.5918	0.73248	0.79743
Os04g0269900	1070.7	9.3665e-11	5.69e-10	3.5427	0.053244	0.078398	7.2592	0.00070849	0.0057031
Os05g0130600	1064.3	9.5922e-11	5.8211e-10	25.17	1.1448e-05	4.9412e-05	3.6437	0.017921	0.055341
Os01g0350000	1063.5	9.6209e-11	5.8313e-10	68.824	1.3828e-08	1.6325e-07	9.6751	0.00013964	0.0019648
novel.2240	1063.3	9.629e-11	5.8313e-10	11.94	0.00067136	0.0016646	2.1217	0.10744	0.20098
Os01g0774200	1062.6	9.6545e-11	5.8406e-10	0.15092	0.86113	0.87811	0.90598	0.51484	0.62075
novel.1428	1062.1	9.6719e-11	5.8444e-10	3.5759	0.052033	0.076905	3.2632	0.027272	0.074719
Os12g0553800	1061.9	9.6807e-11	5.8444e-10	20.749	3.5954e-05	0.00013051	2.0295	0.12085	0.21898
Os12g0609200	1061.5	9.6949e-11	5.8469e-10	49.105	1.4837e-07	1.2369e-06	7.4088	0.00063441	0.0053345
novel.1135	1055.4	9.9197e-11	5.9764e-10	22.501	2.2396e-05	8.6851e-05	3.2593	0.027391	0.074976
Os01g0386600	1053.4	9.9931e-11	6.0144e-10	4.614	0.026175	0.041863	1.1003	0.40414	0.5193
Os05g0547800	1049.3	1.015e-10	6.1023e-10	3.0365	0.076219	0.10759	1.2807	0.32037	0.44159
Os09g0523200	1047.4	1.0225e-10	6.1411e-10	2.685	0.098751	0.13515	0.74425	0.6224	0.71011
Os07g0494300	1046.2	1.0273e-10	6.1522e-10	4.1853	0.034518	0.053323	1.534	0.23006	0.34642
Os01g0740300	1046.1	1.0276e-10	6.1522e-10	35.363	1.342e-06	7.8114e-06	5.3944	0.0032232	0.016323
novel.2712	1046.1	1.0278e-10	6.1522e-10	18.592	6.7104e-05	0.0002232	20.384	1.1622e-06	8.5131e-05
Os01g0947833	1045.7	1.029e-10	6.1522e-10	7.0433	0.0063971	0.012181	1.7426	0.17514	0.28607
Os04g0220400	1045.4	1.0301e-10	6.1522e-10	9.1429	0.0022493	0.0048326	2.0275	0.12117	0.21923
novel.875	1045.1	1.0316e-10	6.1522e-10	2.0506	0.16113	0.20796	0.69873	0.65469	0.7369
Os11g0219400	1045	1.0319e-10	6.1522e-10	3.1396	0.070758	0.10081	1.4018	0.27355	0.39387
Os08g0120200	1044.8	1.0327e-10	6.1522e-10	10.587	0.0011776	0.0027105	3.9925	0.01239	0.043099
Os12g0500800	1041	1.048e-10	6.2368e-10	85.693	2.8253e-09	4.6537e-08	33.825	3.1993e-08	9.3484e-06
Os04g0362375	1039.2	1.0549e-10	6.2716e-10	53.414	8.2904e-08	7.5232e-07	9.3367	0.0001721	0.0022693
Os06g0566700	1037.8	1.0606e-10	6.2992e-10	0.13959	0.87077	0.88639	1.4455	0.25833	0.37695
Os11g0175800	1036.8	1.065e-10	6.3186e-10	3.3472	0.061041	0.08855	2.6906	0.053133	0.12072
Os07g0202400	1030.9	1.0895e-10	6.4574e-10	1.3753	0.28108	0.33571	0.78997	0.59075	0.68323
Os04g0350100	1029.5	1.0954e-10	6.486e-10	2.7869	0.091526	0.12624	2.6411	0.056401	0.12633
Os06g0699301	1028.9	1.0978e-10	6.4937e-10	11.556	0.00078418	0.0019119	3.1287	0.031774	0.083119
novel.2421	1025.6	1.1121e-10	6.5712e-10	3.5427	0.053244	0.078398	2.1031	0.11002	0.20411
Os04g0330301	1022.9	1.1239e-10	6.6347e-10	4.4114	0.029795	0.046848	0.23582	0.95831	0.9681
Os09g0562400	1021	1.132e-10	6.6756e-10	0.58531	0.56842	0.61642	0.61363	0.71648	0.78543
Os10g0116300	1018.9	1.1414e-10	6.7239e-10	3.1518	0.070137	0.099971	1.2138	0.34938	0.46932
novel.1729	1018.2	1.1448e-10	6.7372e-10	0.30065	0.74443	0.77631	0.31692	0.9187	0.93758
novel.1474	1017.3	1.1487e-10	6.7535e-10	0.96826	0.40092	0.4553	0.49062	0.80601	0.85393
Os04g0559550	1016.9	1.1504e-10	6.7569e-10	1.3463	0.28815	0.3424	0.84269	0.55542	0.65437
Os07g0655201	1015.9	1.1549e-10	6.7763e-10	4.5761	0.026814	0.042791	1.1898	0.36038	0.47904
Os11g0308432	1015.3	1.1576e-10	6.7855e-10	12.946	0.00045283	0.0011803	3.3576	0.024532	0.06954
Os05g0166833	1013.7	1.1651e-10	6.8225e-10	12.615	0.00051434	0.0013201	1.5401	0.22822	0.34427
novel.1747	1012.5	1.1706e-10	6.848e-10	4.712	0.024604	0.03972	1.916	0.13984	0.24337
Os06g0324000	1007.3	1.1948e-10	6.9826e-10	22.65	2.1541e-05	8.3923e-05	5.2638	0.0036234	0.017839
Os04g0219600	1006.6	1.198e-10	6.9942e-10	21.656	2.8042e-05	0.00010552	3.3946	0.02354	0.067469
Os11g0532200	1005.4	1.204e-10	7.0223e-10	37.029	9.9257e-07	6.0676e-06	5.6833	0.0025022	0.013653
Os10g0196400	1002.9	1.216e-10	7.0851e-10	3.2837	0.063841	0.092257	2.269	0.089201	0.17611
novel.2849	1000.6	1.2272e-10	7.143e-10	6.5131	0.008524	0.015655	2.2978	0.086047	0.17145
Os09g0502950	1000.1	1.2296e-10	7.1499e-10	0.28175	0.75813	0.78805	9.9261	0.00011999	0.0017728
Os09g0560800	998.17	1.239e-10	7.1972e-10	166.38	1.962e-11	1.0314e-09	13.532	1.7693e-05	0.00054999
Os10g0107866	997.93	1.2402e-10	7.1972e-10	43.141	3.5858e-07	2.5681e-06	4.2691	0.0093415	0.035461
Os11g0471300	995.88	1.2504e-10	7.2492e-10	18.534	6.8286e-05	0.00022674	1.2808	0.32032	0.44159
novel.2275	994.49	1.2574e-10	7.2825e-10	1.2753	0.30626	0.36165	0.56001	0.75577	0.81489
Os06g0585900	990.8	1.2761e-10	7.3838e-10	2.4511	0.11788	0.15825	0.88343	0.52906	0.63208
Os08g0532400	985.82	1.302e-10	7.5264e-10	0.49799	0.61687	0.65929	1.636	0.20129	0.31501
novel.483	979.72	1.3347e-10	7.7073e-10	1.4115	0.27255	0.32693	0.22924	0.961	0.97013
novel.1569	978.94	1.3389e-10	7.7242e-10	2.2301	0.13986	0.18388	2.7267	0.050881	0.11698
Os12g0447000	977.91	1.3445e-10	7.749e-10	12.858	0.00046823	0.0012161	4.8221	0.0054486	0.02406
novel.2556	975.65	1.357e-10	7.813e-10	1.7364	0.20774	0.25875	1.7992	0.16269	0.27188
Os08g0300100	975.03	1.3605e-10	7.8253e-10	0.92728	0.41588	0.46973	3.0132	0.036298	0.091659
Os07g0140633	973.35	1.3699e-10	7.8716e-10	0.063248	0.93894	0.94623	0.32872	0.91205	0.93264
Os07g0493850	968.95	1.3948e-10	8.0031e-10	0.98502	0.39497	0.44961	0.92914	0.50053	0.60737
Os09g0451400	968.84	1.3955e-10	8.0031e-10	18.018	7.9909e-05	0.00025873	9.3081	0.00017521	0.0022907
Os03g0818700	966.85	1.4069e-10	8.0608e-10	5.1308	0.018984	0.031571	1.6434	0.19935	0.313
novel.2754	961.61	1.4378e-10	8.2181e-10	7.6837	0.0045827	0.0091063	1.1071	0.40066	0.51619
Os07g0649400	961.56	1.4381e-10	8.2181e-10	13.611	0.00035264	0.00094927	2.8032	0.046443	0.10915
Os08g0414900	961.47	1.4386e-10	8.2181e-10	3.1211	0.071703	0.10193	1.1024	0.40309	0.51875
novel.1393	958.8	1.4546e-10	8.2941e-10	24.97	1.2016e-05	5.1596e-05	2.8634	0.043248	0.1038
Os10g0163250	958.78	1.4547e-10	8.2941e-10	1.7938	0.1982	0.24878	0.12643	0.99124	0.9926
novel.3310	957.95	1.4598e-10	8.3149e-10	0.70242	0.51004	0.56059	0.95047	0.48761	0.59653
Os03g0606200	957.66	1.4616e-10	8.3168e-10	84.542	3.119e-09	4.9938e-08	1.527	0.23218	0.34872
Os01g0145200	957.03	1.4654e-10	8.3306e-10	1.8486	0.18955	0.2393	1.3563	0.29029	0.41186
Os07g0541700	955.9	1.4723e-10	8.3462e-10	21.009	3.3458e-05	0.00012259	4.4711	0.0076426	0.030667
Os03g0592100	955.9	1.4723e-10	8.3462e-10	0.13059	0.87851	0.89225	0.71936	0.63997	0.72396
Os01g0349600	955.88	1.4724e-10	8.3462e-10	1.5507	0.24235	0.29524	0.73608	0.62814	0.7142
Os02g0620000	955.41	1.4753e-10	8.3545e-10	10.239	0.0013701	0.0031029	1.3523	0.29181	0.41342
novel.192	955.07	1.4775e-10	8.3584e-10	0.56379	0.57995	0.62734	0.72643	0.63496	0.71934
novel.1833	953.59	1.4866e-10	8.4021e-10	16.657	0.00012281	0.00038094	2.6231	0.057646	0.12824
Os05g0527600	946.93	1.5287e-10	8.6313e-10	2.7486	0.094172	0.12949	2.6359	0.05676	0.12681
novel.514	946.72	1.5301e-10	8.6313e-10	0.40662	0.67258	0.70988	0.31628	0.91905	0.93766
Os04g0630700	945.77	1.5362e-10	8.6574e-10	4.936	0.021395	0.035152	1.0176	0.44864	0.56008
Os11g0440866	945.33	1.5391e-10	8.665e-10	11.591	0.00077323	0.0018899	1.3669	0.28633	0.40783
Os07g0298700	940.08	1.5736e-10	8.8511e-10	0.18225	0.8351	0.85593	1.5875	0.21449	0.32865
Os09g0478900	938.97	1.581e-10	8.8843e-10	5.1061	0.019273	0.031997	2.4404	0.072071	0.15053
Os11g0251400	936.99	1.5944e-10	8.951e-10	73.745	8.4146e-09	1.1084e-07	19.356	1.6566e-06	0.00011128
Os04g0487000	931.92	1.6293e-10	9.1303e-10	0.53813	0.59404	0.63957	0.67938	0.6686	0.74638
Os08g0172300	931.89	1.6295e-10	9.1303e-10	4.4993	0.028161	0.04466	0.8078	0.57866	0.67364
Os09g0354900	930.21	1.6412e-10	9.1872e-10	0.96392	0.40247	0.4568	1.0091	0.45343	0.56536
novel.2417	929.14	1.6488e-10	9.2207e-10	23.527	1.7191e-05	6.9526e-05	7.3705	0.00065253	0.0054255
novel.2491	927.43	1.661e-10	9.2798e-10	3.8703	0.042564	0.064109	0.39979	0.86837	0.90122
novel.2452	926.03	1.671e-10	9.3271e-10	0.42423	0.66142	0.69986	0.76455	0.60824	0.69835
novel.1443	924.15	1.6846e-10	9.3935e-10	1.2074	0.32481	0.38033	2.2995	0.085856	0.17119
Os05g0498900	923.94	1.6861e-10	9.3935e-10	4.541	0.02742	0.043638	1.4949	0.24214	0.35871
Os04g0147600	920.66	1.7102e-10	9.5107e-10	3.5068	0.054587	0.080153	0.95208	0.48665	0.5961
Os04g0326300	920.44	1.7118e-10	9.5107e-10	4.0792	0.037017	0.056779	0.86483	0.54099	0.64181
novel.2567	920.41	1.7121e-10	9.5107e-10	64.575	2.1799e-08	2.4082e-07	12.769	2.5593e-05	0.00069301
Os03g0836600	917.6	1.7331e-10	9.6183e-10	9.7921	0.0016707	0.0037138	3.682	0.017198	0.053867
Os01g0115300	914.62	1.7557e-10	9.7347e-10	4.6443	0.025679	0.041215	2.2581	0.090431	0.1774
Os08g0454600	912.95	1.7685e-10	9.7964e-10	3.2665	0.064625	0.093228	1.0996	0.40453	0.51969
Os09g0129400	912.6	1.7712e-10	9.7998e-10	20.281	4.1003e-05	0.00014692	4.7434	0.0058713	0.025397
Os01g0114550	912.44	1.7725e-10	9.7998e-10	1.9633	0.17278	0.2211	0.41179	0.86047	0.89566
Os06g0355800	909.63	1.7944e-10	9.9117e-10	0.28159	0.75825	0.78805	1.622	0.20502	0.31891
Os05g0157300	909.12	1.7984e-10	9.9216e-10	4.2338	0.033437	0.051804	10.222	0.00010071	0.0015762
novel.1485	908.78	1.8011e-10	9.9216e-10	9.479	0.0019257	0.004215	4.5101	0.0073559	0.029957
Os11g0576400	908.76	1.8013e-10	9.9216e-10	0.077341	0.92592	0.93439	0.51937	0.78535	0.8389
Os11g0549655	908.37	1.8043e-10	9.929e-10	6.4538	0.0088078	0.016102	1.3054	0.31025	0.43168
Os02g0223300	898.7	1.883e-10	1.0344e-09	1.412	0.27244	0.32686	0.75146	0.61735	0.70561
novel.2162	898.68	1.8832e-10	1.0344e-09	1.3655	0.28344	0.33815	1.9004	0.1427	0.24681
novel.268	894.49	1.9186e-10	1.0528e-09	23.833	1.591e-05	6.4929e-05	12.044	3.6937e-05	0.00084616
novel.1430	894.19	1.9212e-10	1.0532e-09	11.571	0.00077958	0.0019022	2.2905	0.08683	0.17268
Os02g0108302	893.81	1.9244e-10	1.054e-09	17.198	0.00010323	0.00032487	3.9913	0.012406	0.043106
Os11g0574200	893.36	1.9283e-10	1.0551e-09	2.6458	0.10169	0.13869	1.0619	0.42435	0.53584
Os07g0510800	886.45	1.9889e-10	1.0873e-09	4.9944	0.020638	0.034032	1.4673	0.25107	0.36865
Os05g0158200	884.2	2.0092e-10	1.0972e-09	0.35122	0.70912	0.74427	0.37049	0.88708	0.91451
Os12g0439201	884.02	2.0108e-10	1.0972e-09	0.58077	0.57084	0.6188	2.3707	0.078568	0.1606
Os08g0413500	881.78	2.0312e-10	1.1073e-09	0.37919	0.69041	0.72698	0.76301	0.60931	0.699
novel.1773	881.38	2.0349e-10	1.1074e-09	1.1656	0.33685	0.39269	0.62521	0.708	0.77847
Os02g0119000	881.35	2.0352e-10	1.1074e-09	2.4875	0.11464	0.15444	0.53239	0.77591	0.83132
Os07g0228000	880.2	2.0458e-10	1.1122e-09	12.501	0.0005376	0.0013725	2.1996	0.097342	0.18603
novel.1637	879.49	2.0524e-10	1.1147e-09	2.0855	0.15672	0.20339	0.4982	0.80059	0.85085
Os07g0255300	877.68	2.0694e-10	1.1229e-09	1.4211	0.27034	0.32474	0.19489	0.97363	0.98017
Os11g0146950	877.4	2.072e-10	1.1232e-09	1.1007	0.35654	0.41154	3.9419	0.01306	0.044606
Os07g0417800	876.91	2.0766e-10	1.1247e-09	253.03	7.7841e-13	1.1971e-10	19.464	1.5945e-06	0.00010835
Os11g0635000	875.47	2.0903e-10	1.1311e-09	7.7601	0.0044081	0.0087951	2.3723	0.078413	0.16034
Os08g0290500	875.07	2.0941e-10	1.1321e-09	1.1647	0.33712	0.39285	8.2126	0.00035904	0.0036096
Os07g0228300	873.28	2.1112e-10	1.1403e-09	1.0387	0.37659	0.43161	0.46248	0.82588	0.86916
novel.925	872.5	2.1188e-10	1.1427e-09	8.5785	0.0029401	0.0061408	0.99514	0.46139	0.57248
Os07g0432201	872.41	2.1196e-10	1.1427e-09	4.0344	0.038134	0.058263	0.6663	0.67807	0.75392
Os02g0163533	871.11	2.1323e-10	1.1485e-09	0.19585	0.82408	0.84653	2.0513	0.11753	0.2143
novel.2620	867.05	2.1724e-10	1.169e-09	13.199	0.00041138	0.0010888	2.5488	0.063094	0.13671
novel.937	866.43	2.1786e-10	1.1713e-09	20.049	4.3793e-05	0.00015548	2.8206	0.045498	0.10756
novel.1567	863.76	2.2055e-10	1.1847e-09	4.929	0.021488	0.035275	1.0914	0.40874	0.52269
Os01g0692200	861.51	2.2286e-10	1.196e-09	10.776	0.0010861	0.0025247	3.8278	0.014723	0.048148
Os08g0411900	860.99	2.234e-10	1.1977e-09	7.6215	0.0047309	0.0093435	2.0971	0.11086	0.20528
Os11g0549615	859.85	2.2458e-10	1.203e-09	50.182	1.2777e-07	1.0821e-06	8.9334	0.00022238	0.0027132
novel.789	858.29	2.2621e-10	1.2106e-09	1.8509	0.18919	0.23896	1.5591	0.22263	0.33805
Os11g0579600	857.74	2.2679e-10	1.2126e-09	1.8844	0.18413	0.23317	3.483	0.021349	0.062527
Os06g0161100	857.4	2.2715e-10	1.2134e-09	0.81371	0.46073	0.51364	1.4765	0.24806	0.36497
novel.34	855.75	2.289e-10	1.2216e-09	5.6519	0.013905	0.024028	2.9698	0.038177	0.09502
Os07g0200900	855.54	2.2912e-10	1.2217e-09	3.6385	0.049835	0.073955	0.44715	0.83653	0.87721
Os10g0413101	853.87	2.3091e-10	1.2301e-09	27.655	6.4232e-06	2.9886e-05	11.937	3.905e-05	0.00085977
Os10g0514400	853.59	2.3121e-10	1.2302e-09	5.2779	0.017366	0.029179	1.7203	0.1803	0.29212
Os08g0184800	853.48	2.3134e-10	1.2302e-09	5.3989	0.01615	0.027406	0.90349	0.5164	0.6221
novel.334	852.09	2.3284e-10	1.237e-09	1.9071	0.18078	0.22951	1.0916	0.40866	0.52269
Os11g0227000	851.42	2.3358e-10	1.2398e-09	53.351	8.3589e-08	7.5502e-07	3.5334	0.020202	0.060143
Os01g0558825	846.4	2.3914e-10	1.2682e-09	0.99336	0.39205	0.44679	0.33866	0.90631	0.92855
novel.1416	845.97	2.3964e-10	1.2697e-09	6.591	0.0081665	0.015108	1.5859	0.21493	0.32916
novel.361	845.49	2.4018e-10	1.2714e-09	36.97	1.0032e-06	6.1258e-06	3.0525	0.034684	0.088552
Os01g0962100	843.06	2.4295e-10	1.2849e-09	58.419	4.43e-08	4.3731e-07	6.9879	0.00086893	0.0066034
novel.830	842.83	2.432e-10	1.2851e-09	4.6199	0.026078	0.041742	1.756	0.17209	0.2826
Os02g0147300	841.9	2.4429e-10	1.2896e-09	121.43	2.1302e-10	5.9851e-09	21.09	9.1924e-07	7.6744e-05
Os04g0420801	841.58	2.4466e-10	1.2904e-09	7.7168	0.0045063	0.0089726	3.3735	0.024099	0.068701
novel.190	838.79	2.4791e-10	1.3064e-09	9.5475	0.0018663	0.0041003	2.4484	0.071362	0.14932
Os08g0235800	835.64	2.5166e-10	1.3249e-09	37.907	8.5046e-07	5.3099e-06	2.5975	0.05946	0.13103
novel.1452	834.58	2.5293e-10	1.3305e-09	1.3536	0.28635	0.34054	1.4011	0.2738	0.39405
Os02g0477300	833.3	2.5449e-10	1.3371e-09	2.2597	0.13666	0.18026	0.16288	0.98314	0.98674
Os05g0193600	833.14	2.5468e-10	1.3371e-09	0.85369	0.44435	0.49785	1.4095	0.2708	0.39124
Os03g0605400	832.97	2.5488e-10	1.3371e-09	0.54284	0.59143	0.63722	0.63307	0.70226	0.77434
Os06g0723400	831.75	2.5639e-10	1.3438e-09	0.49621	0.6179	0.66027	0.52324	0.78255	0.83682
Os02g0778801	831.31	2.5693e-10	1.3454e-09	0.6181	0.55135	0.5999	0.6338	0.70172	0.77389
Os10g0371200	830.73	2.5764e-10	1.3479e-09	0.38002	0.68986	0.72653	0.15227	0.9858	0.98868
novel.3365	829.6	2.5904e-10	1.354e-09	0.71604	0.5037	0.55487	0.95668	0.4839	0.5935
Os06g0185900	828.7	2.6017e-10	1.3587e-09	35.77	1.2453e-06	7.3661e-06	5.2141	0.0037901	0.018488
novel.2855	827.77	2.6133e-10	1.3628e-09	7.2859	0.0056284	0.010866	0.81382	0.5746	0.6703
novel.302	827.58	2.6158e-10	1.3628e-09	3.979	0.039569	0.060125	1.1211	0.39358	0.51034
Os06g0313000	827.52	2.6165e-10	1.3628e-09	1.84	0.19087	0.2405	0.52893	0.77842	0.83332
Os01g0943800	825.82	2.6379e-10	1.3728e-09	4.8664	0.022339	0.036599	1.2098	0.35118	0.4706
Os10g0366400	825.27	2.6451e-10	1.3752e-09	2.8481	0.087477	0.1211	1.2005	0.35544	0.47455
Os02g0632700	820.17	2.7112e-10	1.4084e-09	4.5722	0.02688	0.042872	0.87377	0.53523	0.63718
Os11g0569600	818.24	2.7368e-10	1.4204e-09	43.719	3.2771e-07	2.3849e-06	8.5309	0.00028959	0.0031564
novel.1244	817.01	2.7532e-10	1.4277e-09	2.2691	0.13567	0.17917	0.73674	0.62768	0.71412
novel.1524	816.75	2.7567e-10	1.4282e-09	5.6103	0.014249	0.024564	2.2321	0.093435	0.18081
Os10g0469600	815.16	2.7783e-10	1.4381e-09	37.073	9.8484e-07	6.0329e-06	5.5687	0.0027642	0.014645
Os01g0960800	810.65	2.8403e-10	1.4678e-09	44.299	2.9978e-07	2.1954e-06	3.8548	0.014309	0.047406
novel.1819	810.62	2.8407e-10	1.4678e-09	1.4573	0.26216	0.31609	2.2237	0.094431	0.18191
novel.2726	809.96	2.85e-10	1.4713e-09	7.0547	0.0063582	0.012115	0.99327	0.46246	0.57357
novel.1506	805.87	2.9081e-10	1.5e-09	1.268	0.30819	0.36349	0.18184	0.97778	0.98333
Os01g0368000	805.17	2.9181e-10	1.5038e-09	2.4866	0.11472	0.15448	1.5836	0.21559	0.32991
novel.2425	804.75	2.9242e-10	1.5056e-09	3.4805	0.055596	0.08149	1.5338	0.23013	0.34644
Os04g0219000	802.47	2.9575e-10	1.5215e-09	18.144	7.686e-05	0.00025009	1.81	0.16043	0.26942
novel.1974	800.86	2.9812e-10	1.5323e-09	1.3924	0.27702	0.33147	2.8591	0.043473	0.10416
Os05g0114800	797.85	3.0263e-10	1.5541e-09	30.928	3.1817e-06	1.6353e-05	5.1454	0.0040344	0.019289
Os04g0151700	795.77	3.0579e-10	1.569e-09	27.901	6.0797e-06	2.8676e-05	4.0053	0.012227	0.042788
Os10g0540250	794.04	3.0846e-10	1.5812e-09	9.2483	0.0021416	0.004632	2.7779	0.047865	0.11184
novel.3172	791.49	3.1244e-10	1.6003e-09	5.385	0.016285	0.027609	1.7174	0.18098	0.29292
Os09g0120900	790.77	3.1358e-10	1.6043e-09	1.2743	0.30653	0.36181	1.2515	0.33275	0.45339
Os04g0394300	790.64	3.1378e-10	1.6043e-09	6.8142	0.0072328	0.013548	3.5892	0.019011	0.057387
novel.1422	785.96	3.2129e-10	1.6413e-09	0.53668	0.59485	0.64009	0.6767	0.67054	0.74769
Os02g0156200	783.97	3.2456e-10	1.6545e-09	14.73	0.00023545	0.00066796	3.7973	0.015205	0.04923
Os08g0539600	783.75	3.2492e-10	1.6545e-09	20.694	3.6511e-05	0.00013237	3.8028	0.015117	0.049034
novel.2170	783.61	3.2514e-10	1.6545e-09	2.8317	0.088541	0.12238	0.64463	0.69382	0.76706
Os11g0668100	783.56	3.2523e-10	1.6545e-09	21.106	3.2575e-05	0.00011973	3.5389	0.020081	0.059893
novel.2936	783.52	3.253e-10	1.6545e-09	4.743	0.02413	0.039138	4.417	0.008061	0.03196
novel.1144	780.63	3.3013e-10	1.6776e-09	4.0159	0.038608	0.058941	5.7702	0.002322	0.012913
Os07g0523150	779.6	3.3186e-10	1.685e-09	4.0828	0.036929	0.056659	0.92049	0.50584	0.61229
Os03g0390600	779.31	3.3237e-10	1.6861e-09	10.374	0.0012917	0.0029395	1.377	0.28256	0.40404
novel.2381	776.76	3.3673e-10	1.7067e-09	0.1791	0.83767	0.85808	0.46253	0.82585	0.86916
novel.988	775.62	3.3871e-10	1.7153e-09	1.7053	0.21314	0.26423	1.3719	0.28446	0.40606
Os04g0526200	772.88	3.4351e-10	1.7381e-09	1.0656	0.36775	0.42272	0.55691	0.75803	0.81688
novel.379	772.24	3.4465e-10	1.7423e-09	10.389	0.0012833	0.0029227	0.7341	0.62954	0.7152
Os07g0628900	770.32	3.4809e-10	1.7582e-09	128.36	1.4039e-10	4.4348e-09	22.521	5.8298e-07	5.495e-05
Os02g0702700	769.87	3.4891e-10	1.7608e-09	0.66825	0.52634	0.57602	0.4838	0.81086	0.85675
Os07g0601000	768.74	3.5095e-10	1.7696e-09	6.8751	0.0069992	0.013165	1.303	0.31122	0.43273
Os05g0406550	768.54	3.513e-10	1.7698e-09	1.7147	0.21149	0.26268	1.6586	0.19543	0.30833
Os02g0681000	768.05	3.522e-10	1.7728e-09	21.678	2.7877e-05	0.00010497	3.3447	0.024887	0.070261
Os02g0310200	766.89	3.5432e-10	1.7807e-09	0.17198	0.84353	0.86287	0.40476	0.86512	0.8988
Os01g0174200	766.87	3.5438e-10	1.7807e-09	3.0353	0.076288	0.1076	1.6136	0.20729	0.32159
novel.1821	763.36	3.6091e-10	1.812e-09	6.8988	0.0069104	0.01301	1.6484	0.19805	0.31146
Os10g0391500	762.86	3.6185e-10	1.8152e-09	156.36	3.1507e-11	1.4275e-09	16.523	4.8085e-06	0.00021784
Os08g0234100	762.43	3.6267e-10	1.8177e-09	1.3554	0.28591	0.3403	0.61989	0.71189	0.78128
Os01g0732801	759.72	3.6785e-10	1.8421e-09	25.407	1.0815e-05	4.7097e-05	2.8959	0.041626	0.10111
Os09g0375700	757.3	3.7254e-10	1.864e-09	1.4712	0.25911	0.31279	0.93677	0.49588	0.60324
novel.1124	757.03	3.7309e-10	1.8651e-09	7.0396	0.0064096	0.012201	2.1324	0.106	0.19893
Os08g0230100	751.22	3.847e-10	1.9215e-09	10.886	0.0010364	0.0024315	11.847	4.0942e-05	0.00088947
novel.104	750.96	3.8525e-10	1.9226e-09	0.61615	0.55235	0.60088	4.6015	0.0067298	0.028072
Os02g0305700	744.48	3.9879e-10	1.9885e-09	24.032	1.5135e-05	6.2377e-05	2.1958	0.097817	0.18663
Os03g0609000	742.97	4.0203e-10	2.0029e-09	18.043	7.928e-05	0.00025697	1.2248	0.34447	0.46416
Os05g0447800	741.87	4.044e-10	2.013e-09	10.351	0.0013042	0.0029646	2.1152	0.10834	0.2017
Os10g0111700	738.55	4.1169e-10	2.0468e-09	0.95796	0.40462	0.45883	5.7647	0.0023329	0.012947
novel.3428	738.46	4.1189e-10	2.0468e-09	2.1505	0.14888	0.19459	1.161	0.37399	0.4928
Os02g0672700	737.89	4.1316e-10	2.0514e-09	18.985	5.9671e-05	0.00020204	1.0977	0.4055	0.52071
novel.1326	736.04	4.173e-10	2.0702e-09	5.4852	0.015341	0.026199	3.6065	0.018657	0.056689
Os10g0124500	735.28	4.1903e-10	2.077e-09	4.4263	0.029512	0.046512	2.8323	0.044872	0.10667
novel.1197	734.91	4.1987e-10	2.079e-09	1.6695	0.21952	0.27099	1.7281	0.17847	0.29007
Os09g0385900	734.8	4.2013e-10	2.079e-09	6.4769	0.008696	0.015926	2.631	0.057094	0.12739
Os09g0436200	734.45	4.2091e-10	2.0811e-09	2.9029	0.084022	0.11694	1.2025	0.35453	0.47368
novel.2061	733.64	4.2278e-10	2.0885e-09	7.3594	0.0054165	0.010509	2.0779	0.1136	0.20871
Os02g0213100	732.11	4.263e-10	2.1041e-09	3.6746	0.048615	0.072402	1.1983	0.35646	0.4754
Os11g0576100	729.45	4.3254e-10	2.1331e-09	0.48729	0.62312	0.66489	2.0949	0.11117	0.20559
novel.2369	729.16	4.3322e-10	2.1347e-09	34.513	1.5723e-06	8.9381e-06	16.6	4.6622e-06	0.00021622
Os07g0596200	725.92	4.4097e-10	2.171e-09	0.012264	0.98782	0.98951	0.50972	0.79231	0.84494
novel.1897	725.2	4.4273e-10	2.1779e-09	13.59	0.00035533	0.00095518	3.18	0.029968	0.079804
novel.2494	724.59	4.4421e-10	2.1833e-09	1.5312	0.24634	0.29954	1.1137	0.39733	0.51371
Os10g0368100	723.68	4.4643e-10	2.1924e-09	3.7108	0.047426	0.070757	2.4158	0.074294	0.15418
Os06g0634700	723.48	4.4694e-10	2.193e-09	13.546	0.00036129	0.00096941	2.2325	0.093398	0.18079
Os12g0235200	720.42	4.5455e-10	2.2285e-09	37.544	9.0632e-07	5.6048e-06	2.2224	0.094594	0.18202
novel.1903	719.77	4.5618e-10	2.2346e-09	0.79947	0.46673	0.51914	0.7667	0.60675	0.69759
Os11g0540800	718	4.6067e-10	2.2547e-09	1.3615	0.28442	0.3388	3.0761	0.033752	0.08674
novel.1251	715.6	4.6685e-10	2.2831e-09	7.5932	0.0048	0.0094608	2.6	0.05928	0.13068
Os02g0648900	713.96	4.7114e-10	2.3021e-09	5.213	0.01806	0.030206	1.0047	0.45595	0.56801
Os05g0426066	713.37	4.7271e-10	2.307e-09	0.8827	0.43287	0.48695	0.30431	0.92557	0.94273
Os03g0385400	713.29	4.7292e-10	2.307e-09	52.368	9.512e-08	8.397e-07	6.3405	0.0014444	0.009266
Os01g0576050	712.4	4.7527e-10	2.3165e-09	1.1952	0.32828	0.38377	0.51331	0.78973	0.8428
Os03g0282232	711.89	4.7662e-10	2.3211e-09	1.6616	0.22097	0.27249	0.81197	0.57585	0.67158
Os01g0136500	711.47	4.7776e-10	2.3247e-09	23.121	1.9066e-05	7.5797e-05	0.97985	0.47024	0.58111
Os02g0222100	711.01	4.7899e-10	2.3288e-09	3.0654	0.07464	0.10565	2.8048	0.046358	0.10907
novel.430	710.74	4.797e-10	2.3303e-09	67.431	1.6007e-08	1.8523e-07	6.6216	0.001154	0.0079529
Os08g0537001	709.82	4.822e-10	2.3405e-09	26.01	9.3717e-06	4.1588e-05	4.9754	0.0047189	0.021629
Os07g0232300	708.52	4.8573e-10	2.3557e-09	0.94211	0.41039	0.46443	0.78116	0.59678	0.68952
Os01g0976450	708.35	4.8619e-10	2.356e-09	14.397	0.00026501	0.00073785	8.9393	0.00022153	0.0027132
novel.1481	705.2	4.9489e-10	2.3961e-09	17.911	8.2587e-05	0.00026577	3.6123	0.01854	0.056461
Os06g0289300	705.06	4.9529e-10	2.3961e-09	1.362	0.2843	0.33877	0.93147	0.49911	0.6064
novel.148	704.04	4.9816e-10	2.408e-09	2.6606	0.10057	0.13725	4.5969	0.0067598	0.028137
Os07g0197400	702.67	5.0203e-10	2.4247e-09	12.358	0.00056866	0.0014412	2.8229	0.04537	0.10743
Os01g0364900	702.18	5.0344e-10	2.4295e-09	34.326	1.6287e-06	9.2229e-06	4.1337	0.010715	0.038989
novel.1531	700.43	5.0847e-10	2.4517e-09	9.2854	0.0021052	0.0045633	2.1682	0.10129	0.19188
Os11g0435500	699.5	5.1116e-10	2.4627e-09	15.432	0.00018462	0.00053967	5.5188	0.0028876	0.015055
Os10g0540300	698.18	5.1502e-10	2.4792e-09	109.09	4.7474e-10	1.1232e-08	33.351	3.5461e-08	9.8684e-06
Os10g0164001	697.25	5.1777e-10	2.4901e-09	97.196	1.1188e-09	2.286e-08	21.889	7.1071e-07	6.3898e-05
novel.827	697.12	5.1813e-10	2.4901e-09	0.16979	0.84535	0.86428	0.56546	0.75178	0.8118
novel.258	694.45	5.2613e-10	2.525e-09	10.663	0.0011399	0.0026331	3.9523	0.012919	0.044255
Os06g0586000	694.41	5.2626e-10	2.525e-09	4.3663	0.030676	0.048035	2.6101	0.058561	0.1298
Os06g0147200	694.06	5.273e-10	2.5279e-09	18.442	7.0205e-05	0.00023226	1.6573	0.19576	0.3087
novel.1008	693.51	5.2898e-10	2.5339e-09	2.0292	0.1639	0.21108	0.89941	0.51896	0.62403
novel.636	693.31	5.2959e-10	2.5347e-09	18.153	7.6662e-05	0.00024973	4.3046	0.0090155	0.034617
novel.2571	692.34	5.3254e-10	2.5458e-09	18.32	7.2853e-05	0.00023905	2.0218	0.12206	0.22044
Os05g0448675	692.27	5.3277e-10	2.5458e-09	1.21	0.32406	0.37975	1.6411	0.19996	0.31377
Os06g0713400	692.05	5.3343e-10	2.5469e-09	17.26	0.00010121	0.00031955	3.9796	0.012558	0.043476
Os08g0383250	691.3	5.3575e-10	2.5559e-09	9.7143	0.0017303	0.0038318	1.794	0.1638	0.27344
Os03g0682666	689.24	5.4215e-10	2.5843e-09	0.24309	0.78704	0.8132	1.4341	0.26222	0.3812
Os12g0453500	687.77	5.4677e-10	2.6042e-09	9.5507	0.0018636	0.0040959	1.7694	0.16913	0.27936
Os02g0703900	684.97	5.5573e-10	2.6447e-09	0.4184	0.66509	0.70303	1.8673	0.14893	0.25441
Os02g0206100	683.25	5.6132e-10	2.6691e-09	18.76	6.3796e-05	0.00021364	2.2864	0.087286	0.17327
Os01g0382450	683.04	5.6202e-10	2.6703e-09	47.997	1.7354e-07	1.4082e-06	2.0498	0.11776	0.21466
Os02g0108500	680.09	5.7179e-10	2.7145e-09	5.1895	0.018318	0.030612	2.0553	0.11693	0.21341
Os08g0272800	679.4	5.7411e-10	2.7233e-09	2.9486	0.081255	0.1136	1.129	0.38962	0.5067
Os08g0376100	678.88	5.7584e-10	2.7293e-09	1.3618	0.28434	0.33877	0.70664	0.64902	0.7318
Os04g0103601	678.11	5.7847e-10	2.7395e-09	43.712	3.2811e-07	2.3849e-06	7.6202	0.0005441	0.0048279
Os06g0255100	677.92	5.7911e-10	2.7403e-09	0.89149	0.42946	0.4833	0.57234	0.74675	0.8083
Os12g0228500	676.2	5.8501e-10	2.766e-09	10.071	0.0014754	0.0033238	0.95859	0.48276	0.5927
Os02g0509500	675.84	5.8623e-10	2.7695e-09	8.2869	0.0033885	0.0069776	9.5728	0.00014866	0.0020447
Os01g0974600	675.53	5.873e-10	2.772e-09	7.3444	0.005459	0.010571	0.80643	0.57958	0.67387
Os07g0289600	675.42	5.8769e-10	2.772e-09	0.41388	0.66796	0.70563	2.7051	0.052216	0.1192
Os08g0397800	672.9	5.965e-10	2.8113e-09	21.2	3.1741e-05	0.00011692	8.038	0.00040495	0.0038795
novel.280	672.42	5.9819e-10	2.8169e-09	1.7252	0.20967	0.26076	1.6886	0.18791	0.30036
Os02g0635400	670.63	6.0461e-10	2.8449e-09	0.94494	0.40935	0.46344	0.66548	0.67866	0.7543
Os02g0497600	670.36	6.0558e-10	2.8471e-09	15.446	0.00018373	0.00053798	3.8499	0.014383	0.047434
Os02g0825700	670.06	6.0664e-10	2.8499e-09	4.4204	0.029623	0.04665	0.66405	0.67969	0.75496
Os12g0520200	669.02	6.1042e-10	2.8653e-09	15.4	0.00018665	0.00054403	2.1746	0.10048	0.19064
Os01g0222800	667.55	6.1577e-10	2.8881e-09	0.71413	0.50458	0.55574	0.7433	0.62306	0.71034
novel.3182	665.58	6.2306e-10	2.9199e-09	3.912	0.041386	0.062593	0.88418	0.52858	0.63196
Os01g0105400	665.29	6.2414e-10	2.9227e-09	7.6727	0.0046085	0.0091327	3.8136	0.014945	0.048657
Os09g0279800	660.29	6.4317e-10	3.0094e-09	6.5261	0.0084632	0.015568	1.2303	0.342	0.46169
Os03g0439800	659.96	6.4447e-10	3.0129e-09	41.962	4.3211e-07	3.0041e-06	1.212	0.3502	0.46982
novel.1258	659.83	6.4495e-10	3.0129e-09	1.3337	0.29127	0.34562	1.9781	0.1291	0.22904
novel.24	659.12	6.4773e-10	3.0235e-09	6.3393	0.0093865	0.016988	4.7499	0.0058352	0.025307
Os06g0124900	658.45	6.5035e-10	3.0333e-09	9.3436	0.0020493	0.0044553	2.3785	0.077811	0.15977
Os06g0314300	657.78	6.5301e-10	3.0422e-09	0.05097	0.95046	0.95701	0.39923	0.86874	0.90144
Os07g0294700	657.71	6.533e-10	3.0422e-09	16.22	0.00014169	0.00043176	2.3739	0.078252	0.16026
novel.1946	657.32	6.5485e-10	3.0469e-09	9.3183	0.0020734	0.0044978	2.6464	0.056043	0.12568
Os11g0539700	654.66	6.655e-10	3.094e-09	50.338	1.2506e-07	1.0654e-06	6.7081	0.0010783	0.007655
Os07g0289800	654.48	6.6623e-10	3.0949e-09	6.4371	0.0088895	0.016214	2.9427	0.039403	0.097161
Os10g0499200	654.35	6.6676e-10	3.0949e-09	6.535	0.0084216	0.015506	1.1886	0.36093	0.47938
Os11g0233400	653.8	6.6898e-10	3.1028e-09	0.34584	0.71279	0.74785	0.92917	0.50052	0.60737
novel.308	653.3	6.7103e-10	3.1098e-09	3.6116	0.050766	0.075241	0.69687	0.65602	0.73783
Os11g0570000	652.85	6.7289e-10	3.116e-09	7.8015	0.0043164	0.0086269	1.4129	0.26962	0.38991
Os01g0967800	650.12	6.8418e-10	3.1658e-09	6.0268	0.011196	0.01982	7.6072	0.00054922	0.0048631
Os06g0579600	649.67	6.861e-10	3.1721e-09	92.234	1.6467e-09	3.0365e-08	13.103	2.173e-05	0.00061947
Os10g0198300	645.62	7.0338e-10	3.2494e-09	3.4836	0.055474	0.081353	1.8853	0.1455	0.25031
Os04g0271700	644.53	7.0815e-10	3.2689e-09	2.3466	0.12775	0.1699	0.74256	0.62359	0.71062
novel.2422	643.87	7.1105e-10	3.2797e-09	5.9315	0.011823	0.020805	0.64689	0.69218	0.76568
Os01g0509700	642.93	7.1517e-10	3.2937e-09	2.5857	0.1064	0.14447	2.3064	0.085124	0.17007
Os07g0296800	642.92	7.1522e-10	3.2937e-09	7.9103	0.0040859	0.0082376	1.7211	0.18011	0.2919
Os12g0180800	642.68	7.1627e-10	3.296e-09	13.828	0.00032557	0.00088329	3.8162	0.014904	0.048557
Os11g0540100	642.12	7.1877e-10	3.3049e-09	22.434	2.2796e-05	8.8051e-05	1.81	0.16043	0.26942
Os05g0561800	641.73	7.205e-10	3.3102e-09	4.2572	0.032931	0.051129	0.53766	0.77208	0.82836
Os03g0171300	641.14	7.2317e-10	3.3199e-09	4.7168	0.02453	0.039635	1.3824	0.28058	0.40179
Os09g0341001	640.34	7.2678e-10	3.3338e-09	0.7925	0.4697	0.52175	0.77047	0.60415	0.69611
novel.1613	639.67	7.2981e-10	3.3451e-09	6.3486	0.009338	0.016937	1.1925	0.35915	0.47777
novel.3039	639.18	7.3204e-10	3.3527e-09	4.547	0.027316	0.043508	2.5104	0.066123	0.1417
Os10g0204300	638.54	7.3494e-10	3.3633e-09	15.777	0.00016425	0.00049075	1.0707	0.4196	0.53192
Os05g0571800	637.19	7.4116e-10	3.3871e-09	0.35927	0.70368	0.73935	0.52916	0.77826	0.8333
Os01g0544200	637.16	7.4129e-10	3.3871e-09	15.474	0.00018196	0.00053412	3.1061	0.032607	0.084627
Os01g0362800	636.06	7.4642e-10	3.4079e-09	2.3218	0.13022	0.17272	0.92693	0.50188	0.60876
Os11g0491600	634.48	7.5386e-10	3.4392e-09	0.0013153	0.99869	0.99904	0.38492	0.87797	0.90812
Os04g0190000	633.19	7.5999e-10	3.4644e-09	13.949	0.00031148	0.00084783	4.1758	0.010266	0.037838
novel.1254	632.82	7.6175e-10	3.4698e-09	0.34279	0.71488	0.74924	1.3856	0.27939	0.40038
Os12g0481400	631.88	7.6626e-10	3.4876e-09	12.332	0.00057456	0.0014525	3.5988	0.018813	0.056958
novel.1419	630.99	7.7058e-10	3.5045e-09	14.752	0.00023361	0.00066338	1.1087	0.39985	0.51557
novel.2881	630.64	7.7232e-10	3.5097e-09	2.3329	0.1291	0.17136	0.53853	0.77145	0.82798
Os05g0129400	629.85	7.7618e-10	3.5245e-09	109.56	4.5999e-10	1.0992e-08	15.856	6.3181e-06	0.00027122
novel.40	629.65	7.7716e-10	3.5262e-09	3.8805	0.042272	0.063703	0.19694	0.97294	0.97965
Os01g0174900	629.49	7.7793e-10	3.5269e-09	19.475	5.1662e-05	0.00017833	2.2928	0.086584	0.1724
novel.93	627.52	7.8772e-10	3.5685e-09	7.5075	0.0050163	0.0098373	0.97266	0.47444	0.58495
Os11g0481301	627.08	7.8989e-10	3.5756e-09	0.1996	0.82106	0.84418	1.2047	0.3535	0.47284
novel.2364	626.72	7.917e-10	3.581e-09	4.4859	0.028403	0.044971	0.90549	0.51515	0.62099
Os12g0588400	626.23	7.942e-10	3.5896e-09	0.86993	0.43788	0.49164	1.8286	0.15659	0.26459
Os09g0322500	625.75	7.966e-10	3.5976e-09	12.453	0.00054782	0.001395	2.3579	0.079832	0.16233
novel.1737	623.52	8.0801e-10	3.6463e-09	6.8518	0.0070873	0.013318	1.3574	0.28991	0.41162
novel.637	623.3	8.0916e-10	3.6487e-09	2.3815	0.12435	0.16584	6.2747	0.0015236	0.0096469
novel.1266	622.81	8.1167e-10	3.6572e-09	6.1156	0.010645	0.018948	1.5666	0.22042	0.33555
Os02g0749200	621.51	8.1845e-10	3.6844e-09	9.5748	0.0018433	0.0040558	1.8751	0.14743	0.2526
novel.2573	621.42	8.1896e-10	3.6844e-09	39.78	6.1769e-07	4.0064e-06	2.0761	0.11386	0.20905
Os06g0225600	620.86	8.2189e-10	3.692e-09	5.4027	0.016113	0.027366	3.3612	0.024432	0.06931
Os06g0330100	620.85	8.2193e-10	3.692e-09	1.3539	0.28627	0.34052	3.813	0.014955	0.048662
Os02g0570400	620.27	8.2498e-10	3.7029e-09	1	0.38973	0.44453	2.0013	0.1253	0.22427
novel.733	618.91	8.3227e-10	3.7302e-09	0.65202	0.53429	0.58352	1.2466	0.33485	0.45518
Os02g0445300	618.89	8.3234e-10	3.7302e-09	0.12188	0.88607	0.89868	0.83654	0.55947	0.65737
novel.2124	617.7	8.3878e-10	3.7562e-09	2.5989	0.10535	0.14324	1.4575	0.2543	0.37255
Os01g0809000	616.98	8.4267e-10	3.7693e-09	27.945	6.0203e-06	2.8419e-05	1.4501	0.2568	0.37547
Os06g0517500	616.92	8.4301e-10	3.7693e-09	63.691	2.4043e-08	2.602e-07	1.8551	0.1513	0.25771
novel.3405	615.53	8.5056e-10	3.8002e-09	1.9089	0.18051	0.22923	0.95524	0.48476	0.59441
Os01g0502800	615.35	8.5158e-10	3.8018e-09	131.92	1.142e-10	3.7921e-09	3.7115	0.016661	0.052546
Os01g0530100	614.85	8.5434e-10	3.8113e-09	28.247	5.63e-06	2.6793e-05	3.8609	0.014217	0.047342
Os10g0365800	613.72	8.606e-10	3.8363e-09	116.95	2.8244e-10	7.4795e-09	9.3107	0.00017493	0.0022907
novel.2854	613.49	8.6188e-10	3.839e-09	1.4456	0.26477	0.31864	1.4292	0.2639	0.38341
Os01g0149400	613.01	8.646e-10	3.8471e-09	68.618	1.4127e-08	1.6611e-07	12.03	3.7212e-05	0.00084616
Os08g0124100	612.94	8.65e-10	3.8471e-09	13.19	0.00041279	0.0010916	2.2616	0.090035	0.1771
Os07g0617600	611.53	8.7297e-10	3.8796e-09	0.1057	0.90032	0.91218	1.0948	0.40698	0.52177
novel.3053	611.23	8.7468e-10	3.8842e-09	15.958	0.00015455	0.00046411	4.5995	0.0067429	0.028087
Os10g0357700	610.94	8.7629e-10	3.8884e-09	1.9048	0.18112	0.2299	0.19347	0.9741	0.9803
novel.596	610.6	8.7827e-10	3.8942e-09	1.2788	0.30534	0.3607	0.7101	0.64656	0.72986
Os02g0151600	609.63	8.8384e-10	3.9144e-09	52.086	9.8752e-08	8.6914e-07	1.6878	0.18811	0.30052
Os03g0557900	609.57	8.8415e-10	3.9144e-09	24.971	1.2012e-05	5.1596e-05	4.2014	0.010002	0.037099
Os11g0466966	606.77	9.0054e-10	3.9839e-09	7.572	0.0048524	0.0095448	1.9686	0.13069	0.23088
novel.1709	605.3	9.093e-10	4.0196e-09	1.8107	0.19548	0.24584	1.0981	0.40527	0.52053
Os03g0577350	604.86	9.1188e-10	4.028e-09	3.8904	0.041991	0.063329	1.353	0.29157	0.41317
novel.2118	603.84	9.1805e-10	4.0522e-09	3.0709	0.074344	0.10533	1.2673	0.32601	0.44776
novel.1459	602.95	9.2345e-10	4.0729e-09	1.5553	0.24142	0.2944	1.4191	0.26742	0.38759
Os05g0227100	601.97	9.2945e-10	4.0963e-09	18.126	7.7289e-05	0.00025121	2.9185	0.040535	0.099347
Os01g0714600	601.82	9.3037e-10	4.0973e-09	78.322	5.4421e-09	7.7143e-08	12.286	3.2621e-05	0.00079432
Os01g0862500	599.41	9.4537e-10	4.1602e-09	0.37272	0.69469	0.73096	0.28103	0.93761	0.9526
novel.2007	598.53	9.5092e-10	4.1815e-09	1.5552	0.24144	0.2944	0.50438	0.79616	0.8475
novel.2038	598.26	9.5264e-10	4.1859e-09	1.7075	0.21274	0.26394	3.4632	0.02182	0.063473
Os01g0114700	598.07	9.5381e-10	4.1879e-09	1.927	0.1779	0.2266	1.1779	0.36593	0.4846
Os11g0617800	594.67	9.757e-10	4.2808e-09	1.8447	0.19015	0.23991	1.8061	0.16123	0.27014
Os04g0231800	594.22	9.7865e-10	4.2887e-09	2.0197	0.16515	0.21245	6.5381	0.0012328	0.0083612
Os03g0395700	594.17	9.7898e-10	4.2887e-09	1.3142	0.29617	0.35094	0.57083	0.74785	0.80934
Os10g0518400	593.74	9.8182e-10	4.2979e-09	8.2489	0.0034525	0.0070945	1.8335	0.15561	0.26359
novel.3315	590.01	1.0068e-09	4.4038e-09	3.1828	0.068598	0.09816	1.4646	0.25195	0.36967
Os11g0229700	589.22	1.0121e-09	4.4232e-09	10.294	0.0013374	0.0030344	2.8238	0.045326	0.10737
novel.3356	589.14	1.0127e-09	4.4232e-09	10.906	0.0010276	0.0024157	6.1788	0.0016481	0.010179
Os08g0238700	588.85	1.0147e-09	4.4286e-09	0.48756	0.62295	0.66489	0.72603	0.63524	0.71945
Os12g0222800	588.13	1.0196e-09	4.4466e-09	17.391	9.7127e-05	0.00030832	2.8712	0.042856	0.10311
Os02g0145200	585.78	1.036e-09	4.5148e-09	2.7767	0.092223	0.12711	1.8216	0.15802	0.26644
novel.1799	584.13	1.0477e-09	4.5623e-09	4.6763	0.025164	0.040522	1.1584	0.37522	0.49409
novel.1404	583.93	1.0491e-09	4.5652e-09	11.181	0.00091582	0.0021888	2.6624	0.054967	0.12382
Os07g0181200	583.46	1.0525e-09	4.5764e-09	24.799	1.2525e-05	5.3274e-05	3.8503	0.014376	0.047434
Os03g0403600	581.74	1.065e-09	4.6272e-09	8.3344	0.0033106	0.0068363	8.7784	0.00024593	0.0028929
Os04g0125100	581.27	1.0684e-09	4.6387e-09	0.97307	0.3992	0.4537	1.3822	0.28066	0.40181
novel.260	579.35	1.0825e-09	4.6966e-09	3.8131	0.04424	0.066445	3.2444	0.027855	0.075784
Os04g0217900	578.67	1.0876e-09	4.715e-09	8.889	0.0025345	0.0053782	1.2134	0.34958	0.46942
novel.2160	577.38	1.0973e-09	4.7503e-09	7.4403	0.0051938	0.010151	0.96437	0.47933	0.58973
Os03g0596600	577.37	1.0973e-09	4.7503e-09	0.77503	0.47723	0.52901	0.24596	0.95399	0.96505
Os07g0438300	577.06	1.0997e-09	4.7554e-09	17.745	8.6932e-05	0.00027822	2.8597	0.043441	0.10413
Os12g0111600	577	1.1002e-09	4.7554e-09	17.185	0.00010365	0.000326	1.8058	0.1613	0.27018
Os05g0449100	576.64	1.1029e-09	4.763e-09	1.6776	0.21807	0.26948	1.8474	0.15282	0.2594
Os11g0211300	576.49	1.1041e-09	4.763e-09	5.1202	0.019107	0.031751	3.3363	0.025121	0.070633
Os10g0580500	576.45	1.1044e-09	4.763e-09	31.896	2.6139e-06	1.3812e-05	5.555	0.0027975	0.014742
Os06g0202600	575.97	1.108e-09	4.7753e-09	13.611	0.00035263	0.00094927	2.424	0.073545	0.15323
Os06g0476400	573.88	1.1242e-09	4.8413e-09	3.3964	0.058961	0.085906	3.6269	0.01825	0.055986
novel.2302	572.99	1.1312e-09	4.8678e-09	0.13218	0.87713	0.89116	2.1961	0.097776	0.18663
Os08g0402700	572.38	1.136e-09	4.8848e-09	0.25896	0.77503	0.80316	0.97919	0.47062	0.58147
novel.2024	572.12	1.138e-09	4.89e-09	111.77	3.961e-10	9.8922e-09	15.616	6.9857e-06	0.00028549
Os12g0118400	571.78	1.1407e-09	4.8981e-09	1.425	0.26944	0.3238	2.0733	0.11427	0.20967
Os06g0492700	570.97	1.1471e-09	4.922e-09	4.3359	0.031286	0.04886	1.5201	0.23429	0.35116
Os11g0134300	570.78	1.1487e-09	4.9252e-09	0.89166	0.42939	0.4833	8.5406	0.00028772	0.0031546
Os02g0437300	569.6	1.1581e-09	4.962e-09	23.719	1.6375e-05	6.6735e-05	4.6431	0.0064642	0.027296
Os06g0575500	569.49	1.159e-09	4.9621e-09	9.3945	0.0020018	0.0043569	1.7617	0.17083	0.28107
Os01g0571700	568.06	1.1707e-09	5.0066e-09	181.89	9.926e-12	6.5917e-10	6.9046	0.00092601	0.0068937
novel.1407	568.01	1.1711e-09	5.0066e-09	7.2182	0.005832	0.011222	2.4022	0.075554	0.1563
novel.3231	567.85	1.1724e-09	5.0084e-09	2.4951	0.11398	0.15364	1.2057	0.35307	0.47238
novel.3299	566.65	1.1823e-09	5.0472e-09	3.9703	0.039799	0.060396	0.57054	0.74807	0.80942
Os03g0849600	565.41	1.1927e-09	5.0877e-09	45.952	2.3371e-07	1.7784e-06	3.6588	0.017631	0.054778
Os09g0247500	564.97	1.1964e-09	5.0988e-09	13.271	0.00040037	0.0010631	2.4961	0.067297	0.14364
Os12g0111000	564.89	1.197e-09	5.0988e-09	8.9572	0.0024541	0.0052181	1.1263	0.39099	0.5081
Os04g0460900	564.71	1.1986e-09	5.1018e-09	6.4347	0.0089013	0.016224	0.38248	0.87953	0.90947
Os08g0416250	564.46	1.2007e-09	5.1068e-09	11.407	0.00083372	0.0020183	2.7528	0.049316	0.11437
Os01g0976500	564.17	1.2032e-09	5.1138e-09	9.7464	0.0017054	0.0037852	7.1143	0.00078962	0.0061527
Os01g0217500	564.01	1.2046e-09	5.1159e-09	49.318	1.4402e-07	1.2055e-06	5.4274	0.0031303	0.015937
Os10g0550775	563.08	1.2125e-09	5.1457e-09	7.2007	0.0058858	0.011307	2.1463	0.10414	0.196
novel.1544	562.95	1.2136e-09	5.1467e-09	0.73153	0.49659	0.54798	2.0916	0.11164	0.20601
Os06g0505700	562.74	1.2154e-09	5.1507e-09	47.621	1.8316e-07	1.4741e-06	5.8428	0.0021826	0.012384
Os09g0344650	561.15	1.2291e-09	5.2051e-09	2.5085	0.11282	0.15231	0.33773	0.90685	0.92879
Os02g0670700	560.04	1.2388e-09	5.2424e-09	46.511	2.152e-07	1.6615e-06	30.625	6.5795e-08	1.3259e-05
novel.2506	559.65	1.2423e-09	5.2534e-09	2.9398	0.081778	0.11417	1.6568	0.19588	0.30875
Os08g0246550	558.22	1.2551e-09	5.3033e-09	1.2436	0.31478	0.36999	1.2785	0.32129	0.44221
Os04g0170166	556.31	1.2722e-09	5.3719e-09	1.4694	0.25951	0.31314	4.245	0.009571	0.03597
Os12g0466200	555.63	1.2785e-09	5.3945e-09	36.705	1.0517e-06	6.367e-06	1.3075	0.30939	0.43106
Os04g0370100	555.41	1.2805e-09	5.399e-09	15.696	0.00016875	0.00050265	6.4872	0.0012838	0.008584
Os01g0564300	555.29	1.2815e-09	5.3997e-09	19.921	4.5426e-05	0.00016031	3.6064	0.018658	0.056689
Os02g0501350	554.94	1.2848e-09	5.4094e-09	21.992	2.5625e-05	9.8134e-05	6.138	0.0017044	0.010365
Os03g0104000	554.04	1.2931e-09	5.4405e-09	0.41707	0.66594	0.70375	0.76286	0.60941	0.699
Os05g0380700	552.35	1.309e-09	5.5033e-09	0.18634	0.83177	0.85293	1.3056	0.31017	0.43168
novel.871	552.21	1.3102e-09	5.5047e-09	6.5762	0.0082331	0.015212	4.2515	0.0095092	0.035863
novel.847	551.3	1.3189e-09	5.537e-09	0.35362	0.7075	0.7431	1.7054	0.18383	0.29588
novel.26	550.67	1.3249e-09	5.5567e-09	1.1633	0.33752	0.39324	2.2348	0.093121	0.18057
Os12g0540000	550.6	1.3256e-09	5.5567e-09	4.4113	0.029797	0.046848	1.6018	0.21051	0.32528
novel.1107	550.51	1.3264e-09	5.5567e-09	0.96607	0.4017	0.45601	0.89053	0.52455	0.62826
novel.849	547.56	1.3551e-09	5.6728e-09	1.3708	0.28217	0.33688	6.7763	0.0010224	0.0073901
Os04g0688500	546.94	1.3612e-09	5.6941e-09	63.21	2.5374e-08	2.706e-07	11.662	4.5126e-05	0.00095549
novel.762	544.64	1.3842e-09	5.7863e-09	25.842	9.7523e-06	4.3143e-05	3.48	0.021421	0.062601
novel.2192	543.2	1.3989e-09	5.8436e-09	12.708	0.00049615	0.0012779	2.924	0.040275	0.098893
Os05g0177100	541.69	1.4144e-09	5.9043e-09	0.55334	0.58565	0.63239	12.127	3.5394e-05	0.00082408
Os03g0342400	539.86	1.4337e-09	5.9802e-09	5.133	0.018959	0.031547	1.9886	0.12736	0.22699
Os05g0173800	538.93	1.4435e-09	6.0172e-09	1.7074	0.21277	0.26394	0.97768	0.4715	0.58243
Os04g0115200	537.67	1.457e-09	6.0691e-09	2.7901	0.091312	0.12597	1.3581	0.28963	0.41139
novel.2281	537.07	1.4634e-09	6.0914e-09	15.693	0.00016893	0.00050291	0.79596	0.58667	0.67959
Os02g0616100	536.66	1.4679e-09	6.1056e-09	13.74	0.00033629	0.0009107	4.4152	0.0080755	0.031995
Os04g0598500	536.54	1.4693e-09	6.107e-09	7.6025	0.0047772	0.0094221	1.0737	0.41803	0.53071
Os06g0530200	536.42	1.4705e-09	6.1079e-09	22.915	2.0109e-05	7.9295e-05	2.4076	0.075051	0.15547
Os01g0784500	533.83	1.4992e-09	6.2225e-09	10.363	0.0012976	0.0029507	3.1831	0.02986	0.079608
Os07g0297500	533.04	1.508e-09	6.2548e-09	2.0138	0.16593	0.21327	0.69091	0.6603	0.74037
novel.487	532.81	1.5106e-09	6.261e-09	101.91	7.8754e-10	1.7173e-08	13.459	1.8318e-05	0.00056641
novel.1650	530.28	1.5395e-09	6.376e-09	9.9647	0.0015466	0.0034682	2.5579	0.062395	0.1358
Os10g0421500	528.73	1.5575e-09	6.4454e-09	21.098	3.2641e-05	0.00011989	2.151	0.10352	0.19522
Os09g0268600	528.65	1.5584e-09	6.4454e-09	172.39	1.4963e-11	8.6576e-10	37.973	1.3715e-08	5.3435e-06
Os12g0483700	527.19	1.5757e-09	6.5121e-09	7.219	0.0058295	0.011221	2.1771	0.10016	0.19022
Os12g0250700	526.8	1.5803e-09	6.5268e-09	8.2297	0.0034853	0.0071517	2.0932	0.11141	0.20577
novel.1141	525.83	1.5919e-09	6.5701e-09	4.3047	0.031926	0.049741	1.0792	0.41512	0.5283
Os01g0117600	525.49	1.596e-09	6.5824e-09	7.0067	0.006523	0.012393	1.4392	0.26047	0.37913
novel.892	524.92	1.603e-09	6.6065e-09	3.7529	0.046086	0.068916	10.41	9.0271e-05	0.0014695
Os06g0141400	522.28	1.6355e-09	6.7355e-09	9.2184	0.0021716	0.004683	1.7055	0.18382	0.29588
Os02g0615800	521.03	1.6511e-09	6.7952e-09	21.135	3.2312e-05	0.00011884	1.9265	0.13796	0.24074
Os04g0218701	520.78	1.6542e-09	6.8032e-09	33.677	1.8431e-06	1.0248e-05	2.6667	0.054685	0.12339
Os01g0599550	520.33	1.66e-09	6.822e-09	8.3365	0.003307	0.0068315	5.9947	0.00192	0.011357
Os05g0369300	520.21	1.6615e-09	6.8233e-09	0.46575	0.63591	0.67667	0.86805	0.53891	0.64025
novel.2765	518.15	1.6879e-09	6.927e-09	53.426	8.2775e-08	7.5232e-07	2.9018	0.041339	0.10078
Os11g0204100	516.13	1.7144e-09	7.0307e-09	1.4032	0.27449	0.32912	1.1387	0.3848	0.50241
Os03g0392250	515.96	1.7166e-09	7.0349e-09	1.2942	0.30133	0.35639	2.3639	0.079233	0.16145
novel.725	515.65	1.7207e-09	7.0467e-09	45.827	2.3806e-07	1.8021e-06	6.8141	0.00099296	0.0072536
novel.3161	515.14	1.7274e-09	7.0693e-09	59.073	4.0956e-08	4.0774e-07	14.427	1.1716e-05	0.00041245
Os08g0543400	513.82	1.7451e-09	7.1369e-09	82.045	3.8821e-09	5.9389e-08	8.4487	0.00030594	0.0032626
Os08g0535100	512.82	1.7588e-09	7.1876e-09	0.95993	0.40391	0.45834	0.16435	0.98276	0.98664
Os03g0643522	512.15	1.7679e-09	7.2197e-09	6.2427	0.0099081	0.017832	1.511	0.23709	0.35372
novel.1639	511.58	1.7758e-09	7.2469e-09	15.497	0.00018058	0.00053084	1.9509	0.13369	0.23472
novel.497	511.37	1.7786e-09	7.2536e-09	3.3583	0.060564	0.087957	1.0919	0.40847	0.52269
novel.3143	510.54	1.7902e-09	7.2955e-09	6.8409	0.0071293	0.013375	6.2222	0.0015905	0.0099408
Os08g0378000	510.05	1.7971e-09	7.3185e-09	46.183	2.2586e-07	1.7322e-06	8.2424	0.0003518	0.0035514
Os11g0480000	507.67	1.8308e-09	7.4508e-09	2.9912	0.078769	0.1106	8.9724	0.00021685	0.0026855
Os04g0121800	506.78	1.8437e-09	7.4979e-09	15.91	0.00015708	0.00047099	4.0076	0.012198	0.04271
Os03g0787400	503.91	1.8857e-09	7.6592e-09	1.6598	0.22129	0.27278	1.1335	0.38739	0.50512
Os06g0620600	503.89	1.886e-09	7.6592e-09	47.026	1.9962e-07	1.5676e-06	0.73667	0.62772	0.71412
Os02g0256000	503.7	1.8889e-09	7.6656e-09	0.20446	0.81718	0.84078	0.94523	0.49076	0.59888
novel.7	501.99	1.9146e-09	7.7646e-09	21.706	2.767e-05	0.00010439	0.85252	0.54898	0.64972
Os11g0452400	501.66	1.9196e-09	7.7794e-09	31.865	2.63e-06	1.3859e-05	10.391	9.1246e-05	0.0014812
Os01g0601700	500.3	1.9404e-09	7.8582e-09	2.64	0.10214	0.13926	1.9371	0.13608	0.23789
Os12g0535300	499.35	1.9551e-09	7.9124e-09	41.378	4.7473e-07	3.2147e-06	2.3082	0.084929	0.16986
Os09g0388400	499.01	1.9604e-09	7.9285e-09	18.434	7.0376e-05	0.00023236	1.3317	0.29978	0.42187
Os08g0236400	495.78	2.0117e-09	8.1272e-09	1.1699	0.33558	0.39129	0.37297	0.88552	0.91318
Os11g0209502	495.74	2.0123e-09	8.1272e-09	1.6058	0.23145	0.28374	0.6922	0.65937	0.74028
Os12g0628400	495.21	2.021e-09	8.1564e-09	86.993	2.5303e-09	4.2492e-08	4.3131	0.0089391	0.034368
Os02g0433900	494.53	2.032e-09	8.1952e-09	0.81532	0.46006	0.51299	1.1793	0.3653	0.48412
Os07g0649200	493.85	2.0432e-09	8.231e-09	2.1962	0.14362	0.18823	2.0699	0.11477	0.2104
Os05g0527200	493.82	2.0437e-09	8.231e-09	0.98264	0.39581	0.45037	0.81786	0.5719	0.66857
Os11g0693900	493.56	2.048e-09	8.2427e-09	0.298	0.74633	0.77774	0.49734	0.8012	0.85085
Os09g0508951	493.41	2.0505e-09	8.2472e-09	9.8437	0.0016325	0.0036371	0.76197	0.61003	0.6993
novel.1228	493.15	2.0548e-09	8.2588e-09	8.7415	0.0027187	0.0057255	3.004	0.036685	0.092409
Os02g0155600	492.54	2.0649e-09	8.2936e-09	0.18914	0.8295	0.8515	0.3406	0.90517	0.92804
novel.660	492.29	2.069e-09	8.3046e-09	0.81859	0.4587	0.51177	1.283	0.31942	0.44098
novel.3124	490.72	2.0955e-09	8.4048e-09	2.8678	0.086218	0.11957	0.33991	0.90558	0.92829
Os07g0576550	490.64	2.0969e-09	8.4048e-09	0.88185	0.4332	0.48723	2.1768	0.10019	0.19022
Os06g0496400	490.38	2.1013e-09	8.4166e-09	4.8897	0.022019	0.036094	4.0677	0.011464	0.040877
Os02g0478050	489.44	2.1173e-09	8.4751e-09	11.802	0.00070953	0.0017481	2.6548	0.055477	0.1245
novel.2956	488.56	2.1325e-09	8.5302e-09	2.1285	0.15148	0.19755	1.1551	0.37683	0.49574
Os01g0771300	488.05	2.1414e-09	8.5598e-09	29.832	3.9978e-06	2.0071e-05	1.0406	0.43586	0.54742
Os12g0428700	486.85	2.1624e-09	8.6378e-09	0.70328	0.50963	0.56025	0.81161	0.57609	0.67161
Os03g0162300	486.71	2.165e-09	8.6422e-09	5.7299	0.013286	0.023094	2.7435	0.04987	0.11533
novel.134	486.19	2.1742e-09	8.6732e-09	18.165	7.6376e-05	0.00024907	1.7747	0.16796	0.27782
novel.769	485.86	2.1802e-09	8.6909e-09	1.2464	0.31401	0.36938	2.3966	0.076078	0.15708
Os01g0201800	485.5	2.1864e-09	8.71e-09	1.0187	0.38331	0.43837	1.2866	0.31792	0.43954
Os01g0114300	485.34	2.1894e-09	8.7159e-09	20.08	4.3408e-05	0.00015426	5.8211	0.0022232	0.012549
novel.2627	483.78	2.2176e-09	8.8197e-09	9.2531	0.0021369	0.0046236	2.4488	0.071324	0.14929
Os02g0609400	483.73	2.2185e-09	8.8197e-09	185.25	8.6256e-12	6.0732e-10	5.1812	0.0039052	0.018887
novel.1674	482.74	2.2366e-09	8.8856e-09	2.8923	0.084674	0.11776	3.4607	0.02188	0.063551
Os11g0152400	481.3	2.2634e-09	8.9858e-09	1.3287	0.29251	0.34695	1.741	0.1755	0.2864
Os02g0825600	480.96	2.2697e-09	9.0048e-09	16.293	0.00013829	0.00042336	3.2932	0.026364	0.073124
Os08g0355400	480.29	2.2823e-09	9.0486e-09	17.536	9.2777e-05	0.00029606	2.9685	0.038236	0.095127
Os09g0387800	477.97	2.3268e-09	9.2187e-09	7.226	0.005808	0.011187	0.60674	0.72153	0.78808
novel.2534	475.43	2.3764e-09	9.4091e-09	15.433	0.00018456	0.00053967	3.8794	0.013943	0.046614
novel.2683	475.34	2.3782e-09	9.4099e-09	38.089	8.2402e-07	5.1558e-06	6.8709	0.00095031	0.0070121
novel.2443	475.18	2.3814e-09	9.4161e-09	1.2043	0.32568	0.38118	1.2498	0.33347	0.45368
Os03g0223550	474.3	2.3991e-09	9.4796e-09	1.4951	0.25393	0.30724	0.43001	0.84826	0.88633
Os12g0255850	473.64	2.4124e-09	9.5258e-09	6.2499	0.009868	0.017766	6.508	0.0012627	0.0084757
novel.2123	473.26	2.4201e-09	9.5498e-09	31.505	2.8284e-06	1.4758e-05	7.5658	0.00056587	0.0049804
Os02g0140400	471.95	2.447e-09	9.6491e-09	13.832	0.00032504	0.00088227	7.4455	0.00061762	0.0052161
Os06g0147800	471.72	2.4517e-09	9.6581e-09	1.3392	0.28988	0.34426	0.71641	0.64206	0.72577
novel.3006	471.68	2.4525e-09	9.6581e-09	7.3934	0.0053217	0.010367	2.522	0.065195	0.14012
novel.186	471.18	2.4629e-09	9.6922e-09	1.0451	0.37445	0.42941	1.0816	0.41387	0.52705
novel.1565	471.1	2.4645e-09	9.6922e-09	5.8903	0.012107	0.021247	0.79454	0.58764	0.68043
Os08g0282200	470.88	2.4692e-09	9.7041e-09	2.8616	0.086611	0.12	1.235	0.33992	0.45947
Os07g0439000	470.44	2.4784e-09	9.7337e-09	49.335	1.4366e-07	1.2045e-06	6.1394	0.0017024	0.010365
Os10g0389100	470.33	2.4807e-09	9.7361e-09	4.6818	0.025078	0.040406	9.2391	0.00018298	0.002371
novel.1706	470.09	2.4856e-09	9.749e-09	1.06	0.36958	0.42457	1.0891	0.40996	0.52367
Os12g0219700	469.95	2.4885e-09	9.7538e-09	5.3455	0.016674	0.028228	1.193	0.35891	0.47773
Os05g0191800	469.7	2.4938e-09	9.768e-09	15.275	0.00019482	0.00056473	1.8609	0.15017	0.25608
Os04g0325300	469.14	2.5058e-09	9.8083e-09	0.27866	0.76039	0.79	1.8759	0.14728	0.25255
Os04g0290000	468.83	2.5124e-09	9.8275e-09	1.452	0.26334	0.31725	2.6845	0.053528	0.12129
Os11g0269700	468.43	2.521e-09	9.8545e-09	33.306	1.9799e-06	1.0957e-05	6.2255	0.0015862	0.0099352
Os12g0575300	468.3	2.5237e-09	9.8585e-09	13.732	0.00033722	0.00091278	1.5099	0.23745	0.35404
Os05g0527700	467.23	2.5466e-09	9.9388e-09	0.59012	0.56588	0.614	4.8595	0.0052595	0.023579
Os07g0503900	467.19	2.5477e-09	9.9388e-09	6.1485	0.010448	0.018672	4.0988	0.011104	0.039953
Os11g0503400	467.11	2.5493e-09	9.9388e-09	0.46388	0.63703	0.67762	1.7863	0.16543	0.27521
novel.2538	466.9	2.5539e-09	9.9499e-09	4.6519	0.025554	0.04105	0.37653	0.88329	0.91206
Os02g0777950	463.9	2.6201e-09	1.0201e-08	1.6988	0.21428	0.26547	0.44919	0.83512	0.87605
Os11g0417300	463.41	2.6312e-09	1.0237e-08	20.162	4.2407e-05	0.0001512	1.9843	0.12808	0.22771
Os07g0429700	462.73	2.6465e-09	1.029e-08	27.537	6.5955e-06	3.0476e-05	9.9	0.00012188	0.0017728
novel.3149	462.08	2.6614e-09	1.0341e-08	0.69839	0.51193	0.56235	0.36176	0.89247	0.91873
Os11g0549690	461.19	2.6818e-09	1.0414e-08	18.296	7.3379e-05	0.0002401	0.94367	0.49171	0.59921
novel.3031	460.93	2.688e-09	1.0431e-08	3.0504	0.075454	0.10661	2.0002	0.12548	0.22434
Os03g0607100	459.54	2.7203e-09	1.0549e-08	15.782	0.00016396	0.00049012	1.3475	0.29367	0.41535
novel.2206	459.03	2.7325e-09	1.0589e-08	1.5205	0.24857	0.30169	1.5021	0.23987	0.35625
Os06g0240400	458.42	2.7469e-09	1.0638e-08	2.0448	0.16187	0.20869	0.88969	0.52509	0.62856
novel.3321	457.72	2.7635e-09	1.0695e-08	5.1483	0.018783	0.031288	1.7242	0.17938	0.29115
Os10g0536100	457.16	2.7771e-09	1.0741e-08	334.04	8.9555e-14	3.8751e-11	59.239	4.9344e-10	4.8061e-07
novel.1120	456.52	2.7926e-09	1.0793e-08	23.732	1.632e-05	6.6556e-05	4.8878	0.0051214	0.023094
Os10g0460000	455.68	2.8131e-09	1.0866e-08	20.398	3.9669e-05	0.00014249	3.458	0.021946	0.063711
Os01g0964333	454.76	2.8357e-09	1.0939e-08	7.2169	0.0058358	0.011226	5.5461	0.0028194	0.014804
Os12g0549700	454.76	2.8358e-09	1.0939e-08	55.428	6.4039e-08	6.0362e-07	12.665	2.6948e-05	0.00071585
novel.2718	454.54	2.8413e-09	1.0953e-08	5.6128	0.014228	0.024535	1.1784	0.36569	0.48449
Os02g0522300	453.76	2.8607e-09	1.102e-08	126.37	1.5784e-10	4.8683e-09	84.176	3.3655e-11	8.3061e-08
Os08g0281600	453.29	2.8726e-09	1.1059e-08	35.086	1.4127e-06	8.1497e-06	1.5035	0.23945	0.35588
Os06g0225400	453.18	2.8752e-09	1.1062e-08	34.912	1.4592e-06	8.3767e-06	13.155	2.119e-05	0.00060702
novel.680	453.06	2.8784e-09	1.1067e-08	0.99389	0.39187	0.44667	2.2375	0.092804	0.18036
Os10g0396932	452.76	2.8859e-09	1.1088e-08	0.39005	0.68329	0.72026	0.64629	0.69261	0.76587
Os04g0415401	452.64	2.889e-09	1.1093e-08	0.28111	0.75859	0.78827	0.70866	0.64758	0.73074
Os04g0205200	452.17	2.9009e-09	1.1131e-08	19.082	5.7977e-05	0.00019745	2.4386	0.072231	0.15081
novel.1915	451.85	2.909e-09	1.1155e-08	0.15035	0.86161	0.87845	1.0584	0.42619	0.5377
Os11g0633500	450.95	2.9321e-09	1.1236e-08	1.236	0.31684	0.3721	11.177	5.8614e-05	0.0011037
novel.67	450.64	2.9403e-09	1.126e-08	0.95576	0.40542	0.45951	1.0319	0.44069	0.55124
Os01g0357100	450.51	2.9436e-09	1.1266e-08	3.9133	0.041348	0.062552	0.45041	0.83428	0.87563
novel.1154	450.11	2.954e-09	1.1298e-08	1.7968	0.19772	0.24838	13.305	1.9713e-05	0.00058936
Os03g0582900	450	2.9568e-09	1.1301e-08	0.83145	0.45338	0.50651	1.8957	0.14356	0.24806
Os05g0210525	449.81	2.9618e-09	1.1313e-08	10.556	0.0011934	0.0027382	2.0835	0.1128	0.20769
Os11g0180300	449.55	2.9688e-09	1.1332e-08	10.944	0.0010116	0.0023848	9.2941	0.00017676	0.0023057
novel.493	449.47	2.9707e-09	1.1332e-08	2.1372	0.15044	0.19646	0.84319	0.55509	0.65437
Os12g0118200	448.48	2.9968e-09	1.1424e-08	1.4246	0.26953	0.32384	6.778	0.0010211	0.0073901
Os02g0768400	448.27	3.0024e-09	1.1433e-08	0.3279	0.72516	0.75838	6.6923	0.0010916	0.0077047
Os05g0349400	448.2	3.0044e-09	1.1433e-08	0.51172	0.60895	0.65249	0.81145	0.5762	0.67161
Os02g0212900	448.18	3.005e-09	1.1433e-08	60.637	3.4062e-08	3.5045e-07	2.2586	0.090383	0.17737
Os06g0240050	447.63	3.0196e-09	1.1481e-08	15.663	0.00017065	0.00050602	11.394	5.209e-05	0.0010147
Os09g0357250	447.34	3.0273e-09	1.1503e-08	39.159	6.8585e-07	4.4094e-06	2.8661	0.043112	0.10357
novel.2351	446.72	3.0442e-09	1.156e-08	3.1392	0.070779	0.10081	1.0506	0.43041	0.54198
novel.240	444.72	3.099e-09	1.1747e-08	2.1809	0.14535	0.19024	0.8626	0.54243	0.64323
novel.2862	444.71	3.0991e-09	1.1747e-08	4.2989	0.032048	0.049917	2.4501	0.071209	0.14928
Os03g0307500	444.69	3.0997e-09	1.1747e-08	2.4395	0.11893	0.15945	2.3102	0.084716	0.16976
Os01g0278050	443.41	3.1355e-09	1.1875e-08	1.7203	0.21051	0.26158	1.132	0.38816	0.50566
Os06g0630850	442.9	3.1499e-09	1.1922e-08	9.0406	0.0023596	0.0050456	1.1506	0.37901	0.49685
Os10g0108700	442.53	3.1601e-09	1.1948e-08	82.372	3.7709e-09	5.8146e-08	9.0676	0.00020401	0.002575
Os05g0563300	442.51	3.1609e-09	1.1948e-08	5.5156	0.015067	0.025791	3.5435	0.01998	0.059779
Os10g0173000	442.35	3.1654e-09	1.1958e-08	52.39	9.4836e-08	8.3846e-07	5.7834	0.0022959	0.012827
Os01g0367300	442.27	3.1676e-09	1.1958e-08	2.2547	0.1372	0.18082	0.76982	0.6046	0.69621
novel.1237	441.68	3.1846e-09	1.2015e-08	2.9929	0.078674	0.11055	1.1745	0.36756	0.48642
Os06g0190700	441.35	3.1938e-09	1.2042e-08	25.042	1.1808e-05	5.0927e-05	4.7937	0.0055971	0.024538
novel.1095	440.37	3.2223e-09	1.2141e-08	19.823	4.672e-05	0.00016363	1.7548	0.17237	0.28289
Os11g0635300	439.83	3.238e-09	1.2193e-08	0.030268	0.97024	0.97424	2.0127	0.12348	0.22204
Os07g0635700	439.51	3.2474e-09	1.222e-08	46.109	2.2832e-07	1.7465e-06	4.3553	0.0085704	0.033457
Os12g0203200	439.32	3.2532e-09	1.2234e-08	0.089417	0.91492	0.92505	0.66541	0.67871	0.7543
Os11g0578250	437.77	3.2991e-09	1.2399e-08	1.8416	0.19063	0.2404	0.53738	0.77228	0.82842
Os01g0684800	436.39	3.3406e-09	1.2547e-08	0.021485	0.97877	0.98129	20.544	1.1015e-06	8.3599e-05
Os11g0302900	436.14	3.3482e-09	1.2567e-08	15.346	0.00019013	0.00055336	2.9338	0.039817	0.098098
Os08g0208400	435.09	3.3805e-09	1.268e-08	2.9512	0.081102	0.11341	11.441	5.0791e-05	0.0009994
novel.740	434.95	3.3849e-09	1.2689e-08	2.1077	0.154	0.2003	9.6685	0.0001402	0.0019648
Os06g0579200	434.75	3.3911e-09	1.2703e-08	73.916	8.2752e-09	1.0941e-07	10.152	0.00010494	0.0016007
Os04g0200000	434.45	3.4002e-09	1.273e-08	0.030019	0.97048	0.97432	0.48531	0.80978	0.85623
Os05g0412400	434.35	3.4034e-09	1.2733e-08	2.3689	0.12556	0.16737	1.0931	0.40787	0.52225
novel.341	432.76	3.4535e-09	1.2912e-08	0.15482	0.85784	0.87552	0.19385	0.97397	0.9803
Os06g0689483	432.56	3.4597e-09	1.2928e-08	4.4454	0.029151	0.046055	1.7481	0.17388	0.28472
Os03g0264075	431.66	3.4886e-09	1.3027e-08	0.86271	0.44075	0.49419	0.72489	0.63604	0.72022
Os06g0473700	430.68	3.5202e-09	1.3129e-08	3.2161	0.066984	0.09611	3.1588	0.030699	0.081106
Os12g0208950	430.67	3.5205e-09	1.3129e-08	12.025	0.00064892	0.0016151	2.5151	0.065746	0.1411
Os07g0285700	430.03	3.5412e-09	1.3198e-08	10.87	0.0010437	0.0024465	1.3011	0.31197	0.43326
Os11g0644500	429.29	3.5656e-09	1.3281e-08	45.562	2.4767e-07	1.8652e-06	6.6713	0.0011098	0.0077856
novel.2438	429.06	3.5731e-09	1.33e-08	11.569	0.00078026	0.0019031	7.5503	0.00057227	0.0050065
Os12g0226900	428.36	3.5966e-09	1.3379e-08	12.873	0.00046567	0.0012106	4.811	0.0055063	0.024195
Os03g0598002	428.11	3.605e-09	1.3402e-08	5.3008	0.017128	0.028863	0.69429	0.65787	0.73935
Os02g0241300	426.45	3.6611e-09	1.3597e-08	4.5053	0.028052	0.044536	6.3867	0.0013915	0.0089975
novel.1705	426.41	3.6622e-09	1.3597e-08	9	0.0024051	0.0051353	1.7711	0.16876	0.27891
Os03g0779300	425.82	3.6823e-09	1.3663e-08	1.956	0.1738	0.2222	1.3074	0.30943	0.43106
novel.1021	424.87	3.7154e-09	1.3772e-08	13.311	0.00039431	0.0010479	3.377	0.024007	0.068521
Os05g0380400	424.84	3.7163e-09	1.3772e-08	24.084	1.4941e-05	6.1708e-05	12.24	3.3395e-05	0.00080112
novel.739	423.39	3.7673e-09	1.3952e-08	13.173	0.00041541	0.001097	1.9465	0.13446	0.23569
novel.3273	421.83	3.8229e-09	1.4149e-08	8.8997	0.0025216	0.0053548	1.7057	0.18376	0.29588
Os02g0727100	421.63	3.83e-09	1.4166e-08	3.0374	0.07617	0.10755	8.0031	0.0004149	0.0039619
Os11g0470500	421.24	3.8441e-09	1.4209e-08	66.297	1.807e-08	2.0505e-07	0.57418	0.7454	0.80774
novel.3363	419.43	3.9104e-09	1.4445e-08	7.0773	0.0062826	0.011987	2.6882	0.053288	0.12094
[truncated: 5,525 more rows]
[truncated: 5 more columns]

[truncated: 25 more sheets: Fig. S6, Fig. S7, Fig. S8, Fig. S9, Fig. S10, Fig. S13, Fig. S14, Fig. S15, Fig. S16, Fig. S17, Fig.S20, Fig.S22, Fig.S23, Fig.S24, Fig.S25, Fig.S26, Fig.S27, Fig.S28, Fig.S29, Fig.S30 …]
