# Supplementary material for: Additive and Partially Dominant Effects from Genomic Variation Contribute to Rice Heterosis
Source: Adv Sci (Weinh). 2026 Jan 31;13(20):e23376. doi: 10.1002/advs.202523376 (PMC13067778; doi:10.1002/advs.202523376)
Supplement: Supplementary file 4 — Supporting File 4: advs74126‐sup‐0004‐DatasetS1.xlsx. [file ADVS-13-e23376-s004.xlsx]

## Sheet: Data S1
Dataset S1 Transcriptomic data (read count) of rice inbred lines and reciprocal F1 hybrids at seedling stage.
Gene ID	Balilla_5DAS_1	Balilla_5DAS_2	Balilla_5DAS_3	YB_5DAS_1	YB_5DAS_2	YB_5DAS_3	Balilla×YB_5DAS_1	Balilla×YB_5DAS_2	Balilla×YB_5DAS_3	YB×Balilla_5DAS_1	YB×Balilla_5DAS_2	YB×Balilla_5DAS_3	Balilla_10DAS_1	Balilla_10DAS_2	Balilla_10DAS_3	YB_10DAS_1	YB_10DAS_2	YB_10DAS_3	Balilla×YB_10DAS_1	Balilla×YB_10DAS_2	Balilla×YB_10DAS_3	YB×Balilla_10DAS_1	YB×Balilla_10DAS_2	YB×Balilla_10DAS_3	Balilla_15DAS_1	Balilla_15DAS_2	Balilla_15DAS_3	Qianlijing_15DAS_1	Qianlijing_15DAS_2	Qianlijing_15DAS_3	YB_15DAS_1	YB_15DAS_2	YB_15DAS_3	C418_15DAS_1	C418_15DAS_2	C418_15DAS_3	Mianhui725_15DAS_1	Mianhui725_15DAS_2	Mianhui725_15DAS_3	610234_15DAS_1	610234_15DAS_2	610234_15DAS_3	Balilla×Qianlijing_15DAS_1	Balilla×Qianlijing_15DAS_2	Balilla×Qianlijing_15DAS_3	Qianlijing×Balilla_15DAS_1	Qianlijing×Balilla_15DAS_2	Qianlijing×Balilla_15DAS_3	Balilla×610234_15DAS_1
Os02g0626100	139751	45753	46697	48332	52654	66133	95400	98164	77991	127749	128403	68683	137765	230403	222930	457468	173053	161844	454354	728495	353630	393469	405708	418632	333126	763192	885909	507280	456003	532097	92284	398804	106285	328941	297082	299925	135060	86691	84896	127882	155189	125217	323797	259802	344625	233460	174324	201450	242255
Os11g0703900	63513	43885	41950	46255	49204	53007	80038	62359	59133	78429	92509	71592	158945	223072	214916	261765	102444	137760	337579	538691	380703	309983	276486	293603	146883	399571	397730	399497	397889	455914	157360	463346	212096	189706	102704	127443	117203	53651	42356	134971	106173	133481	152287	177680	154354	183583	143120	133472	145769
Os11g0707000	159531	110287	108527	131251	75810	106809	271545	253487	203864	191130	193610	189082	164392	174728	124470	232028	93494	111936	223420	295563	271908	273391	227310	237774	126458	342893	375185	302657	242368	250769	78305	330276	135353	185942	74634	137202	311011	71046	113820	135809	207221	96768	96293	162580	104615	146372	100179	114123	111958
Os01g0600900	231284	142360	142868	102019	103547	106059	185787	206058	193526	224453	256390	199666	109294	141117	149539	184910	69394	80715	254789	223415	176426	201678	194844	134740	108079	242853	262886	365362	311222	252213	55952	182618	69968	173672	104755	111411	240128	55849	81807	102005	139580	82686	111174	179644	114347	131343	81215	85668	62053
Os03g0670700	139672	96999	98985	48947	59242	72581	185849	157769	165626	176131	189675	169130	200046	234488	241422	109059	43014	54255	239875	289046	240523	257066	242704	242367	108999	241419	297587	148092	137553	164172	74804	174248	71709	172341	76619	63220	151665	65522	67221	57054	44924	58332	93222	133650	76860	107574	79488	66119	64496
Os03g0592500	185316	120117	131426	110991	81554	97101	197815	223855	213361	238807	255387	212380	66624	79166	78678	121475	46917	53126	162644	155411	124032	148517	150530	96474	76880	176829	185947	274082	204910	180611	32130	117599	43412	121985	69180	85538	182496	43914	65076	74684	108012	62452	68489	124454	74728	97537	56904	66987	46841
Os11g0171300	87980	58606	62074	72886	58339	67403	168354	155434	135099	130226	147015	132534	93272	107080	93562	114444	43956	57685	136768	163467	154701	158701	152169	147831	70558	170899	196089	160478	133708	138932	53029	168738	71263	111271	49462	69367	154947	46404	65769	67048	107300	59105	56696	89613	55952	84081	50916	55187	59737
Os01g0720500	182766	123517	133982	162707	145276	160395	231455	290748	244418	257573	337424	228109	53833	72300	71402	126890	50362	60478	172984	114692	92464	196401	188952	74830	38651	90133	92292	164964	160858	149159	34185	101091	42450	76955	55062	33202	79676	21727	26194	36226	56295	36392	34661	55184	38862	50678	27788	25209	24326
Os01g0501800	92229	63202	65077	75775	64446	72353	166559	162293	148044	151089	167070	150030	67103	84384	77891	114120	45700	55921	132326	145892	122826	138004	141715	105628	54493	126559	142542	160708	134059	132840	41215	143104	57868	98149	50347	55007	134671	34730	51611	51384	74032	43464	49894	80475	54572	68524	43845	48344	42755
Os01g0256500	17896	10032	7903	10725	13030	16645	26037	20184	17685	26889	39060	24991	85430	116123	117416	109323	36168	45339	157571	225599	167728	156926	140946	170259	65291	159676	176130	152620	154162	162850	49802	161761	71119	140532	74733	106207	83655	32982	29518	9419	21845	13032	71202	90720	104198	96482	65706	69254	45253
Os09g0346500	146163	97442	110018	61519	61844	66612	156735	168140	159177	178706	163713	154635	46172	49509	48629	73147	31119	34198	109983	93114	76441	84110	91611	56167	48863	103873	113244	161634	126279	103262	32756	87249	31443	79843	44781	62715	119600	28530	51028	57128	64225	44719	49567	87593	52254	71592	42051	48459	31355
Os11g0660500	34553	24150	22921	23684	34699	36807	59730	50288	50663	51866	58686	51663	54742	67574	68864	92999	37724	49589	108549	158356	129419	116217	105372	111569	37700	91538	96783	157500	166761	176774	69926	167532	77450	103808	47705	43443	104995	47939	48724	50004	41727	52981	51875	57254	49505	67746	44156	37606	40038
Os06g0320500	90562	58701	64949	62144	55489	63262	131218	133015	128295	137404	139774	121117	45085	51238	49937	95796	39999	45375	104322	101728	87366	98781	92755	69784	40594	94069	107628	146356	120868	112308	33520	111489	41587	61908	33916	45336	99862	28417	45602	47414	61596	38343	41034	71033	46280	62357	37655	40347	33976
Os07g0558400	126821	80731	91284	70271	63602	72638	162626	164634	159700	165277	162896	142735	42713	45944	42821	68699	28702	30546	85598	70130	66393	79275	75071	48721	44586	101199	115771	152460	117293	99570	28095	82702	29178	64949	32615	45211	106492	27760	51819	46524	58865	37086	39760	74983	42378	58840	36059	38610	33272
Os08g0200300	88118	55531	55496	53391	37983	46578	108659	109864	102567	91102	101534	94480	61797	61753	50149	75752	29570	33305	70558	81556	77020	84732	71741	61774	45433	115391	128316	129270	103310	95743	38888	121045	43136	87165	35976	45498	177221	45837	64379	44934	78005	35595	41531	72267	39395	52083	37625	38439	31878
Os03g0227800	62559	28245	22557	23726	28619	32667	61600	54302	50127	52646	70125	46158	112213	146065	142135	99011	37427	47001	146033	175414	130275	130621	120439	122267	57056	142210	164156	84065	87629	107934	25218	80517	36248	80282	41411	44675	68607	21293	26448	32179	38244	29722	42827	55529	47807	48921	46753	47860	46962
Os01g0200700	9500	4557	2554	5759	6703	11180	12998	10808	9290	10828	18494	14379	51486	61306	58492	76554	26979	34215	86295	111160	103327	82285	55214	62334	51168	128715	152227	115875	106545	86967	69994	174387	92648	142194	45298	51265	146374	48237	58425	53616	75329	34638	54257	70325	51430	60993	50104	51855	35687
Os11g0167800	127807	52967	52522	26388	47228	54782	75310	76126	84264	87667	80048	62306	77231	80561	86150	66580	25207	30165	79751	69631	62106	71444	67303	56257	35415	84014	95853	129299	105863	104958	38751	85613	30054	145825	71898	43487	131560	52600	51582	31946	50189	45495	44641	57692	45827	43481	41634	42385	32205
Os02g0161900	27675	12927	11624	12924	12918	16817	25797	22015	19783	26613	35204	21129	71279	110893	106993	87406	32343	37833	155822	209946	134813	110354	118910	118735	56977	155119	144231	85982	93608	106129	25429	103539	49508	85002	40757	83598	60527	27671	24401	36217	33568	31715	48053	52903	64170	47275	39713	45028	51494
Os12g0632000	37418	23128	20548	28767	41908	46133	62298	58535	62227	62354	69030	67233	53025	58863	62699	78975	36751	42328	96883	128547	118464	132652	106370	132821	27544	65936	94681	78350	71904	87523	62027	168128	70957	92674	45556	30451	82935	42219	46321	39927	49834	37344	30775	42054	28909	40884	26023	21861	35112
Os08g0435900	68501	43444	41955	48452	41734	51888	95058	93930	92140	97586	106449	88371	34643	40505	36476	76102	32860	33685	88987	79638	63755	77396	70880	48942	39129	94911	106482	125807	94992	89476	25826	89086	32335	49852	23893	39488	92677	25773	44195	33978	40307	23710	38299	64176	42666	52552	34325	39818	28096
Os07g0141400	76853	51060	51193	59756	54347	59522	125070	120372	112754	117682	115153	109203	46571	53073	48922	72317	30153	34346	83825	82775	72302	83273	72994	62491	33127	79117	88938	101041	82529	85486	31727	97502	36644	67069	32221	34123	97396	27053	40165	37363	54246	32528	30901	51407	31290	42007	28832	30746	28233
Os01g0639900	68862	53911	53955	50370	33028	44694	137902	129943	119821	85494	89142	93669	39971	38123	24547	46636	18264	23675	42157	37142	43268	50333	35557	41254	30642	75913	87794	120902	88623	87347	25061	119365	33423	86515	30011	33260	107716	24747	46046	37458	79747	37095	26443	48329	25454	39629	27869	27611	28445
Os06g0336200	58799	36484	34127	40076	68115	76317	120974	101225	105610	118810	130436	101757	88506	110534	110863	51640	19183	26670	138530	117036	90245	115261	120896	130413	31135	67345	71332	48017	47863	44219	29975	59754	17461	66830	31747	19343	61180	24192	29513	26843	9119	20812	20274	26978	13935	22462	19414	17971	13535
Os11g0242800	80119	53288	54710	50196	41508	49000	106206	112792	102274	108100	107122	95318	28138	31485	31174	56655	23332	26275	70769	56791	50087	57711	54223	36645	31205	73309	82462	108553	84243	68406	19101	63711	20551	47040	23782	32975	80628	19109	31529	31573	44090	27867	27970	51973	29228	41992	25965	28328	24445
Os08g0502700	33918	25043	23302	29122	20760	26648	78964	71719	57192	53674	56790	55218	62481	63952	50596	72219	29048	37727	79618	116001	97328	95303	82112	86844	29028	70424	85172	63235	55460	59685	21450	91501	38237	44053	19290	27272	68814	20203	31144	32586	40187	23676	25511	39360	25923	40741	24201	27420	23639
Os06g0728000	55743	32221	32136	25919	33992	37033	69060	63333	66401	68949	62257	59248	51072	63781	64754	58677	24388	29012	81434	93395	77655	77274	72367	67873	28267	71170	75229	63696	63248	88279	42016	100316	39601	87621	35781	21511	84655	36431	32684	22367	29975	31522	30160	35817	24227	31586	26095	23898	26797
Os11g0247300	73416	45172	48685	30045	40745	45962	75105	69210	72077	83344	79445	66863	43997	53591	55058	55525	22121	27707	71969	70053	48038	72006	49877	53126	20675	45605	48750	70846	77755	87619	40536	83008	28569	88137	41679	20826	100787	42691	37494	23252	9816	35947	25003	29141	14971	27737	24115	20890	17914
Os02g0197600	42075	27986	28276	31550	23668	30678	60474	62042	61056	59963	67521	58326	26729	30849	27311	56567	23508	26313	57823	60880	51763	57715	55177	41688	25549	59612	69832	101722	79456	72403	20941	76583	29266	44098	20774	28177	79609	20685	31807	30830	48685	26313	26864	46543	31199	39473	25079	29205	22112
Os05g0489600	21416	11445	10409	10110	12654	14274	25873	21170	21130	23890	28126	21972	45389	57067	57253	61105	20328	26727	77692	114680	89048	67830	71565	74424	31967	83947	87972	72169	70875	71196	29195	97972	35895	75520	33748	37185	61402	25566	27965	26928	30344	28025	34185	39872	31328	37386	26866	26689	31927
Os02g0115700	108770	41263	39023	33943	43169	51584	73571	65992	68107	70190	67778	42954	36267	39917	36180	98379	39564	39661	66332	74933	56220	67126	57275	43977	25329	61135	64597	49383	45117	56237	27133	93728	31134	70750	41077	30243	38086	12238	16644	29615	32397	25206	23147	29712	20555	26112	25416	27609	22053
Os06g0612800	9661	5152	4609	9911	10895	13553	19964	15465	13618	16148	24687	16445	35284	49475	48687	77220	30734	37999	79015	128077	98845	73274	71555	73172	29641	72640	81782	61571	60709	62494	33133	114588	51582	71634	32956	35918	63344	30665	33767	32602	40306	32847	30296	33494	29225	32641	23536	22187	32782
Os01g0773700	54437	33765	36748	34029	38292	42879	89650	88270	83622	80206	81378	78927	34089	36438	33906	46621	20009	21841	51682	51043	49595	57573	51126	40654	26172	56352	70313	82269	68222	69025	23272	68483	25295	50880	25450	24228	72665	22243	32087	26538	47000	25988	25630	42401	25361	34592	21548	22375	21108
Os08g0104600	67176	44060	47446	48198	49473	50267	127264	121537	105723	103990	89723	97911	33761	34627	31761	40808	16832	20228	51320	43386	46093	50661	44694	38879	24020	59961	67646	76628	61390	58289	21577	62766	19024	51302	24148	19542	57023	17447	30130	23012	38155	23743	23092	38600	21508	32131	20201	20578	18640
Os07g0544800	50829	33127	35361	37443	33941	37208	78951	82972	74850	83495	88388	76332	33481	39471	36690	45753	18000	20449	55250	56033	46786	59271	56003	45509	25722	55942	68005	76695	58783	62074	21354	70022	23875	47750	24531	23691	77642	21503	31120	27661	45658	24622	23475	39646	24231	32340	21123	21348	20948
Os12g0291100	50769	38093	42173	39867	47416	45348	121539	106662	108781	87653	69241	85030	28262	25427	22758	32535	13896	18823	34030	32217	45242	42184	32956	32616	24454	54980	65657	87120	68235	65705	25616	64970	24945	62418	23613	16557	54533	20446	34932	19988	44916	28171	23814	42331	23880	33920	20238	17574	19809
Os07g0577600	44610	29397	28977	33943	27020	32198	66304	69218	61635	65062	71331	61566	28587	30975	26973	44954	17626	20960	53418	50057	45145	52918	47131	36590	24254	57782	64795	90935	73657	66120	17663	61628	24352	44708	21291	28099	83067	19273	31192	28776	42823	24155	25296	45351	27219	36540	23158	26043	21071
Os12g0420400	61801	36640	43451	43235	30943	37982	86752	95288	74283	92563	87539	78543	36385	43643	40524	45504	19229	20351	64718	60732	48961	59943	54372	37211	27376	66100	71224	67493	51081	52249	16315	57482	21422	38220	20411	28655	79277	19489	25905	27120	34567	18441	21518	38995	22798	28012	20449	25045	20365
Os07g0529800	14393	6271	6035	9237	9212	11250	18856	16651	16285	18693	23022	16654	29639	37347	37148	63145	25545	30181	60650	96032	77126	64045	66134	66918	35034	87134	93282	92737	80810	96731	25822	84864	42087	65993	36541	37256	49390	22939	22807	21824	36276	24404	37998	40880	40504	39456	27864	24585	27529
Os02g0121300	81504	60385	55376	25359	37028	41111	63430	59797	66699	60605	69876	61861	40887	46475	47937	48108	17788	20432	41848	42373	28133	50466	33175	33584	18666	42885	50702	69306	74161	92514	33858	58199	25796	55663	25248	26255	66206	28244	34952	22805	14171	26252	25645	28272	23196	26140	24081	19012	16243
Os11g0115350	47608	13027	21566	35645	65091	66990	80387	80629	80393	105487	83729	47416	16025	25964	31328	68884	37973	40950	73412	75124	63117	64609	73692	73305	17846	43377	43183	41283	29385	30849	32840	81182	15256	62676	48939	25345	63229	27682	25219	25653	50006	35036	17258	22387	9578	9281	11795	14399	18227
Os05g0560000	47704	33322	32924	39797	32214	34207	75121	82422	72503	71580	73366	70123	32681	33864	31787	40933	16352	19325	49765	44510	39402	47571	43666	33325	19467	47603	52863	66148	53754	51009	16664	53946	19149	46748	21707	21695	67314	16014	21226	18539	37454	20379	19793	34849	19781	26251	17758	17923	15111
Os12g0563600	109480	32592	47668	32020	53183	53831	99388	94462	92810	123715	90851	55214	21352	35685	41049	41643	20524	23785	66587	64633	55197	61468	64866	57492	20707	56236	51656	71004	47216	51652	20583	56135	10546	60133	38495	12912	32217	14065	10845	18425	24579	21344	23119	28538	12061	13048	17033	19688	15699
Os08g0560900	57055	37277	41067	34466	27185	31441	77218	79504	71534	73877	70813	66280	27754	31235	28513	33522	14499	16468	46316	40584	36522	41778	39424	27132	22288	52479	57145	64447	53761	51061	15333	49905	17556	43586	19866	20259	75895	18482	26674	21514	34421	20534	20893	36408	20043	27554	18156	19481	15942
Os07g0562700	71699	43469	46380	36077	29950	32729	61481	66592	65649	77643	79883	61233	23647	28753	29884	41180	17081	18273	56690	43984	38281	44372	42795	25932	24835	63755	64360	73896	58188	49867	11814	38467	14415	33085	18930	28155	48847	11943	18038	21368	22721	13777	19856	36228	22028	27583	19347	22322	16275
Os03g0726100	40832	21456	23833	23266	33813	35133	49405	43662	45552	51167	49287	38670	27970	35914	39419	51168	19887	24677	58564	54289	40964	46298	39916	38708	17058	40895	42280	77636	73737	85645	30024	66966	19407	86893	45002	18976	75371	31694	27768	20299	18222	30989	23582	25161	15285	20907	20642	19533	15850
Os04g0414700	30277	20585	21492	37074	26885	33633	57475	60099	56073	59313	63754	55665	17690	19505	17729	45936	19465	21713	46163	42143	37604	43302	40105	26202	17124	38631	45191	82700	63957	58824	16616	57290	20359	26821	12666	16433	73433	20115	29014	17736	28289	15538	19421	34291	20183	27299	17458	18774	13062
Os06g0101600	67601	44313	46391	32464	23959	28889	88693	90451	78257	71342	67326	72158	25957	28215	24411	28589	11443	13015	40444	36120	34528	39092	34772	27796	21210	47111	55636	57593	47373	45242	11073	40561	15165	41384	19419	19743	37197	9504	15405	17184	26698	14608	19818	36830	20259	25135	16472	16758	16506
Os01g0102900	13893	10288	8256	11172	9899	13913	29666	27939	23721	20675	24018	24814	27586	31408	29384	37817	15114	17804	41735	55106	46935	43616	34643	30081	19952	43009	54666	49842	44310	52331	24398	77858	33591	48680	18347	18911	56840	19455	26517	20642	34891	18178	23589	35517	22116	25048	18893	17596	18429
Os08g0460000	36630	33264	39159	39838	64274	56696	167407	136859	148757	175540	134346	138857	14028	30463	36879	24191	11557	18450	53903	41563	50262	44239	53060	46693	12543	37215	32317	29231	21704	23803	23297	31111	9185	43746	23775	3868	35501	13466	9929	8099	2551	11074	11465	13896	2543	9585	7910	4633	6731
Os09g0481200	39148	26531	26375	24346	21478	23714	57487	58197	53684	52250	56468	53310	29022	29113	26799	32760	14446	15994	43155	42482	38167	41938	39853	29386	20959	50371	57334	59072	48952	44637	14445	45242	17127	36781	16983	21000	54994	16292	23657	18511	30186	16130	20397	36754	21291	30079	16880	17724	16973
Os04g0459500	59614	39991	42536	40000	30042	34502	83339	86139	72454	74803	72799	66367	24273	24689	21358	29193	12724	14390	39087	31481	30540	37423	33797	25413	22082	54222	58097	56092	44783	45936	12210	46289	15912	27538	14509	21082	51363	11265	21814	19559	27796	15475	16936	29667	16127	24141	16833	18866	15238
Os05g0247100	43312	11352	6654	8745	12529	23336	13042	16172	9538	13551	17410	7871	25213	35520	32643	62252	24770	18463	49961	42964	45261	40848	41314	41354	11740	38099	40731	60905	73248	61144	13865	53241	57808	90668	28478	52582	4319	2243	4261	18604	18710	12255	19906	20116	44970	28187	29008	14484	19808
Os04g0678700	37240	24653	27354	26681	28422	27016	49740	46293	49858	62304	55319	46825	23596	33901	39140	29056	9267	13439	42734	53763	38949	43756	36931	42218	38138	89637	93521	35314	28342	39808	28154	45049	15762	58932	52691	21455	30356	12199	12264	19047	31477	29686	17217	35005	14909	18211	15422	15182	27438
Os06g0633800	35309	15647	11615	19347	20328	27127	22631	17539	17861	20276	30276	17868	29319	40631	39972	75782	28499	29415	53253	56127	45722	46056	33981	33734	19528	60490	60482	57488	55558	66141	20388	71339	37564	54234	25305	29947	29825	12077	12853	22166	23710	17926	21893	24080	26351	22195	20883	18006	22248
Os03g0856500	22865	18572	13026	15645	12422	17061	56050	50053	45122	46257	52491	48821	52392	55966	48907	25805	10665	13637	57248	63975	54822	61862	52606	50590	25844	63431	72027	32208	26487	30452	12439	34845	13597	47663	23240	24001	20913	7072	10723	12413	17827	11578	17796	31725	17828	20389	15540	16363	18263
Os03g0203200	11689	6218	4933	8197	8129	11122	19405	19597	13782	17887	21681	15739	29223	35805	32731	54570	21976	25390	59510	85421	64078	57512	50263	47739	17016	44301	60817	54389	58679	60696	14555	62396	29011	40116	19054	24741	21833	8387	9877	25398	25203	17422	15985	23041	24245	27475	20237	20823	17467
Os12g0274700	44911	38711	38764	42136	36521	38682	120682	111050	98093	67810	65653	82344	23360	19147	13662	27054	9814	14679	24964	23232	29600	31572	29323	32339	17375	35775	45070	50880	41037	45068	14756	47650	11191	34382	12995	10161	40440	11731	23259	13482	35386	17278	13429	23242	9661	16660	10846	10940	12227
Os02g0465900	11867	8426	6033	9985	8653	10885	27196	24513	19779	22033	28507	24346	35374	45129	39596	31618	11360	15409	62771	82307	65221	57826	49003	63517	31838	77342	89477	56607	45092	46443	11746	36554	12849	27208	19522	19925	40010	17863	16213	14082	20195	15527	24729	31092	22993	26037	18455	20328	21289
Os04g0659100	52627	33186	35595	36079	27102	32104	77126	69750	64266	58668	53872	54693	25798	26667	22839	34653	14519	16748	35460	33628	34717	38510	31254	29206	18399	46996	50845	53681	40337	42182	17067	50766	16399	33198	14168	14846	47662	13790	21443	16898	31603	18389	15070	24635	13497	19237	13886	14191	14660
Os07g0658400	33472	20226	18838	26585	15964	22931	43868	38319	32154	33395	34371	30163	35460	40418	29187	46809	18479	16542	48898	44394	37083	45529	32103	32309	22574	69510	73873	45634	35391	41148	12204	50836	22101	28613	12383	22602	36344	8856	17084	22456	22542	11106	14462	19702	13618	18632	16079	20456	19159
Os07g0556200	26551	17836	19336	24875	20740	24265	59317	57813	45490	47365	48659	45077	24864	27280	24906	33959	13474	18000	39822	45104	39750	48929	45478	40638	14968	36393	41160	47823	39873	44223	16994	60690	23101	30338	13873	13491	53468	12987	19248	17706	30897	17281	14170	23624	14854	21223	14162	14929	14540
Os05g0227600	55117	22411	24717	13788	24327	23887	43155	39391	38319	48148	43184	30695	26656	36456	35301	24968	9977	11410	49070	37543	38741	43961	38901	42773	21779	57772	58356	47997	40014	36205	17256	43280	10289	53447	28165	10888	44619	14873	16280	12142	15718	19928	16355	24780	9622	16844	16571	17337	16151
Os08g0237000	59322	23984	27247	24616	38459	42808	73108	68148	61520	77195	70165	49538	33887	39621	39458	36428	14088	16222	67986	54007	50382	56152	51487	60383	16101	39452	37781	30469	25492	26875	12517	38486	8584	35142	21218	7728	27319	10960	11325	11365	13328	14873	10288	17463	7514	12072	12470	11640	10270
Os04g0656100	37964	18189	18420	21943	20639	26752	37890	34103	32217	33928	43533	30959	35234	40764	37965	49608	20045	20921	56585	59506	41657	55633	46320	37431	16119	40114	41351	35822	38514	51318	16243	58110	27659	37369	16813	17928	30036	10813	14657	18106	17058	12525	14728	16982	14955	19768	15648	16858	16800
Os02g0666200	37823	21617	20447	20153	23951	29389	49003	44591	44655	53386	59552	45126	37925	49324	49329	27889	11069	14100	60844	51432	39597	46773	40083	41430	17453	43023	41682	38159	35918	36111	15646	36276	10503	46312	22818	16430	44078	17372	16446	14136	8006	13008	15032	20656	13222	17082	13677	16891	10051
Os11g0455500	93049	46159	45385	17866	18233	22009	39300	36961	39282	50500	48078	35762	26366	33788	33823	36179	15925	14569	42446	36810	20947	44957	35943	27914	20427	58459	56629	46141	40397	52714	16406	39218	10884	42541	26582	16439	38192	16588	17446	14253	12213	14956	19940	20234	13898	15060	18391	22120	20411
Os03g0778100	34098	23036	25273	27673	26298	26656	59902	60362	54586	56230	53617	52324	18533	19979	19027	26061	10580	12300	34064	28979	28796	32662	30118	24240	15991	33610	38110	50655	41175	40750	13181	39866	14068	33102	15612	14225	51314	12860	18453	15443	27176	15716	15174	25271	13861	19879	13311	14449	11619
Os11g0116000	48822	15961	17717	10790	18368	21551	22996	24362	26788	26338	23301	14364	26350	26161	29296	45632	19733	18820	29440	33279	27997	32594	26541	22509	12783	37207	41549	52818	46359	57561	16507	49854	20483	47719	24825	25718	43299	17764	19786	16655	26635	16563	22300	23076	23375	19068	19510	17096	16795
Os03g0738400	25580	15699	14826	21835	16437	20485	41448	34861	34422	32824	36151	31672	23322	25718	21213	38486	15279	16970	38238	40845	36566	40586	35233	32205	16032	41364	44431	44049	35675	37958	16135	55361	22489	32017	13269	18373	46967	13731	21847	19029	25211	13121	13156	19748	13739	17297	13850	15654	15025
Os07g0148900	32590	21249	23869	24590	22775	24142	54589	52636	53035	52667	52171	50334	16755	18225	18631	26170	10899	12790	34892	31085	30224	31279	29803	20918	17804	39167	45767	52384	42492	37614	11984	35914	11261	28162	14147	15098	43873	13583	20489	14659	24721	14504	16792	28971	15898	22139	13961	14289	11628
Os06g0133800	44786	27875	29403	29778	29001	33267	64185	57669	57962	57948	51464	45271	20092	23701	22159	32758	13595	14696	36752	32776	29527	36175	29743	24249	16722	42541	43751	44805	35130	42103	15370	47149	17028	31345	13908	16477	32381	11364	17458	16315	18695	13609	13743	19227	13214	17150	13563	14734	14512
Os02g0626400	34368	9305	9319	10938	13389	15611	17649	19385	15431	27717	26164	12924	21424	29400	28906	56430	22071	19453	53693	53750	32012	44395	46853	37086	23742	61721	70219	64090	58698	69358	10610	35511	9993	35720	25136	25183	27756	13647	12674	12856	23858	14838	23776	19808	25643	21721	19171	24943	22078
Os02g0716500	15533	11175	11973	15795	16368	16587	30614	28065	26017	27352	30579	28892	20746	24590	24200	25842	10187	14007	39698	52742	42009	41744	41195	45342	17183	41300	44583	44968	41464	46876	18938	45697	20382	31335	17428	15445	38527	16176	14447	14571	15962	17067	16858	22128	14056	22436	12122	12021	13051
Os08g0157500	58284	15023	20180	13738	15288	19007	28053	32352	25907	39634	33541	16606	16454	22232	22876	47565	22310	20038	43782	44187	23947	41520	43158	27396	23832	57772	60881	69386	54971	54747	11307	38604	5884	26938	25677	17960	17805	10283	8925	17206	31715	18602	26458	26709	18712	17987	17538	25129	25323
Os07g0435300	34832	24808	24813	23642	25087	23580	56785	50855	54808	50155	50538	51047	22315	23337	22124	23424	10368	12217	31162	28155	28324	33008	29597	24212	14801	33055	41765	41126	34930	31718	13041	34961	12588	28311	13317	10388	40895	12370	17645	11571	23500	13397	14015	25287	12297	18133	11579	10701	10106
Os10g0150400	42403	19284	22174	19811	32664	30679	69143	59521	68617	90921	67710	48746	19766	31672	38230	23374	10414	14565	51820	32469	40299	33069	39615	32966	14680	39929	30402	51586	28211	29820	21278	37445	7422	55812	27955	5843	31557	16739	12996	10196	1420	9693	18851	21950	7096	12553	13333	10016	9858
Os07g0448800	45338	27224	28470	20338	27847	31341	52241	49047	51498	61729	60272	47960	31891	38222	41239	34607	13910	16593	47896	37455	33574	39611	38471	36151	12037	29320	28922	34763	31791	34550	14241	35214	10805	47019	23323	13941	42190	15091	14790	12903	7972	11508	11123	13320	8850	11208	10377	9480	8234
Os11g0115100	44459	19508	22443	20593	44786	44232	61766	54474	63171	77125	59720	41770	16965	23289	28459	31183	14536	16947	36713	27755	32979	38364	32785	28094	10065	26346	25152	15221	9773	10930	37882	40183	11882	1821	7764	2562	74612	39036	30038	27343	4745	30514	10765	12229	4405	6916	7802	5936	14301
Os03g0129300	38214	23233	25725	26398	23179	26343	57963	59426	50606	51273	45781	45079	17354	18431	15923	28248	11657	13228	31172	26290	25623	30179	25707	20331	14243	32601	35856	44357	36833	37948	12998	46148	17341	24647	11617	14453	38503	9189	16861	13776	20398	11200	13901	21332	12686	19461	13423	14739	10332
Os09g0482100	17134	12260	12622	8057	8668	8906	16505	15000	13906	16962	17503	15959	24263	29608	30044	29172	10589	14967	41513	63125	41490	37509	36456	37926	15796	40830	43118	45357	45656	45896	15898	45661	20596	35754	17579	20774	39292	18228	15853	14103	11101	14369	16554	19404	15983	18932	14937	13814	13430
Os12g0114800	45365	19742	23752	14798	29896	30724	52259	45716	53119	65089	51631	35120	15614	22975	28364	22056	9531	11515	30893	24423	27001	32829	27489	23898	10789	29093	27290	89801	53993	61664	26681	28238	8676	101730	45490	13423	190	81	92	43	12	75	19467	23208	9643	16080	17117	12846	4634
Os07g0147500	11724	6153	4421	11827	11118	12090	12085	17617	9586	17754	28091	16837	35892	51112	51431	50601	22997	23736	76725	75546	38908	47784	45584	28264	19023	45305	57264	40743	48001	46740	12514	33888	16746	24361	14453	20962	18026	9836	14949	18498	18345	9649	18122	19013	15699	14584	13044	11990	11739
Os01g0251400	40464	31497	33040	20436	36828	36433	54697	53049	66475	70452	58420	64345	32291	33577	36761	17075	6713	11140	33466	25741	20150	28994	28794	25407	8088	16442	20621	21022	25067	40301	26756	36903	13243	44150	19463	6198	54034	24044	24635	10750	42	17393	11186	10111	3855	9605	7968	4079	4885
Os11g0116200	48954	15985	17795	12586	21949	25731	28172	30067	32981	34726	26647	17215	28558	29718	30913	42813	20423	16969	36683	34819	28489	34643	31492	22086	10522	35747	39213	50360	44774	54802	10170	31862	14431	46148	22788	19908	25109	8905	11525	10182	9025	6176	22006	16641	22834	13544	16602	13236	13190
Os07g0529600	40326	28371	31626	15301	21233	20996	65820	61528	61533	56641	42412	39768	13417	14655	17416	19404	8239	9586	20289	18278	18751	18574	14979	12964	10847	23330	26911	26577	24604	24737	14031	36736	17330	37220	15637	15356	28019	8839	16773	13870	11533	9529	17645	21515	12862	14216	11180	11923	7252
Os11g0645400	86748	34998	34301	4443	17491	18676	34464	29621	38057	30530	19513	15456	41808	34590	38607	14240	4816	5760	24595	17806	19500	13093	9279	13738	12542	25324	31973	43493	40936	35587	14915	26663	9277	78067	32943	6581	44531	17712	22084	6346	16886	16888	15030	23523	8936	13351	17195	15349	8719
Os05g0230700	28990	12507	12509	9700	15329	14914	28630	23479	25083	26730	25373	19106	22803	26654	27164	29032	10318	12855	35398	33932	31343	30626	28033	25870	17068	44234	46221	35519	32066	33350	13507	33623	11477	44077	22597	14581	37121	13823	14852	12614	18096	16739	15431	19385	11997	14515	15794	16976	17088
Os05g0496200	36233	25191	25134	27855	22613	26180	54360	49412	48112	46953	49301	44569	17636	19590	17119	27552	11187	12131	29327	24793	23435	30549	26006	22385	11816	29021	32007	36738	27081	29841	10822	34648	11328	21279	9941	11044	26443	8452	13651	12229	19244	10931	9981	14569	8945	12748	9399	10141	9742
Os01g0182600	19992	10584	10887	11356	13425	14550	26269	23281	21225	24749	25770	19485	19499	23974	23550	33961	13295	14560	41506	41025	30926	34217	31573	25395	13565	35716	36136	33411	32752	39438	12184	36711	14325	28944	14148	12998	32094	10577	11978	11686	10887	11805	13634	15411	13989	15440	14074	14590	11801
Os06g0681400	35726	16109	17528	12881	15457	18540	25116	24898	26501	31684	29169	21992	17470	20904	20882	25463	10920	12867	31996	30470	22730	28662	22220	25052	11374	30760	27115	43233	40176	39912	15023	33216	13881	36642	19657	24787	36470	13520	17522	12772	14519	14458	14497	18121	12677	16551	13617	11863	10791
Os04g0234600	29917	18917	21529	25776	17558	21643	48636	46498	39875	38839	41288	38350	17533	19309	15631	25131	10462	12154	30345	28253	25164	28041	25790	20224	13363	31205	34032	30147	23177	23645	9204	31121	10808	16513	8100	11239	27306	7829	12521	11182	16456	8081	9603	14669	9067	12720	9436	10892	9795
Os12g0189400	46925	29307	29659	8703	8033	7522	36106	35576	35728	34450	38054	33942	30110	31606	28600	8871	3758	4773	29615	27247	25637	29919	26486	19390	21568	49148	61553	17772	15728	13279	4833	13568	4797	33287	14832	18606	17260	5123	7151	4801	10172	5652	13005	27486	12406	16345	10835	11079	11374
Os07g0424400	26908	9453	9794	14287	16394	18679	21674	19436	17594	21254	22626	13088	14721	22684	23599	48568	18736	16970	42949	40119	28060	32822	30469	26949	15637	39849	39539	42383	34477	42410	9510	31239	7344	27100	17706	14735	21457	7274	7284	8915	13758	9564	13561	15559	13877	10051	14193	15999	14064
Os02g0595700	36203	24591	27475	22167	26540	26875	64928	56604	54993	66080	49632	49872	13344	19342	20198	18658	8523	10043	31664	25938	24393	27456	25963	21912	11140	28180	28749	26070	21425	23375	11646	26501	8769	20865	11699	8646	17592	6722	9433	8913	9432	9311	9226	13738	7396	11044	8327	8350	7658
Os08g0129800	32170	19992	21036	9134	20989	20313	41937	38746	47113	41727	30506	32864	20292	20089	22293	12214	5507	6835	21220	24459	25216	24121	21465	21251	10125	27005	30958	18402	20534	20911	16277	26209	12553	32117	12683	7724	27882	13193	13886	8048	4473	11853	11300	15782	8449	11558	9345	6266	8308
Os03g0343900	28747	18774	20711	20240	20670	21319	44482	40475	42267	42510	42003	41236	15177	16313	15157	20642	8560	9664	23980	22275	20801	24893	22098	18422	10739	22819	28273	34098	27124	26243	9144	25876	9169	21045	11360	9697	30174	8620	12582	10753	17157	9801	9782	17408	10466	14541	9396	9310	8579
Os05g0111300	51882	21464	14519	4353	14757	13568	34287	22806	17569	18548	39650	18739	17516	23406	20053	21101	6632	6263	25836	26425	10751	41749	8839	13390	13330	22731	41342	19529	36841	38366	13154	18234	6556	34216	12230	8162	38629	12756	12806	15705	5485	18398	12381	19609	15619	16193	16226	11959	20609
Os01g0279100	28263	18478	19752	21837	15661	19013	35655	36507	33949	34592	37915	31596	13194	15153	13700	21327	8168	9173	25238	23597	20136	24254	24535	17743	11798	29097	31603	37666	28823	28837	8071	23900	9078	19339	9976	13895	21779	6162	10633	11094	14252	9252	9219	16821	11162	13996	9364	11479	13374
Os03g0177400	39670	30049	33053	15251	21380	22363	39740	37963	42861	41165	34196	36424	17547	20853	20798	17259	7055	8991	23132	24865	19475	25901	21894	18911	7777	19385	20059	24668	26271	29957	14131	28107	11466	27518	12819	8718	25560	12383	13696	9844	5890	14132	9475	12236	7595	11066	9573	8219	8216
Os02g0101500	21886	12973	13996	14887	10848	13557	35379	33480	29340	26226	26397	25420	18612	19211	14308	23668	9566	11179	26172	27439	22890	25901	20446	18361	11409	30529	31391	35453	28905	27479	8060	30970	12747	16374	6930	12715	31743	9297	15129	10427	13104	7157	10549	16270	11293	14905	11158	12522	9686
Os03g0765900	23490	14158	16110	17060	19575	21691	44517	45094	40778	35622	35787	35681	14444	15123	13413	20534	9214	10445	20856	19984	19880	23195	19739	17653	9591	21371	25232	30102	25186	26925	12997	39499	12998	19134	9693	7180	37306	12741	17089	9873	18884	11407	9387	13913	7754	12344	7818	7968	7768
Os12g0136500	6935	4011	2230	1574	2007	2560	8902	6317	4459	6243	9518	6544	41930	62044	54566	10441	4015	4440	53003	50046	36343	35164	33034	42252	26152	65171	76450	29989	33643	42225	2288	9525	3836	24525	11308	9119	8193	2095	2063	4710	5700	3792	10501	17574	15619	18124	14744	15408	12035
Os05g0344200	7911	5982	4170	7497	7469	9615	19373	18945	14693	16922	21191	19526	25414	27506	23030	28351	11747	12531	34383	48126	36650	35749	33324	28251	8902	24117	33576	25890	23526	21951	8603	23250	11395	20320	9050	10583	20528	7275	6879	9700	11093	7795	8173	14898	12100	14734	10509	11203	7414
Os04g0486600	57753	41526	38456	21581	27218	29050	42519	39836	46097	50259	48613	45224	20915	25549	24944	18550	7550	8986	26416	19510	12852	28193	22484	17452	6627	17946	17417	23861	26264	29140	13937	21011	6938	24084	10565	6498	29208	12729	15191	9287	3497	12068	8539	9668	5289	7575	7695	5972	4584
Os07g0694700	37615	18119	18019	12076	15059	16735	26606	24630	26088	34736	36391	28355	23318	30241	30254	27172	10691	11621	31186	29374	20655	36523	28804	26129	10762	29012	29960	38890	32681	26778	6685	14493	4819	17438	9031	13660	24794	10192	14876	12487	8203	8361	11730	13987	10850	11477	10109	10471	5554
Os10g0109300	37017	14339	16955	21802	34938	35131	43984	57227	39937	63828	64997	37479	33838	43622	42392	21514	10987	12187	55882	51888	33842	47442	53966	44738	6424	18069	16513	20328	17392	18153	4312	19582	3777	14223	6412	3202	7039	1885	2578	6349	4571	3455	4166	5080	3479	5619	4461	4872	3290
Os09g0537700	103738	22690	11510	2432	4930	6508	4881	2918	5095	3005	3189	1216	12824	9381	6583	7186	3640	1756	9573	5834	7018	9321	5490	4478	12317	42257	63674	9423	3675	6237	9123	21428	7016	63909	37863	17476	1715	769	2806	5014	14794	7554	8826	11338	7931	11128	21761	12359	30457
Os03g0278900	21407	14742	16581	15609	15803	14831	41873	40275	35323	34926	32666	33600	15086	15146	14601	16854	7337	8913	21861	21186	21149	22858	21071	18062	10337	22616	25731	28308	23255	22749	8162	26490	10371	18782	8996	9237	28833	7063	11682	9423	15191	8281	9658	15760	8702	13174	8751	8660	7242
Os03g0131200	12979	9630	8480	8563	4270	6852	16167	16570	12453	11773	12773	13031	16930	18036	12821	21042	7310	9090	19979	26090	22055	23294	17763	19912	12430	35959	37433	28324	21802	24485	8085	37009	15999	17080	6984	13129	28764	5967	10089	14172	20351	9459	9087	15770	10198	14058	9999	12572	12531
Os09g0535000	28961	15293	16180	17960	17325	19174	36427	32924	31793	30713	30311	26509	14939	16594	15531	23389	10044	11339	24610	22561	20134	24609	23502	19773	10133	24560	27467	37457	31210	32150	8651	23476	7896	19241	10008	9452	19597	6982	10416	7410	10251	7993	9061	13324	8246	10758	9354	8992	7439
Os03g0342900	6373	3644	3330	5740	6717	8154	14991	11821	10256	14645	15969	12310	20894	27670	26695	25138	9817	11796	37907	46727	36209	34299	33768	36123	11243	29669	31424	21772	20671	22210	9753	28956	12420	21545	11943	12346	21928	8337	8905	10578	13047	8668	9620	12782	10667	11646	8493	9348	10438
Os07g0513000	27870	18367	19494	19062	14170	16620	42740	43743	34369	36538	34498	31252	13776	15102	13683	17521	7338	9229	23154	22791	19259	22459	19462	16028	10035	25896	25091	26652	20852	22295	7033	28538	9777	15820	8413	10358	27194	5886	9272	9737	12386	7760	8922	14327	8415	11702	8816	9824	8159
Os03g0183300	11135	6187	5341	4336	5889	6415	11484	9534	8418	19606	10996	9527	23979	33551	32182	21438	7654	9372	63557	42787	37567	29675	23623	29823	12119	38324	36331	22336	23302	24022	7331	22487	10760	26756	14393	16888	43469	15961	11579	6963	15170	9624	10616	11735	8034	9910	6451	7466	11060
Os06g0264800	22585	14173	15765	16168	13397	15460	32281	30584	29867	31895	31928	29562	12759	14153	13009	17877	7098	8229	19955	18422	17954	21361	20358	16378	11291	25400	26914	31309	23979	25778	8269	26233	7962	19190	10869	10007	27343	7785	10534	9144	16325	9217	8634	15349	8334	12828	8872	10114	8058
Os06g0130800	9314	3792	3614	5116	5096	4866	9774	9692	8417	11299	13798	9211	17643	21297	21084	37616	13270	15341	25195	37169	25702	29102	29629	28154	9230	20238	23948	31512	29171	28185	7342	21741	8239	18554	10713	12875	22291	10369	8308	7493	13756	8954	10983	13195	12325	12373	10219	11607	6671
Os12g0292400	13145	11258	12213	13462	19711	18756	45047	39032	40157	35073	27548	33631	12616	12398	10698	12770	5341	7114	17473	14970	17678	18894	15695	10725	11552	25714	31955	31528	27914	26017	7835	20008	7029	19386	7823	8410	15990	6176	14172	7641	11852	8485	10387	16713	8992	14544	9110	8131	7175
Os04g0533300	17484	8105	7661	9121	11132	12985	21163	19004	19110	23356	22831	17007	16717	22333	21853	24392	9837	10291	31183	27180	24121	23760	22350	19063	10176	28329	27894	31341	26073	28225	10526	29481	13277	29651	13376	11052	27638	10485	10346	9705	12681	8796	10598	13490	10666	10681	9204	10301	9203
Os04g0349500	32613	23770	23970	11936	18009	18500	33102	30543	34628	34348	29191	32876	14810	18033	18361	15290	6036	7927	21606	25689	20364	22682	19367	19548	6993	16610	18840	22975	23028	25992	14576	26015	11602	22682	10389	6819	26286	12639	12530	8396	3831	11467	7878	10420	6433	9442	7998	6493	6860
Os11g0163100	15332	10311	9714	8169	10107	11286	17033	14189	16245	16977	18559	15809	16283	20226	20070	17406	7069	9545	28067	32444	23927	24283	20167	22680	9009	22773	23019	28667	27246	30521	12948	31498	11711	28605	14264	11318	34221	15056	14334	11312	9937	12815	9838	11441	8027	10835	9021	8567	9542
Os07g0108300	18471	12354	12248	14858	10847	13539	28894	24970	23690	20071	21859	21362	14042	13684	10322	21283	8337	10388	17976	20062	20029	21905	18155	16228	8946	22409	24845	24940	19914	21763	9226	31732	12987	19105	6691	9255	27265	7258	11630	9084	15422	8179	7678	12369	7934	11333	8938	8424	9159
Os05g0190500	22969	9748	12126	10312	18595	19304	38066	32491	35281	44336	35089	22012	11803	20327	23572	14772	7958	9195	36304	30874	27467	29262	30550	31570	13681	32966	30676	29411	17407	12128	8585	21329	3162	22480	15965	4579	11211	5058	5754	6680	7209	7793	12676	16451	4866	7045	8809	9237	8408
Os03g0736300	26774	11082	11717	10515	13872	14702	21356	18736	19491	21362	21318	15172	13451	17944	18361	29428	11209	11871	31722	29592	23226	23272	21802	21467	10880	27557	27043	32395	27532	32275	9339	27618	6868	31507	16480	10246	23728	9072	8600	7175	10133	9348	10288	12300	8310	8447	10130	11168	10122
Os05g0176100	39897	16836	18475	14372	19268	20650	29484	25794	26810	31128	28404	20386	14017	18121	18189	25692	10378	10160	25683	18316	14038	23344	18687	15002	8918	24953	21849	31887	24797	32935	9031	22246	5981	34295	15691	7040	32901	11304	8794	7941	11334	11979	8414	10246	6069	6466	8701	9812	9439
Os06g0573600	26377	9869	12362	12415	18268	19385	30131	27006	25949	33961	28451	18287	11152	16554	18497	21624	9482	9588	30326	29486	22517	26081	25280	23181	8832	22158	22999	30512	25017	24282	6844	19767	5960	28790	17316	8039	16980	5622	5031	12039	13587	11739	8923	11189	7655	6681	8863	9385	8720
Os12g0189300	45078	13641	14994	4593	5103	5474	18390	16806	17244	29444	25576	16779	15721	19209	19269	12066	5630	6082	19704	13079	10394	37897	32399	31714	12401	31781	28704	41474	33831	32488	4294	11801	7580	30003	11519	14797	20391	6256	9815	9600	14072	4527	12392	16791	10250	11229	11412	11722	7818
Os10g0150600	30119	14401	16544	8907	13182	13335	41041	33931	37394	51424	38803	26582	14760	24009	29035	12329	5352	7499	33856	20088	24518	21503	24741	19555	11744	31311	24800	26629	14562	15188	8992	17140	3011	43198	22022	4590	12556	6033	4987	5275	865	4561	12236	15067	4294	7625	9044	6813	6982
Os03g0279200	35898	28805	28844	14441	23236	25357	40374	41739	43488	49654	38004	46921	19721	23343	25886	13353	4955	7477	18665	15675	11275	21150	14321	15385	4286	9791	13248	14578	20726	28680	21049	24739	7558	25981	11482	2991	31622	15985	16453	7120	676	13362	7499	6868	2470	6947	6360	2381	3408
Os03g0773800	16090	10658	10634	11209	7500	9991	26327	24363	20965	17740	19408	19221	18256	18004	14018	20476	8542	10682	20970	25296	21555	23461	18177	18860	9286	23025	25603	24778	19803	21169	7886	29067	12543	16795	6960	9631	23624	6266	9755	9678	14584	7348	8322	12708	8916	11417	8684	9883	8185
Os03g0327600	23740	22059	20307	10700	15003	15078	25092	23111	25948	25942	29814	26859	18800	20562	19834	13977	4823	7423	19666	19630	11777	23653	15124	18981	6203	13516	15079	20477	25346	28433	15331	22194	6638	23748	12730	8783	40543	17889	16062	9288	903	14038	7430	7217	3989	6307	8387	6099	5348
Os12g0623900	39916	16188	19521	10505	13725	15073	25643	23858	25885	28640	25650	19414	11968	13747	13908	22299	9196	9919	19691	18333	14875	21297	19754	13862	9438	22857	23991	30925	27277	30196	11156	22608	6909	24097	13125	7180	22466	10342	9959	7068	9146	9885	9916	12331	6877	10063	9214	11225	9376
Os03g0285700	28349	18035	16204	9431	13308	14515	20129	18355	19694	21316	24652	19582	16382	19908	19216	18087	7074	8273	20056	22735	14792	24477	17810	14308	6332	17396	18195	25575	27480	32877	12927	25490	11930	22532	10745	8535	26732	12473	12001	8910	4814	10949	8723	10026	8197	9508	9464	8785	7603
Os06g0246000	9282	5155	5076	5007	6425	7432	11087	10101	9884	12327	14241	11068	14809	19059	19521	17294	7080	8949	25400	33208	27575	24342	23271	24556	10480	25987	27587	30451	30842	32384	9866	27367	12079	24974	11122	10870	23426	10852	10079	9583	8411	9083	11190	13969	10287	14170	9424	8400	8846
Os04g0465600	33783	20407	18160	9405	13043	13390	24691	22218	26621	37423	34062	23104	16618	24485	26846	14831	5832	7223	23652	17490	12421	24510	22319	17704	9747	27351	22997	24201	20943	28461	14494	16692	4273	36438	22302	7158	18564	9176	10468	10806	669	7802	12105	13081	6004	7780	9929	6796	7694
Os01g0550300	20906	6043	6597	6596	6448	8798	10110	10243	8824	14165	12727	6576	15769	20675	20263	31537	10920	11164	33999	27959	24119	23379	19990	19807	11753	38823	27119	31693	27869	27683	7090	24779	8516	22106	12775	15215	29172	8005	8652	8866	13109	7124	9759	11480	10539	8301	9488	12394	11812
Os09g0485900	30153	21887	23428	15956	22628	22532	39679	35798	37512	41324	32819	35497	11489	14269	14713	13704	5423	6828	18279	19201	16232	21529	17797	15368	5294	12974	14225	18957	20284	23727	14512	24559	9869	19148	9134	5645	20985	9980	11389	8264	3872	11519	6807	8633	5305	7867	6693	5435	5700
Os03g0323200	20670	12518	11657	17041	10613	14005	21799	21385	20993	21368	25964	20325	11688	13569	11800	22241	8382	9185	25673	22556	18603	21854	21204	16132	10087	26945	28318	28894	23216	23186	5981	20827	7809	14944	7274	11243	23949	5712	8044	10701	12914	7380	6786	10960	8313	9994	7572	9386	10018
Os02g0744900	18603	11408	12447	13298	13615	14175	26474	25923	24386	25268	25476	22587	9186	10868	10781	16576	6318	7454	17481	18213	17833	19599	18106	14408	9108	20453	25259	28374	24716	21412	7440	21837	8721	17873	9300	9582	20050	5505	8471	9401	12554	8298	7923	14131	9189	11442	7907	7881	8838
Os10g0150700	33781	16183	18042	11021	17122	16619	41750	35533	42389	54179	41692	29798	15703	23554	27934	11318	5302	7290	31434	17515	21325	19673	23447	17824	9525	24621	19935	24048	12940	14070	10167	18413	3480	38392	18519	3321	16032	8563	6951	5497	963	6544	10010	11483	3130	6038	7136	5127	6172
Os03g0401300	38707	24746	31192	10558	33210	32673	70617	67006	86089	78733	42044	49479	12018	8792	9694	5635	2309	3487	7440	6220	9912	11096	11183	8688	4207	7348	8342	11147	13039	16438	14746	19138	9265	27306	8435	1254	20570	8673	10070	4068	594	11062	6186	6971	1769	4621	3981	1926	2443
Os08g0498100	41918	14285	16758	10080	10858	12196	21543	22341	19840	28262	24951	15910	14719	16343	16876	21230	9465	9335	22909	19869	13772	23266	21040	14983	12756	31628	31913	30018	26026	28989	9049	22374	7190	21483	13017	8919	19130	7662	7905	7636	8886	7600	11540	12713	7788	10878	9358	11886	10609
Os05g0103200	34603	21633	23773	18658	21865	23709	50741	45519	43498	48482	39652	37104	10815	13990	14388	14570	6152	6762	19713	16004	15927	20808	18454	14559	7688	19763	20842	20003	16636	19604	9136	19751	7156	16371	8677	6163	11189	4511	6316	6563	6307	7428	6697	9572	5411	7256	6244	5307	5470
Os01g0869800	28873	15728	21544	14595	12978	13114	36034	37815	30855	30692	26487	26142	12239	12202	10210	14924	6637	7427	18847	14411	14945	15285	14246	10278	11124	24715	27926	28073	19002	19370	5958	20021	5662	16265	9109	9574	26742	6478	10168	6229	14188	7533	8124	15831	6433	11067	8675	10483	6571
Os12g0420200	18766	12944	13964	14898	9278	11395	30477	30533	25257	23321	22944	22770	12189	12071	9074	15254	5946	6755	16225	16299	15882	17754	14767	13792	9393	22971	25318	23219	18208	19010	7109	29158	10004	15850	7296	9156	27240	5977	10803	8763	14625	7256	7409	12852	7136	10476	7191	8049	7292
Os02g0160500	3638	1286	710	1385	1584	4358	2136	1971	1806	4255	4782	1592	10653	11687	13140	21217	9139	8749	14769	22656	20800	14251	14670	10916	6720	18171	23403	35840	27118	29246	9191	39441	15412	35723	15343	19510	19882	9314	14221	12763	16196	6743	12680	14479	14851	12688	12191	12647	10975
Os03g0178000	31861	21340	25503	11158	15703	16304	30823	29453	31484	32013	24932	27386	12422	13705	13931	12442	4671	6252	16105	18150	15534	19799	16366	15452	5720	13554	14635	20410	21000	24340	12125	23065	10632	21736	9949	6348	21392	9653	9766	7173	4466	10478	6936	9427	5898	8904	7055	6094	5953
Os06g0608700	11995	8142	7824	9651	8344	9924	22464	26383	19078	19104	22277	18655	15743	18308	16246	20797	7961	9340	23899	25165	18791	22630	20389	15978	8110	20977	24575	26433	24322	21683	5227	23064	9880	13514	6298	9737	20943	5448	8802	9340	11449	6514	7812	12409	8807	12708	8164	8994	6968
Os03g0158500	5864	3925	3091	3759	3442	4051	5947	4446	3784	6112	8983	5930	19862	29258	27432	22407	8646	9582	41016	48471	26717	27092	24933	22910	12325	35702	37326	21583	21798	22950	6325	21487	8958	19563	10850	16117	16387	6629	6490	11146	7042	6478	9167	9400	10060	9563	9711	10988	13170
Os04g0683700	4034	3208	2744	1828	1411	3413	5510	5743	6414	3719	4676	3291	19031	24147	26969	17465	6140	7082	33530	30065	18578	23819	9927	24092	17028	43640	47654	15018	15691	15181	6047	30230	6781	24252	12161	13940	17059	4150	5433	18559	13024	7519	6475	11467	5443	13985	10602	15704	12394
Os10g0408700	11332	6095	5959	7173	9162	10049	16845	15557	14673	16097	18249	12719	12614	16812	16667	22240	8769	11083	25809	33627	23481	26628	25908	24140	9704	25126	26605	20871	21594	27242	7812	21825	9914	19115	10429	11466	15929	4920	5839	8528	6347	7453	7891	9801	8715	10130	8511	8082	8426
Os04g0549600	6514	3635	2946	2729	2216	2846	7861	6452	5527	6488	9508	6871	19473	26215	24276	12857	5153	5813	28918	30750	22638	23920	22132	21302	15788	44470	45321	28290	26140	29499	3542	13652	6174	22672	11092	17283	8094	3469	3864	10112	10498	7164	12268	13961	13296	13634	11329	11525	13988
Os08g0116500	40966	28295	28912	12194	19561	20539	33848	35181	41155	38209	32551	36664	12804	14466	15070	10207	4033	5425	14299	13800	11914	17879	14340	11639	4892	11650	13525	18421	20376	24489	11627	19632	8248	20850	9065	5204	20368	10073	10793	7567	3233	10490	6693	8987	5079	7731	6869	4878	5373
Os09g0434500	18649	9229	9617	9502	9658	10854	21895	20764	20712	25258	26632	20005	22021	25969	27247	18330	9504	9035	37040	33036	25724	26809	27903	21286	8219	23432	21579	21967	25391	29511	7486	18222	10228	17401	7644	7529	21077	8582	9952	6541	5617	5288	7009	8174	6957	10312	6897	7248	6097
Os08g0157600	7964	4291	3300	5319	3825	5267	11166	9454	8415	7810	10975	8196	18267	20578	16996	21971	7857	10301	26355	32576	26371	24783	25176	26948	9693	30194	29754	24072	22285	23325	5576	18591	9025	23132	10017	13191	26295	5980	7962	9694	16604	6965	6420	9717	7848	9426	7916	9545	11587
Os03g0794900	9046	5641	4942	7813	7047	8557	14215	12527	10859	12591	16061	12796	17616	22603	21638	21938	8210	10825	28062	38602	25378	25895	27253	24268	8184	20386	24224	20311	19768	25451	8781	26461	12469	16909	9042	8418	19194	7714	7642	9156	7998	8774	7875	9986	8024	9805	7637	8305	9298
Os10g0330000	17444	7279	6249	5184	5488	7617	12018	13853	11264	12538	13475	9879	15673	19890	18132	16361	7033	6613	24560	25334	20065	17952	16276	14421	11157	27986	32987	28237	26140	29936	6504	26224	11653	21595	11804	10831	10017	4494	6434	7642	8968	5702	14312	17096	12234	12613	10437	12069	8990
Os12g0624000	37219	18607	20367	10524	17951	18761	32631	30049	34722	34974	28262	24256	11114	12472	13272	15172	6589	7699	15563	13687	12586	17008	14696	12326	7288	16970	17832	23133	22486	24274	12562	21081	6920	24449	11497	5732	24038	10407	9989	6789	6052	10064	8310	10008	5257	7530	7383	7618	7117
Os06g0701100	16713	12562	11533	9147	10539	11320	16093	13914	14060	16176	17468	15964	13370	18181	17165	17432	6715	8558	25745	29925	19224	23774	19488	19818	7274	18856	19298	23963	23592	28255	10132	25065	10331	21155	10044	9898	23403	10120	9529	8765	5134	9215	7094	8619	6650	9058	8114	7539	7862
Os02g0503400	13237	9307	9607	6671	11377	10585	19068	18177	19214	18862	17795	18985	12423	12605	13727	13798	5424	7534	18582	24078	20277	20873	19114	18960	6091	14203	16142	25319	26139	28011	12393	24826	11397	20352	9590	7515	27801	14040	12913	6780	4164	9360	7448	10006	7104	10425	8031	6501	5771
Os05g0134400	40315	13634	17589	11207	18256	17874	25733	28452	26048	32830	26722	19133	13125	14325	15479	24697	10378	10821	19282	15518	11745	19227	18969	15849	6277	14481	14104	25364	19492	24059	9021	28121	6676	27324	11616	5434	35476	11074	9518	4375	6600	6535	6522	7988	5362	6924	6140	7097	4239
Os03g0177500	31403	23288	23916	8727	9914	11325	23318	20994	22260	24917	23026	22022	15049	19337	19543	11522	4803	6089	22276	22119	15677	21602	17310	16409	7149	18351	20023	14447	15142	17622	7475	16258	5789	22405	10142	7611	23472	10519	10640	7822	4371	10014	7008	8658	5328	7323	6715	6036	7233
Os07g0246200	34531	23182	23845	14971	20859	21626	35896	32584	38255	37048	31029	33821	13681	15550	15468	11937	4994	6259	15156	13550	11302	17654	14143	12332	5570	13667	12876	19085	18839	23479	11015	16748	7205	21465	7585	5689	17939	7557	9752	7459	2861	9675	6690	7304	4696	6473	5941	4385	3621
Os04g0449900	6637	4303	4589	5671	7804	7031	12309	10493	9800	12312	13557	11265	11577	15334	15131	15567	6096	7899	21975	26674	21964	22390	20468	22389	8464	18873	20003	24133	24613	27080	11274	27274	10723	22308	10477	8306	27749	10613	9848	4327	3523	5695	8276	9879	7192	11054	7744	6625	5492
Os02g0537700	29203	17940	20837	14082	17676	18089	43391	38052	40044	42328	32880	31834	9542	12979	13276	9683	4518	5557	17480	14145	13992	16363	14939	12529	8227	19515	20502	16751	13540	15199	7808	16326	5243	14888	7882	4954	16209	6127	8313	5103	6596	6850	7034	10662	4965	7248	5668	5183	4819
Os03g0811900	12211	6637	6317	6176	8565	9656	14155	11511	12338	14168	16311	12410	13385	16966	16430	17967	7360	9226	23293	28596	21341	19706	16637	18719	7587	18281	19927	22764	22131	24303	11795	29240	11336	21587	10776	8772	26198	11946	9911	7894	6666	8478	7897	9844	7461	8857	7589	7275	7439
Os03g0692700	28479	9062	12282	11615	20224	20970	35149	33479	36260	46491	34563	20406	7673	11522	14811	12773	6155	8244	20879	17386	16844	18925	21982	15918	6400	17227	16399	26507	16795	18426	8578	20554	4946	23459	12582	6097	12082	4354	4738	6791	5448	7779	9394	10432	4456	5754	7862	7035	6139
Os02g0662100	16572	12566	14033	12134	22945	20224	52399	42972	52674	54357	43414	45054	6835	11456	14027	9894	4493	6863	19285	15871	21085	19302	19677	18662	5157	13538	12660	17451	13216	16597	10776	14006	4875	20702	11723	2672	20625	8134	6467	4210	690	6857	5471	6603	1668	4739	3938	2475	2884
Os06g0611900	13117	8461	9021	13619	10144	12192	26788	23733	21283	20590	20724	19444	11211	11486	8756	18311	7315	9403	17856	17735	17528	20579	15725	15312	6556	16860	18248	17936	14183	15399	7917	27024	11925	13989	5480	6308	27376	6850	8928	7787	11277	6756	5961	9485	5164	7994	5946	6622	5801
Os10g0115600	11463	6521	5689	5037	6556	7337	13471	11842	11468	11756	14347	10405	16760	21563	21003	18022	6775	8503	25005	30241	21656	23495	21606	20776	9021	25613	27146	17981	18771	23072	6431	16954	8166	22043	9790	11470	17383	5490	6572	7486	6309	6266	7573	9166	8179	8609	8239	8248	8672
Os12g0115500	12230	3975	3885	3512	5492	6579	7086	7061	10009	9627	6363	4447	9457	8549	9543	16563	8253	7085	11507	12235	12694	11131	9559	6975	4543	14727	17437	31490	28228	29166	6869	20643	9562	27497	14090	12373	35024	15758	18400	12206	23706	13681	12154	10167	11853	8964	9182	7553	12204
Os05g0121600	14721	6465	6450	7155	7773	8742	13892	12623	11537	12850	12704	9544	9218	11259	11423	21081	7394	8881	17087	22175	17518	18596	16343	15266	7621	19229	23860	21904	18214	24703	9720	33318	15303	20053	9246	8035	15578	5546	5881	9407	12926	9452	7176	9850	8570	9923	8656	9586	10590
Os02g0200900	12203	5702	4985	4325	5253	5943	8431	7703	7513	12837	10230	7047	17509	24093	23229	18368	7134	8873	39812	34132	26877	19886	16323	19616	7000	19798	15656	17683	17809	21766	4309	16767	6923	24144	10494	9350	30865	7968	6491	7553	17209	9892	7187	8992	8343	8897	8087	8443	10600
Os01g0668100	20681	11602	13309	10005	18124	17225	33472	28807	34988	39284	31408	26843	14455	19544	20930	10484	4422	6440	26790	19720	18612	20595	18704	21429	6582	13959	14827	15800	12251	12567	8139	16542	4473	22007	10852	2245	28484	13977	10461	4931	1414	7790	5002	6655	1909	5619	4725	3805	3508
Os07g0590700	28136	18126	20513	10680	21991	19180	37938	36574	43297	40071	32629	31824	13234	13377	14542	8699	3919	5629	14554	11126	10981	13462	11747	11100	4301	10146	11113	15361	15165	17630	11082	16783	5890	34243	14074	2336	31659	13404	9167	4600	2258	12683	4625	5567	1453	4904	4083	2515	3135
Os06g0184300	10994	7687	7701	5741	6933	6916	15378	11650	11308	12723	12594	12386	19678	23779	22870	14272	5556	6927	25019	25853	18366	20932	15787	18980	10163	25617	25360	20612	21292	25177	8453	16959	6884	20711	8765	7245	25838	9457	9004	5889	3817	7616	8250	9115	5818	9508	8389	6746	6823
Os02g0223700	9251	3198	3465	4924	5633	7054	10162	9679	9663	11677	12691	7119	10957	12636	12810	20232	8678	9176	18126	24126	17909	19389	19675	16032	7393	17698	22745	28580	24894	25238	6934	25696	9725	24407	13684	10931	13005	7063	8060	7698	11357	7752	10266	12035	8813	10278	7889	8969	7558
Os01g0805900	23844	13507	13139	10675	16380	16999	24885	21719	24731	27458	26625	20548	13683	18344	19865	14154	5459	7828	25657	22630	17406	20062	18385	17417	7301	17357	16616	16392	14546	19759	10686	20879	6012	25941	12608	5672	26967	11123	9693	5099	2382	6565	6791	7360	3947	5903	6135	5062	4821
Os02g0469600	16851	5720	5598	5505	6474	8350	10730	10052	9008	10586	12002	7663	12850	16037	16147	18754	7702	7726	20542	23847	17636	17145	14964	13962	9835	25373	26946	22533	22570	23351	7765	25747	12393	20061	9119	13430	13093	5490	7428	8143	6897	5547	9712	10694	9590	9541	9021	10139	8016
Os03g0819600	37428	9518	13055	8162	11653	12923	21426	22672	21490	26640	20748	10530	9515	10475	11723	21682	10897	10093	17263	16599	12946	18529	18340	15535	8172	20075	22660	29578	24291	23149	8028	21724	4034	13452	10293	5131	13277	6123	6262	8359	17427	10775	10373	11646	7018	7979	8113	8789	8154
Os07g0631900	31063	20617	22400	13553	25190	23256	53881	47171	53341	56387	35457	38570	9235	10696	11299	9168	4158	4968	15049	11718	13422	14771	13284	10998	5559	13276	13741	12954	10321	13462	8779	16030	6018	18220	7970	3184	11364	4302	5439	4879	4478	6206	5078	7001	3304	5112	4130	3147	3516
Os06g0347100	9753	5247	4939	7069	9798	10622	19329	16924	17357	16788	18316	13873	11358	13206	13689	22090	8386	12028	22658	31211	24091	26432	24279	25054	6337	15506	18666	0	4	5	8720	23505	10639	17767	8316	9089	22605	7484	10281	8574	9889	8478	3795	6231	3553	3995	3248	3008	7871
Os03g0306800	16739	10685	12242	9074	17558	14747	33337	31502	31898	35179	28608	28374	9741	12002	14433	11151	5085	5919	19575	18720	17575	19664	19166	16366	6299	15232	16673	17675	18186	17573	9751	17946	7270	15561	8497	4749	14585	6050	6354	4827	4399	5931	6671	10469	6170	8381	5986	4886	4466
Os03g0707600	17250	9644	9196	6846	9865	10217	15743	14938	13596	17627	17199	12266	13631	16046	16535	17284	5997	7522	23133	22786	16527	20372	15368	16092	7671	19092	20109	19585	18962	20949	8534	21765	7171	21309	11702	8131	24001	8335	8005	7803	7043	8210	7252	8402	6517	7780	8201	8134	7713
Os03g0599800	29973	18627	17491	10594	14260	15621	21852	19331	22142	24683	24589	19774	12058	14817	15384	14538	6534	7165	18913	16022	11144	18262	13808	12043	5990	16636	14888	17558	17319	24341	12253	23368	9119	24770	12099	5480	27597	11020	9998	7349	4277	9455	6439	7314	4103	5437	6180	5464	5756
Os12g0567700	29380	21976	23974	9454	14215	14898	28083	26415	29251	30243	24706	27047	11426	13650	14339	9513	3642	4970	14809	14955	12239	16486	14110	12967	4758	10677	12667	16868	18565	22666	9810	17460	7357	18241	8597	4999	18925	8686	8895	6507	2975	9647	6052	8232	4788	7747	6132	5182	4978
Os11g0455800	37241	16709	18113	9875	11172	12050	23504	22524	22135	26770	22518	17341	10805	13219	13276	15949	7233	7222	18092	15473	10250	18175	16170	11337	9457	23669	25019	23978	19610	23068	7380	16368	4391	18611	10810	6579	15926	6806	6678	5809	6265	7384	8452	9577	5922	7241	7270	9676	7808
Os01g0303000	11669	7556	7932	8089	8496	8868	22005	21751	21391	17606	16811	18506	7049	6921	7076	10331	4572	5513	12139	11640	12265	13392	10783	9058	6884	14785	16570	20669	16367	16478	8617	26705	10887	16086	5769	6318	25596	6950	12047	8020	12506	6727	9312	13298	8223	10572	7338	7415	6103
Os04g0598000	12506	4344	5108	6031	7754	8826	11721	11675	11251	16116	16104	11059	12451	17572	20493	19764	7882	8640	25956	33417	25957	20264	21040	20280	8481	21254	23168	17372	17076	19588	8438	22543	8519	17060	10576	6585	21162	8406	8315	6753	6811	6080	7964	9343	7236	8270	7423	6489	5472
Os10g0478200	35326	23396	22423	8852	13498	13722	24153	22660	26864	25151	22290	22560	13669	14994	14626	10272	4050	4851	14618	11935	9763	15022	11954	10208	6724	17259	17257	15210	16775	19047	10272	17531	6754	18853	7823	5371	21958	8934	10628	5721	4638	8434	6868	8542	5021	6327	6300	4922	5078
Os03g0648400	4509	2513	2045	3505	3311	4089	4897	3861	3148	5065	7975	4758	13097	18537	18903	21578	7929	9099	29611	37255	20707	22266	20110	18645	7739	21144	22260	18940	20703	22660	6469	24420	11798	14906	7985	13246	14697	6550	7329	16236	10754	9185	6404	7238	7133	7590	7084	7720	11691
Os03g0399800	35036	9067	12895	7595	16261	15747	24021	24539	24044	30794	23117	12512	9656	10245	11892	21746	9931	9665	19345	14599	12851	15662	15804	16203	6201	16426	15812	26470	22698	21563	6992	20614	4311	13868	11033	4840	12625	4775	6167	5977	10182	5687	8670	9551	5156	5833	6920	7115	5343
Os04g0644400	25877	16647	18745	12447	19121	18028	48815	39601	40362	48690	38942	36744	7787	13383	16836	8682	4813	6416	19998	14361	16877	15367	18389	15624	5515	12627	13240	15829	9258	11253	8074	10061	3472	16302	9047	2186	11355	5474	3874	3815	1513	7007	3550	5696	1731	4232	3870	3004	2796
Os10g0496900	22222	13541	16052	14780	13674	14151	27676	27385	27470	32909	28293	25007	6516	9554	9995	12108	4983	5864	16254	14617	13142	16891	16014	11558	6317	15386	15412	21109	17222	17608	5259	14749	5255	11550	6718	7572	14236	3823	5716	7187	7862	6395	5660	9149	6418	7560	5579	6265	5821
Os05g0375400	2745	1888	952	1808	1169	2287	6510	5564	3671	5879	17131	7018	44716	54331	41399	11367	5615	7465	51494	54264	29013	28566	41403	26391	8580	21477	31363	7768	11113	11481	2200	10782	4743	4798	1685	2365	3218	1644	1494	9814	5806	3252	3156	4261	4455	4726	5206	6410	4196
Os09g0484200	20388	13161	11734	8592	20187	19895	30435	27907	28904	31339	42123	32322	10074	12886	13211	8463	3291	4151	15947	13599	8837	27605	15200	14173	4019	6709	8932	8967	15414	19618	8918	19506	6934	20908	8251	3369	25428	9057	12123	6268	733	7936	4524	6838	3455	6413	5377	3007	3433
Os03g0177900	30353	21751	22657	7743	12920	12624	25412	22949	25290	24969	20323	21932	11568	14116	14081	8427	3460	4546	13744	13830	11609	15080	13085	11712	5266	13088	14163	13870	15168	17082	9108	15474	6973	19122	9066	6271	18563	8908	9027	6322	3686	9402	5782	7509	4513	6712	5424	4583	5583
Os01g0822900	27340	18104	17953	8369	15659	15851	18655	17738	21372	22985	22486	20659	14684	15238	14896	10951	4236	5751	14895	11740	6878	14225	10577	8112	3444	7309	9576	14965	21806	28717	15382	20939	6593	26764	11891	5887	37215	15738	14370	6265	14	8600	5620	4693	2409	5174	5782	3679	3356
Os05g0459900	25484	18649	19206	11530	16864	17616	27123	25279	31258	27706	24103	27524	10180	11219	11984	9559	3753	4849	11858	12119	10860	14831	12533	10876	4305	10246	12110	16429	16918	20377	12147	17533	7236	18706	7819	4206	17843	8481	9393	4434	2123	6940	6119	7318	4073	6503	5620	3929	3879
Os06g0654900	3897	1762	1215	1715	2020	2722	4889	4061	3565	3759	5032	3412	8865	9317	9229	14373	5411	7508	12382	20390	17786	15350	12714	14820	6791	18572	23175	19500	18610	20440	9480	34391	15781	23209	10254	8383	15447	6288	7027	6702	15977	8793	7277	10534	8403	10292	7471	6446	8616
Os12g0264500	15446	7986	7621	5968	7477	8120	14718	12767	12358	14168	15516	11689	16153	19793	19424	14710	5451	6128	22085	22829	17452	20952	19392	17215	9062	24503	25537	14185	12847	16620	5439	14855	5888	16422	7803	7108	17657	5620	7103	7666	8537	7044	6227	7776	6900	7075	6780	6561	9531
Os03g0353400	4615	2063	2370	1966	2279	2701	5666	4032	3745	15401	5115	3654	17391	24243	28080	22377	5604	10385	53612	34545	34548	25694	19520	34221	9276	29275	16084	14616	16998	16988	3323	9980	4675	15797	7539	12773	38817	8083	6200	4521	6068	3470	8078	7275	4906	4513	4334	5373	7940
Os03g0703000	26708	15497	17088	9357	14565	14440	26623	22625	26587	25973	25038	22115	15716	17340	18332	11874	4572	5990	17964	15362	12674	16211	13478	14639	6162	13826	14367	18782	16759	18279	9239	13651	5037	15619	7066	2794	23258	8454	7771	5003	2829	6269	6070	7231	3372	5820	6482	5386	4192
Os05g0573700	18457	13432	13053	11087	10538	12221	23930	21187	20447	23776	21460	18574	8679	11126	11088	15123	5780	6449	15859	16015	13117	16988	14890	12031	6153	16552	16813	18095	16205	18512	6527	17989	8178	11480	6884	7363	9315	3973	5888	6652	6003	6364	6248	7958	6367	6860	5839	5247	6207
Os01g0896700	32265	22552	22734	10443	16638	17998	29314	27025	32111	28485	26167	27413	9620	12036	13030	10301	3825	4467	12241	11775	9485	14960	11423	10004	4295	9545	12089	13328	14227	19300	9680	16210	6895	15639	6488	4177	14950	7071	7124	5212	1725	7716	5622	6286	3237	5358	5305	3858	3857
Os08g0321000	17810	8803	10571	8303	13596	12761	23177	21147	21419	24434	20999	17793	10053	11959	13957	14618	6031	6966	17366	14897	13577	14933	13886	15063	5820	13696	13399	20951	16814	20012	7528	18057	5002	21875	10789	4685	22398	7974	6433	4575	6031	7588	6170	8611	4345	6034	5932	6112	4576
Os05g0562200	5117	2887	2492	4535	4743	6118	8875	6841	6855	8079	11129	7467	9813	12785	12876	23876	8737	10996	23184	34854	25323	21671	22910	23639	6607	16719	18846	14367	13066	16971	7211	25899	11105	16410	9309	10666	11784	5060	5403	9158	9376	7067	5618	6416	6472	6145	5069	5183	8045
Os05g0355400	1401	1401	706	2347	1538	2806	7012	6206	4169	5489	8753	6244	19226	24402	21035	22117	8161	9240	24969	41095	25031	25846	24440	19349	5594	11733	16221	12751	12626	16403	4104	17660	7596	9395	4547	6608	10482	4594	2763	5343	11345	5844	5139	6915	8332	5825	5167	6716	5516
Os01g0911100	9209	4930	4054	4726	5432	6518	10248	8527	8582	8928	11251	7595	15050	20906	19008	17813	6983	8043	24011	28449	19729	22317	21704	17847	7879	24031	23897	13730	13969	16474	5616	15171	6582	16947	8410	9232	14491	4388	5432	6691	6404	5177	6211	7017	6633	6719	6750	6632	7544
Os10g0577800	10137	4701	3827	4835	5236	6247	10085	8372	8260	9606	11572	7731	16471	19598	18914	18455	6937	8722	23301	26103	19818	21284	22429	19041	7432	21265	21039	16674	17648	24193	5626	16576	8403	16399	7357	7918	14498	4353	5165	6557	8130	6051	5983	7045	7709	7268	7098	7132	8119
Os04g0668700	7443	3868	3166	6308	6621	8023	11631	9295	8268	10538	12512	9023	11806	16080	15701	17010	6750	7351	22484	24906	18322	20627	18208	17671	9185	24441	25211	19643	17797	18972	5626	17700	7125	11835	6613	8090	9768	3894	5781	8110	7759	5338	7508	8449	7853	7919	7264	7786	7779
Os06g0688100	4914	2868	2406	3094	3368	3897	6799	5065	4970	5354	7078	5469	13090	16737	16080	16912	6655	7171	24065	26977	18412	17872	16519	16562	8333	23605	22784	21194	20608	24685	5664	18143	7996	18190	8255	10665	16087	6067	6233	6596	6404	5525	7815	8371	7504	8460	7967	7667	7728
Os03g0333400	16452	10810	11735	10128	11291	12347	30157	30127	29727	25036	25994	26054	9747	9711	8743	9572	3964	4591	11857	11645	10831	13844	12128	10038	6288	13449	16633	20366	17350	17005	6196	16714	5840	10710	5433	4420	12462	4557	7458	6047	9475	5767	6311	9731	6076	8378	5009	4891	4869
Os06g0194000	14917	6308	6399	6260	7772	8446	13582	12841	12404	15333	16348	10946	11549	15196	15279	16134	6907	7114	22427	21384	16469	20109	20276	14800	7371	18879	19587	20335	18711	21985	6684	17628	6707	19355	9429	7564	17360	6602	7028	5169	5796	5126	7291	8609	6432	7367	6529	6807	5923
Os05g0563600	26647	12295	14343	8728	15083	14998	22520	22256	23329	24084	21821	18244	11655	13321	13451	12958	5441	6248	15933	11758	9327	13088	10892	11867	6393	13806	14951	17730	14891	18279	6718	16469	4305	25329	11397	5190	27557	10400	8113	4617	6013	8507	6058	7367	4069	5077	5361	5734	4916
Os12g0560900	14799	8487	9867	6854	9683	10005	19121	18787	17541	18537	18005	14311	12712	13897	14956	12091	4927	5582	15224	17711	14277	18154	15440	13051	6073	12741	14724	17932	16478	18667	6427	15466	6033	18099	9076	6067	17794	6156	6550	5664	4349	6509	6261	8341	6099	8247	6222	6067	4529
Os01g0233000	16536	5219	4722	5535	8122	10017	12635	12059	11479	15835	15268	9662	20029	24223	23429	18686	7859	7753	27215	22188	18246	19152	19920	15384	7838	20812	22543	16534	15327	15848	3482	14288	5690	17101	6635	6793	12286	5316	5718	5725	8650	5063	6646	6779	6760	5729	5598	6292	5657
Os01g0944200	22427	11482	10380	0	0	0	14576	12371	11616	12193	13928	11176	24607	29807	29178	0	0	0	23335	21748	17369	19200	17314	16292	15381	40983	44122	1	3	0	0	0	1	35718	15520	12585	1	0	1	1	0	1	7765	12940	6994	7997	7732	6825	7895
Os02g0606200	5437	3224	2840	2926	2521	3307	9927	9396	7447	8873	11661	8717	19240	21318	17867	12559	5634	6989	22404	32493	24277	22384	23372	20693	7105	18599	22687	18460	17040	21393	4323	18518	8195	17082	8047	8301	13498	3620	4355	5746	11077	5096	5930	8541	6776	9659	6005	6227	6530
Os10g0492300	10609	8104	7652	10408	6119	8451	19812	18096	16598	13546	15766	16191	10489	10396	7774	13971	5429	6418	12918	13734	13946	15299	12460	13533	7162	16484	20564	18714	14328	13970	5114	19842	6840	11728	4123	5810	20858	4971	9156	7851	14049	5614	4971	8649	4734	7215	5319	5218	6091
Os02g0581100	11967	11002	13257	5938	9304	7972	16219	15008	16674	24757	25395	16750	10273	9837	9095	9771	4094	3810	9917	11571	11362	13517	10919	9805	5869	12370	20091	22013	13628	15495	5724	17544	4911	12610	6291	6116	21493	6498	9263	7251	9782	3741	6151	11877	6231	9648	5734	6225	5270
Os03g0737000	16098	9436	8673	6456	7073	7797	16291	14658	16095	17353	22789	15269	16247	19346	19141	12594	5366	5577	22353	21511	16713	23360	23137	17873	6637	15564	16996	16271	18130	19432	4727	11717	4307	11386	5494	5355	10581	4057	4643	4527	3337	4019	6035	7526	5239	7173	5969	5136	4365
Os02g0216300	17702	7616	7491	9069	9094	12388	15421	13850	13542	16082	22017	15135	20592	24916	23767	26535	9605	11749	29484	28482	22981	28247	24883	24513	8811	23695	22114	0	0	1	4938	18220	10714	17514	8612	13134	6	0	0	1	0	1	3621	4462	2763	3233	3313	3555	3806
Os08g0366100	17152	8560	8317	7246	8382	9961	15687	14157	14927	15772	17340	13434	14037	16355	15434	15033	6351	7225	18383	19516	15316	17206	15806	12312	6350	17456	17455	19081	18423	17434	6531	15232	6251	13623	6381	6723	14932	6471	7429	5902	6356	5575	6700	8012	6140	6947	5894	5596	4673
Os07g0614500	14790	10510	10613	8094	11653	12191	17557	15243	17431	17329	14888	15329	5582	6995	7160	14306	5355	6958	12329	16922	14202	13590	12674	12187	2675	6488	6679	20636	20574	23090	10946	21549	9893	17383	8466	7438	17841	9094	8539	6585	4411	8323	5111	5569	5009	7039	5446	4476	5139
Os01g0253300	9419	6459	6440	4879	5888	6253	10097	8838	9566	9881	10221	9424	11233	13793	13919	14791	5467	7012	18710	24704	17689	17511	17236	15356	6795	17100	18612	17621	17876	20063	7634	19721	8922	15743	7645	7905	16668	7399	7314	4783	3705	5108	6552	7913	6311	7361	6435	6159	5948
Os01g0871200	4875	2118	1666	3629	2038	3563	4585	3724	3872	4448	8255	4840	9525	12075	10851	22302	9089	11301	20131	29982	22119	22100	19050	19378	4910	15012	14605	15566	14900	18563	7197	28239	15803	20749	8312	15082	10762	4165	5871	8707	10113	5943	5659	5772	5970	7887	5663	5842	6328
Os10g0363300	27464	9743	10896	9598	12128	13160	21559	18853	18027	25130	21948	13623	9330	15300	15768	19920	8334	7823	25837	18039	14773	19480	20566	12558	7713	24408	20207	19408	13178	15659	4680	13346	3559	16133	8526	6345	10256	3751	4527	6032	4384	4332	6191	5910	4136	3992	5774	7305	6875
Os12g0615400	14051	8936	10322	10187	9258	9965	22240	19776	18338	20518	19780	17383	8476	10230	9858	14048	5867	6983	15827	17271	15447	16668	15664	13207	6147	15722	16345	15857	13642	15359	6121	18470	7073	12154	6187	6043	16467	5201	6394	5786	6884	5944	5605	7886	5341	6819	5679	5482	5017
Os03g0117100	10399	6017	5893	5767	5052	6578	15612	14139	13034	11372	13146	12296	12232	13812	12250	13658	5615	6811	16891	21446	18239	16989	15958	15916	7876	19862	22047	13780	11107	13321	5975	19031	8535	13809	5625	7221	11871	4172	5667	5643	7979	4748	6023	8619	6204	7674	5554	5591	6150
Os07g0571100	12119	6495	6317	6907	7228	8064	13889	12110	10623	13426	13760	11092	11520	14393	14074	16237	6230	6901	21260	18864	14815	17959	15370	12635	7127	20577	18815	17804	16613	22341	6727	18525	7711	18058	9207	7517	16072	4956	5620	6556	5762	5730	6055	6384	5515	6585	6458	7373	6440
Os06g0669400	13805	8276	8602	8889	7792	8844	19363	16969	16592	17317	15869	14008	8935	9684	9573	12221	4979	5713	16112	17318	14725	14821	13232	11637	6593	17134	17006	18220	14959	17157	6611	19811	8378	14600	5994	6807	16779	4972	7566	6803	8546	5209	6627	8999	6832	7567	6023	6834	5658
Os02g0525600	9044	5165	4734	5489	7288	7435	13231	12024	12762	13640	16472	12525	13174	14315	15124	12015	5083	6608	18772	23230	18158	20291	21025	17527	5157	11757	14071	16267	16580	16491	8298	18698	7911	19207	8944	5540	15313	6748	6852	6012	4683	6395	6114	6787	4813	7348	5726	4930	3768
Os09g0538000	99685	23434	20590	6319	15484	16924	10781	8856	13068	7949	5242	3224	6542	3390	2406	13949	5810	3999	3777	2976	2695	5743	3267	2088	5197	14130	20983	5598	1961	3989	9395	17592	4627	18388	7658	4499	692	410	1290	3929	12024	6891	5527	8814	5335	7201	11516	7308	15992
Os12g0623500	6120	2518	2040	4049	3479	5265	5844	5482	4217	6187	9248	5434	15733	19680	19219	22102	8566	9578	26059	31417	21188	21195	24425	20716	6305	18533	18868	12955	13740	16292	5617	22815	10437	13625	6086	7780	10738	4827	5252	6589	7303	4950	4753	5604	6020	6172	5503	5962	8214
Os06g0335500	12276	5360	6508	7922	12319	11856	18984	16440	17726	20169	18853	13412	8323	11480	13423	14678	6410	7873	20366	18163	16313	17279	16279	13839	6017	15256	15936	18979	15734	18188	8069	18283	4898	20084	9777	4221	20380	8144	6878	4906	5070	6831	5932	7273	3941	5599	6046	5362	5584
Os05g0190300	9169	3915	5536	3621	4952	5152	12018	11009	10909	12710	11336	7730	8575	11964	13258	11523	5324	5465	21681	20466	17666	15201	15833	21280	10241	23285	22995	23816	19551	16848	5199	17352	2026	18192	12072	5807	12414	5884	6402	3759	9021	6746	9630	12218	5058	6017	6186	9735	6210
Os09g0369050	7114	4120	4867	3256	5521	4623	10889	9664	9246	14302	10099	8567	12607	14226	15249	10852	3447	5275	21048	17410	15942	15485	12378	15593	6481	15988	13406	16852	17423	18646	7276	18656	8129	24227	11657	6834	29469	7951	7642	5096	6086	7376	7945	8175	5279	7173	6095	5552	6209
Os01g0905800	26366	15932	16053	8343	10507	11327	18544	18201	20538	22512	20498	17803	10016	12382	12494	11698	4486	5273	16059	13988	10383	15884	11943	10350	5409	14181	13604	14937	15606	18495	7307	16136	5284	20260	10683	6291	17337	6579	6547	4733	4534	7084	5302	6675	4291	4932	5204	5495	4943
Os08g0126300	18609	10886	10821	7294	11200	12618	19639	18240	22777	21336	17536	14084	10909	10411	11238	13218	4893	5860	11546	12080	11181	14729	11620	10448	4709	12031	12654	15445	15565	17423	7767	13605	6344	19310	7455	7734	18244	7836	8708	5662	4887	7294	5437	6564	5433	5111	4978	4854	3296
Os05g0128200	4154	1721	1811	1632	1458	1683	2826	2132	1916	10872	3390	2220	17320	23962	27180	23446	4546	9482	54080	31237	28301	20695	15146	31489	8967	26466	15692	12286	14750	14879	2882	10090	4942	11955	7370	15646	31432	6505	4884	4615	8176	2605	5595	5598	4822	4059	3941	5599	8968
Os04g0645100	14441	8682	9265	11723	10941	11873	22868	19172	17163	19664	19558	16151	7839	11062	10040	17933	6869	7685	19952	16053	13694	16956	15070	11719	7225	20481	19985	17137	13949	15436	5325	14426	5585	8720	4776	6271	11364	3758	5388	5740	5167	4488	4772	6300	4935	5922	5337	5897	5347
Os12g0507200	10414	6612	6121	5668	9492	9684	15659	13749	15703	15527	13876	12868	10051	11201	11958	10582	4537	5530	14360	15245	14862	13944	12868	12971	4994	12537	13628	19821	20748	21776	9685	20011	8823	19485	7215	4903	17028	7204	7841	5185	4821	6401	6792	7798	5923	8068	6327	4980	4741
Os10g0150800	50897	21995	26201	646	927	840	28584	23902	29338	34913	27438	19305	17503	24473	27379	908	419	532	20143	10861	11271	13200	16163	10258	10388	29175	23652	1467	941	785	615	1217	210	37918	17802	3136	711	371	400	2203	380	1971	8550	10598	2241	4052	5238	3708	5599
Os01g0633000	19939	12082	14760	11026	15673	15169	35326	32772	32348	34793	26118	28292	7746	9359	9308	8623	4215	4708	13129	11958	11559	13270	11948	9609	5090	13118	13956	12538	10629	11543	5876	13156	5007	13043	6607	4064	10288	3901	5106	4744	5518	5285	4761	7206	3990	5748	4272	3971	3705
Os06g0686700	12799	5984	5803	3660	5292	6006	10340	8925	9293	9358	10958	7928	14788	17815	18534	12020	5063	5896	16884	19854	17820	17405	16334	14871	7738	21738	24250	14738	15019	15545	6484	16810	6791	14882	6106	5146	13577	6271	6670	5321	6245	5661	7228	9839	6700	7972	6390	5624	6359
Os01g0172400	11339	5458	5046	5652	6281	7621	11140	9950	9587	11535	12398	8686	12703	16091	14956	15856	6217	6568	21267	21770	16076	17571	16833	14436	6353	19424	18364	15819	15104	17563	5910	17431	6686	15623	7616	8005	14844	6056	6243	7000	6216	5985	5809	6813	6593	5980	6122	6535	7285
Os05g0169100	20847	13922	14305	7221	10408	11204	19694	18223	19576	20976	19655	19025	9329	11615	11814	9496	3573	4434	13089	13578	11176	15271	12373	10182	4603	11562	12054	16005	16144	19265	7634	15186	6391	16148	7263	5511	14103	6106	7138	5574	3397	6942	5448	6949	4704	6653	5609	4954	4889
Os09g0553100	11993	8577	8962	5448	8033	7782	14886	14628	15066	15290	13965	15450	13248	13978	14480	14354	5901	7294	12135	16044	13178	15690	15020	13655	4116	8739	12171	15903	17665	19132	8877	15492	6426	14833	6087	4674	16493	8580	8105	4504	5057	7777	5935	7275	4894	7112	5412	4063	2998
Os03g0452300	19146	12411	14351	14743	15353	16774	34179	33331	27826	35196	28997	25856	5701	7612	7927	11178	4911	5705	14154	12457	11471	15040	13974	10896	4664	12007	12393	11907	9693	11294	5791	14357	4345	8330	5459	4270	8766	3241	4129	9084	9380	9644	3828	5937	3346	4852	3764	3360	5616
Os03g0743400	16637	10646	10506	8435	9762	11145	16773	15895	16778	18694	18339	16998	10674	13316	13705	11598	4914	5524	15517	16256	11900	15981	12310	11052	5140	14051	14622	15992	14816	19969	8890	16925	6520	16400	8078	5378	15883	7849	7722	6319	4080	7090	6016	7187	4778	6219	5646	4651	4983
Os07g0212200	16225	9780	11228	11446	9313	10127	27636	26222	22038	22781	20025	18998	7789	8363	7318	11440	4669	5909	13307	11491	11881	13831	10895	10265	6718	15610	18431	15263	12345	12555	4837	18441	6212	9319	4728	4674	12504	3200	5737	6092	8809	5185	4850	8049	3948	6487	4907	4995	4963
Os04g0320100	7715	3727	3401	4941	5853	6655	11424	10483	9694	9068	10822	7742	9488	11503	10782	15091	5827	7721	16924	20661	16652	16698	16472	15978	6901	18528	19651	15025	14830	19109	5760	17675	8084	17159	8564	8545	14144	4144	4925	6063	6728	5738	5508	7102	6180	7457	5790	5331	7111
Os05g0135700	12328	5171	7358	4409	8246	7413	12296	10981	12814	12384	9417	7433	5542	6162	6485	17935	6506	8025	10566	12994	12595	11672	11264	9845	7242	14802	17956	22339	21971	21989	6355	16718	5788	16818	7551	5296	18376	9849	7788	4252	9527	8184	8290	9153	6998	8104	5341	5779	6290
Os04g0402100	25903	17573	18418	9227	12285	13239	23876	22251	25718	23982	21452	22591	11985	12785	13186	8175	3343	4226	12120	10429	8065	12899	10472	8835	4691	12176	11334	14515	13874	18180	7717	12811	5834	18263	6971	5321	15962	6496	7613	5173	2328	6716	5788	6322	4002	5423	4828	3799	3129
Os03g0828100	19815	12987	14869	12616	17608	16909	39303	33834	34483	37131	29021	30291	6077	8339	9396	9332	4198	5065	13308	10564	11682	13595	14042	10790	5108	12063	13055	12193	9821	10092	6943	11878	3563	10298	6070	3167	8938	3695	4820	4251	5047	5512	4252	6414	2973	4971	3619	2774	3286
Os02g0718900	30335	19587	19969	8722	12706	13893	22594	20868	25242	24155	20417	19450	9780	11330	11553	9770	3923	4640	12724	11278	8906	14326	11332	9786	4613	11785	11207	14652	14417	19155	8466	14593	6585	16629	7070	4355	14640	5816	6308	4795	3567	6744	4588	5571	3827	5066	4974	4196	4670
Os05g0132100	16527	6129	5796	8137	11095	12606	15613	14222	14458	19692	17640	10831	10764	16141	17535	15894	6728	7723	24973	17424	14504	18172	18649	13417	6205	17698	14655	18206	13289	18352	8110	19124	4873	23108	11690	5654	15308	5404	7262	5212	2896	4276	6444	6701	3540	4322	5171	4031	4083
Os07g0622100	23831	17244	17564	9392	13936	14138	23424	21907	23759	24369	22335	23872	8680	10101	10886	8182	3248	4257	11794	11715	9641	13387	10989	10186	3586	8751	9798	13715	13923	17074	9383	15251	6190	14029	6449	3636	13992	7164	7328	5118	1753	7269	4708	6090	3352	5439	4933	3555	3752
Os09g0258600	18274	13176	13764	6456	10621	10596	20085	18634	21018	19696	16940	18738	8807	10644	11041	7237	2789	3966	12511	12891	11477	13181	11214	11272	4662	10962	12164	12917	13477	15494	7765	14308	6164	17407	8131	5428	13855	6013	6348	4678	2248	7085	5232	6877	3979	5777	5087	3848	4154
Os12g0620400	10030	5296	5544	5615	5964	6550	12240	10963	10736	11646	10570	9708	8776	10675	10447	12338	4594	5650	13694	16126	13019	13334	11748	11753	5572	15048	15289	17624	14897	18363	7222	17307	7034	14898	7539	6205	18181	6963	7493	5669	6956	6439	6098	7976	5976	6734	6010	5574	5691
Os01g0711400	9558	5919	6002	5395	4615	4879	15405	13798	12168	12542	13537	12486	13326	12861	11435	11019	4523	6313	14318	18259	17198	18392	17998	18254	6185	14901	16441	13204	11261	12531	4845	14282	6176	14830	6095	5684	16661	4534	5108	3971	6661	4258	4650	8268	4492	7092	5141	5187	4814
Os03g0807800	23931	18416	19454	8351	11444	12909	19763	19574	20638	25382	22167	20881	8752	10947	11385	8987	3308	4285	11622	12552	9793	14323	11336	11126	3602	7947	9831	13255	13043	17260	8204	16266	5849	13390	6987	3769	13991	6393	7071	5445	2045	6957	4382	5719	3469	5248	4778	3674	3812
Os02g0553200	11235	7816	7104	9888	6520	8145	18114	17294	15785	14445	16265	14493	8696	8741	7459	12402	4684	5686	12779	12740	12439	14982	13824	11287	5981	15071	16718	17660	13227	14810	4361	15890	5733	10385	5044	5754	13511	3665	5372	5641	10046	5395	4777	8153	5387	6309	5038	5314	5435
Os05g0291700	15291	9678	10017	11342	9302	9948	21739	21486	18892	19068	18679	16888	6661	7556	6790	10122	4124	4897	12354	10540	10046	12424	10748	8562	6062	14746	15535	18345	14905	14618	3827	13187	4799	10192	5344	5544	14294	3804	5736	5923	9926	5809	4733	8601	4885	6688	4473	4892	4732
Os10g0411800	20662	15064	17342	8209	13865	13746	23488	24041	25998	26352	21236	24084	8277	8884	9795	7787	2962	4027	10674	10664	8814	12334	9977	9466	3245	7064	8443	11941	13285	16118	9083	15128	6346	14434	6855	3772	15729	7463	7627	5022	2083	7729	4231	5382	3203	5207	4085	3234	3473
Os11g0525600	12573	6425	5674	7628	8933	10636	15118	12683	12486	14695	14823	12675	12162	15007	14307	15220	5527	6075	20171	19716	15164	17713	15905	15473	5796	16219	16301	15086	13304	14994	5965	13225	4592	13555	6452	6610	10679	4330	5001	6071	4893	5311	4846	5440	4674	5257	4765	4791	5219
Os02g0284600	21068	15014	16307	9070	14057	13977	20918	20628	22614	23312	20525	22152	8517	8803	9784	9071	3718	4406	10969	11704	10065	13592	10784	9545	3276	7863	9414	10897	11587	14324	9544	16642	7366	13336	6898	4070	10988	5280	5900	6301	3200	8902	4085	5607	3544	5035	3948	3244	4467
Os03g0679700	15222	8890	8740	7012	7054	8960	17194	15598	15118	13517	13925	11346	6331	7821	6938	12273	5108	5864	13587	12013	10395	13313	10807	9506	6069	16268	16675	18986	16397	20956	4158	13249	5243	10913	5608	5870	11311	3909	6125	6916	7810	5657	6711	7467	5387	6448	6676	6679	5717
Os02g0257300	12263	7831	8441	12653	9267	11076	19963	17054	17423	19915	19323	16261	7168	8587	7798	12072	5094	5781	11917	9385	8649	14834	14213	10343	6695	17113	17940	19856	15885	17643	4559	14566	4901	9770	5438	5548	12213	3737	5554	5822	8614	5292	4200	5973	3748	6651	4914	4763	5080
Os12g0541500	20240	12882	15097	13987	15977	16114	34631	29035	30041	31716	25158	24859	5635	7383	7843	9749	4230	4724	13115	10527	11249	12749	11972	9181	5672	14636	14023	10648	8508	10094	5387	12174	4692	9279	4857	3777	7456	2737	4239	4509	4818	4597	4173	5721	3373	4421	3564	3301	4089
Os04g0623800	19230	11044	12862	13323	10163	11221	27071	25234	22930	22407	21631	19289	7671	8119	7135	11784	4942	5677	11638	10224	9182	12236	11113	8277	5262	12573	13698	15360	10847	12104	5552	17518	5476	9136	4284	3922	16825	4749	7279	4824	7542	4003	4611	6731	3471	5527	4438	4912	3685
Os02g0151800	9785	5224	4884	35	67	63	7137	6455	6172	6720	7689	5380	13564	17527	17549	171	55	104	14680	16114	11484	12534	12297	11692	9927	26821	28025	19866	20262	24907	97	176	90	18066	9782	10636	15128	4782	5604	7890	6055	6740	8119	10249	8562	9856	8334	7799	8962
Os10g0140200	14042	7007	6056	6799	9077	10879	15370	12799	12411	13014	14190	11092	15432	19976	19053	12823	4855	5440	23347	20341	16440	16747	17089	15731	6855	18658	17771	11820	10720	13535	4833	12108	4474	15832	7833	6222	9981	3280	4360	4151	3770	4108	4581	5708	4742	4834	4916	4876	5066
Os04g0397100	16400	11292	13111	9770	12697	12843	25302	21794	23417	22893	18032	19558	7429	8995	9035	10004	3947	5222	12128	12127	11707	12703	11650	10184	5003	12458	12560	12833	11700	13491	6660	14587	6485	13046	5602	3738	11199	3996	5319	4366	5186	5501	4375	6068	3920	5488	4197	3598	4651
Os04g0401000	14182	6897	6997	6694	8713	8393	16982	19468	14832	17044	16988	12842	9918	11552	10631	11034	4964	5040	14608	13678	11003	15704	15876	12526	6892	16489	17916	16047	12333	15950	3410	12340	3973	13230	8705	6155	8219	2749	3455	4749	11916	6443	6169	7795	7239	8124	6029	5230	5512
Os09g0437500	1222	565	345	780	515	887	1839	1408	751	1434	3177	1795	11230	14807	15439	14264	5764	5695	19983	26845	19391	16313	18143	13138	5721	14419	21753	16131	17574	22840	5331	19045	11364	12928	4776	10092	6503	4045	4600	5744	6430	4017	5387	6176	9342	7970	7448	8079	5890
Os03g0169100	10399	7163	7108	9253	7896	8719	18477	16543	15532	13637	14585	14760	8311	7815	7373	10790	4727	5288	10869	10835	10984	11633	10073	8933	5433	13210	14392	16820	13383	14770	5942	18075	6885	12313	4890	4854	19254	5067	7972	5512	10593	5208	4923	7846	4825	6510	4507	4415	4372
Os04g0435700	17343	6975	7104	5643	7394	7974	11934	10791	11085	13010	11896	8874	9220	11306	11568	14272	6030	6310	14637	14953	12233	14507	13312	11528	6137	17374	17655	18607	15861	18498	5850	15002	4888	14372	7627	5620	12250	5076	5441	5207	5932	5241	6783	7622	5934	6117	6338	6027	5837
Os12g0575000	8649	5151	5561	5505	5556	6044	13432	12535	11998	12353	13052	12090	8394	8917	8553	9742	4052	4824	12668	13182	11999	12444	11843	10745	5965	14431	16635	16979	14728	15033	4736	15384	6022	13010	6032	6889	13705	4022	5906	5269	8965	4630	6220	10229	6261	8262	5557	5657	4826
Os12g0285100	9712	5188	4235	5622	6262	7501	11330	9996	8645	9761	11428	8384	10839	14093	12107	16324	6054	6618	18607	19216	13516	17180	14657	13801	6657	19317	18352	11365	10027	13840	4653	15469	6576	15671	6660	6670	13304	3266	4844	5488	6310	4182	4749	6117	5061	5391	5310	5982	7014
Os10g0417600	9398	5268	5317	6403	5929	7206	14585	13433	11344	12713	14105	11574	11529	13266	11151	13547	5585	6264	18423	21708	16315	19518	20300	17466	6086	17186	18080	11857	11626	13558	4295	15897	6047	8647	4324	4147	7864	2901	3317	3940	5753	3822	3658	5741	3977	6061	4557	4941	4414
Os04g0490800	14683	9037	9817	11269	7290	9659	21576	21853	18088	16028	15880	15846	7860	8190	5629	11780	4976	5345	11648	10018	8914	10145	7826	7548	5860	14293	15256	15849	12026	13010	5396	19205	6467	10031	3890	4957	21133	5255	7701	6039	10273	4836	3995	6776	3691	5809	4405	5148	4810
Os08g0532200	21561	13664	15319	9270	10737	11607	27479	23944	24556	27854	23285	21061	7289	10119	10463	8547	3563	3792	14060	11542	10758	12570	12241	9501	5992	15970	15056	15233	12620	14537	4956	9957	3443	10139	6065	4047	6092	2627	3258	4019	3770	4350	4996	6957	3945	5076	4374	4173	4208
Os01g0566900	6784	3587	3284	3703	4754	5508	7421	6454	6454	6699	8601	6332	7272	10252	10581	13052	4988	5816	14420	17999	14490	14010	13089	11872	5967	15627	16458	19471	18868	20136	6744	18027	8389	14330	6663	6493	12835	5730	5724	5330	5442	5449	6507	7506	6593	7644	6197	5635	5946
Os03g0827700	16484	10973	11768	9393	10977	11950	23112	20768	21432	22143	17963	16799	5805	7968	7919	11656	4589	5279	14785	13577	12636	12856	11080	9932	5607	14675	15061	12012	9558	12292	6804	16248	6243	10195	5633	3725	9940	3584	4618	4719	4920	4825	4366	6540	3694	5105	4271	4351	4573
Os11g0127900	18522	14380	15469	6635	9977	10401	21144	20187	20417	21910	17143	20297	9218	10906	11636	6627	2722	3685	12214	12289	10432	12388	10464	10633	4373	9916	11527	11544	11739	13620	7679	12442	5285	11748	5570	3491	13869	6553	6217	4228	1772	6105	4618	6408	3532	5725	4579	3539	3663
Os04g0691600	20769	13492	15379	10117	13454	12238	33355	31011	29400	34950	25315	26840	7043	8062	8581	6757	3279	3990	11410	9168	9662	11262	11277	8938	4208	11549	11741	12617	10887	10758	6343	11818	3622	10682	5925	2668	8815	3367	4867	3505	4150	4405	4257	6794	3100	5040	3849	2873	3173
Os03g0223000	15845	8287	9910	7194	9592	10488	18335	17186	17495	21359	18964	14424	9330	11633	12631	9292	3825	5247	16153	13644	11436	14588	12809	12529	5454	12207	12487	14159	11928	15036	6672	14709	3912	18842	9777	3518	19336	7527	5946	4526	4208	6827	5283	6318	2841	4545	4454	4427	3973
Os03g0291500	2845	1856	1314	2204	4142	6611	6629	5530	5417	8372	14223	5050	12061	15312	20941	15986	7774	9808	37163	51429	38511	30737	47253	29544	2617	6073	5529	8982	12669	21536	3977	14705	8216	12025	5159	4605	1886	907	1862	4832	2971	1362	3425	2345	7983	4409	3938	2071	1402
Os10g0466700	15757	10968	12297	7619	13510	13675	23469	21585	23790	23135	19385	21715	6944	8297	8539	7988	3322	4261	10814	10790	10317	13789	11894	10330	3070	6520	8188	13482	14380	15733	8619	13942	5727	14030	6239	3667	15195	6738	7174	4675	2217	6659	4285	5600	2982	5194	4303	2980	3103
Os02g0610600	6100	4293	4365	3470	4566	4744	9675	8529	8660	9903	9045	9235	10511	11994	12495	8802	3568	4673	15599	18761	15477	14514	13995	15776	5925	14813	15534	13161	13879	15701	6629	15373	6854	16051	7037	5897	16355	6960	7127	5020	4683	5699	5901	6885	4822	7092	5014	4618	5201
Os05g0110100	10895	7073	6661	6112	5735	6648	17599	17669	15870	14279	14650	14676	11534	11561	10062	8964	4097	4741	11843	12390	12967	14166	10990	10524	5388	13308	17397	16736	14615	14800	4320	14064	5197	15198	5866	4325	9640	3739	5266	3806	8161	4067	5001	9210	5173	6985	4891	4481	4861
Os03g0799000	13518	9418	10698	7021	10088	10026	19725	19365	19991	22042	19354	18949	9280	11068	11867	10198	3886	5261	11215	10721	9042	12907	10877	10397	3945	7862	9409	13006	14589	16899	8219	14165	5822	15522	6914	3102	17770	7365	7094	4801	4209	7953	4429	4619	2175	4889	3935	2897	2355
Os07g0180900	25559	19248	19868	8823	11770	12548	21094	19936	22711	24330	21034	21804	8106	9772	11018	8034	2821	3896	10675	10127	7281	12628	10170	9316	3129	7618	8475	11336	12748	16286	7826	13781	5623	11656	6267	3398	12321	5597	6278	4572	1879	6932	4321	4871	3263	4615	4243	3411	3466
Os02g0698000	15786	9248	9115	10771	4388	7827	15775	15144	12779	14457	16860	12426	8500	10191	7401	10665	4474	4511	15134	13774	10779	13079	12111	8422	7850	22159	21447	17650	12211	13750	2828	12724	4317	6172	3318	8504	11233	2623	5087	6626	6442	3084	5131	7367	4918	5808	4993	7804	5709
Os01g0652600	6437	4745	4399	3096	4320	4296	6189	5467	5997	6184	7294	6286	8992	12327	11936	10971	4057	5067	15422	20058	12414	14319	10660	11827	6057	14653	16864	16188	15821	19041	6706	15901	7507	13572	6101	7483	17370	7676	6850	5186	3727	5949	5536	6872	5557	7031	6140	5700	6010
Os05g0137400	10916	3491	3252	5689	6098	7525	8262	7529	6797	7630	9051	5942	8847	10275	9662	20574	8231	8395	17600	20111	16050	15464	15170	13132	4430	13542	13310	14214	12859	13840	6344	20436	10326	11213	4887	6807	13046	4576	6033	4677	6351	3554	4641	5508	5449	4633	4759	5477	4646
Os03g0146100	11551	5998	5091	7259	8304	11536	12626	11495	9922	15053	19453	12212	13025	20803	20954	16334	6991	7304	28941	26506	16285	22822	24537	21990	4569	11096	10764	12126	10805	11529	4486	11651	2607	8842	6068	4499	9920	3896	3985	4471	1873	2716	4143	5040	3818	4518	3780	4042	2429
Os03g0267300	14361	8846	10548	9607	7304	8080	22306	22823	18475	20335	18923	18262	7824	8629	7538	9709	4560	5211	13655	12773	11370	12865	11425	9122	5368	12632	13954	13142	10835	11221	4207	15643	6033	9024	4058	4803	14863	4084	6070	5088	7566	4011	4576	7211	4082	6557	4249	4793	4080
Os03g0125000	17629	11793	13889	11817	14313	14356	35155	32391	30430	34903	27504	27952	5419	7225	7562	7649	3411	4174	12092	10086	10658	12230	12332	9437	4188	10223	10748	10627	8764	9563	5153	11028	3581	9147	5288	2764	7989	2980	3599	3759	4120	4617	3722	5764	2888	4232	3374	2893	2936
Os03g0423850	8849	4319	3594	4698	5297	6157	11531	10640	9813	9562	10859	8322	9184	11190	10600	11292	4068	5596	14521	16176	12748	14178	13956	13591	6891	19053	20252	15996	14903	16901	4024	10267	4955	11591	6137	6575	9448	2576	3537	4408	5127	3976	5627	7319	5623	6821	6051	5729	5662
Os06g0553200	22317	6935	8561	4772	12879	13943	20095	20667	21871	24068	18893	13201	11677	15634	17703	8473	3778	4102	20973	14059	12463	12928	10990	12962	4433	12513	9835	11567	8722	10918	5830	14578	3626	27221	12851	3773	15281	6863	8086	3042	1426	2974	4153	5010	1959	3486	4647	2686	2661
Os08g0242700	17026	10107	8711	6699	7935	8045	18440	15418	16650	14810	13532	13064	8618	8785	7903	8768	3619	4475	11286	10479	10908	10658	10143	9287	6100	15403	16538	14595	11609	12910	5035	14067	5288	13219	5208	5644	11158	3892	6067	5421	6981	4181	5210	6894	4617	6361	5285	5445	4711
Os05g0408900	8771	4758	5099	7285	5636	6325	11099	11674	10284	11916	12957	10610	5628	7191	6387	12027	4614	4912	12602	13596	11359	12006	12016	9978	5753	15018	15512	21813	17955	16858	3981	12123	4738	8745	5714	7649	12981	3388	4919	6516	8065	5098	5202	8405	6597	6856	5701	7307	6867
Os10g0371000	13074	7092	7282	4522	7753	7912	14053	12385	14226	14834	13184	11608	10452	12651	13564	5906	2405	3297	12620	11403	11720	11044	8888	10239	5716	13714	14032	14111	13187	15134	7348	10873	3948	24445	10480	4965	24753	10728	8601	4092	1324	5969	5712	7523	3544	5662	5378	4427	4378
Os05g0411600	3959	2465	2295	2767	3298	3567	6702	5189	4969	5428	5907	5244	8345	9735	9678	10554	4089	5729	13997	18995	17414	12986	15023	14547	5542	13710	14587	17329	17516	16930	6704	16970	8089	15953	6422	6641	12860	5447	5981	5503	6992	6314	6054	7630	5919	7247	5453	4646	4914
Os06g0165800	21330	5843	7551	5375	7690	7318	12600	12461	11646	15784	12603	7300	7054	8035	7857	12427	5691	5744	12651	11329	9479	11108	11181	8489	7293	18186	19341	25061	21168	20048	4894	15032	3915	13800	8578	6015	9848	4213	4761	4953	8106	5556	8887	9704	6336	6716	6220	7745	6957
Os06g0113900	13084	9355	9272	7772	9247	9267	18136	15663	16336	19068	19555	16593	10294	14508	15342	10074	4181	5210	17754	13607	10993	15025	11789	12511	4307	12617	12029	11447	10839	14744	6461	13302	4427	18675	8096	3894	17142	7780	6666	4023	1036	5155	3999	4453	2204	4380	3863	2765	3145
Os08g0504700	6044	2408	3167	2202	3228	3231	6003	5257	5236	12603	6824	4688	13376	18177	18856	16461	4942	7259	33882	23070	24749	18359	16176	22593	5718	19662	14881	13716	13722	12302	2925	8574	3700	12367	5911	7611	21525	6966	5048	4220	8193	3759	5889	5805	4009	4861	3424	3985	5731
Os02g0137200	16278	12039	14769	9858	13457	12316	32309	29180	28445	35387	25202	24801	5853	7520	8156	8050	3339	4259	10686	10694	10682	12163	10919	10013	4032	9698	11489	10382	7523	8895	5918	12948	4024	9554	5907	3050	8394	3235	3778	3809	4250	4462	3991	6099	3248	4550	3383	3120	3065
Os07g0685700	7105	3145	2924	2524	2989	3227	4318	3537	3449	5655	4860	3260	9733	13418	12046	16144	5105	6064	18880	18458	15581	14011	10195	13820	6851	21479	16649	16324	15498	18703	4715	13341	5751	12371	7301	8138	19724	4491	3314	4693	7589	4223	5136	6461	6432	5684	6154	6868	6427
Os11g0289700	11737	3317	2478	1359	2484	4232	5159	5465	4581	5424	4966	2977	13654	17993	17615	17161	6644	5214	20107	16840	16460	10672	11670	8896	5753	22010	17963	13300	9368	10293	2423	11369	3394	26664	11698	21053	6712	2810	2649	1745	1769	1472	8053	8007	12460	4304	6577	6208	4040
Os03g0815200	28584	9523	8369	7016	6225	8392	9463	9260	8262	13432	12718	7796	9828	12221	10745	18821	7064	5857	16526	11534	7273	14425	10878	8045	7703	22347	24308	20983	17632	19678	3815	10350	2683	10302	5675	6014	9712	4204	5160	5317	5466	4721	6679	6031	5174	5439	6507	8267	7588
Os03g0129400	83	87	94	1551	1450	2624	3236	1405	2212	2788	4772	2331	8291	7490	7767	11799	5703	7918	4518	4612	3314	12491	15452	9112	6434	15374	16703	22576	25023	35302	10166	29376	9658	18181	7284	5464	24875	11524	9106	4006	9539	5706	4171	3711	2627	11515	6001	5560	5625
Os01g0978100	14639	8969	9649	6763	9285	8707	21765	18698	20048	20998	16259	16067	8055	8745	8667	8063	3322	4030	11857	10096	10296	10581	10711	8698	5641	13404	14499	16421	13371	14987	4993	11075	4144	14578	6558	4674	11835	4186	5765	4012	6708	5396	5101	7238	3929	5662	4850	4434	3780
Os06g0708500	14494	8978	8998	6045	9412	9860	15373	13712	16002	15307	15466	13956	9310	11160	11903	9765	4061	4714	12559	12752	9747	12417	10216	10065	4238	10879	11064	13588	13595	16971	8178	14608	6262	15469	6415	4744	15849	7265	7161	4826	2980	5686	5042	6130	4105	5222	4922	4092	4003
Os01g0675100	14324	7816	7737	6339	8011	8873	14044	12489	13003	14004	13440	12003	8129	9724	9480	12645	4752	5822	12425	13205	10398	11990	9880	9497	4423	11795	12838	17363	16583	18259	6793	13816	5763	13327	6137	5143	15461	6422	6656	4905	4944	5485	5675	6510	4803	5555	5029	4709	4310
Os11g0671000	3392	2248	1700	3278	4861	5856	9014	7056	6060	7876	8515	6852	9073	10222	10371	11231	5009	6202	13283	16299	16413	14005	13914	13242	4550	9279	12138	12083	12940	14355	6851	17794	7415	15978	5866	3716	11360	5314	5404	3774	5908	5159	5020	6907	4442	5828	4018	3410	3500
Os01g0191200	12242	5911	7974	3876	6064	5661	16158	11440	15931	11951	9512	9255	5283	6418	7524	7466	3201	4231	8310	9740	11460	7677	6387	6370	7327	15138	18873	14226	10880	10028	7093	12597	4563	11492	6686	4257	9548	4416	3869	3909	6631	6110	7446	11713	5548	6909	5075	4669	4681
Os01g0322700	77	76	65	1870	1241	2310	3393	1607	1974	2916	4618	2462	10865	8957	7361	11553	6054	7752	3363	4006	2080	16793	18402	12542	7260	18652	21635	24460	27738	36359	7663	20257	6121	11109	5516	3523	19738	7906	8049	3363	8084	5356	3916	3039	3152	12870	6688	5209	5982
Os10g0493600	5318	2730	2694	2611	3024	4101	9726	7954	7235	7615	8706	6745	14141	17712	12856	10625	4118	4891	17800	24236	18222	16859	20322	17705	5889	15077	18053	9936	10154	12236	4949	14884	6493	11449	5645	2503	6660	2615	2705	4860	5664	4870	4402	5812	3587	4922	4379	3908	4476
Os07g0615200	24794	7667	8434	6242	5914	6446	8366	8120	8151	10263	8824	6153	8852	9341	8340	15504	6356	6450	10551	13048	10712	13898	11571	8679	5800	20783	13627	17119	13198	16764	5991	15313	6859	11978	6473	4763	14356	3637	4026	4132	9608	4551	5320	6073	5206	7297	7296	7536	5931
Os06g0152100	19851	10008	9616	6049	10268	11724	16054	15677	17356	18154	17684	14335	11587	13181	13376	9582	3782	4369	15014	10977	9242	12278	10418	8598	4467	11662	10920	11615	11543	13588	6508	14016	4916	16989	7493	4046	17073	7338	8547	4475	3874	5110	4630	5185	3113	4146	4204	3679	3587
Os04g0610800	13677	9300	9772	8703	10366	10189	22515	19947	20053	23547	19019	17768	6306	8495	8910	9630	4023	4747	13235	13428	12264	13305	12924	11378	5072	12356	12459	12704	10663	11770	5590	11824	4568	9309	5738	3788	8221	3271	3829	3722	4258	4339	4328	6352	4280	5577	3948	3640	3633
Os07g0691200	11088	6749	5907	8153	6123	8231	12482	10653	10506	8850	9447	7788	7392	7243	5889	14859	5423	6121	10933	9305	8002	9955	7649	7055	5417	14899	16723	16660	12733	14049	4561	15585	5766	10088	4054	7139	13313	4802	6968	6634	9378	5723	4688	5970	4351	5674	5306	5090	5395
Os02g0797600	7536	3539	4289	3227	4702	4712	8074	7234	7200	13013	8310	6759	9647	12978	14036	14823	4479	6775	24786	19160	17772	15414	13904	16840	4951	15575	12035	14050	12330	13604	4349	12738	5596	14401	7798	7247	21855	5779	5032	4176	7773	4505	5599	5522	4520	4563	4127	4726	5920
Os01g0878900	29966	10083	13281	2436	3816	3668	17202	25680	17432	24667	19979	13154	11906	16242	16062	409	196	220	18661	17535	12978	16914	19369	17240	14449	33929	34030	522	536	667	187	848	100	1051	4041	1671	564	96	250	180	55	104	9287	12168	4904	7067	6611	6893	5764
Os03g0577000	23520	17010	17670	8700	11866	13219	20127	20140	23655	22131	18894	20497	7137	9103	9125	8094	3075	4213	10352	10397	8125	10970	9355	7788	3107	7782	8281	10782	11552	14355	7514	13386	5445	12187	5658	3164	11878	5374	5776	3299	1811	5401	3887	4695	2935	4379	3815	3070	3040
novel.2479	3178	1223	860	1300	1095	1735	2544	1935	1894	2534	3790	2017	7826	8465	7656	13265	5088	5727	11995	19186	12881	12971	10444	11956	5976	15657	19918	14385	11183	13655	5614	26613	11602	11742	6317	8171	8825	3233	4111	6667	12201	5263	4960	6442	6741	7034	5849	6377	7301
Os12g0239300	19457	8704	9483	0	2	0	11606	11785	11481	14139	12348	9919	15845	17964	21072	6	0	0	16297	14510	11252	15021	13016	10691	12361	29396	32822	0	10	1	0	0	0	35716	19285	11967	1	0	1	0	0	0	7372	10933	6007	6301	6166	6577	5695
Os08g0440800	12251	4077	5423	5829	5674	7416	14806	12561	10994	13565	13356	8820	6612	9357	8055	13285	5144	5766	15078	18440	13581	15333	15318	14729	5619	14653	14694	20337	15814	15352	3849	12732	4825	8369	4287	5088	7749	2450	3964	4929	6863	3594	5117	6590	5004	5781	4929	5687	4917
Os03g0767800	8993	3701	3649	4404	7063	8358	10683	9490	9249	11303	11702	7593	11358	14422	14313	11184	4435	5046	19204	17484	13850	14241	14272	15952	4759	12589	12141	13641	12345	13042	4747	13642	4041	15288	7003	5117	15037	6293	5524	4163	5002	4532	4649	5994	5047	4302	4284	5178	4134
Os07g0669100	12354	6059	6287	5423	7502	8061	12955	11210	12608	12529	12012	9922	8316	9377	9866	11940	4642	4799	12601	13391	11337	12178	11002	11024	5152	13024	13043	15546	14412	16007	5822	12751	5792	13540	5951	5648	12001	4842	5285	4485	5261	4905	5072	6241	5342	5587	4752	4512	4062
Os01g0135900	20846	5317	4960	4392	5794	8688	9020	10981	8522	12511	11413	5786	10945	13870	13604	15977	6516	5736	18422	18775	10619	14099	14542	10867	7721	22362	24241	15925	11096	12500	3402	13351	3562	8819	6790	4786	4551	2039	3002	4505	6392	3092	7947	6934	6747	6639	6608	6490	8192
Os02g0175600	15605	10831	12434	4624	7179	7647	16265	16575	16201	17334	14705	15790	7277	8614	8922	5859	2366	3108	9831	11425	10039	11526	9935	9771	3533	7762	8995	12121	11941	14180	6693	12894	5461	13063	6539	3901	14983	6726	6987	4747	2706	7027	4657	6402	3831	5683	4303	3631	3675
Os07g0469100	15534	10191	10017	10600	9792	11010	23550	22635	20187	20379	20036	19149	9512	10630	9592	10576	4453	4934	14283	12441	11987	13127	11805	9982	5407	13339	15359	6505	5721	5354	4879	14163	5049	4682	2486	2015	5760	1724	2676	1875	3208	1946	3520	6174	3229	4186	2726	2602	2674
Os11g0199200	17096	12106	12086	7527	11540	11667	17575	16672	19488	17584	16325	17094	7112	6978	7201	8954	3356	4176	8497	7754	6350	9954	7674	7107	2407	6479	6232	14744	15097	19385	8485	14437	6955	16075	6397	4202	16274	6464	6806	4802	3201	6329	4182	4636	3076	4292	4162	3020	3054
Os07g0662500	17178	12548	12275	7148	11901	11884	19185	17591	20723	19964	17135	18808	7491	8516	8786	7851	2964	4137	10708	9764	9037	11755	9681	9170	3114	7219	8078	11551	12892	14874	8278	14163	5790	11889	4943	2922	15240	6649	7377	3642	1826	5529	3952	4906	2778	4445	4211	3024	3094
Os03g0255500	2112	1329	1055	1306	1013	1956	2944	1964	2275	3100	5147	2955	19639	23021	27382	16314	5868	7230	25398	41977	25749	20383	32822	17336	2688	8952	9025	6433	7880	10869	3183	20731	8565	14235	6536	6913	10420	2839	3015	5168	7555	4270	2067	2451	3395	3380	3186	3694	3509
Os03g0756000	22484	16240	17790	8280	12249	13145	21696	21549	24188	23839	19959	22067	6833	7954	8369	6962	2584	3301	9007	8304	6792	10817	8644	7738	2841	6588	7188	10113	11016	14284	7502	12978	5355	11572	5176	2788	12787	5756	6223	4149	1846	6699	3682	4608	2750	4033	3837	2837	2897
Os03g0254700	11794	7437	6956	6154	6627	7408	11179	9520	9679	11164	11940	9970	10363	13234	12805	12880	4920	5469	16712	16029	11844	14536	12422	10667	4898	13745	13386	14322	13526	17610	5214	12832	5333	12187	5892	4793	12222	4494	4895	4862	3612	5002	4255	5191	4232	4858	4950	4826	4811
Os05g0495300	7325	3320	1978	3179	2822	3692	5175	4558	4407	4872	7187	4062	12745	18244	15282	13165	5081	5256	18118	20741	12818	16292	15938	13953	7462	23966	19717	12149	12918	19123	3443	10332	5269	11830	5477	7065	11166	2458	3543	4249	6033	3441	4267	4316	6296	5376	5560	6468	6680
Os06g0725900	10605	6653	6951	7690	7384	8302	16772	14592	14444	15667	13652	12440	6086	7261	7108	9781	4099	5131	12062	12299	11061	11271	10023	8743	4799	12360	12431	14049	12167	12348	5318	15058	5764	10309	4715	5277	13225	3900	5636	5294	6436	4466	4672	6700	4318	5359	4341	4699	3871
Os03g0731900	8883	5562	5225	4734	4796	5377	12129	10208	10436	10991	10875	9663	7941	9578	8563	10167	4141	4936	13166	14529	12508	13126	11601	10805	5587	15730	15760	14476	12216	13116	5359	13755	6286	12457	5052	5865	13100	3674	5300	5698	7247	4295	4767	6719	4773	5806	4778	5408	4491
Os01g0678600	16275	10790	12784	10041	12936	12182	30031	26911	27180	30248	22964	22891	5145	6448	7104	7671	3290	3764	10853	9316	9364	11451	10742	9089	4323	10191	10800	9450	8018	8374	4783	10351	3485	9298	5006	3405	6381	2466	3535	3677	4565	4209	3601	5284	2861	4224	2955	2613	3244
Os03g0786100	8746	5491	5713	4714	3723	4507	11806	11404	9767	9464	8931	8580	7493	6792	6158	7605	3074	3805	8554	9904	10167	10293	7794	7567	5402	13057	14892	16111	14661	13529	3511	12210	5436	9339	3635	4940	10853	3052	5013	4582	6577	3700	5716	9148	6189	8370	5620	5601	4250
Os07g0186000	6411	3865	3345	3321	3106	3865	5663	6120	6665	6026	7560	6992	8915	9271	9400	9645	3775	4010	11051	12027	9537	11428	10886	9053	4833	11305	11214	19862	19996	18363	4264	11179	5332	16578	6599	8793	19762	8333	10880	7104	10546	6078	5788	6730	6032	7444	5208	4904	4757
Os02g0634500	16576	10646	12318	9132	10816	10958	25277	22932	21993	25109	19377	19392	6773	7239	7659	7861	3385	4090	10654	10273	9140	11351	9639	8380	4407	10224	10976	10223	9381	10180	5005	11520	4732	9886	4932	4210	9678	3308	4428	3965	4053	4036	3921	5776	3431	4798	3845	3766	3129
Os09g0426800	27007	6947	11357	7402	11867	12030	21730	22319	19878	27971	21730	13538	3786	8562	9267	8938	4198	5499	15583	14571	12962	14950	15752	12058	4207	11451	10669	17649	12248	10461	3745	12421	2139	9794	6312	2577	7283	2190	2038	4411	3996	4201	4974	5971	2802	3500	4103	4601	2867
Os04g0457000	10383	7037	7716	6476	8212	8057	15520	14036	15354	14789	12997	13359	4454	4650	4817	8567	3243	4596	7898	7799	9547	9037	8770	6585	4871	9869	11640	17223	15659	14109	4368	9571	3812	11482	5003	3367	14219	4341	5986	4113	8204	5888	4817	7854	4653	6814	3653	3416	3735
Os07g0208500	16750	6315	6469	6540	7160	8624	10804	9993	9105	11628	12141	7197	7343	10452	10765	17977	7115	6364	18522	14363	10266	13465	12100	9746	5692	14950	14170	19062	14663	19290	3191	12470	2729	17112	9208	5722	12187	3772	3305	4151	5890	4493	4811	5909	4410	3316	5151	6656	5936
Os01g0611000	15836	4980	5900	3471	7884	8484	15915	12106	15335	16873	12326	8225	7576	6211	5063	6796	2750	3799	8101	6143	6298	8749	7913	7575	5800	16164	15815	23529	14485	13307	5498	12071	3590	14425	5976	3001	16444	7438	6503	4062	10107	8509	8883	8813	3278	5978	8723	8817	6178
Os06g0199200	7036	3938	3879	4215	4812	5232	9605	8302	7953	8939	9067	7813	11873	13644	12048	13061	5107	6483	16722	18154	14143	15516	15417	15534	5200	14187	14922	12614	12411	15052	4256	12355	5163	11117	5161	4326	11263	3609	4054	4505	6269	4434	3898	4859	3941	4847	4516	4790	4801
Os03g0815100	1387	515	619	702	516	644	1349	1070	893	5616	2574	1187	17278	23119	22518	20665	5251	9366	43704	38560	35110	24022	20257	27140	5964	18734	10163	8422	10401	8935	1032	3183	2164	4795	3195	9866	17720	3233	2129	2611	3198	1146	3286	3298	3910	3546	2822	3849	4210
Os07g0545400	13318	8340	8488	5153	6802	7462	12548	13222	13313	14990	13139	12461	10218	11559	12790	9925	3421	4776	11038	11026	8360	10939	9437	8790	4224	10069	11005	12878	13502	15152	6988	12458	4969	12961	6532	4197	15838	6941	7182	4091	3843	5361	5418	5601	3658	5127	4067	3405	3003
Os10g0167300	19553	13979	11777	9217	9324	11064	12712	11153	13562	13842	16892	14029	8689	10808	10977	10722	3994	4349	13729	12345	6873	14848	11185	9337	3435	9624	9230	12631	13922	16445	6185	11739	4309	10595	5469	5502	12008	5330	6370	4985	2591	5696	3789	3843	3260	3894	4393	3968	3687
Os12g0263800	11422	5652	4526	262	324	432	8375	6986	6267	6908	9017	6142	15664	21266	19269	2010	634	565	18794	18525	12493	15491	14534	13200	9685	27833	28035	0	0	0	227	848	310	16939	8991	10682	15765	4604	5467	8829	7793	6599	3983	5845	4264	4150	4054	4145	10777
Os05g0461400	9030	4671	4584	3992	4994	5566	10234	9220	9171	9702	9852	8292	9161	10788	10759	10165	4015	4559	12851	14284	12644	12070	10195	10120	4971	11834	13493	13020	11935	13750	6056	14073	5266	14295	6735	4759	15048	6337	5421	4494	5486	5185	4873	6497	4461	5354	4741	4918	4892
Os07g0574800	18124	10273	9848	7476	9618	10569	13766	13115	15383	16898	17380	13480	10120	12493	12897	8799	3379	4494	15177	9986	7173	13307	10770	8908	4006	9886	10075	10150	9886	13548	5849	10643	3248	19766	8869	3674	18004	8117	6448	3407	2541	5582	3631	4234	2606	3144	3310	2689	2649
Os01g0710700	12073	6245	5929	5514	7270	7673	13268	12501	12442	16095	13877	10462	11586	15343	13909	9448	3869	4530	19742	14963	12727	14726	12595	11657	5293	15070	15137	10686	10684	12126	3495	11255	4367	10280	5517	5272	10408	3897	5167	4814	3805	3867	4214	4810	3539	4501	3695	4181	3967
Os05g0119300	6882	2829	2656	2536	2285	3093	5323	5071	4083	9399	5334	4059	11575	15046	15192	10939	3391	4924	27022	16469	15526	12781	9755	14331	7582	22462	16307	13297	14143	12944	3627	10241	4071	12937	6463	7286	16769	4720	3876	3502	5724	2781	4751	6286	4417	4477	4310	4530	5277
Os03g0758800	16367	10658	10408	5857	8107	8448	13183	12466	11030	12001	13457	12234	7657	9174	9508	8676	3579	4144	8563	10619	8417	10840	8688	7846	3963	10978	10523	13419	13449	16338	6819	14465	6239	13770	5685	4617	12688	5118	5969	4838	4124	5900	4752	5845	4141	5071	4603	3886	4825
Os02g0517531	12519	6361	5819	5699	6096	7131	10487	8569	8392	10031	10532	8200	7996	11228	10938	13767	5167	5461	16330	14558	10883	13094	11476	9958	6279	17430	16667	12134	11779	16029	5139	13168	4808	13138	7436	5096	8877	3183	3643	4497	3682	4226	4969	5626	4398	4809	4998	4554	5284
Os04g0416700	19275	7074	9464	5412	9538	9260	16709	16446	17281	18867	15567	11917	6501	7650	9091	8869	3795	4666	10168	8529	8686	9089	8413	7247	4033	9626	9977	13093	10095	12662	5724	13375	3366	19096	9712	3446	18252	5957	4636	3486	4822	6315	4525	6839	2835	4024	4668	4492	3707
Os01g0328400	20890	15022	16469	6993	11928	11993	22356	22893	25806	24962	19474	21632	7011	7394	7708	5465	2317	2948	7919	7386	6574	10014	8073	7057	2745	6091	6837	9818	10371	13094	6561	11049	5205	12266	5597	2833	11122	4492	5341	3856	1631	5992	3680	4716	2656	4232	3653	2819	2747
Os05g0138300	4398	1850	1588	2141	2117	2928	4418	3842	3555	5626	5161	3350	14803	16789	16421	13771	4686	6096	22103	18957	18448	15071	14337	16037	4611	15334	12992	15328	15546	11315	2733	8613	3516	12451	5891	5905	13976	4979	4052	1690	3243	1690	4310	5395	6162	4381	3945	5267	2935
Os09g0507800	19611	14716	15129	8212	12477	12584	20932	18716	21877	21027	18267	19503	6915	7807	8569	7169	2801	3836	8933	8649	7264	10693	9370	7771	2720	6270	6891	10166	11151	13546	7954	12266	5357	10714	5109	2610	10883	5320	5898	3878	1516	6107	3628	4530	2708	4198	3651	2573	2767
Os12g0124200	14951	11249	12249	6278	9986	9750	18938	17746	19242	20295	15788	18288	6973	8082	9207	6948	2725	3862	9905	10359	9552	10488	9539	8771	3100	7091	8221	10653	10483	12392	7374	12412	4968	11239	5297	3010	12349	5465	5801	3856	1940	5730	3897	5205	2964	4808	3837	2882	2905
Os06g0697000	7208	2375	3569	3407	6155	6748	10797	8651	8681	13129	9230	5066	9308	12149	11459	12704	5307	6033	21338	17385	14671	15148	13343	16383	3517	11077	10711	12417	11146	15085	2773	9698	2619	17988	9365	1934	29651	10802	3040	2145	8297	5370	3576	4521	3743	3396	2709	3586	2280
Os10g0213800	3949	1868	1872	3793	6446	7109	8555	7974	7471	8019	9432	6425	5661	6702	7003	10901	4007	5722	11755	14716	10935	12169	10478	10925	3404	9346	10643	16255	17831	20468	6470	14826	6529	10082	5043	4053	15272	4427	5587	5187	5701	5312	4642	5958	5063	5952	5461	5176	4824
Os08g0490900	16761	13212	13357	8162	10773	11676	19456	19555	20187	21940	18197	21346	10870	11746	13373	6773	2478	4119	10371	9220	6266	10460	7750	8779	2348	5709	6991	8752	10903	14742	10174	13046	3925	13867	6083	1821	18574	8684	9118	4011	280	7511	4104	3562	1540	3518	3349	1392	1891
Os07g0663800	8916	3843	2807	2446	2826	3824	7304	7389	5369	7225	8957	5313	14365	16455	15447	8680	3719	3773	19764	23325	16933	20958	23047	19312	6353	17824	21637	6459	5504	7833	919	5149	2023	8130	4066	4731	1010	522	797	5997	7547	4004	4285	5029	5782	6206	4495	4561	4680
Os05g0491100	15144	10462	9921	6163	8309	8756	15320	13822	15204	15635	15152	14770	9771	11953	11673	7811	3265	4243	12821	11731	8440	11865	9645	8954	4178	10560	10373	10240	10666	12687	6371	11744	4512	13253	5802	3633	12867	5888	6325	4030	2409	5161	4438	4996	2899	4268	4009	3231	3065
Os03g0385400	14462	9314	10476	2481	4241	3975	18421	15986	16506	18902	17942	16781	12647	14650	14981	2467	901	1228	12607	10232	9998	10889	9441	11077	6249	14310	14831	15068	14321	16549	2475	4999	1536	4589	2278	1226	15433	5815	5887	1311	903	1700	6226	8551	4188	6706	6049	4570	2719
Os02g0593700	10460	3895	3583	4295	4182	5080	7116	6300	5923	7439	8502	5503	8094	10642	9990	11808	4703	4679	15106	15471	10691	14308	12670	10056	5615	15905	15567	14134	12688	14321	4147	13229	5305	12153	6383	6510	9538	3602	4289	4800	4842	3935	5086	5535	4756	5106	5078	5326	5137
Os07g0558500	10209	6810	6399	7676	8524	8763	17404	14667	15758	14973	14799	13935	6403	7014	6423	9285	3713	4293	10006	10535	9739	10596	10202	8674	4525	11264	12489	14021	11523	11777	5285	13077	5248	9526	4132	3674	10488	3917	5575	4897	7473	4901	3979	5569	3973	5151	3918	3555	3921
Os02g0131300	12609	7086	6972	4857	7564	8007	13610	11844	13381	13502	13049	11197	8445	9787	10158	8760	3640	4339	12789	12934	10648	11865	9921	10727	4420	10728	11256	12617	12333	14023	5914	11993	4869	12845	5604	4427	12091	5306	5446	3954	3003	4685	4335	5063	3692	4787	4047	3555	3817
Os02g0717800	21209	14271	14219	6758	13445	14528	21799	20434	25759	22867	20224	20399	7100	7568	8303	6648	2712	3287	8622	7999	7174	9966	8721	7100	2526	6354	7017	9339	9633	12456	7062	11754	5173	11336	4852	2367	10278	4937	5906	3947	1846	5618	3250	4122	2183	3743	3208	2390	2453
Os03g0276500	18113	10053	11252	6166	5875	6517	10205	9601	9445	14931	16272	11471	12310	14674	15098	12721	4588	6470	20331	18016	14204	19780	18448	16940	3782	10414	6986	18709	14127	10185	1892	3652	1608	4612	2694	8086	10143	2752	7170	5611	2101	2427	4516	5318	4360	5092	3666	4270	2256
Os08g0110800	8155	4983	4376	3461	3993	4750	8101	6769	6843	7339	8763	6799	10220	13787	13033	10450	3856	4598	15462	17956	11388	14294	12956	11979	5681	15884	17318	10258	11273	15336	3833	9863	4559	10083	4990	6088	10795	3658	4256	4792	3578	4309	4373	4866	4653	4847	4769	5149	5451
Os05g0533100	14626	9165	9629	6346	8440	8578	16208	14736	16037	16624	14685	14920	8964	10504	10475	7546	2710	3590	11698	11111	9618	11569	10726	9395	4084	10545	10622	11433	10815	14106	5560	10802	4596	12627	5944	3872	11339	4921	5671	4318	3357	5799	4062	4970	3407	4571	3970	3630	4091
Os03g0817800	12782	5933	7706	4214	6270	6362	12903	12364	11684	13879	12842	9514	7136	8875	9551	7508	3258	3800	13268	10946	8920	10754	9066	8553	6626	13797	15016	17916	14300	14979	5072	13166	2540	12463	7208	2535	12569	4631	4246	3342	4810	5133	6609	8875	3511	5691	5803	6725	5085
Os11g0482000	17483	12269	12354	5941	9735	10271	16929	15756	18927	18048	15099	15557	7097	8159	8501	6759	2635	3672	9365	9805	7991	10744	8496	7952	3243	7234	8130	11199	11176	13532	7090	12254	4949	10085	4761	2884	11427	5534	5539	4071	1534	5200	3917	4907	2913	4501	3713	3092	3117
Os05g0160200	16378	12123	13680	6859	10412	10260	18909	18124	20241	19277	16089	17998	6456	7625	7865	6406	2560	3384	8477	8986	7923	9868	8235	7712	2724	6605	7301	9644	10518	12808	6692	12278	5294	11509	5199	2835	12072	5239	5613	4002	1866	6204	3596	4690	2743	4224	3681	2754	3037
Os02g0625500	29919	13875	13363	5518	7296	8102	14956	13211	15385	16213	15336	12419	8421	10251	10314	6434	2850	3129	10696	7381	5451	10084	7890	5900	5162	13178	13620	12872	11968	13872	5393	8158	2847	13145	6690	3294	11714	5044	5576	4661	3754	5763	4821	5992	3022	4072	5081	4727	5401
Os05g0178300	14671	4271	4311	5050	7987	9643	12371	10596	11636	13884	13190	7224	9311	11303	11835	10856	4614	4879	16526	13008	13113	13446	13618	12484	5500	14528	15052	15146	11122	13093	3212	9758	2880	12849	7081	3736	6886	3145	3493	3261	5109	3628	5947	6905	4355	4017	4583	4274	3897
Os07g0139400	6892	3273	3359	5118	6863	7498	8763	7351	8147	9239	10024	7242	7511	8952	9402	15300	6074	6530	14905	14574	11621	12735	11649	11227	4575	12332	11954	13921	12623	15846	5976	15006	5841	12011	5830	5313	12553	4537	4211	3876	4909	3970	4265	4623	4497	4449	4159	4164	4275
Os02g0474000	7121	3377	2859	2805	3374	3930	7292	6699	6050	6986	7659	5616	8047	9991	9873	10399	4029	5052	11971	16084	11216	12087	11598	11141	5331	15360	17077	11324	11755	15062	3305	10877	5677	10446	5425	7021	9281	2860	3521	4392	5023	4174	4811	6120	6890	6002	5574	5540	5782
Os02g0523500	15005	10001	9225	6791	8712	9649	13184	11610	13580	13910	13545	12023	8211	10752	10385	10406	3859	4430	13213	12180	7683	11994	10003	8378	3975	10974	10083	10990	11739	15056	6202	12197	4953	11798	5635	4004	11826	4830	5274	4448	2581	5199	3659	4106	2968	4089	4079	3647	3528
Os06g0698748	2411	1217	662	2313	2910	3405	4657	4246	2844	4480	5715	4101	8479	10958	10634	11323	4777	5727	16028	21289	16719	14202	15770	13483	4762	11546	15679	13557	13968	13109	2949	11565	5143	9314	4579	4553	4920	2275	1918	4971	6069	3853	3919	5888	5666	6349	4658	4781	4365
Os06g0232000	9765	5146	4778	3806	4256	5104	7718	7537	7451	9133	9087	7083	8674	11454	11286	9529	3978	4110	13932	14902	10529	11284	9660	9585	4847	14680	13528	11407	11604	12252	4523	11793	4572	13234	6402	5950	14101	5512	5429	4567	4344	4422	4780	6095	4865	4640	4739	5174	5179
Os03g0843400	16065	10304	12389	10128	13203	12368	31324	26955	27398	29763	21781	22344	4385	5555	5677	6697	3218	3756	8902	7490	7481	9504	8876	7133	3247	8255	9116	9773	7994	8200	4360	9630	3222	7970	4486	2722	6126	2243	2960	3182	3841	3614	2846	4793	2445	3442	2844	2322	2474
Os01g0896500	9074	5682	5753	7040	5693	6588	12229	12100	10904	11279	13264	10491	6284	7376	6173	10540	3970	4436	11861	10820	9847	11958	10784	9629	5160	12975	14854	12580	10267	10589	3439	11784	4999	6067	3019	4860	10636	2941	4505	5042	7029	3753	3966	5910	3988	5137	3923	4712	4240
Os06g0708600	6187	3577	3553	2802	3292	4017	6287	5485	6128	6643	7694	6068	8995	9966	10655	8929	4517	5477	12019	17588	13360	13400	11722	10353	4445	11374	13500	13167	14354	12820	5264	14261	6649	10764	4452	4413	11687	5547	6128	5011	5332	4654	5102	6378	5435	6834	4400	3908	4720
Os11g0456300	13904	7709	7592	4930	6515	6830	12010	10594	11991	12849	12652	10651	8129	9222	8764	8527	3442	4063	11088	10891	8291	10454	8989	7697	3964	10307	11085	12395	11840	13204	5675	12241	4813	13917	6907	4945	12505	5122	5563	4339	3851	4980	4312	5971	3971	4706	4629	4205	3779
Os02g0754300	13887	8202	9464	8949	13089	12406	26646	23265	26003	24983	20696	20999	4826	5577	6092	7960	3506	4201	9278	8304	8558	9787	9893	7747	3578	9029	9199	9492	7224	8005	5802	10923	3765	9354	4641	2642	7674	3473	4410	3371	4041	4251	3341	4946	2454	3537	2780	2109	2688
Os12g0428000	3574	2196	1403	731	949	1371	4004	3491	2117	2707	5369	3026	16508	21132	21012	8676	2989	3459	21070	30701	24365	16047	28716	17555	6029	16717	23766	3934	4813	3978	1125	3733	2862	8125	3288	5054	1238	862	486	2590	2919	1673	4558	5094	6893	4794	3772	3283	2307
Os07g0573900	13849	8073	9045	5261	7890	9479	14554	12169	14465	25273	19109	13468	9797	13595	13776	7261	2537	3179	19478	10386	11592	13918	8595	11918	3692	9855	10253	8398	4794	7048	3632	3949	1711	17027	8383	2090	16462	8958	4963	2300	1787	4291	2538	2779	702	2635	2158	2138	2571
Os05g0477300	19804	13562	14767	6657	10780	11257	19602	20080	21718	22392	18521	20102	7360	7962	8317	5785	2122	2970	8645	8043	6440	9681	8010	7207	2676	6264	7058	8836	9759	12034	6109	10750	4467	11353	5392	2841	9479	4302	4794	3664	1520	5482	3615	4550	2559	3988	3331	2663	2644
Os11g0106700	5228	3296	3180	1763	2115	2669	5663	6054	4103	5467	5411	5186	12673	14138	12055	4611	1402	1465	10720	9026	6829	7499	5836	5924	4897	16105	18876	16504	14010	11915	2461	7856	3531	10191	4533	2353	15637	3409	3412	4146	4205	3363	4257	7044	5751	6029	6356	8086	5132
Os02g0768600	14339	8688	9327	6613	8593	9057	19087	16363	17692	18586	15545	14372	6388	7145	7239	7942	3289	3962	9878	9502	8591	10321	9418	8312	4291	10273	10996	11559	10119	11551	4854	11472	4653	9709	4913	4124	8265	3225	4449	4034	5479	4375	3965	5116	3424	4245	3567	3142	3540
Os03g0424800	24021	16222	17309	5707	9974	9810	19938	19903	25080	20966	17639	19862	6858	7215	8124	4009	1616	2034	6999	6573	5915	8572	7060	5877	2807	6674	7185	11145	12335	14452	5210	8382	3578	13229	5392	2657	7690	3470	4496	2640	799	4286	3959	4901	2961	4543	3834	2899	2337
Os04g0679400	1534	1427	1021	2377	2724	3379	9573	9356	7153	10180	15716	9597	11982	14362	14160	7983	3356	4125	19066	25374	20245	23606	30616	21284	3572	7263	9252	7768	11020	9466	2066	5984	3395	6735	3475	3562	4917	1998	1611	3293	2168	2110	2471	3696	3144	5120	3507	3376	1691
Os05g0445500	17006	10858	10616	6347	10451	10639	17888	16420	19133	19300	16001	16273	7078	8037	8254	7562	3086	3503	9475	8703	7529	10895	8712	7498	3106	8210	8582	10720	10886	12218	5850	10037	4193	12091	5066	3384	8614	3814	5178	3894	2055	4385	3974	5008	3088	4257	3763	3068	3042
Os06g0289900	18439	4701	4499	1536	1935	2494	4011	3730	4295	4603	3270	1770	5882	5816	5915	10494	4570	3917	8348	8520	7351	7745	6408	6632	6627	16925	17567	24516	16664	17973	2819	12612	2269	7711	6534	4308	6703	2596	2100	3900	11338	5143	10423	9352	7906	6036	8888	8480	8680
Os05g0129300	7817	3603	4190	2038	3160	3178	7507	6664	6455	11117	7580	5808	11711	13553	15434	8474	2776	4019	18208	17327	16079	14603	15093	15297	6120	17189	15990	11825	13010	12338	2348	7171	3255	12618	6138	6405	11792	3517	2944	2860	3201	2688	4744	4904	3887	4837	3824	4410	3163
Os06g0116100	10842	5525	5522	4538	5048	5695	10642	9143	8996	10207	9713	7875	8074	9917	9721	9696	3836	4313	12977	12079	9717	10272	9723	8447	5086	13604	12496	13498	12043	14482	4347	12296	4941	13596	6296	4847	11691	4208	4422	4211	4445	4610	4579	5280	4336	4739	4520	4735	4515
Os03g0213900	5665	2831	2556	3650	4123	4992	8091	7087	6674	6433	8366	5883	8046	9848	9327	11362	4435	5691	13489	15791	11193	12723	12049	12104	5222	14782	15052	10261	10461	12837	3779	10261	4929	10131	5024	6100	8661	2766	3793	4623	4556	4075	4180	4924	4420	4929	4242	4480	5110
Os04g0429450	17275	9064	10330	0	0	1	10634	9903	10045	11644	10588	8315	12250	13649	14502	0	0	0	9831	8319	6154	8923	7193	5708	5959	14130	14997	17907	17059	22754	0	0	0	24558	11201	5968	10	0	0	7008	4757	9063	7118	8179	5370	7648	6142	5714	5831
Os09g0469600	15718	8263	8769	6006	10733	10778	15111	14952	17220	19411	16695	13964	10662	11815	11867	5899	2221	3196	13278	8854	6881	10601	8225	9286	3198	6375	7248	6691	5875	8665	5655	11432	2922	23381	10694	1632	22936	9125	6419	3023	1800	6665	2541	2739	684	2190	2410	1774	1795
Os03g0200500	20944	14859	15021	8124	12259	12898	19231	18345	21927	20452	17754	19256	5986	7164	7750	6739	2312	3045	8163	6580	5731	9198	7524	6483	2558	5979	6397	9310	9755	13034	6758	10863	4304	11016	4802	2566	9496	4314	5217	3650	1355	5650	3186	3824	2258	3434	3257	2333	2659
Os08g0416000	8407	4709	4710	4079	5345	5543	11005	9527	8573	11636	12647	9438	10791	12398	13474	7808	3110	4292	16456	18735	14550	14271	16653	11174	4648	10584	11265	7756	8028	9232	4135	14286	5399	14422	6240	4168	5841	1884	2151	4260	5067	4439	3362	4397	3055	4334	3660	3522	3910
Os03g0704000	14543	8568	9894	8449	11745	11237	26712	23303	24907	24650	19678	20077	4723	5791	6173	7208	3158	3646	9530	8499	8326	9646	9737	7758	3672	8876	9580	9155	7604	8337	4873	9235	3338	8239	4312	2602	7364	2944	3886	3058	3237	3538	3406	4678	2415	3607	2597	2276	2422
Os12g0106000	5498	3433	3599	3281	5849	6068	9900	9560	7875	8384	7050	7875	7855	8137	7043	5744	1899	2258	8345	7687	7083	7091	5474	6020	3812	11679	13955	12163	9830	8210	6378	15299	7305	8368	3331	1512	10878	2228	2452	2924	2280	2150	3880	5743	4146	5005	5380	6698	3508
Os06g0196300	12041	7368	8478	8995	8114	8225	20833	19773	18861	19002	16235	15868	5497	6267	6020	6996	3044	3349	9407	8748	8495	9162	8264	7371	4527	10927	11423	10372	7121	7869	3533	10445	3247	8306	4759	3711	9110	2992	4310	3307	5340	3990	3855	6060	3081	4240	3151	3137	3205
Os01g0191100	23218	14879	14830	5949	12558	13862	21000	20735	26345	22733	17958	20289	6178	6384	7235	5167	2095	2788	6463	5548	5697	8368	6457	5938	1954	4433	5242	8460	9408	11106	7501	10313	4805	10970	4463	1799	10556	4792	5735	3227	823	5611	3029	3800	1834	3197	2738	1821	2100
Os08g0513700	6371	3370	3261	3491	4335	4589	8087	6678	6495	7213	7701	5859	7996	9706	9134	10877	3816	5171	12790	14010	11568	11457	10942	10255	4875	12345	12202	10952	10212	12996	4562	12186	5172	14356	6014	3997	13750	4491	4270	3622	4889	4612	4107	4767	3659	4660	4111	3890	4255
Os01g0924000	14509	9246	10489	8436	10582	10369	23429	21298	21411	21984	18995	19267	5184	6523	6690	7181	2951	3496	9692	8499	8786	9624	8938	7575	4063	8974	10086	9257	7436	8182	4508	9235	3285	8192	4043	2888	7651	2834	3680	3041	3973	3441	3138	4775	2550	3806	2983	2451	2525
Os12g0190000	10029	4781	4606	3783	3017	3649	6504	5986	5524	6079	6705	5281	7760	8774	7643	9242	3572	4116	11053	10845	8776	9776	7584	7777	5529	17220	15769	16644	12993	13480	3499	12946	6228	12156	5414	7796	9119	2607	5440	5656	5678	3140	5337	7083	5508	7249	5799	7299	5280
Os11g0251400	7434	4658	3525	40	94	48	6949	5384	4343	5576	7716	5448	26123	32093	29207	40	34	35	21668	20829	14923	17628	19081	16925	9263	24581	26672	71	74	107	37	94	44	14385	7556	6672	125	44	38	34	5	35	3865	5534	3797	3893	3488	4074	4775
Os11g0139700	4274	2302	1295	1573	1786	2490	5560	3845	3153	4824	7589	4541	13929	19184	17072	7784	2503	3174	26784	19361	13076	15525	15772	17189	7503	19827	22094	10026	12589	12450	1590	6286	2769	7016	3578	3594	7062	1531	1835	4387	3533	2460	2719	4079	3529	4517	4008	4645	4195
Os02g0530100	2699	1784	2194	2425	1458	2058	3304	2282	2948	5195	8642	5933	8780	9042	9206	7472	3227	3575	5570	5138	2522	11837	9577	5854	8505	16762	17833	15838	16716	19231	7353	15997	4255	10198	5728	2683	20679	7909	10239	3857	5151	5383	4145	5635	2430	8222	6540	5400	4767
Os11g0220800	18630	13715	14323	7375	11646	12038	19196	18461	21602	19581	15538	18044	5951	6808	7119	5803	2188	2957	7375	6872	6137	8315	6913	6018	2311	5854	6470	9178	9791	12270	6524	11118	4825	11360	4816	2472	9380	4618	5488	3624	1655	5464	3129	3842	2137	3360	3087	2242	2691
Os01g0749200	15572	9780	11467	9363	12453	11872	25851	21805	23113	24363	18732	19441	4377	5597	6165	6474	2893	3381	8974	7164	7833	9244	9086	7119	3704	8981	9512	8998	7192	8223	4475	8518	2998	8287	4491	2550	6011	2520	3201	2966	3577	3692	3052	4651	2314	3350	2738	2128	2760
Os03g0113500	10711	6706	7504	5784	9057	8456	18348	16242	16618	20848	17511	13341	6286	9629	10954	7044	2910	3793	13917	11241	10363	11996	10817	10368	4097	11247	10669	9868	6665	8517	3956	9172	2738	14904	7802	2830	9845	3721	3254	2569	1977	3060	2933	4145	2037	3542	3004	2520	2776
Os05g0382600	17878	5000	4611	4078	5531	6482	8200	8052	7513	9200	7348	4444	8689	8773	8439	13038	5842	6340	10543	10806	8006	12078	11875	9521	4581	11684	12979	14409	11499	14094	4165	12913	4335	8478	5572	3251	7643	3078	3096	3662	7203	3608	5722	5375	4918	5687	5117	4728	4789
Os05g0574400	23057	13448	13305	6997	9256	10242	18304	16195	19040	19706	17507	14904	7774	8728	8837	7510	3146	3805	10260	7969	6509	10796	8959	7531	3793	9754	9966	9801	9584	10856	4819	9010	2970	9233	4228	2855	8584	3670	4774	3656	2994	3948	4010	4622	2309	3601	3623	2942	2889
Os01g0662300	13807	9126	10997	8405	12406	11552	25092	26040	25066	30036	21175	20987	3782	4948	5570	5194	2101	2880	8240	7118	7349	8381	7887	6901	3299	7388	8210	8674	6704	7767	4144	9074	3108	8914	4796	2476	6934	2590	3390	3098	3270	3792	3020	4821	2288	3455	2649	2269	2247
Os12g0438600	3558	1587	1222	3194	4181	6162	5317	4234	3484	4671	5141	3562	4751	7084	6313	9851	3668	3761	13503	11725	8450	7939	6320	7925	5182	13911	14411	9049	10038	11197	3712	19750	7331	7651	3824	5973	10117	3658	4928	8536	8735	5987	3512	5194	4044	4106	4390	5785	6836
Os10g0503500	9118	4224	3951	4087	4297	5612	7871	6352	6369	6857	7461	5414	7881	9329	9212	12331	4873	5189	13068	13869	10479	12068	8676	9661	4619	13105	14155	10708	9340	11227	4319	13496	4743	11469	5718	4581	8831	3136	3539	5399	4807	3849	4087	5099	3965	4676	4756	4698	5649
Os04g0620000	8512	4321	4105	5667	4559	5712	8170	6912	6582	7519	9237	6884	7150	8976	8147	12490	5110	5143	14167	13627	9556	13454	11337	8453	4936	14673	13335	10789	9826	13163	3825	11899	5610	7251	3765	5690	11140	3778	4964	5144	3978	3582	3735	4286	3856	4321	4086	4736	4693
Os06g0646600	4763	1783	1411	2458	2880	3727	5655	4600	4497	5518	5611	3704	7497	8963	8416	8968	3983	4293	11894	12847	11241	11272	10538	10360	4784	14728	14665	15537	13091	13420	3866	12430	5222	12702	6359	4995	7646	2922	4724	4331	6361	3770	5530	6095	4691	5461	4988	5060	5176
Os03g0265400	13775	9288	10705	9215	11260	10577	26763	24539	23454	27570	21300	21095	3779	5169	5642	5975	2611	3279	8873	7865	7645	9420	9415	7527	3681	8029	8416	8394	6730	7239	3893	9085	2958	6875	4264	2767	5655	2020	2902	3050	3374	3521	3097	4520	2299	3413	2536	2333	2426
Os04g0569900	9193	4859	5510	4354	6895	6875	12226	10838	11137	14802	13396	9725	5605	8150	9226	8033	3333	4214	12614	11613	9869	11627	9429	10045	3907	10000	10240	12553	10443	12532	4010	9531	2923	12540	6610	3308	16222	6195	4151	3219	2993	5007	3641	4858	2814	4124	3623	3404	3398
Os04g0564600	11129	6980	7709	5298	7903	8206	14227	13250	15342	14971	12165	13163	6254	7469	7770	7288	3369	4026	9473	9320	8429	8903	7251	7359	3276	7804	9060	10251	9562	11570	7100	12544	5193	11183	4907	2733	13651	5909	5851	3724	3187	5324	3937	4722	2833	4274	3459	2904	3254
Os01g0918300	8743	4344	4675	2512	4073	4127	7444	7183	8552	7259	8040	7313	8822	8027	8849	8080	3042	4053	8244	9697	9026	9713	6560	9147	4595	11535	11735	10982	11433	13267	5837	14771	7329	12365	5967	4728	11364	4784	6056	3777	4929	4005	3903	5357	4045	5147	4227	3207	4349
Os06g0199400	3623	1717	1501	1781	2256	3116	3859	3788	3113	4371	5757	3610	8245	11739	9260	8311	3057	3408	12145	13286	9744	14491	9483	10849	5000	19348	21106	9691	9894	11623	3781	16008	8725	8614	4834	4767	8314	2557	3945	7231	7982	2869	3352	4395	3350	3618	3732	5280	7000
Os06g0486800	12130	6059	5755	5528	5734	7459	10851	10304	9664	11539	11310	8738	7052	9306	8673	11187	4592	4331	13000	13177	9616	12126	11417	10130	4035	10689	10961	12546	11367	12158	4012	10621	3956	8732	4670	4131	6251	2848	3191	3852	4257	3625	3858	4753	4469	4025	3985	3819	3654
Os07g0565800	7447	5115	5020	4360	7272	7644	11776	10012	12332	15754	14135	11814	6461	10720	11500	6317	2487	3357	12081	9978	8174	9745	9810	9764	4818	13867	9928	10852	8459	10922	7045	10659	2207	21226	13107	3043	12813	5854	5947	3425	6	2431	4942	5051	2564	3216	3484	2424	2858
Os03g0315800	12941	7975	8849	10077	9592	9903	19944	18189	17240	20021	17472	15287	4592	6163	6257	8294	3622	3811	10444	8992	7986	9937	9375	7803	4326	9922	10379	9290	7472	8178	4378	10651	3764	7086	4098	3145	7469	2642	3949	3545	4635	3547	3324	4869	2557	3683	2927	2700	3128
Os03g0297100	16376	11943	11377	6462	10765	11950	17206	16514	18401	19617	16205	16317	5503	7571	7080	6237	2246	2928	7729	7465	6734	9272	8289	6850	2736	5322	6030	9564	10688	11672	6037	10209	4319	9025	4317	2575	10044	4726	4839	3868	1389	4943	2900	4187	2486	3577	2892	2530	2250
Os04g0685300	3303	1449	2191	1025	1394	1604	4139	3062	2913	14395	3991	2965	10872	17134	20153	11302	2055	5032	38320	19201	21588	15712	12699	19090	6464	21212	10491	8549	10786	9139	1259	3610	1611	9687	5231	7700	19485	4979	3457	1942	2572	1613	4405	4203	2428	2320	2301	2626	5390
Os10g0556100	14000	7375	7438	5739	8414	8685	17474	14696	15124	17541	17630	14562	6871	7561	7927	5968	2257	3286	8414	7794	7213	10079	8125	6975	4183	8816	7726	10838	8528	11813	7514	14257	4047	17836	8673	2158	13550	4040	3970	3938	1745	4804	3994	5629	2146	3438	5601	3244	2644
Os07g0176900	11930	6844	7846	8591	6428	7043	16236	15905	13846	14164	13181	11925	5416	5369	4780	8677	3488	3804	8903	8017	7042	8778	7565	6291	3876	9345	10192	11843	9037	9281	3829	13481	3988	7563	3577	3743	12480	3453	5701	4315	7426	3812	3561	5369	3179	4597	3597	3699	3093
Os02g0510200	7238	5067	5118	3923	3376	3835	8494	7777	7150	8138	8657	7208	7731	10630	10254	8276	3209	3736	14457	16573	11121	11908	10793	11002	5956	14866	15847	9044	8375	10073	3154	9855	4068	6462	3561	4882	6193	2653	2756	3344	3183	3179	4331	5724	4944	4996	4107	4288	4556
Os02g0189000	12257	8180	9242	7883	11078	10320	24856	22944	23084	24153	18617	19864	4393	5488	5658	6379	2613	3232	8643	7239	8001	8725	8540	7465	3307	8017	8831	8209	6745	7163	4570	9866	3575	7950	4082	2412	6632	2489	3618	3455	4243	3795	3051	4353	2385	3769	2558	2164	2618
Os02g0731600	12121	7140	9419	7411	6356	6891	18356	17945	18054	18238	15509	14440	3239	4227	4009	6197	2754	3203	7071	7792	7991	7788	7532	6012	4686	10133	11228	12622	9782	9118	2677	7872	2617	6075	3523	3297	7807	2482	3682	3517	5774	3663	3541	7151	3281	5102	2997	3624	3252
Os03g0278000	20694	9301	10552	4401	8629	9139	14030	13560	17619	16411	13175	10162	7028	7962	8302	5584	2543	2948	8377	6294	4934	8884	7273	5395	3901	9665	9357	12021	10568	13514	6007	8353	2926	15687	7138	2759	14093	6167	5523	2669	2354	4843	4301	5092	2303	3398	3829	3697	2914
Os10g0170200	16280	12007	12261	6276	8960	9398	16060	15084	16246	17664	14342	16376	5944	6926	7496	6055	2234	2980	7794	8113	6914	9417	7514	7447	2389	6055	6916	8940	9881	11419	5827	10819	4321	9122	4457	2742	10269	4897	5148	3644	1610	4879	3218	4599	2637	3894	3245	2609	2821
Os03g0424500	15396	10601	11341	6304	10868	11516	18263	18342	22061	18914	15106	16727	5794	6308	6616	5437	2075	2861	7283	7129	6852	8679	6950	6497	2263	5589	5873	8677	8847	11510	6766	10261	4723	9959	4242	2197	10532	4651	5165	3377	1430	5372	2954	3868	2396	3517	3085	2485	2425
Os11g0523800	8143	3954	3908	3381	3623	3841	6398	5216	5400	6107	7073	5803	8726	11805	10785	11176	4014	4636	13166	14466	9866	11182	10346	8836	4826	14165	13699	11996	10297	14005	4383	11065	4492	11859	6199	5927	11515	4208	4126	4212	3817	4271	4631	4576	4457	4268	4454	4771	5239
Os07g0548800	7327	3512	3471	3366	5097	5998	9060	8342	9176	9425	9661	6870	9342	11484	11997	9014	3437	4690	12659	13111	11330	11859	10091	11108	3705	8342	10205	10010	9213	11506	4603	13129	5463	15425	6348	3567	10972	4881	4496	3630	4245	4818	3859	4281	3308	4138	2839	2982	3175
Os03g0583800	3720	2358	1575	2473	1639	2660	4403	3923	3327	3968	5563	3894	7248	7999	7670	10035	3770	4549	10684	14779	12350	12964	12147	10344	4060	12870	11228	10632	10424	11210	4645	18265	8700	7724	4995	5265	13368	3270	4445	5168	6464	3047	3541	5806	4059	6687	3858	4775	4334
Os01g0866400	9547	6634	6285	8175	5074	7259	14684	14922	13448	11376	13600	12125	8331	9058	6527	9023	3906	3878	10633	8718	7834	9180	7256	6454	3705	9519	10028	11172	8569	8786	3035	12491	4406	6491	2520	4692	14254	3815	5360	3913	6746	2906	2815	4544	3189	4371	3131	4238	3337
Os01g0679700	15175	9760	10288	5509	10080	9762	15078	14545	18398	15816	13121	15294	5523	6086	6601	5903	2317	3156	7349	7467	7689	8867	7423	7679	2272	5432	6609	10295	10636	11892	6619	10315	4815	9750	4040	2330	10867	5237	5251	3307	1687	4926	3303	4400	2650	4117	3327	2530	2514
Os03g0680800	8127	3693	3333	3999	4024	5094	7867	7090	6400	8017	8366	6102	8507	10366	10248	12599	4907	5085	14790	14006	11135	11490	11124	8995	4342	13538	13297	11582	10293	11388	3302	12236	5146	10097	4736	5092	8201	2822	3486	4835	5269	3239	3971	4481	3962	4134	4403	4810	4509
Os02g0816200	9234	7980	7674	7059	10841	9529	15870	13425	16148	18484	18222	16482	8077	12004	12621	6302	2636	4459	12047	8926	7144	11353	11298	10702	3824	9644	9401	9079	8622	12181	5056	9028	2283	13415	7236	2198	12168	4521	4043	3563	16	2633	3357	3854	1456	2695	2516	1762	2222
Os05g0429500	6633	3465	3783	3249	4157	4369	10312	9882	9428	9438	8613	7378	6341	6597	6823	7196	2945	3912	9179	11064	10674	10356	8995	9363	4210	9296	11467	9263	8226	9499	4167	11948	5215	6978	3741	3424	9735	3061	4140	3616	5275	3828	4357	7245	4308	5638	4203	4268	3388
Os10g0573700	7315	4602	4864	5792	4873	5119	14501	13859	12456	12077	12763	11653	6637	6403	5627	9241	3534	4499	9462	10983	10439	10698	8793	9829	3576	9641	11962	8443	8086	8225	3825	11053	4846	6903	3091	3661	13963	3599	4789	3056	4637	2525	2795	5372	2950	4932	3274	3321	3113
Os05g0402700	23784	16723	15695	7240	8825	9946	14371	14142	16482	17239	17056	14902	6904	8248	8517	6848	2776	3437	8896	7552	4622	10904	7640	6750	2711	7183	7179	7647	8732	11891	6482	10946	3734	9729	5012	2763	9912	4115	4527	3644	1838	4907	3123	3630	2042	2849	2993	2490	2762
Os03g0139100	17767	11821	12586	5403	10527	10877	17390	16527	19226	17718	15233	16332	5798	6392	6575	5206	2309	2710	6750	6576	6020	8155	6796	5765	2244	5381	6381	9398	10949	12359	6176	9527	4608	9946	4301	2546	9306	4326	5235	3354	1860	5205	3393	4155	2484	3934	3248	2405	2247
Os05g0335401	6911	3296	3048	2860	3436	3632	7620	6682	6613	6899	8409	5755	9703	11433	11046	9171	3346	4469	13047	15433	11474	12500	13643	11318	5064	12874	13836	9164	9006	11626	3178	8824	3834	11240	4888	4717	9483	2984	3225	3231	3024	3068	3807	4743	4056	4621	4045	4073	4151
Os02g0308800	13627	5418	7799	7358	10396	9843	24473	19297	21834	20266	18560	14668	4660	6815	7826	7663	3448	4783	9391	10710	10632	10330	9662	10157	3939	7525	8262	9633	6201	7706	4681	10062	2187	8681	6134	1659	5962	1944	2089	2513	4184	4676	2925	6010	1737	2622	3123	3703	1990
Os06g0103500	15151	6311	6409	4727	4909	5755	9796	9460	9761	11314	11043	7520	7837	9968	9503	8819	3975	4168	12097	11175	8293	11535	10989	7807	4241	12419	11520	12288	11170	13015	3829	9484	3891	11245	5625	4518	8028	3098	3484	3637	3749	3310	4420	4896	3821	4615	4179	4386	3873
Os01g0974200	18460	6729	5765	3731	3555	6575	12804	8385	5116	4603	18172	6455	4903	10397	6260	11645	3320	2496	13934	13375	4713	18286	4526	4406	5325	9822	17197	4170	6395	9111	3689	9155	3137	9695	4431	2615	20031	7382	5760	5279	2424	4421	3850	5898	4971	5554	2956	3103	6913
Os01g0149800	7742	3077	2369	837	938	1465	2902	2647	2163	2558	3598	2281	8085	8202	7856	3440	1361	1549	7013	8173	6295	7430	5571	5210	8196	20182	23145	9534	8977	7928	2518	10504	4073	17981	8589	9331	8157	2898	4120	2828	4954	2714	6813	8791	7205	5688	6183	6716	5721
Os03g0408300	16572	12057	13105	5381	9736	9451	17942	17672	19543	19282	15176	17623	5288	5870	6631	5104	1910	2675	6475	6610	5865	8278	6601	6168	2209	5174	6200	8665	9258	11176	5899	10234	4601	9805	4595	2411	9421	4225	5091	3295	1510	5573	3131	4230	2343	3770	3181	2376	2306
Os04g0281900	10166	4214	5420	3824	6472	6773	11312	11259	11848	14250	10896	8301	6179	7591	8775	6560	2684	3493	11285	9541	9135	9076	9234	8677	3783	11046	9868	12240	9302	11202	4321	10743	3102	15807	7604	4299	11343	4240	3899	3482	2454	3529	5097	5819	3725	3977	4355	3902	3446
Os05g0565400	19147	12258	13316	9870	12842	13167	27175	23608	25308	26288	19866	20020	4456	5976	6108	6398	2813	2993	8309	6105	6337	8242	7514	5846	3390	8427	8437	7260	5782	6828	4228	8077	2911	6356	3179	2022	4112	1728	2657	2678	2537	3064	2695	4100	2101	3033	2727	1921	2319
Os03g0251000	15548	9662	9212	6411	3785	7728	9339	7583	10037	8116	9825	9312	17670	13340	15500	7280	3806	4538	9273	13170	11656	12523	10104	9325	7098	14712	22032	6597	3746	6115	2571	8076	4846	3155	1546	763	860	616	1484	3066	5675	4507	7439	6140	4430	5317	3866	3675	4116
Os03g0854800	6606	3482	3094	3796	3941	4626	7426	6360	5577	6542	7548	6052	8727	10446	9418	12392	4735	5378	14728	16077	11988	12603	13086	11619	4059	11496	11766	9544	9535	11613	3280	10329	4231	9386	4225	4933	8362	2642	3302	3955	3526	3221	3306	3977	3472	4084	3841	3938	4014
Os11g0291475	10068	5160	5904	6270	10050	10562	21913	16169	17339	18952	16155	11080	4148	7077	7909	7547	2877	4007	16872	13138	12939	10801	9129	12452	4559	9390	9908	12145	7248	6096	3934	10962	1972	12780	7288	1290	5283	1864	2055	3542	2459	4074	2764	4485	1481	2742	3409	2783	2679
Os02g0564200	11873	6912	7201	4296	7429	7951	12536	12497	13705	14044	12643	11130	6674	7336	7686	7072	2679	3502	8160	8536	8027	9976	8408	7274	2969	7458	8763	10713	10937	11611	5857	10453	4538	11115	5406	3092	11753	4755	4545	3649	3071	4650	3529	4950	2922	4261	3549	2727	3013
Os02g0125700	10525	6907	7668	7392	8547	7873	17116	15374	16100	17792	14450	14643	5190	6035	6502	7299	3253	3553	9660	8664	8449	9103	8296	7532	3768	9260	9626	10440	8688	9773	4570	11391	3998	8500	4533	3216	8171	3154	3995	3303	4221	3870	3326	4953	2936	4200	3133	2716	2910
Os03g0160200	6668	3389	3446	3379	4507	4612	7756	6530	6064	7060	7785	5517	7216	9232	8598	10035	3592	4660	11092	12764	9644	11188	9157	7931	3838	11091	11042	10165	9347	12345	4447	12979	5275	12800	5989	4380	11557	3812	3968	3737	3307	4298	3947	4843	3728	4461	4048	4361	4397
Os02g0224300	6748	4233	4025	2961	4214	4821	9067	8212	8105	7744	7975	6806	6815	8115	7981	7068	2926	3662	9593	12570	9755	10785	9800	10238	3590	9318	10440	9554	10125	13102	4391	10163	4745	10542	5043	3958	10284	3415	4221	3747	3704	4671	3991	4833	3664	5003	3786	3475	3714
Os03g0128000	11112	4310	4847	5049	7440	7610	12247	11301	10299	13876	12886	9133	8398	10473	11495	8896	3575	4106	14491	13913	11271	12509	11382	12749	4814	9855	10535	12145	9031	8085	3257	8106	1558	9862	5517	3427	10342	3971	3968	3248	2295	3360	3905	5368	2782	3483	4138	4098	3051
Os01g0927600	6665	3900	3916	2767	3178	3217	6356	5320	5369	5861	6755	5503	8837	11163	9827	7588	2512	3411	11173	12429	8989	10755	8928	8237	4816	14576	12736	10669	11028	14333	3727	9927	4465	14157	6025	5183	12927	4208	3752	3694	5013	4664	3909	4550	4126	4330	4208	3948	4267
Os12g0600701	9058	4215	4450	3775	5080	5190	8698	7685	7641	8933	9265	6919	7580	8384	9532	8333	3520	3768	10571	10793	9050	10572	9863	8125	5498	13240	14204	13009	11202	14829	4541	13261	5125	15700	7038	3397	4308	1198	1447	3710	3799	3714	5172	6097	4377	5413	5179	4169	4774
Os01g0686800	20611	15283	15513	6442	9307	9686	16890	15847	18252	18964	16375	16394	6253	7217	8007	5560	1957	2666	7750	6702	4963	9023	7552	6152	2367	5708	6498	7899	8180	12180	5466	9860	3762	9689	4987	2659	8808	4156	4631	3093	1123	5229	3011	3609	2148	3328	3006	2331	2424
Os12g0168900	12759	7211	7240	4064	5837	6581	9982	9082	10053	10355	10314	8256	7460	8228	8140	6890	2691	3404	9314	9240	7262	9940	8039	7474	3634	9298	8948	11179	11117	12136	4586	10135	3917	12124	5457	4357	13346	5189	5119	4068	3853	4522	3661	4795	3409	4052	3955	3848	3492
Os03g0119500	9218	5663	5280	4662	5950	6668	9490	8078	8700	8839	9645	8073	7978	10281	9917	9801	3657	4085	12113	10854	8019	11181	8907	7868	4016	10944	10643	9551	10107	13288	4858	10089	4255	11202	5276	4654	12316	4118	4672	4324	2632	4506	3272	3686	3152	3602	3795	3641	3983
Os10g0509100	7839	3937	3775	2236	2733	3100	5693	4895	5132	6083	6514	5086	9084	11080	10106	9966	3609	4412	12580	13859	10636	13277	12520	10446	4640	15585	13576	8934	8975	11271	3658	7616	4120	6124	3262	3700	7392	2113	2486	2692	3208	2744	3495	4027	4099	4866	4255	3849	3363
Os01g0254100	7278	3887	3691	4357	4178	4886	7456	6099	6162	7006	8058	6236	7682	9980	9294	12358	4684	5120	13773	14277	10090	11908	11085	9047	4173	11764	11330	12246	10955	13598	3809	10882	4744	8773	4272	5202	8486	3051	3760	4383	3428	3032	4105	4148	4282	4552	4273	4402	3993
Os02g0815500	15510	10077	9568	5932	7662	8276	14608	12993	14564	14895	14064	13315	7992	9190	9043	6887	2759	3301	10016	8457	6826	9606	8651	6931	3478	9108	9616	11550	10755	12705	4711	8494	3125	8613	3921	2451	8448	3258	4154	2979	2186	3506	3743	4517	2949	4233	3827	3025	2721
Os02g0232900	10252	5798	6385	4818	8028	8268	12888	11919	13119	14522	12558	10733	5990	8303	9111	6806	2729	3722	10845	8262	7027	8889	8035	6938	3503	9052	7531	9368	8091	12088	7789	13412	3912	18257	8797	2766	15084	6241	5133	3398	1053	4383	3781	4448	2041	3263	2997	2346	2244
Os03g0345200	15809	11269	11889	5870	8863	9048	14944	13990	16154	15917	13410	15769	6163	6841	7257	5492	2085	3018	7807	7568	6590	8679	7164	6528	2698	6062	6927	8079	8522	10641	5558	9301	3630	9236	4095	2388	10297	4674	4979	3190	1273	4765	3220	4140	2201	3284	3174	2408	2503
Os05g0585900	6042	3776	3514	3821	3679	4436	7326	6418	6421	6061	6876	6053	5338	6493	5632	9278	3792	4428	8431	11405	9782	9918	8964	8566	3322	9229	9655	11287	10731	12687	4399	13704	6264	10993	4441	5047	9962	3350	4447	4768	6218	4381	3148	4235	3793	4543	3797	3729	4532
Os03g0284400	12000	7878	9657	7416	10159	9204	24588	22984	22006	24282	17136	18264	4088	4633	4921	5129	2249	2924	7597	6722	7126	7929	7801	6219	3155	7399	8217	7578	6703	7087	3920	8285	2931	7385	4038	2571	6056	2291	3460	2936	3962	3479	3045	4843	2278	3559	2589	2175	2366
Os01g0649100	16802	10994	10798	6870	10824	11201	17471	15793	18214	20094	16214	15634	6058	7064	7511	5986	2403	3007	8356	6776	5456	8652	7355	6663	2669	6440	6479	8817	9310	11096	6083	9738	3689	9927	4392	2464	10105	4190	4718	3214	1750	4287	3089	3458	2150	3078	2947	2340	2553
Os02g0814700	20386	12985	12759	5582	11952	13108	20938	19693	24687	22098	18492	18230	5735	6336	7011	4799	1967	2493	6025	4883	4643	7473	6019	5167	1896	4738	5274	7861	9119	11116	6262	8466	3992	8896	3500	1822	8245	4193	5215	3498	879	5065	2889	3555	1960	3029	2787	1694	1996
Os05g0343400	1852	708	648	1248	914	1144	1709	1379	1186	5504	2864	1674	11756	15661	17025	14192	4267	6703	29700	22460	20162	14904	12622	19424	6393	20953	11326	8499	11031	10569	2045	7761	4284	6443	4018	9500	14099	2780	2339	3556	4125	1691	2632	2812	2852	2888	2513	3396	4016
Os01g0249200	9489	3352	3639	3534	4789	4806	7941	9461	7388	9257	8618	5665	5863	5818	6741	11126	4305	4502	10541	8375	6422	9070	8586	8059	5697	12383	12843	14349	11599	12074	3609	13290	2458	12050	7099	4625	11242	3865	3978	3659	8677	5410	5606	6468	3335	4170	4301	5392	5124
Os11g0603200	5450	3138	3047	3341	2251	2806	7137	6270	5687	5995	7048	5708	7950	8664	7129	8344	3137	3863	11297	12257	11520	10918	10706	9902	5266	14680	15255	9520	7903	7979	2977	9554	4289	7729	2994	5181	11872	3067	4169	4536	6920	2972	3058	5001	3700	4703	4009	5090	4866
Os02g0766600	4749	2357	2248	3384	3894	4686	6168	5694	5511	6902	8142	5665	6222	8517	8844	10739	4164	5155	11850	16907	12340	14079	13805	11152	3853	9156	9844	10872	11275	11642	4065	12946	5810	7828	4188	3622	8875	3727	3512	4809	5119	3732	4145	4583	3894	5141	3365	3587	3325
Os11g0530600	17900	4316	5674	4135	6217	7000	9979	9297	9087	11428	9022	5111	5595	5469	4684	14537	5575	5567	8318	8140	5852	9897	10523	7804	5461	12756	14724	18695	13781	14111	2162	8523	1836	5306	3782	3488	5062	2350	2861	2870	6945	3871	5000	5559	4344	5141	4289	6959	5040
Os01g0662600	4985	2615	2581	2274	2757	3157	5755	5295	5115	5354	5973	4685	7343	8294	7620	8409	3421	4011	9579	12454	11161	10418	8980	8463	3857	10360	11859	11083	10234	10794	4343	12342	5779	9707	4266	4810	11287	3525	4406	4298	6091	3447	3958	5979	4234	5126	4057	4232	4030
Os10g0536500	7679	5087	5809	6888	6211	7068	15119	16159	13162	11383	11234	12448	5306	5291	4347	6252	2805	2969	7603	6311	6772	6739	5405	4899	4099	8617	10204	11128	9126	9584	3494	12542	3576	6085	2759	3083	10351	3426	5655	3756	7026	3582	3630	5515	3418	4815	3372	3511	2844
Os04g0461100	12093	7708	9121	8461	11211	11162	25254	22705	21952	24761	18835	18515	3901	5002	5235	5388	2477	2953	8405	7023	7383	8571	8567	6774	3113	7664	7974	7815	6137	7430	4313	8464	3034	7009	3957	2273	5837	2272	2810	2902	3150	3494	2773	4206	1952	3065	2429	2050	2198
Os05g0113500	5303	2868	2781	3866	4325	4855	7505	6097	5583	7522	7850	6033	7108	9159	8957	9350	3623	4477	12352	13354	10291	10607	9476	9466	3995	11053	10472	11980	10871	12424	4269	10958	4311	9819	5108	4513	10871	3887	4244	1379	1648	1683	4073	4861	3988	4185	4004	4187	2558
Os12g0589100	10148	5632	5120	4469	7711	8426	11701	9817	11215	11647	11905	9638	6755	7536	7234	11082	4312	5183	10326	11304	9714	11289	10299	9389	2645	6965	7627	8491	8949	10150	6085	13356	5665	9109	3930	2809	9909	4549	5175	3152	3226	3372	2951	3398	2563	3624	2924	2666	2897
Os07g0114300	9869	4339	4216	3880	4961	5844	8637	7891	8491	10816	11489	7714	8691	10456	10120	9762	3902	4532	13886	12546	10268	11924	12557	10387	3633	10808	9703	11001	10233	10540	3697	9208	3980	9446	4197	3810	11155	3895	4328	3776	3979	3167	3617	4276	3151	3741	3278	3196	2965
Os03g0293100	8135	5089	5050	3304	4191	4119	11160	9602	9166	9511	10130	9035	7038	7990	8207	6446	2872	3220	10575	11366	10006	10823	10037	8326	5625	13272	15003	7535	8322	8827	3492	10994	4948	5286	2792	3460	6858	2502	3441	3673	4296	2848	4343	6547	4138	5919	3986	3473	3458
Os05g0151400	10383	6747	6964	6655	6765	7586	12942	11181	11007	12641	11393	10530	6451	8654	8416	9187	3712	3785	12060	12151	9018	12073	10050	8330	3982	11393	11075	8888	7972	10079	4026	9997	3924	7545	4166	3626	6325	2542	3031	3459	2737	3171	3016	3622	2989	3254	3145	3036	3414
Os04g0206200	6345	3350	2806	4228	4980	5613	10398	9190	8656	8663	9852	7255	5702	7081	6608	8665	3210	4175	10767	11360	9436	11072	10987	10101	5046	13474	14111	9686	9241	9864	3390	8443	3745	7621	4016	4775	6945	2028	3379	106	163	132	3908	5334	3560	4732	3800	3444	2019
Os01g0104400	19394	8474	7724	3370	4753	5939	9433	9118	9598	11230	10276	6954	6480	7876	8279	9777	3838	3599	9337	8343	6700	8798	7692	5625	3954	11027	11471	9917	9021	9716	3208	8740	3520	10317	5118	4181	12403	4574	5105	3465	3260	2714	4353	4847	4072	3552	4113	3902	3716
Os08g0562700	10705	6485	5788	5809	6153	7007	11704	10322	10388	11366	11117	9331	6490	8208	7615	9479	3948	3821	11546	10732	8499	10501	10050	7912	3699	9872	9762	9570	8843	10321	4159	10596	4422	8566	3848	3874	9092	3383	4352	3795	3828	3663	3263	3943	2882	3762	3514	3493	3292
Os02g0816300	9984	3852	4597	5535	5715	6040	11904	10421	8087	10379	12113	7777	4990	9492	9420	11583	4682	4696	18899	15248	13865	12711	12667	13413	5666	13417	13038	13070	10231	12683	2055	7109	1464	9289	6564	4148	3607	1226	1212	1729	2514	1806	2936	5117	3013	3016	4085	4407	2487
Os07g0492000	11149	4843	5422	3129	3603	4823	7801	7831	8133	6596	7124	5585	6166	5919	5731	8262	3152	3268	6976	7067	7158	8356	7639	5263	3362	9615	10029	15287	13071	14710	3386	10540	4212	11734	5526	5489	10205	3787	4403	2995	6648	3649	4483	5719	4864	5153	4474	5081	3875
Os02g0259600	12194	8041	9055	9598	11317	11389	23477	19430	20102	21806	17760	17023	3857	4782	5154	6517	2793	3318	8173	6618	6823	8258	7988	6129	2974	7732	7755	9358	7151	8260	3906	8226	2800	7595	4057	2771	5704	2092	3207	2965	3403	3563	2600	4175	2140	3029	2563	2112	2335
Os04g0650000	15033	4200	4863	4261	5406	6395	7875	7587	7312	8241	8720	5981	5499	6089	5851	8078	3457	3731	7975	7766	6566	8010	6098	5264	3210	8400	8606	11894	12491	13504	5686	15714	8616	12551	4698	4697	11466	4133	4541	4245	6015	3786	3968	4536	3426	4445	3762	4344	3384
Os08g0532800	15257	7852	9078	5202	9339	8957	16380	15464	18127	19488	15515	11805	6573	7850	8488	5666	2259	3018	9896	7175	7075	8533	8760	7590	2756	6969	7167	10148	7654	10096	4767	9711	2619	14509	6803	2215	11976	4884	3952	2822	1182	3659	3367	3640	1725	2648	2690	1806	1943
Os05g0361200	5044	2983	2735	4518	3967	4699	8914	7829	7560	6977	7916	7082	6723	7432	6471	10602	4034	4987	10254	13038	10480	11528	10334	9468	3420	8849	9984	9449	8767	10742	4160	12035	5555	8521	3736	3867	8964	3183	3982	3728	4694	3534	3102	4209	3543	4523	3532	3388	3847
Os02g0591700	16587	12394	12289	5854	9286	9461	16944	15530	17941	17825	14028	15922	5468	6699	6895	4852	1982	2689	7021	6183	5446	7771	6443	6063	2375	5339	5981	8507	8919	11030	5611	9067	3890	9557	4464	2254	8411	3914	4268	2951	1207	4741	2926	4013	2130	3426	3087	2250	2273
Os06g0580100	12579	4632	4493	0	3	0	4873	4508	4650	6939	8265	4967	19313	23250	22945	0	0	0	20375	17862	15096	15698	13516	13260	11443	38411	33258	0	11	0	0	0	0	0	0	0	3	0	3	0	0	0	5218	7150	4569	4355	4320	4818	4557
Os08g0389700	8865	3220	2926	2357	2788	2679	5054	4575	4500	6531	6430	5358	10540	13086	13218	4029	1793	2124	9855	8030	8259	10211	9975	7640	4904	16192	13434	13880	13978	12784	2689	6138	4897	12986	3767	9170	15396	4939	4790	2362	5070	1992	4974	5824	6317	5219	4272	3721	2598
Os07g0563800	4950	2744	2406	3083	3273	4330	6563	5014	4974	6128	7458	5059	7357	9341	9189	10995	4067	4764	12960	15771	11443	11602	11681	10260	3940	11177	11247	10676	10288	11896	4046	12812	5389	8723	4263	4350	7525	2999	3292	3919	4441	3490	3625	4046	3922	3982	3910	3898	4436
Os06g0223800	11756	5667	5768	4639	6720	6898	10432	8722	9272	10928	10676	7729	6540	8218	8558	8743	3539	3941	11260	8852	7600	9532	8267	7279	4285	10712	9807	11035	9937	12330	4203	9560	2643	14830	7034	3311	11869	4030	4067	3423	2757	4024	3624	4264	2480	3052	3813	3597	3400
Os01g0570500	8547	4391	4207	3972	4593	4994	8524	7372	6999	8261	8358	6851	7103	9659	9533	9462	3739	4111	12471	12297	10004	10304	9288	8485	4308	11858	12330	10065	9320	11057	4056	9957	3685	11288	5737	3978	8403	2997	3457	3187	3590	3363	3777	4767	3326	3802	3725	3683	3565
Os03g0823400	3278	2356	1720	1424	2009	2310	7652	6808	5714	6501	8662	6777	10579	12574	12124	4547	1864	2094	12730	15982	12588	13260	15903	14114	5885	12031	17006	11610	13226	14240	2331	5802	2908	4186	2073	2151	3285	1422	1428	2400	2578	1698	4733	6237	5397	7176	4640	3649	2514
Os03g0352400	4232	2815	2758	2626	3047	3117	5823	4672	4574	5172	5794	5168	8104	10355	10069	7726	2850	3928	12855	14906	10563	10693	10160	10077	5184	13773	14194	9360	9588	11812	4074	9207	4036	7924	3612	4092	9203	3922	3625	3014	2580	3207	4163	5134	3968	4562	3968	3751	3812
Os03g0219900	11286	7460	8406	7584	8401	8473	19306	17578	17208	19030	15959	16022	4233	5721	5782	6137	2800	3249	9021	8160	8820	9313	8975	8399	3520	8705	10046	7903	6383	6910	3993	8539	2927	7111	4179	2744	5397	2248	2884	2656	3500	3174	2703	4398	2449	3619	2681	2154	2776
Os08g0478200	14820	8463	7843	5664	8271	8893	13107	12104	13962	13976	13152	11081	7082	8023	8124	7399	2990	3448	9410	8295	6759	9166	7815	6623	3032	8040	8709	9346	9731	11132	5141	9485	3514	9944	4426	2863	9214	4023	4362	3242	2494	3968	3298	3805	2580	3126	3181	2648	2879
Os11g0169900	10440	5284	5475	3467	4830	5513	8409	7640	8472	8756	8597	7040	6115	6658	6715	7179	2660	3383	8667	8756	7514	8922	7607	7209	3405	8278	8691	12343	12083	12882	4876	11325	4969	11058	4940	4106	9866	4436	4839	3727	4882	4294	3844	4524	3571	4267	3776	3565	3522
Os01g0575000	8686	4976	4484	3475	4228	5137	8099	7200	7278	8253	8774	7036	8216	10297	9554	9320	3444	3897	12357	11845	8382	10453	9840	8515	3688	10800	10948	10746	10172	11957	3466	9794	4117	9813	4549	4016	8458	3015	3385	3872	3407	3236	3571	4139	3653	3901	3792	3695	3843
Os06g0683200	13275	8999	9636	8798	13083	11930	25817	24054	26123	24954	20010	22083	3281	4442	4962	5309	2485	2930	7048	5919	6391	7678	7197	5912	2805	6359	6832	7917	6049	6791	4418	7860	2596	7024	3528	1682	4632	2062	2746	2498	3134	3701	2529	3318	1715	2647	2120	1561	1840
Os01g0733500	11814	3708	6045	3227	4986	4736	11291	9713	9185	12478	9153	6441	3604	5540	6362	6715	2982	3147	9651	8753	7256	9047	7649	9455	5048	13720	12391	16193	12100	10917	3778	8515	1764	8626	5760	3691	9835	3817	3289	3140	5181	3699	6103	7781	3853	3911	4623	5099	3507
Os08g0326400	13111	9571	9836	4734	6856	7199	13208	12309	13574	13727	11945	12839	7065	8841	9244	5019	1878	2631	9542	9438	7580	9931	8175	8043	3453	7776	8721	6188	6778	8872	5182	8797	3716	11449	5312	3295	8358	3608	3629	2685	1296	4119	3256	4319	2399	3483	3258	2583	2686
Os04g0500700	6954	2682	2568	2696	2626	3280	4651	4616	4046	5130	6263	4044	5906	7741	7152	13151	5082	4665	12398	13214	10580	12138	9513	9272	4559	11783	13064	11842	12730	13095	3254	10549	4466	10288	5522	5969	7250	2798	3791	3260	3365	3162	3753	4834	4606	4632	3757	5022	3784
Os06g0729650	9785	6285	6261	6361	7017	7196	16170	13919	13553	14209	12384	11959	4416	5645	5725	7168	3217	3865	9184	8386	8184	8780	8822	7817	3669	9265	9914	9969	8300	8869	3686	9767	3477	8071	3906	2999	6843	2452	3602	3053	4845	3523	3020	4497	2871	3863	3036	2853	2993
Os03g0337800	16764	11862	11816	7282	7296	8634	12666	11727	11914	14533	14468	13666	6452	7633	8025	6862	2538	3180	8822	9008	6322	9908	7665	6480	2681	6975	7296	8976	8424	11757	4828	9602	3857	8020	4179	2975	7546	3690	3902	3650	1690	4424	2933	3665	2346	3255	3180	2774	2895
Os03g0351300	2425	1097	1089	1251	1536	1759	3537	3267	2388	5365	4755	2997	9997	12931	11717	10029	3381	4463	22370	19824	15149	14061	16573	13892	4401	11883	13725	12167	12811	9468	1474	6041	2469	5543	3015	6326	7530	2113	2181	5016	3264	1740	3500	4568	4438	4238	4211	4935	4138
Os01g0895600	9641	5195	5403	4317	4875	5506	8708	8113	7929	8605	8496	7744	8193	7845	7806	8356	3294	3758	8424	9386	7785	10461	8448	8246	3339	9351	8975	10432	10097	11655	3889	9123	4475	8439	3465	4023	6628	2899	4041	3792	4103	3317	3520	4260	3454	4158	3533	3215	3218
Os09g0567366	7622	4739	4776	5330	5902	6260	12972	10956	10902	11118	10325	9708	5763	6188	5815	8274	3247	3807	8299	9072	7965	8787	7616	6669	3772	9432	10259	9440	7759	8931	4085	11183	4743	8019	3269	3441	8983	2943	4525	3494	4872	2877	3060	4656	3160	3885	3055	3212	3379
Os01g0539400	6780	3409	3387	3453	4978	5136	9701	8636	8854	8432	8952	7171	5942	6835	6932	7054	3072	4012	9650	11171	9720	10461	10226	9472	4217	10672	12303	8828	8963	10559	4379	9792	4666	10090	4858	3707	9317	3017	3767	0	2	0	3708	5167	3498	4910	3891	3228	2083
Os04g0611200	16360	6227	7826	4785	7611	7997	15024	14041	15443	20523	16464	9805	4009	6305	7485	6193	3238	3846	10704	8535	7442	10818	10673	7819	3438	9129	9028	12453	9380	9662	3094	8050	1867	9898	6380	2709	7247	3025	2490	3250	3664	3864	4041	4692	2046	2713	3092	3207	2698
Os02g0793700	7728	4677	4441	3281	4239	3822	7382	7967	8017	8626	8314	7512	6347	7074	7857	6239	2930	3390	8497	9321	7266	7924	7181	6533	4016	9625	11362	10533	10110	11694	4630	10208	4240	10167	5368	3925	10924	4512	4870	3624	4909	4128	4488	5930	4024	4788	4081	3812	3544
Os12g0230100	6012	3210	3284	4157	2759	3696	7051	6157	5628	6721	7406	5872	6390	7965	7342	9412	3942	4017	11105	13524	10441	10934	10234	8427	4317	12413	12069	9168	8194	9340	3549	10679	5225	6030	2655	4951	8484	2685	3512	4005	4691	2975	3665	4950	4274	4431	3508	4130	3751
Os07g0657200	9498	6184	5623	4031	5028	5412	8332	7113	8058	8783	8841	7287	7621	9550	9737	8462	3288	3735	11915	10825	7266	9954	8528	7404	3644	10555	9512	9193	9157	11587	4326	9843	3691	11148	5294	4224	10516	3914	4110	4054	2503	4130	3136	3848	2858	3385	3679	3474	3975
Os06g0538900	22395	8591	9927	1922	2750	2939	12245	13337	13050	16892	13959	9022	10264	13230	14049	2662	1328	1488	12638	10274	7400	10013	10248	7871	4377	12077	10808	10419	7013	8139	2179	4688	1255	19127	9642	3299	4251	1649	1847	1344	832	1111	4635	5228	3067	3558	4276	3367	2273
Os11g0521500	9509	6161	7335	7377	9525	9690	20150	18791	17909	20530	16300	17190	4784	5656	6423	6129	2765	3227	10544	9127	8114	8425	9309	8146	3298	8102	8072	6674	6538	7336	3852	9161	3110	7534	4099	2769	5593	2259	3234	2798	2686	2954	3039	4463	2059	3396	2221	1957	2096
Os03g0182600	13104	9364	9683	4985	6809	7115	12247	11474	12441	13693	12245	11396	5608	7322	7377	5948	2405	3053	8508	8585	6294	8958	7484	7044	2549	6281	6931	9067	9297	11853	4734	9552	3805	8759	4289	2835	8491	3974	4140	3300	1460	4268	3184	4265	2637	3884	3294	2960	2747
Os10g0100300	6958	4186	4132	4776	3318	4022	10389	10695	8365	9278	10708	8353	6840	7694	7320	6342	2503	3034	10396	11336	9730	10956	10055	9274	5146	13159	14411	8988	8079	8492	1727	7059	2659	6491	3454	4405	5392	1510	2353	2968	3837	2703	3608	5707	3783	4788	3321	3410	3596
Os02g0162500	11481	7846	8290	4857	7638	8119	13609	12800	14405	13026	12371	12649	5415	6311	6400	5252	2073	2824	7842	7836	7164	8416	7060	6842	2833	6389	7010	8457	8825	10690	5648	9929	4253	9799	4374	2607	9498	4299	4690	3268	1512	4099	3239	4024	2372	3597	3204	2467	2428
Os01g0908200	2337	1179	1035	958	1084	1853	2348	2122	1953	1907	2218	1614	7039	9495	8831	6256	2357	2569	16764	13107	10406	10098	6157	10159	7057	19577	21859	6411	7680	7805	2334	12332	3845	9139	4445	3142	8330	2830	2312	4925	7569	3780	2914	4494	2531	4612	3909	4744	5000
Os09g0425900	1451	543	528	744	738	1076	1406	1238	1026	2829	1696	1003	7837	11624	12454	12830	2786	5710	24333	16455	14555	10745	8566	14314	5280	15214	11363	9895	12418	10999	1960	8269	3945	8610	5576	9446	14274	3145	2476	3996	6032	2424	2992	3739	3388	2801	2765	3844	4559
Os03g0356300	15907	8551	9746	8067	12440	12885	24258	21776	24168	24459	19470	18123	3928	5304	5550	5780	2747	2862	8022	6512	6602	7466	7427	5794	3042	7216	7365	7835	6026	6703	4094	7827	2425	6444	3160	1705	4671	2322	3309	2655	2674	2885	2616	3376	1689	2744	2079	1627	1939
Os08g0478700	4647	1768	2229	1841	2412	2925	4485	3657	3928	7820	4210	2982	8450	11082	11134	13989	4331	5833	26915	17707	18374	11677	7496	14886	5201	19796	7760	10109	9268	8637	1744	6223	1746	8769	5207	7647	15749	3672	3588	3613	4697	2215	3225	2745	2478	3213	2813	3631	4333
Os03g0658800	1329	517	632	2617	2954	3850	5446	3456	4738	4134	4409	2434	1075	1871	2291	17598	7028	6907	8620	9465	10184	7250	5558	7483	2485	6002	6414	19091	14158	14652	7092	16967	4303	17134	9033	4538	13070	4179	3547	3764	6682	6434	3618	5182	3195	3715	4600	3601	3445
Os01g0222600	5066	2688	2315	2285	3261	4146	7131	6095	6356	5477	6414	5120	7112	8165	7473	5664	2435	2782	7830	10503	9149	7837	7337	5952	4777	10469	14719	10621	10306	10314	3404	9959	4208	7927	3349	3656	4918	2566	3181	3446	4909	3013	4188	6616	4221	5410	4120	3981	3400
Os08g0500700	18504	10286	10786	5710	5672	5931	9391	9055	9120	12124	13162	10119	9547	11322	10960	9348	3444	4239	9662	9840	6022	13578	11580	8963	3078	7047	6867	14464	10597	8389	1965	3474	1398	4276	1998	4962	7094	3190	5600	4075	1139	2831	3547	4221	2996	3661	3151	3168	1711
Os09g0249700	12477	8018	7224	5077	6135	6603	9968	8434	9315	10014	10667	9214	7915	9611	9530	7663	3073	3836	10891	9356	6625	9745	8221	6803	3428	9685	9456	9041	9393	11373	4486	8653	3262	9973	4601	3482	9454	3716	4002	3191	2308	3751	3321	3768	2633	3394	3471	3006	3018
Os07g0252400	14459	6337	6697	5288	7976	8314	10791	9334	10003	12199	10332	7787	5674	7306	6828	10498	4324	4357	11016	7513	8153	8794	7042	5534	3955	10687	7527	12570	10815	13442	3518	8144	2342	14842	6193	2466	14439	4359	3170	3331	3700	4673	2965	3185	1882	2524	3261	3423	2927
Os03g0246500	12058	5221	4990	4788	5858	6569	9847	8214	7409	9632	9613	6886	6486	9755	9426	12338	4927	4757	14940	11171	9773	10192	8936	8754	4562	12601	11004	11167	10230	12265	2661	8081	2063	10084	5516	2931	10181	3089	2755	2575	2726	3039	3178	3610	2943	3017	3805	3025	2975
Os01g0835900	10657	8022	8476	4916	6655	7210	13463	13672	14108	14313	12023	14669	7607	8393	9311	5985	2282	3309	7419	7503	5495	8480	6487	6963	2365	5159	6490	6961	8260	10617	7054	9865	3323	11489	5000	2015	13215	5968	5752	3100	1231	5289	3414	3720	1615	3107	2990	1614	1711
Os03g0401100	1091	496	222	928	677	1277	1494	1356	662	1371	2454	1209	9355	12946	10536	12786	4346	5142	16711	21624	14610	13357	16376	14220	4986	17439	15971	6662	6896	6983	1347	7555	2592	6057	3224	6562	4300	1516	1800	3681	5170	2544	3009	3328	3488	2839	3536	4599	4407
Os04g0493600	348	179	109	241	597	633	345	172	506	138	349	226	2896	3106	3943	11124	3820	4645	3204	4133	3216	5084	2724	2774	5632	12550	14969	7946	7579	10129	7905	15422	6639	15661	8067	4663	4853	3727	3738	5419	2585	5868	7588	6006	7323	3757	5838	5424	7737
Os09g0248100	15550	5191	6682	5096	8531	8315	13293	13095	12193	15583	12608	8514	5800	6363	7435	9491	3995	4411	10160	8809	7250	9656	9717	8266	3246	7774	7894	11864	8322	9158	2818	8927	1598	10207	5364	2285	10195	3299	2990	2787	4713	4072	3468	4392	2232	3146	3364	3623	2925
Os04g0501000	18220	12800	11668	5938	8148	9450	14122	13332	15877	15926	13602	14403	5961	6813	7112	5321	2174	2752	7213	7070	5361	8305	6003	5483	2265	5656	6723	7733	8255	10553	5362	9120	3728	8932	3914	2218	7904	3812	4273	3143	1230	4256	2967	3762	2157	3219	2945	2133	2420
Os03g0794700	14288	10023	10285	4015	6482	6024	12923	12325	13967	13597	11491	13321	6221	7121	7180	3872	1492	1958	7081	6689	6218	7948	6763	6480	2293	5496	6553	9925	10300	12407	4686	7150	3020	9764	4280	2407	11779	5769	5359	2168	926	3463	3146	4218	2389	3749	3282	2761	2138
Os05g0176700	2303	1078	1435	1267	1951	2100	4996	3934	2967	10723	4743	3962	9873	13177	14435	8981	2790	4414	25730	19793	19744	15818	16407	18235	4222	10346	8789	8531	7390	5960	2064	5200	2344	6188	3553	5123	9606	3290	3506	3163	2028	1846	4845	5151	2616	3474	3092	2861	4143
Os10g0411700	14396	9983	10861	4985	8554	9031	14692	14212	16982	15009	12229	13900	4629	5144	5625	5153	1976	2468	5853	6168	5608	7463	6382	5481	2063	5144	5481	9116	9376	10866	5380	9082	4280	9784	3955	2394	8094	3632	4746	3086	1936	4370	3022	3741	2471	3506	2534	2336	2100
Os04g0608100	3088	1544	1458	2524	2970	3654	7584	6754	5740	7330	8455	6487	6323	9024	8508	8489	2867	3878	13878	14605	11367	13655	11997	13224	3880	9396	11216	9543	8647	12600	3017	10241	3111	10046	5864	2550	8917	2296	2906	3105	5327	3552	3258	3837	3345	3890	3040	2927	3133
Os01g0659200	10718	5293	4938	3016	4135	4385	6777	5936	7060	7499	7348	6130	7748	8781	8702	6420	2780	3042	9356	9212	7299	8914	7822	7663	4056	10661	10988	9378	9662	10253	4281	9534	3533	12892	5735	4491	9228	3889	3956	2768	3206	3398	3811	4841	3346	3952	3691	3278	3253
Os03g0796501	10206	7664	7853	3450	4955	4953	10402	9256	9798	11119	9367	9632	5731	6848	7683	5746	2179	2735	9037	10415	8204	9157	7527	8415	3021	7134	7689	9497	9666	11194	4434	9283	3891	9196	4259	3359	9029	3905	4081	2852	1920	3639	3452	4405	2806	4378	3461	3142	2818
Os01g0356400	7474	2604	2752	3051	2807	3539	5182	4961	4392	6286	6883	3535	6799	9122	8582	12337	4997	4897	12712	14827	9134	12675	13155	9437	4201	14337	12393	8686	7697	10087	2469	10891	5329	5585	3799	5257	6874	1674	2506	3666	3916	1705	3422	3282	3320	3676	3825	5106	4619
Os04g0432600	9597	5574	5968	3301	5608	6031	9086	8808	10588	10371	9771	9222	5905	5529	6430	6148	2659	3453	6385	6338	6006	9469	8639	6329	2524	6124	6936	12245	14131	16195	5438	10653	4032	10216	4617	2848	13455	5956	5789	3014	3689	3921	2919	3606	2473	4697	3415	2939	2191
Os08g0506700	5260	2562	2265	2299	2433	2575	4285	4225	4140	5051	6183	4418	8257	9330	8241	8011	3457	3950	11681	14011	10685	11376	12115	9438	3326	8860	10103	10966	8709	9950	2426	8458	4340	9204	3639	4536	9580	2837	3542	3962	6394	3682	3124	3939	3347	4791	3412	4133	3711
Os04g0497700	3716	2149	2098	2283	2119	2664	5964	5192	4856	4983	5836	4596	5737	6034	5622	6582	2499	2948	7676	9717	8822	10117	7393	8832	3554	8069	10984	8884	7414	8783	3237	11556	5269	9640	4635	4518	11755	2538	3330	3769	6194	2990	2861	5200	3554	5038	3429	3624	4409
Os10g0208500	973	893	543	3685	3545	5564	6594	5169	3036	3508	6267	3834	3999	6843	4919	21647	5990	7900	17841	37290	21592	27526	27208	30471	2120	7228	5815	2022	4105	6345	3006	16271	6254	369	222	124	450	167	244	496	364	291	1597	1939	2412	1767	1017	1034	750
Os11g0414000	9154	5351	5056	3739	5461	5609	9652	8320	9591	9363	8654	7936	6043	6851	6955	6815	2856	3348	8776	8598	7456	7910	7709	7340	3416	8320	8463	10123	9994	11069	4902	9968	4400	11452	4682	3432	10125	4106	4071	3199	3323	4078	3691	4094	3111	4072	3358	2944	3143
Os04g0689500	12513	5489	6521	4299	6891	6974	11303	10415	11494	13219	10806	8281	6107	7869	8165	7335	3165	3661	9732	6958	6574	8688	7428	6926	2953	8899	8929	8603	7377	8640	3902	7882	2358	15548	6552	2111	15626	7595	3898	2445	3814	4779	2818	3364	1560	2241	2253	2552	2591
Os06g0348800	5471	3699	3552	3109	2657	3187	7847	7480	6348	8185	8070	7253	7445	9572	9490	5888	2062	2629	12906	13619	10997	10533	10630	9187	5670	14811	16645	7638	6274	7456	2313	7433	2996	9713	4950	5720	5601	1521	2568	2949	3480	2364	3543	5662	3683	4484	3350	3479	3957
Os05g0497300	3136	1160	1818	790	1179	1405	2835	1995	1902	12765	2748	1987	8912	14086	14793	12162	2737	4612	32368	17047	17756	15980	12403	18188	4269	12268	7302	8295	8510	7880	1273	3570	1541	6744	4134	6219	17035	3612	2745	2083	4102	1855	4632	3804	2352	2425	2215	2482	5483
Os01g0805200	5348	3412	3459	3811	4875	5060	9852	8918	8829	9111	8404	8130	4188	4833	4909	7500	3075	3786	7921	9384	8318	8589	7577	6891	3357	8124	9136	10509	8900	9575	4751	12547	4993	6432	2965	3181	8821	3352	5253	3009	3708	2610	3945	5380	3885	4901	3509	3308	2406
Os05g0567100	10743	5015	5116	4047	4798	5590	9631	8590	8167	9046	10895	7891	8447	10524	9968	7837	3099	3178	11721	10804	8219	10162	9300	7971	3811	8947	8689	8843	9583	11254	3734	9056	3560	9176	3886	3136	9255	3653	3569	2868	1909	2818	3590	4544	3417	3572	3646	3460	3074
Os02g0601800	7508	3988	3902	3184	3883	4432	7533	6884	6523	7704	7931	6372	7294	9224	8797	7527	2838	3426	11168	11614	9031	10342	9174	8386	3865	11677	11125	10800	9800	12191	3128	8067	3452	9840	4701	4373	9410	2840	3030	2913	2683	2861	3408	4102	3703	3998	3916	3732	3353
Os06g0163300	11925	3885	5228	3459	4601	4853	8515	7544	7151	8253	7511	4941	4585	5586	6267	9032	3871	4106	9848	10433	8275	8011	7585	8616	4556	10374	11181	12012	9861	10913	3132	9908	2504	9895	6424	3890	7986	2806	2466	2735	4554	3694	4312	6267	3497	3779	3969	4246	3796
Os06g0554800	10985	3938	4136	5385	4391	5747	9019	8215	7130	8732	9122	6334	4611	6230	5818	12600	5198	4919	11934	10828	8558	10785	10515	7836	4812	13067	13396	13533	11049	11393	2280	8086	2536	5321	3626	3359	5058	1723	2319	3449	4795	2945	3891	4333	3408	3465	3861	4850	4744
Os04g0304200	5349	2575	2439	4047	4182	4720	6472	5699	5012	5478	5875	4185	5074	6476	5808	12872	4836	5396	11133	11244	8946	8730	7811	7055	3867	11520	11549	10056	8401	9737	2749	10548	4327	6468	3084	5458	9375	2946	3770	4054	4432	2598	3511	4061	4248	4142	3802	4318	4057
Os05g0188100	4318	2140	1883	3147	3492	4054	6342	5924	5561	6845	7188	6013	6814	7519	7615	9375	4114	4115	11048	13444	10823	10283	9156	8966	3120	7050	8712	9183	9354	8971	3148	9494	3374	6665	3789	3566	6483	3109	3136	3660	4451	3401	3144	4398	3365	3974	3189	3423	2893
Os03g0186900	8402	5653	5916	5292	9392	8812	14260	12656	14017	14632	16026	14335	5984	7743	8946	4648	1769	2848	8591	7506	6329	10730	8114	9260	2657	6471	6399	6279	6399	9627	6734	11043	3922	11067	5364	2069	12249	4277	3711	2258	97	3629	2362	3223	1131	2809	2405	1596	1747
Os08g0276100	8225	5270	5917	7415	6064	7095	16585	16722	13626	14768	13556	12913	5082	5953	5268	7261	3266	3638	9134	8080	7423	8890	7406	5778	3388	8005	8589	8099	5915	6800	3003	10070	3586	4887	2535	2703	8434	2409	3131	3181	4051	2543	2526	4072	2488	3621	2810	2945	2932
Os08g0139100	9267	6595	7524	5837	9551	9433	17865	15860	17431	16850	11797	12803	3262	3797	4257	7001	2600	3341	6272	7756	7565	7691	6949	6111	1974	5320	5554	5537	4565	5942	4924	11896	5133	9220	3476	2453	7173	2708	4076	3763	4058	3790	2481	3198	1899	2394	2191	1822	2231
Os01g0300200	16790	8248	7885	5894	7537	8017	12086	11237	12282	13910	13161	9971	5506	7704	8344	8006	3494	4141	10859	8222	6552	9961	9229	6793	3239	8404	7616	9166	8120	9977	4597	8815	2856	9395	4373	2340	8325	3327	3818	3058	1709	3698	2984	3474	1727	2481	3060	2562	2579
Os03g0293850	2974	1535	1007	1786	1993	2328	4193	3246	3384	3124	4607	2985	6548	8640	8126	8682	2990	3924	10402	13465	9030	10885	10538	10820	5283	14478	15574	9581	8977	11988	2603	6588	3034	7353	4098	5346	6292	2075	2589	3309	3081	2927	3999	4476	4551	4586	4436	4393	5060
Os01g0607900	9631	6524	7136	5197	8133	8129	14322	13347	13991	17382	15555	12696	6868	8706	9638	4915	1813	2999	10221	7554	6917	8717	7450	7265	2921	6415	6104	6477	5695	7738	4612	9607	2700	13969	6351	1777	14695	5490	4640	2633	432	3922	2330	3035	1005	2161	2238	1629	1668
Os06g0704600	9323	5595	6147	5329	5244	5745	11687	10389	10154	11921	11327	9526	5399	7010	7220	7367	3060	3416	11101	11104	9056	9418	9375	8619	3971	10543	10353	8834	8171	8974	2960	7925	3175	7395	3932	3897	6565	2212	3005	3186	3676	2849	3081	4203	3132	3709	3082	2928	3167
Os06g0647100	11789	7195	9064	7648	8646	8242	21493	19095	19283	21264	17381	17120	4501	5225	5285	5042	2369	2726	7718	6705	6732	8242	8250	6590	3099	6921	7358	7397	5756	6436	3111	7322	2213	5744	3347	1839	5740	2229	2700	2311	3350	2788	2529	3864	2003	3132	2292	2115	2100
Os08g0480100	6717	3738	3316	3775	3805	4663	7034	5717	5888	6839	7780	5575	6851	8554	8293	9013	3646	4143	11686	10574	9940	10015	9055	8328	4599	14018	9529	9306	9179	11647	3992	10561	4939	10877	5244	3861	14595	3298	3370	3424	4846	3476	2740	3115	2580	2923	3030	3240	3275
Os03g0576700	8929	6308	6688	5803	7859	7963	10800	10224	10453	11475	10523	11138	3897	5047	5488	8288	3139	4167	8693	10435	7850	9350	7494	8466	1761	4248	4699	6132	6940	8366	7371	12663	4948	6123	3030	1893	13929	6753	5980	4584	2025	6131	2054	2533	1482	2440	2169	1781	2991
Os04g0444800	2843	1351	1214	2144	1743	2425	3903	3774	2972	3653	4955	3126	3420	3993	3784	8101	2987	3597	8863	9661	7965	7459	6402	7488	3952	11887	12954	11004	9594	9430	3048	12479	5618	7558	3561	5160	12128	3216	4111	3955	5210	2695	3277	5486	3721	4508	3666	4304	3891
Os08g0558000	8264	5979	5785	3936	5821	5648	10467	9543	10177	10788	9450	9774	5607	6627	6787	5618	2038	2694	7390	8075	7249	8608	7527	7408	2936	6751	7580	9118	9794	11016	5089	8797	3980	9118	3689	2862	9329	4127	4517	2656	1445	4069	3259	4259	2703	4049	3386	2349	2334
Os10g0488800	8135	4687	4522	3173	4335	4161	7311	6054	6758	7024	7206	6007	8522	10200	9969	7098	2738	3204	11482	11094	8036	9504	7671	7451	3965	10087	10057	8125	7891	9118	4378	9425	3860	9647	4324	3329	8973	3167	3648	3257	2138	3145	3169	3868	2942	3625	3656	3401	3857
Os08g0102700	8187	3566	3994	3948	5443	5380	9096	8788	7734	8143	8429	6171	4987	5759	6146	8324	3375	4073	8253	9412	8588	8590	8115	8056	3600	7261	8104	11920	10531	12977	3772	10396	3271	10147	5212	3137	8075	2847	3226	2414	3568	3165	3941	5641	3678	4594	3439	3450	2780
Os01g0585300	5020	2880	2893	2955	3183	2898	7012	7407	6927	6470	6465	6800	4533	4873	4630	6062	2595	3161	7865	8393	8027	6991	6486	5453	3539	9349	10471	11397	9814	8337	3052	10090	4122	8132	3848	3959	11329	3444	4671	4070	7313	3771	3819	6991	4339	5268	3229	3118	3397
Os05g0575300	8374	5108	4919	5589	5188	5630	11497	9692	9611	10043	9296	8349	5242	6887	6287	7691	3141	3447	10072	9544	8464	9425	8512	7066	4150	11141	11573	8224	6921	8159	3240	9416	3763	6971	3406	3270	8712	2612	3549	3480	3885	2763	3012	4117	2856	3401	2943	3052	3634
Os01g0278900	10864	6868	7993	7412	9388	9082	20883	19781	19238	19851	15148	16304	4063	4545	4691	5330	2347	2829	7012	6659	6503	7286	7335	5942	2395	6247	6840	7619	6079	6456	3889	8054	2643	7118	3600	1991	6441	2299	3061	2633	3405	3236	2610	3714	1989	3004	2167	1734	2032
Os06g0646500	12324	7218	6720	4272	5527	6331	11007	9587	10765	10875	10404	9268	7376	8075	7757	6384	2545	2770	9055	7609	6589	8316	7351	6362	3180	8036	8636	9659	9196	10763	4163	7562	2890	9643	4306	2957	9592	4298	4368	2453	2259	3204	3244	4183	2793	3658	3357	2923	2712
Os07g0476900	11001	6524	7377	5596	5085	5525	13881	13768	11782	12129	10444	10538	4000	4093	4044	6562	2591	3447	6860	7060	5996	6778	5857	4571	3605	8535	9002	8614	6839	7404	3788	12618	5223	6050	2991	3640	9060	2251	4162	4132	5281	2586	3410	5046	2982	4071	3086	3697	3054
Os03g0331600	12359	7508	8325	6563	8204	8085	17370	14985	16113	18652	14504	14030	4235	5258	5459	5325	2320	2732	7953	6715	6285	7870	7603	6265	3254	7510	7655	7533	6467	7661	3436	7853	2956	6688	3633	2449	6335	2264	3295	2590	2913	2810	3001	4166	2539	3193	2574	2283	2171
Os03g0769100	11648	7643	9448	7703	10578	10016	23267	21524	21422	23997	17305	17990	3201	4053	4669	4710	2153	2802	7514	6057	6262	7756	7288	5945	2677	6075	6405	6294	5093	5872	3860	7525	2427	5914	3287	1711	5612	2156	2610	2298	2516	2926	2352	3776	1559	2606	2061	1579	1739
Os10g0555900	15636	4733	4830	3118	4910	6176	8414	6922	7474	8443	7999	6007	4962	4887	4688	7301	2869	3405	7437	6530	5848	6984	7005	4360	3311	8055	8104	15510	11394	12019	4126	9699	3790	12676	4362	2820	7867	3286	4727	4962	3511	4516	5503	5255	1955	4374	7492	5873	4790
Os05g0388500	10918	6623	7142	7243	6736	7699	15704	14622	12803	16512	14018	11878	4353	6447	6508	6570	2807	3320	10217	9365	8094	9053	8257	7301	3773	9443	10194	7235	5276	6905	3316	8045	2944	5440	3338	2857	5225	1760	2561	2856	2968	2593	2740	4102	2584	3172	2813	2712	2781
Os03g0275500	6035	2982	2803	2650	2877	3366	5702	4927	4737	6788	6858	4681	8802	11186	10331	7734	3012	3772	14363	14393	11162	10974	9794	10304	4109	12521	10189	8920	8373	10549	3203	8624	3432	8376	4197	3458	10729	3559	2866	3085	3697	3297	3058	3796	2895	3234	3017	3615	3222
Os05g0574300	13607	10840	11070	5570	8308	8265	15206	15769	15587	17264	13854	17285	6749	7510	8562	5111	1787	2972	6595	5681	4016	6723	5145	5275	1818	4155	5153	6035	8074	10848	7201	10057	3247	9511	4160	1237	12949	5802	6307	3114	658	5690	3153	2761	1274	2486	2438	1055	1492
Os05g0202500	7773	4094	3508	0	0	0	6280	5344	5030	4873	5373	4098	8657	9454	8614	27	9	21	7458	7340	6531	7439	7002	7547	6578	17297	18710	15134	13521	15042	38	72	70	10016	4442	6841	12810	3477	4657	1336	1229	1034	4874	6586	4905	6090	5321	5508	3659
Os07g0562800	6917	3132	2887	3841	4097	4551	6883	5879	5082	6446	6658	4645	6560	8593	7847	11655	4611	4690	12941	12343	9419	10319	9487	8282	3948	12008	10760	10231	9326	10602	2933	8986	3362	8231	4078	4107	7794	2423	2866	3909	4124	3231	3287	3943	3176	3116	3563	3858	3839
Os05g0164100	6527	3904	3444	4035	3055	3963	8626	7360	7119	6611	7341	6179	7041	7290	5764	8826	3736	4131	9532	9418	7959	9597	7892	7427	4068	11808	11971	9070	7972	8889	2710	9315	3924	6296	2491	4426	7815	2276	3463	3513	4169	2366	2938	4248	3007	4151	3087	3375	3193
Os02g0817700	8565	3782	3640	3031	3335	3863	6104	6030	5805	6965	8100	5736	10166	11662	10484	7094	2723	2897	10741	11216	9142	11667	11159	8679	3512	10107	10352	9322	9950	9992	2839	7306	3869	7564	3232	3446	5794	2023	2428	2881	3287	2243	2908	3618	3566	3651	3371	3211	2615
Os03g0395900	4886	2350	2104	2151	2768	2991	5514	4745	4765	4746	5826	4076	7066	8495	8213	7306	2979	3733	9774	11922	9144	8778	8124	8599	4314	11830	12705	11068	11362	12484	2643	6944	3253	7346	3611	4042	7063	2171	2885	3042	3095	2837	3923	4892	4058	4771	4276	3838	3452
Os05g0564200	7021	4115	3882	3173	4164	4249	7618	7054	7588	7383	7253	6119	5734	7120	6879	6322	2564	3062	8191	9791	7895	8953	8041	7679	3189	8770	10066	9511	9354	10974	4011	8336	3966	9264	4011	3553	8279	3154	3864	2947	3184	3801	3422	4621	3403	4253	3633	3300	3487
Os08g0162100	10134	5550	5553	4623	5398	6073	8978	7583	7943	8482	9321	7430	5999	7772	7572	9016	3167	3678	9857	8168	5590	9021	6679	5405	3304	9493	9019	9243	8551	12126	4047	10165	3766	10661	4987	3863	10945	3933	4487	3520	1634	3961	3288	3600	2848	3346	3597	3375	3124
Os11g0545300	9870	5867	5203	371	672	685	8596	6970	7299	8288	8175	6385	14727	18959	19447	865	360	425	14452	11969	10269	10049	10293	9001	7487	23323	21188	925	1107	1040	515	982	479	3240	2504	2739	6394	1577	1074	750	907	948	3335	4907	3282	2944	3448	3318	3547
Os03g0563300	12813	8452	9291	8320	7982	8689	17937	16196	16269	18497	14919	14198	3621	4391	4441	5699	2524	2775	7850	6073	5894	7165	6699	4617	2861	7241	7501	9529	7499	8112	3355	7973	2640	6321	3236	2665	5787	1903	3011	2983	2985	2958	2546	3899	2245	3095	2470	2181	2408
Os02g0250400	12253	3869	4645	3795	4920	5425	7759	7584	7272	9198	7953	5457	5622	6774	6666	9824	4018	4113	10779	9910	8181	8997	8327	7412	4792	12159	11342	12256	9378	9700	2626	8202	2135	7536	4663	3445	8838	3155	2705	2864	4994	3461	4062	4738	3159	3461	3447	4576	4149
Os09g0533900	11343	4938	5515	3492	5212	5809	9987	8605	9176	10047	9267	7407	6094	7943	8276	7277	2902	3275	10333	8306	6326	7675	6776	6468	4218	10771	10711	11792	10284	11693	3244	7711	2150	12687	6504	2845	8946	3539	3206	2616	3240	3797	3828	4508	2781	2964	3551	4164	3432
Os02g0287000	11936	8515	8185	3990	5759	6076	11157	10079	11259	11029	9957	10642	5707	6552	6841	4770	2011	2589	7122	7345	6038	7991	6224	6368	2540	5771	6809	8228	8522	10150	5234	8468	3641	7520	3302	2065	11390	5353	5373	3842	1660	5851	2949	3425	1964	3294	3138	2101	2605
Os08g0561700	18242	11278	12634	9108	12793	11728	26770	25294	25435	24405	16753	18831	2320	4119	3725	3737	1431	1709	9700	8317	9466	5857	4097	6036	2381	5322	5848	3462	2542	2831	2081	3376	1860	4638	2552	1723	2463	1140	1160	1579	1208	2056	2368	4242	2545	1509	1245	1061	2149
Os07g0500300	10133	5367	4184	937	1496	1742	4177	3659	4461	4704	4474	3169	8436	9434	9473	5874	2198	2420	9068	8515	5769	11252	8208	10620	5193	13570	14934	8104	9676	12196	1729	4384	1670	4773	2966	3758	3215	1232	1576	1069	943	1074	7560	7463	13489	3830	5220	3619	4025
Os06g0115800	4432	2029	2088	2125	2737	3103	4601	4118	3685	4261	4866	3732	6706	8991	9467	7045	2727	3177	12588	12971	10776	8927	7374	8918	4307	10803	11269	10864	11023	11050	3212	9220	3432	11095	4737	4702	9097	3606	3901	2852	3097	2884	3781	4657	3591	4754	3767	3697	3534
Os09g0551600	10470	7627	8136	1690	2535	2367	9390	9315	10620	9175	7552	9206	8462	9187	9730	1748	846	1205	7267	6421	5953	5771	4672	5245	4063	9948	10713	11010	10020	14995	3608	4947	1444	19131	8443	2699	5062	2445	2279	847	431	1565	4566	4919	2814	4269	4260	2807	1927
Os06g0601100	7113	2310	2707	3387	4796	5233	7471	7256	7205	7670	7779	5162	4283	5711	6122	7834	3469	3727	9242	10188	8403	7693	8350	7067	3242	8665	8468	12246	9448	10259	3797	11523	3789	12347	6085	3477	8887	3247	3318	3172	4375	3104	4380	5367	3860	3661	3641	3829	2821
Os08g0117300	15885	11502	12077	5253	8178	8841	15167	14456	15778	16101	13401	14226	4667	5367	5747	4687	1806	2376	5908	5493	4808	6915	6173	5009	1957	4447	5060	7188	7928	9684	5017	8176	3589	7747	3526	1768	7598	3399	3770	2799	1163	4181	2573	3287	1975	2853	2526	1963	2000
Os05g0189300	10626	3874	4788	5183	8167	9216	13718	12547	13207	17143	13226	8604	5885	9176	10520	6859	3045	3746	13449	9234	8416	8348	9371	7969	3099	7395	6605	11087	6864	6079	3842	9679	1527	11042	5606	951	9309	3871	4295	2630	2607	3258	3207	3321	1026	1789	2593	2546	2194
Os08g0198700	6605	3550	3141	0	0	0	5189	4496	4452	4263	5104	3753	7763	9505	9423	1	0	0	7838	8007	6629	7205	6698	7007	5386	13430	15524	13941	14730	16399	0	4	0	13177	6060	5725	112	28	42	4505	5073	5080	5257	6525	5138	6579	5073	4480	4911
Os03g0843500	4364	2258	2022	2200	2780	3099	5500	4805	4799	4834	5657	4419	5754	7451	7304	8266	2962	3983	10383	12763	9419	9494	9506	9246	4218	11068	12231	9347	9319	11315	2863	7791	3635	7359	3939	4211	6470	2228	2746	3189	3311	2976	3336	4040	4001	4359	3709	3478	3796
Os02g0750100	8396	5976	6754	7267	6717	6607	16585	17169	13526	14408	13194	13241	4070	4277	3901	4961	2055	2581	6851	5939	5318	6469	5997	4888	3041	6758	7446	8623	6977	7592	2393	7869	2617	5960	3109	2821	9670	2338	3554	3147	4868	3205	2593	4382	2468	3770	2467	2771	2352
Os02g0699600	15106	10662	11944	4825	8511	8212	15166	14985	17793	16242	12758	14370	4728	5214	5771	4440	1521	2248	5645	5807	4832	6813	5694	5394	1743	4120	4559	7073	7573	9417	4900	8565	3689	8914	3870	1816	8258	3829	4158	2949	1146	4804	2704	3214	1808	2988	2501	1959	1978
Os07g0694000	5613	2369	2263	2522	2523	3248	4907	4654	3547	5483	5831	3420	6171	9837	9139	10471	4085	3889	14405	13706	9206	9734	8835	7608	4041	12097	11897	9868	8487	10402	2210	9244	3733	7951	4520	5625	5995	1946	2445	3606	3213	2008	3308	4261	4184	3378	3866	4583	4042
Os01g0150000	12027	5041	6385	5058	7912	8028	13777	12310	14083	15605	13191	9479	4153	6294	6807	5175	2571	3269	8962	7453	7566	8097	8980	7075	3054	8109	7944	10316	7173	7694	3973	8352	2583	10237	4871	2138	7390	2954	3361	2751	1948	3236	3393	4098	1781	2700	2707	2533	2561
Os01g0816400	10301	5558	5536	4244	5326	5745	8894	7231	7369	8780	8730	6932	6739	8983	8460	8546	3394	3266	11079	9386	6769	9622	7769	6765	3627	10899	9921	8618	8329	10924	3670	7678	2723	9899	4615	3375	9029	3011	3320	3381	2096	3370	2869	3339	2332	2932	3216	3304	3084
Os06g0625400	8109	5275	5384	5289	5955	6383	10233	8823	9126	9743	9079	8216	6071	7740	7118	9010	3480	3818	10811	10210	8230	9282	8323	6895	3419	9563	8878	7710	6877	9208	3153	9001	4117	6830	3171	3270	6907	2187	2846	3288	3350	2723	2721	3211	2566	3098	2668	3213	3052
Os02g0735200	15512	5924	6382	4503	5556	6116	7449	7408	7591	9803	9437	6918	5289	6174	6343	7419	3633	3130	7431	6461	4485	7550	7115	4721	2662	7514	6900	12774	12177	13199	3699	8512	4156	9956	3955	4113	10417	3753	3956	3297	3283	2981	3272	4044	3427	3986	3510	3476	2793
Os02g0785800	10173	7219	7802	3941	6812	6775	11261	11173	12680	11917	9758	11340	5093	5420	5790	4964	1952	2538	6752	7105	6586	7719	6476	6386	2323	5379	6466	7912	8124	9547	4605	8328	3723	8144	3786	2531	8362	4065	4016	2635	1554	4021	2924	4020	2316	3580	2791	2329	2315
Os01g0231000	10701	4451	4592	4102	5836	6390	9079	8538	8652	10274	9923	7093	5328	6773	6945	9286	3716	4185	10018	9296	7070	9031	8894	6305	3254	8172	8205	8671	8202	9405	3246	8755	2970	10820	5497	4200	8363	3050	3417	3153	3246	3267	3143	3662	2722	3286	3293	3469	3294
Os03g0598800	14678	10483	11695	4906	7392	8023	13423	13048	14351	14310	12403	13313	4627	5621	5794	4376	1562	2219	5822	5639	4811	7270	5978	5292	1907	4179	4851	7658	7936	9841	5081	8227	3574	8109	3641	1891	8507	3896	3875	2782	948	4150	2460	3403	1741	3180	2656	1935	1965
Os06g0172600	12412	8478	9232	4411	8003	7815	14214	14420	16022	14877	11793	14325	4777	5150	5474	4484	1740	2411	5814	5641	5860	7236	6032	5363	2003	4407	5338	7632	7660	8979	5118	8356	3878	7952	3518	1778	7909	3159	3705	2556	1233	4053	2766	3410	2029	3395	2520	1862	1908
Os03g0141000	16400	11350	12023	5041	8516	9155	15751	14587	17410	16319	13951	15189	5162	5412	6043	4278	1663	2374	5938	5150	4371	6871	5504	4667	1769	4340	5075	7325	7578	9151	4955	7889	3152	7684	3821	1698	7442	3314	3818	2788	1061	4012	2468	3197	1811	2824	2426	1859	1870
Os02g0806600	9041	4199	4276	3520	3821	4291	6528	5878	5772	7300	7695	5579	6347	8065	8138	9064	3599	3803	10573	10021	7259	9211	7863	6457	3509	10592	10016	11045	9806	11918	3022	8816	3233	10248	4957	3658	9174	3206	3100	3208	3222	3105	3154	3898	3073	3201	3368	3779	3605
Os09g0491756	3571	1314	1273	718	652	840	1896	1497	1514	1569	2557	1343	7568	8247	8762	7120	2437	3519	7313	12243	9402	7984	8527	8296	4539	11750	14127	12922	13111	11560	1302	4594	2610	5206	2518	6919	5093	1730	2507	3137	3857	2474	4426	6466	6796	5101	4807	4676	2513
Os08g0549100	7392	4184	4032	3639	3719	4471	8141	7463	7399	7243	7427	6401	5154	5992	5465	7196	2877	3619	7738	8273	8084	8667	7392	6665	3438	8776	9420	9541	7934	8749	3651	10616	4605	8233	3509	3427	9826	2900	4056	3289	4741	3046	2909	3967	3204	3881	3075	3099	3229
Os10g0505700	7061	2776	2757	687	2218	1545	3897	4247	4645	5925	5601	3486	9575	10127	11662	5177	2020	2037	10105	9262	7666	7202	8589	7785	3701	12492	11819	7480	10752	6894	2334	5806	3435	3893	3507	3750	5523	2938	3673	1175	2005	1295	5166	5642	9076	3995	5052	3530	3999
Os07g0597000	15445	8384	9074	2523	3391	3988	11203	10440	12306	11317	10456	8770	6636	7320	7640	3730	1442	1579	6750	5975	5178	6696	5780	5039	3292	8169	8955	4357	4337	5695	2602	5065	2320	14848	5711	3508	13929	5927	6333	3811	4117	5313	3118	4018	2455	2871	2641	2288	2925
Os02g0792900	8455	3663	3849	3861	4119	4739	7339	7384	6739	7652	8328	5970	6039	7510	7250	8143	3240	3568	10160	9890	7903	8600	8126	7014	3489	8523	8513	9422	8754	9986	3050	9472	3921	8404	4019	4038	9029	3060	3199	3198	3713	2869	3345	4240	2983	3470	3180	3525	3006
Os03g0786400	7291	3824	4437	3684	5030	4646	11104	8607	10041	10120	8810	7727	3823	4089	4345	5408	2193	3087	6351	7561	6852	7199	6810	6280	3335	7899	9589	11273	8257	9296	4769	10883	3624	7381	5098	2085	9390	3978	3610	3524	3637	4199	4422	5417	2807	4375	3174	2706	3290
Os01g0238500	10369	5952	5820	3056	1542	2324	6422	5170	6408	3539	4142	3340	4795	3842	2878	5627	1711	2298	3645	3232	4269	3846	3149	3354	3784	8420	10219	13962	8924	7711	2111	6939	2482	6592	2529	5732	9564	2466	3596	3026	7214	3392	3168	6310	3656	4666	3464	4196	3330
Os04g0445200	5397	3408	3880	3008	3144	3245	7958	7611	7297	6532	6628	6789	4529	4521	4304	5957	2500	2948	6431	7447	6809	6980	5212	5440	3514	8134	9808	12483	10122	10095	2921	9254	3929	5710	2642	3443	8927	2951	4695	3280	4525	2405	3965	6193	4096	5898	3656	3581	2462
Os04g0404800	7372	3331	3126	3917	2352	3508	5083	5118	3816	4548	5705	4115	5890	6717	5281	8054	3345	3037	9269	8925	6806	8349	7145	5721	4663	13558	13863	10588	8611	9554	2454	9576	4004	5529	2998	4325	6943	1839	3348	4513	5377	2369	3223	4560	3369	4382	3612	4549	4622
Os01g0709500	9456	5300	4632	2574	3933	3971	8705	8128	8027	9560	9400	6661	8004	11366	12318	5243	2025	2585	11781	9532	7081	8848	8237	6245	4452	12039	11375	5861	5604	7505	2163	5484	2085	16059	6383	3424	7833	1810	2274	2235	1456	1865	2590	3744	2297	2886	3201	2463	2979
Os05g0222200	14013	5204	6387	4841	6661	7308	12057	11871	11358	15650	12965	8198	5027	7603	8592	6106	2593	3232	11921	8706	7575	9677	9882	7081	3392	9787	8096	7747	5012	6270	2535	7756	2148	10510	5498	3066	8282	3130	2768	2576	1795	2378	2814	3489	1932	2397	2750	2700	2741
Os05g0498700	6266	2829	2743	2987	3408	4024	6293	5105	5256	6261	7327	5184	6848	8752	8792	8503	3705	3959	11393	12396	9069	10164	10132	8258	3626	9920	9847	9047	8251	9846	3544	9513	3844	8634	4028	3428	7175	2768	2961	3154	3117	2880	3273	3808	3173	3829	3266	3251	3671
Os05g0235300	5175	3075	2966	3573	3896	4556	6789	5433	5190	6096	6962	5128	6116	8768	7694	11193	4168	4321	12309	12302	8678	11058	9485	7800	3441	10207	9558	9532	9293	11938	3270	8202	3370	6934	3330	3761	7307	2460	2697	3234	2446	2565	2908	3093	3015	3392	3172	3478	3164
Os04g0119400	5546	3854	3873	3510	3992	4532	8792	8262	7901	8879	9418	8766	8039	9581	9346	5714	2144	3334	11804	14312	10889	11172	13024	11236	3326	8130	8355	6961	6305	8580	3174	7663	2789	6603	3170	2393	5661	2408	2773	2951	2835	3279	2668	3332	2520	3099	2501	2156	2702
Os04g0418800	16379	7356	7429	2205	5989	5432	8611	8074	8284	9700	9380	7073	8894	9770	10838	5457	2315	2199	10602	8244	5265	12116	9019	8233	2244	6012	6181	5647	8699	7923	3081	5586	2127	13015	5414	3202	8105	2853	2646	3153	324	3611	2487	2791	2329	3166	2673	2678	2741
Os06g0716100	1199	964	575	1036	833	1180	3320	2927	2301	2828	4799	3194	6012	5945	4270	5480	2571	3008	6425	11998	9121	10218	11399	7692	3261	9010	12304	13653	13254	8252	1681	7104	3402	4834	1280	3714	3975	1659	2699	6621	2744	2172	2691	5707	4292	6551	4470	4873	2091
Os09g0553900	2911	1970	1718	2926	1671	2703	5934	5070	3775	4127	6162	4712	6883	8529	6725	8850	3267	3842	9625	13170	10122	10779	9139	9990	4200	11554	13829	7383	6575	7711	2295	11435	5109	5530	2565	5177	6222	1669	2403	4604	5548	2515	2330	3456	2871	3927	2953	3705	4820
Os12g0515800	415	349	171	730	590	588	983	657	559	667	1763	713	4494	5111	5838	10033	4715	3946	13635	12028	7650	11773	8083	7237	5551	12935	11963	4040	5505	4175	2893	10784	5023	10910	5081	5824	15065	6779	7887	4935	6230	2928	2756	5311	2435	3190	2676	2558	3695
Os04g0518100	14719	4864	4765	2104	2906	2747	4625	4743	4480	5930	5691	3615	5957	7280	6867	16347	4517	4199	12332	9662	7591	8684	6605	6597	4602	12410	14244	8116	8140	8300	2340	8420	1952	6961	4559	3758	5769	2353	2171	2452	2937	2463	3066	4409	4217	3409	3972	7288	5376
Os04g0493000	2342	1285	1233	1754	1399	1835	3645	2980	2859	3022	3629	2785	3526	3775	3287	7176	3003	3549	6441	8499	7014	6910	5489	5613	2739	6904	7294	11806	11004	11825	5328	17057	9625	8258	3527	3671	12984	3278	4755	4461	7464	3293	3748	5184	3922	4609	3505	3929	3411
Os03g0655400	6979	3363	2429	1126	1429	1895	2510	2031	2306	2281	2697	1825	4244	4918	3987	4837	1393	1741	4256	5576	5888	3887	3032	3144	2698	9373	10326	10124	6738	9042	4705	13629	6740	19611	8628	4088	12428	3335	2824	2135	8060	3174	4057	6774	5022	3936	4305	4504	4642
Os06g0130100	8802	6113	6391	4473	5766	6238	9866	8082	8659	9525	9731	8957	7590	9093	8608	4600	1582	2736	9103	7245	5053	7634	5607	6379	2705	6473	6810	7632	7485	10119	4794	8463	2837	11487	5017	2128	13707	4979	4620	2668	496	4093	2713	3192	1412	2769	2913	2258	2159
Os03g0791800	1522	856	823	1320	1513	1708	3015	2567	2103	2839	3246	2559	4769	6031	6080	9340	3427	4220	9322	13369	11297	8649	8476	9264	3434	8404	9321	9521	9494	9754	3554	12039	5436	10044	4715	4629	8412	3485	3964	4076	5100	4124	3631	4398	3570	4304	3212	2889	3426
Os04g0659300	687	58	21	341	150	215	210	111	138	999	2782	1145	17467	23364	30729	365	124	125	15326	7818	4067	14446	6479	6860	4205	8859	11382	15829	56956	8024	1910	2610	8491	2041	717	5528	93	215	901	1297	334	104	1172	981	1629	14517	5748	1051	295
Os06g0719600	10830	5783	6125	3375	4074	4619	9072	8194	8993	8918	8670	7203	7692	9477	9173	6705	2610	2876	10318	10744	7880	9651	8554	7258	3910	10539	10793	6585	5965	7771	3305	8866	3757	7924	3473	2712	912	343	331	2467	2465	2810	3357	4377	2871	3357	3154	3129	3253
Os03g0234350	11428	7606	7707	5189	6809	8384	10997	10439	11402	12087	12780	11109	4608	5930	6365	5723	2308	2878	6858	8135	5236	8863	6349	5262	2168	5256	5675	7657	8017	11110	4356	8721	3521	7310	3817	2815	6984	3369	3614	3605	1571	4106	2625	3505	2317	3171	2850	2563	2563
Os11g0425600	7124	3734	4123	2881	4411	4605	7937	7924	8223	8174	8095	7077	4886	6592	7442	6859	2794	3211	8213	9809	7856	9081	6905	7417	1823	7439	8586	8395	8192	9557	4161	10206	3580	9167	4017	2853	9041	3936	4125	3377	3006	3292	3128	4403	3258	4122	3274	2341	2666
Os04g0602100	8811	5505	5833	6629	5991	7024	14125	12367	12006	12059	11115	10410	4043	4441	4025	6013	2516	3023	7458	5942	5921	6967	6359	5340	3318	7869	8861	9608	7335	8011	2967	8481	2817	5644	2674	2630	5837	2004	3525	3371	5023	3071	2752	4019	2383	3026	2571	2541	2606
Os09g0392666	3623	2002	2070	1877	2604	2883	6224	6872	6276	6074	6608	5630	6545	6335	6463	4683	1742	2496	6893	8512	7381	8393	6666	7941	3028	6892	8562	10070	11478	12468	3708	8813	3815	8614	4054	2870	10023	3256	3954	3023	3396	3330	3517	4998	3295	4860	3464	3143	2690
Os11g0256900	79	74	30	1156	805	1456	4629	4126	3196	4112	6941	4526	11576	14773	14209	8254	4011	4933	18586	23489	17326	18757	22397	16428	2471	6879	7920	3493	5038	5748	1963	7518	4229	6403	2287	2362	4023	1448	2450	3306	3621	2165	1497	2063	1758	2602	1799	1802	3058
Os05g0589600	8995	6410	6497	4520	5662	5771	10444	9051	9496	10325	9906	9588	5144	6105	6140	5689	2112	2744	6929	7317	5401	7944	6863	5495	2301	6106	6134	8226	8185	10851	4327	8384	3414	9345	4171	3007	9242	4124	4224	2976	1837	4294	2779	3362	2340	3437	2910	2520	2478
Os03g0798600	14973	11375	11374	5398	8307	8275	14541	13664	14887	15713	12828	13545	4317	5301	5981	4467	1766	2311	6083	5658	4414	6775	5360	4905	1747	4534	4891	7148	7875	9302	4618	7852	3029	6973	3447	1704	7099	3236	3589	2746	1137	3871	2593	3051	1795	2754	2445	2001	1849
Os08g0559200	14280	9796	10569	4717	8326	8246	14025	13592	15877	14677	11627	13818	4303	4992	5307	4219	1724	2217	5306	5312	4677	6481	5386	4739	1933	4334	4855	7182	7558	9068	4766	7713	3580	7962	3587	1783	6833	3045	3732	2594	1141	3991	2489	3422	1790	2776	2576	1715	1989
Os09g0525900	8831	3776	3938	3216	5958	5863	9976	8045	9184	9691	8267	6172	5603	6654	6895	6603	2910	3367	9506	7009	7586	7095	6525	6532	3329	8869	8470	9801	7879	8602	3186	7911	2538	12376	5351	2557	15967	5780	3633	2269	4989	4322	3092	3730	2051	2512	2493	2581	2337
Os02g0817600	5330	3199	3304	2652	3313	3611	7662	6882	6702	7128	7469	6130	7025	8885	8427	6653	2580	3333	9547	10188	8506	8792	7624	7875	3266	8391	8678	7255	6980	9370	3632	9819	3800	9396	4379	2457	9633	3830	3396	2777	3830	3675	2779	3792	2405	2966	2806	3013	2876
Os07g0173200	5263	3095	2950	2668	3131	3435	6018	5071	4669	5467	5983	5384	5520	6886	6692	7780	2789	3389	9277	11130	7631	9053	6709	7602	3062	7505	8301	8671	7996	10471	3912	9708	3951	8292	4296	3365	9019	3464	3214	3115	3079	3714	3159	4306	3322	3927	3434	3376	3384
Os03g0122200	11155	7462	8511	7658	8502	8991	20981	18966	18633	21412	15919	16329	3101	4313	4704	4783	2128	2540	7343	5759	6189	7410	7316	5833	2631	6249	6588	6266	4951	5699	2862	5855	1911	5023	3078	1634	4111	1542	1998	2278	2291	2700	2151	3427	1542	2388	1926	1803	1797
Os02g0652600	10679	7300	8392	6961	8630	8164	18869	16968	16272	17633	15295	15088	3331	4311	4596	4915	2159	2554	7353	5932	6110	6875	7300	5916	2871	6694	7089	7037	5376	5601	3196	6324	1966	5334	3015	1840	4335	1959	2457	2313	2772	2814	2467	3536	1772	2848	2080	1690	1842
Os01g0558600	9091	3931	3780	3142	4204	4708	7084	6539	7055	7668	7676	5260	5962	7047	6916	6716	2891	3245	8936	8261	6937	7832	6921	6254	3086	8420	8577	9935	9294	9348	4107	8307	3361	9993	4481	2901	9456	4024	3833	2687	3405	3086	3611	4234	3010	3499	3048	2800	2677
Os03g0772300	3379	1880	1518	2214	2745	3053	6125	5595	4974	4770	5844	4429	6315	6988	6529	6782	2605	3713	9248	12247	9143	9750	9289	9668	3556	8174	10078	7471	7978	9482	2705	7386	3021	5897	3067	2906	9851	3305	4416	3070	4010	3402	3073	4062	3364	4037	3322	3106	3534
Os08g0412200	3606	2595	2586	2305	2970	3134	5394	4531	4591	4891	5245	4969	5353	6558	6575	6642	2606	3255	8801	11791	9909	8346	8477	8877	2977	7759	8836	10032	9803	10631	4607	9520	4449	7643	3514	3354	4120	1780	1741	3076	2640	3590	3512	4116	3102	3989	3199	2821	2724
Os02g0674800	7817	4439	4497	4586	6108	6948	10365	8797	8793	11781	10092	7434	5940	7912	8150	6570	2648	3631	11373	9115	7351	8669	7890	6517	2981	9199	7523	7898	7091	9567	3829	9160	2800	10404	5292	2658	10984	4128	3935	3000	1406	3618	2412	2453	1559	2370	2611	2294	2651
Os02g0522300	4933	2896	2463	1285	1660	1728	7985	7208	6672	6806	7752	6185	8698	11694	10212	1975	763	934	12518	15230	11112	13300	13821	13719	6019	16573	18710	2568	2562	2509	871	2279	917	2470	1813	1851	2213	923	1165	1047	866	905	3318	4741	2581	3561	2808	2863	3424
Os09g0279500	9926	6393	7491	5672	8281	7754	17058	15330	15562	17257	12870	13234	3323	4503	4848	4668	1975	2414	7415	6699	6353	6999	6815	6085	3254	7808	8076	6226	5359	6158	3275	6422	2565	6552	3640	2540	4274	1849	2376	2033	2172	2670	2726	3963	2033	2992	2348	1843	2068
Os03g0383800	5256	3139	2926	2574	3470	3851	6603	5854	5740	5733	6297	5181	5335	6814	7193	7887	2942	3723	9293	11261	8193	8645	8297	7885	3388	8752	9045	8544	8839	10938	3104	7890	3386	7255	3450	3378	8323	2888	3330	3110	2666	3252	3200	3692	2984	3589	3133	2999	3135
Os01g0866200	11967	9251	10047	5557	7843	8364	13466	14130	14167	16376	13361	16154	6507	7341	8538	4607	1747	2599	6619	5505	3715	7266	5362	5498	1391	3424	4114	4807	7361	10161	6584	8399	2644	8747	3834	1213	12114	5596	5645	2794	265	5365	2691	2406	886	2386	2283	829	1186
Os05g0310500	12742	4473	4174	3649	3999	4924	6583	5959	6005	6235	7349	5061	6591	8020	7547	7823	3339	3044	9443	9452	7006	8295	7639	5669	3213	9244	9156	7143	7683	8617	3510	9665	4504	8396	3302	3858	6274	2429	3076	3468	3579	2826	3114	3657	3255	2964	2992	3053	3350
Os03g0268300	4090	2278	2050	3377	3973	4344	6232	5021	4993	5799	6812	5240	5476	7165	7051	9881	4080	4487	11619	12254	9874	8620	8821	8103	3282	7930	8171	9013	8368	8723	4190	10327	4046	8060	3956	3457	8775	3677	3830	3334	3201	3030	3084	3165	2399	3097	3049	2688	2983
Os03g0343500	16321	11281	11084	4758	9072	9588	14702	14071	17457	15978	13783	14338	4452	5256	5763	4418	1729	2227	5640	5024	4372	6557	5305	4496	1708	4195	4900	6114	6573	8642	5163	7855	3283	7236	3409	1666	6793	3237	3525	2692	1090	3904	2181	2840	1574	2463	2222	1589	1791
Os08g0525600	13252	8923	8342	5581	5971	6516	9189	7991	9466	10507	10910	10084	8007	9133	8715	7418	3003	3491	8661	7833	5259	9441	8035	6485	2497	6695	6633	9836	9158	7861	2883	4812	1727	5232	2350	3818	6853	3191	4361	3477	1277	3177	2730	3128	2375	2814	2825	2316	1405
Os04g0628100	7603	3220	3551	2146	2065	2527	4040	3796	3732	5786	5681	3605	5971	8511	7594	6866	2691	3179	10658	9374	7789	8776	6793	7515	3601	12076	9017	9688	7849	8599	3006	7396	3132	12794	5888	5911	15272	3608	2570	2483	6287	3280	3244	4228	3232	2972	3161	3212	3143
Os01g0151200	8849	5510	5619	5903	6322	6782	13205	11393	11445	12235	10212	10011	3671	4437	4344	6758	2861	3006	7884	6715	6837	7497	6720	5822	3191	8281	8280	7555	6271	7088	2992	8965	3688	6451	2880	2773	6354	2155	3168	3150	3124	2458	2684	3558	2447	3133	2602	2561	2712
Os12g0566300	13026	5584	5321	4262	6254	6825	10668	9855	10914	13401	11808	7602	5801	7766	7604	6597	2911	3317	10299	8466	6701	9287	8525	7174	2878	8241	7639	9503	7887	8057	3820	7281	2143	7930	3918	2466	7238	3293	3781	2702	1850	2763	3294	3393	1831	2331	2433	2314	1893
Os02g0609400	4623	2761	2543	579	755	931	4226	3690	3537	3882	4713	3293	7737	9394	9080	2037	875	922	8309	8541	7196	6969	6466	6251	4893	11972	12828	12060	12928	12673	755	2686	978	11999	5506	4675	10551	4793	5349	2497	3329	3180	4793	5804	4135	5118	4233	3749	3610
Os08g0187500	10224	4183	4777	3851	4563	5234	7339	6905	7052	9401	7670	5488	5304	7395	7516	7276	3335	3578	10339	9091	5828	8041	8103	5564	2776	9054	8154	9334	8014	10755	2930	9780	3488	9607	5359	3941	7549	2976	3712	4510	3771	3817	3433	3246	2724	2455	3147	4025	3738
Os03g0708500	8785	5531	6414	5937	7559	6720	16785	15210	15294	15703	11665	13068	3495	3804	3851	4854	2275	2610	5883	5275	6110	6217	5263	4360	2576	6085	7214	6358	5680	5846	3247	8822	3344	5602	2603	2132	6027	1876	3538	2667	3804	2606	2407	4026	2333	3262	2355	2051	2238
Os04g0555300	1732	1215	909	780	452	682	2744	2336	2103	2268	3503	2564	9041	10183	10453	4470	1727	2029	10575	14629	11015	9680	12923	11093	5500	15138	14742	9089	9354	11012	1055	4524	2149	8931	3903	4714	3524	970	615	4247	7026	3322	3701	3926	3160	5157	3313	3379	4551
Os02g0767500	14521	9424	9426	5218	7270	7558	11912	11091	14075	12360	11262	11135	4848	5220	5459	5872	2362	2958	6188	5539	4512	7464	5897	5133	2096	5117	5181	7118	7038	9606	5063	8591	3773	8651	3795	1987	9430	3524	3593	2961	2610	4383	2145	2707	1698	2601	2270	1804	2061
Os06g0102100	20437	4024	4657	3006	3466	5003	7023	7114	6131	8753	7168	3331	5714	5812	6050	8683	3719	3398	8545	8071	5793	7812	7349	7435	4017	10692	10827	13054	9604	9479	1399	7008	1609	4614	4202	3479	3210	1129	1610	3284	4849	2048	4876	4560	3261	2948	4396	6011	4215
Os01g0120800	11001	7933	7917	4636	5367	6017	9776	8361	8892	9327	8941	9165	5921	7582	7346	6062	2335	2685	8242	7622	5570	8043	6511	5586	2621	6718	6773	8491	8296	11123	3724	7261	3072	7045	3434	2508	7369	3020	3268	2715	1345	3588	2586	3119	2112	3066	2889	2650	2508
Os02g0814200	10821	4891	6345	3911	4857	5091	9738	10183	9455	13856	11066	8093	3631	6690	7281	4862	2319	3372	10024	9029	6999	7652	8365	6232	3016	6925	7441	11880	8866	8712	3344	8034	1438	11171	6743	2621	9973	3769	3310	2097	1887	3010	4092	4148	1648	2057	2940	2552	1577
Os01g0839500	11779	7957	7741	5587	7308	7649	11838	10918	11761	12874	11265	12668	5834	6413	6816	6082	2296	3117	6565	5814	4540	6571	5101	5127	2075	5469	5447	6837	7598	9462	5555	8274	2524	7571	3604	1649	9615	4206	4606	3025	2018	4759	2892	2964	1576	2567	2381	1526	1836
Os03g0125300	3735	2557	2462	2858	3663	3691	6257	5139	5275	5292	5355	5706	4916	5624	5996	6548	2598	3151	8664	9592	8288	8139	7291	7762	3038	7196	7564	9515	10337	11017	4428	8782	4155	7035	3267	3007	7851	3317	4012	2695	2612	3532	3074	3766	3049	3709	3153	2866	2881
Os05g0401100	7684	5070	5761	5856	5784	5938	13010	12135	11427	11482	11155	10643	3647	4024	3603	5303	2132	2585	6085	5136	5452	6269	5613	4424	2983	6896	7651	9473	7559	7442	2595	8285	2941	4947	2491	2759	6354	1728	3335	3225	4199	2597	2674	4661	2781	3897	2649	2738	2300
Os01g0817700	11774	7150	6148	4594	5422	6251	8504	7393	9177	8359	8665	7168	5705	6528	6466	7013	2609	3040	7885	6818	4820	7843	6400	5277	2737	7842	7266	8856	8564	11052	4007	8353	3677	9173	4022	3935	7171	2915	3529	3109	2882	3329	2956	3067	2448	2818	3014	2898	2868
Os03g0710800	9736	5547	6202	3119	6032	6330	11671	10741	13972	11398	8689	8192	5421	5354	5370	4606	1925	2324	5471	5573	5563	5946	5463	5300	2157	5002	5302	7830	7890	9022	4745	8074	4039	10628	3583	1991	10412	4388	4666	2277	1995	3604	2720	3457	2138	3258	2560	2028	1962
Os10g0516500	7428	4102	4476	3222	5051	4770	9388	8025	8510	9990	8451	7253	5663	7358	7807	5215	2029	2801	8865	8051	7642	7657	6887	6885	3445	8422	8469	7235	6495	8180	3409	7617	2874	11088	5201	2298	8911	3330	2816	2295	2283	2923	2518	3209	2236	3062	2327	2069	2323
Os03g0431100	9444	4460	5138	4335	6320	6890	11312	11332	12773	13543	12068	9937	4747	5704	6176	5661	2553	2818	8304	7164	5867	7784	7002	5934	2906	6804	7284	7415	6538	8546	3861	9496	3486	9262	4480	2005	8023	3251	3701	3314	3231	3157	2889	3377	1802	2842	2459	2258	2466
Os02g0139700	5784	3456	3121	3263	3724	4293	5887	4792	5393	6072	6816	5280	7640	9036	7981	8582	3381	3953	11216	11091	7910	9202	7798	6842	2740	8648	8286	7747	7563	8659	3568	8246	3625	6860	3110	3658	9218	3449	3762	4278	4155	3627	2453	2854	2524	2968	2688	2988	3549
Os07g0570700	9526	5803	6155	5133	6515	6696	16752	14042	14201	15055	11847	11793	4287	5367	5408	4707	1996	2525	7739	6462	6611	7205	6647	5801	3506	8144	8780	6392	5380	5854	2761	6398	2438	5212	2713	2037	4622	1751	2525	1991	2781	2329	2734	3742	2083	2864	2248	2011	2065
Os05g0409300	4976	2033	2056	2441	3170	3897	5527	4718	4811	5259	6286	4156	5589	7056	6892	7854	3000	3583	9358	10231	8517	8202	7481	7338	3343	7603	8181	8554	8357	9380	3577	10011	4274	9047	4086	3760	7930	3220	3307	3148	3823	2790	3022	3809	3334	3390	3082	3118	3233
Os03g0772800	11706	6242	6541	4381	6079	6472	10694	10668	10946	12483	10944	9390	4817	5548	6021	5765	2547	2931	7208	7166	5948	7954	7239	5629	2245	5968	5913	7548	7401	8480	3796	7945	2913	7788	3889	2361	7999	3434	3738	2815	2541	3301	2838	3370	2115	2892	2457	2216	2125
Os05g0449500	4209	2122	1904	2774	3003	3527	4654	4108	3867	4802	5827	4101	5474	7227	7121	8086	3335	3646	9947	11245	7548	8826	8354	6959	2737	7162	7947	9153	8612	10701	3349	9719	4743	8878	4332	3922	7874	3153	3410	3202	3861	3405	2651	3174	2994	3519	2830	2744	3099
Os07g0555200	9646	5897	5637	4225	4854	5528	8762	7172	7544	8573	8148	7032	5956	7676	7239	8466	2944	3030	9057	8357	5796	8560	6542	5358	3164	8943	8334	7827	7451	10018	3127	7751	2803	8189	3603	3423	6853	2549	3137	3485	2136	3479	2496	2682	2433	2611	2929	2978	3274
Os04g0660400	10101	5633	5503	3715	5188	5521	7931	7329	7940	7994	7721	6736	5531	6706	6570	6198	2624	3033	7230	7027	5355	7399	6077	4965	2586	6981	7549	8497	8529	10228	4535	8113	3048	9121	4130	2655	9073	3742	3678	2671	2337	3787	3057	3529	2409	2960	3256	2764	2947
Os04g0623300	7365	2361	2238	3285	3658	4353	4950	4036	3851	3998	4672	2895	4292	5232	4438	14250	5521	5707	7702	9148	6536	8497	7360	6110	2347	6880	6604	9502	7099	8531	3589	10190	4915	4444	2207	2347	6671	2228	2863	2257	4256	2058	2998	3630	3767	3842	3631	4327	2820
Os02g0655300	6616	4684	5202	3318	4799	4721	9471	8760	8605	9264	8156	7913	4440	5460	5877	5345	2120	2623	7221	8523	7039	7804	7136	6233	2854	6491	7170	8484	8032	9349	3142	7447	3249	6931	3439	3217	6725	2690	3289	3022	2923	3460	2898	3944	3026	3849	2823	2579	2453
Os02g0827300	5489	3673	3652	2891	3488	3753	6473	5913	6020	6856	6800	5861	5485	6706	6728	6099	2289	2936	8622	9596	7126	7823	7012	6427	3153	8096	8877	8243	8239	9459	3699	8790	3917	8436	3467	3087	8119	3347	3449	2922	2378	3164	2791	3590	2755	3559	3067	2802	3032
Os03g0274300	4775	2070	2023	2662	2924	3255	4727	3955	4019	5214	4979	3446	3856	5332	5598	8998	3598	3736	11457	9016	7983	6851	6284	5191	3822	12910	10819	11904	11520	11373	2510	7430	2677	7566	3688	4443	10117	3043	2838	4399	3346	2516	2872	3344	2714	3375	3574	3873	3208
Os12g0115300	9911	3282	3404	2084	2461	2727	2938	3336	3662	3194	3324	2023	4765	4211	4374	7243	3083	2633	4838	6150	4466	6790	4671	4039	3741	9383	11382	14002	12068	15435	3207	8012	3899	9596	3638	4904	2409	940	1127	939	3131	1614	6311	6461	7463	5664	5570	5203	2897
Os04g0119500	4031	2218	2094	2526	2266	2747	5080	4481	4093	4883	4831	3948	4932	5909	5432	6714	2645	3200	9632	8709	9293	7165	6225	6667	4846	14608	10626	7908	7774	8798	2838	9134	4780	6119	3155	3766	10362	2363	2592	3173	4497	2300	2581	3812	3053	3579	3050	3265	3453
Os02g0653000	10198	6560	7476	3208	7628	7088	14128	13869	17470	17183	11460	12436	7162	6371	7170	2967	1046	1822	6594	5042	5457	6027	6010	5806	2718	4793	5880	5782	5693	6945	3038	5425	1525	15125	5751	896	11152	4315	3787	1025	301	2077	2784	2809	842	2095	1919	1274	945
Os10g0567400	4440	2787	2827	4013	2882	3496	5881	5865	5506	5679	6985	5526	3841	4479	4263	7285	2721	3258	8101	8709	7341	7895	7895	6811	3239	8700	9534	10392	8391	8508	2317	7524	3202	6162	2645	3903	7260	1918	3042	3569	4911	2557	2773	4472	3487	3991	3062	3594	3739
Os08g0162600	6907	3721	4161	4796	4011	4727	9535	8882	8186	7498	7648	7377	4248	4543	3781	7261	3123	3369	5954	5045	5001	7368	5602	4840	2681	7068	7886	9231	7787	8566	3157	10878	3846	6744	2585	3117	10192	3051	4910	3467	5506	2704	2475	3817	2528	3532	2897	3051	2562
Os01g0281400	8308	5156	4722	3761	4934	5063	8091	6529	7047	8492	8247	6328	5466	6827	6895	7225	2746	3233	9110	8794	5800	7692	6495	5883	3004	8187	7426	9187	8575	11095	3627	8586	3321	9024	4484	3194	8280	2930	3439	3127	2171	3245	2906	3185	2564	2923	3015	3167	3016
Os01g0803200	3086	1286	1167	1241	920	1434	2281	2312	2262	2200	3304	2207	7410	8652	7877	5836	2485	2588	9093	10225	9611	9151	9489	7777	2602	8036	7431	10335	11649	9255	3270	8109	5093	7858	3223	4546	4161	1644	2423	2644	4084	2205	3058	4001	3917	4396	3760	5230	2753
Os06g0708700	4963	2124	1681	2806	2917	4281	4462	4001	3006	4213	4912	3151	7838	10439	9322	9710	3565	3866	13624	13581	9561	10356	9575	8905	3817	10106	11302	6914	6895	8923	2180	8788	3245	5411	2999	2298	4734	1870	1993	3255	4897	2692	2883	3135	2711	2869	2719	3163	3409
Os01g0131300	4760	2229	2327	1907	2515	2662	5040	4604	4930	5805	5102	5018	4728	5232	5293	6705	2593	3169	6462	9121	8356	6576	6984	5659	2908	7229	7588	8888	7886	8427	3543	9078	3902	8128	3862	3999	8890	3055	3612	3160	4198	2854	4454	4754	4062	4154	3761	3537	2694
Os04g0559700	6134	3057	3505	3356	6480	6842	10086	8767	9826	10633	8330	6928	5186	5796	5880	5311	2074	2973	6493	6689	7090	6529	6502	5702	2424	5381	6256	9931	8210	7541	3103	6458	2396	8800	3784	2311	8723	3700	3599	2576	2558	3439	2982	3662	2553	3177	2401	1999	1668
Os06g0644100	3959	2335	2252	1965	2946	3168	5094	4295	4881	4642	4976	4363	5554	6466	6590	5651	2040	2765	7971	8600	7550	7059	6421	6721	3374	8638	9797	8800	9010	9086	4246	8758	3798	9231	3572	3303	8513	3892	4209	2647	2634	3212	3360	4041	2969	3848	3171	2812	2983
Os09g0520700	7198	5127	5278	2838	3602	3701	6822	5885	5766	6752	6380	6097	5395	7120	6749	4969	1794	2292	9126	9801	6826	8059	7102	6739	2953	7529	7788	10378	10116	12463	3353	7323	3467	8098	4173	3862	5600	2329	2370	2254	1472	2689	2968	3396	2892	3682	3325	3061	2954
Os06g0167000	5749	4113	4267	3024	3527	3914	7132	6019	6151	6384	6490	5880	5508	6545	6325	6538	2286	2708	8008	9148	6965	7982	6783	6281	3014	7934	8151	7445	7465	9819	3611	8213	3779	8019	3806	3016	8237	3171	3138	3063	2430	3390	2729	3555	2720	3006	2742	2670	3012
Os03g0311300	4657	2949	2793	4037	3468	4111	7750	7056	6846	6464	6588	5821	4354	4837	3975	7883	2870	3470	7360	7810	6776	7434	6960	6063	3221	9117	9590	8273	6881	7214	2922	8450	3342	6150	2587	3834	9746	2671	3957	3244	4812	2582	2685	3533	2525	3043	2769	3190	2709
Os02g0611800	9316	3293	3909	2703	3248	3574	5530	6158	5215	7920	7003	4543	5239	5853	5573	9409	4338	4334	11962	11157	8169	9521	9310	7754	3848	10884	10849	9883	8918	10001	2425	8173	2679	4380	3046	2779	6415	2633	2207	2922	3191	2542	2927	3291	2766	3456	2851	3844	2811
Os05g0556400	13086	5348	6471	3740	6031	6664	11473	10299	11429	11790	9610	8087	4780	5873	6589	6269	2882	3355	8348	6287	5874	6853	5528	5515	3041	7911	8488	8341	6965	7383	3996	8411	1999	10411	5222	1851	8802	3383	3107	2264	2564	3382	3270	4282	1854	2606	2773	2534	2709
Os02g0709400	6213	3617	3529	3268	3718	4348	6667	5340	5522	6080	6740	5265	6538	8729	7882	8905	3170	3269	9765	9862	7309	9725	8098	6560	3381	9568	8903	7759	7568	10464	2932	7627	3223	8154	3773	3443	7638	2598	3115	3210	2128	2978	2499	2864	2461	2620	2667	2881	3394
Os01g0719100	2006	1239	858	714	985	1527	4457	3477	3166	2766	4398	2957	9087	10326	9715	5462	2053	2838	8992	12833	9707	10219	11488	11953	2910	7543	9410	7929	7829	8443	2629	6002	3374	7649	3093	2726	6231	1461	1816	1813	3805	2111	2873	3729	3679	3288	2355	1984	2062
Os02g0600200	5908	4027	4050	5160	6497	5859	13525	11474	11817	12015	9995	10532	4010	4277	4236	5523	2287	2840	7043	7166	7353	7092	6574	6751	2753	6858	7510	6188	5561	5415	3443	8728	3267	5704	2719	2098	5989	2113	2992	2656	3855	2768	2473	3760	2180	3064	2054	1931	2382
Os01g0799500	7109	4180	4229	2635	4096	4205	8715	7095	7675	11147	8325	6179	5815	9240	8771	4799	1758	2789	13200	9331	8571	7311	6769	7001	2828	9130	8434	6670	5159	5928	3362	6189	1788	11761	6413	1884	11097	4528	3028	1882	1999	3049	2242	2802	932	2454	2320	2096	1979
Os01g0290000	7485	2788	2581	2041	2102	2445	3926	3810	3640	3876	4096	2760	4778	6211	6262	7185	2777	2729	8502	8561	6596	6574	5198	5234	4378	11764	12568	9134	8013	8884	2746	9455	3909	6839	3475	3857	5228	2283	2558	2898	3613	2474	4286	4862	4166	3736	3776	4132	3607
Os01g0642200	4760	3267	3459	3412	1991	2408	4442	4913	5770	3923	7253	7526	6099	7414	7007	10831	4671	4570	11354	17265	10663	12449	12965	9266	2870	6944	8773	3285	3411	3385	1595	6361	2483	7191	3410	2501	5496	3578	2530	2376	3702	2386	2681	3890	2828	3583	2132	1912	3523
Os01g0140100	10533	6470	7135	3036	5278	4732	12428	11590	11652	13306	11879	10896	7024	8372	9337	3553	1509	1946	7728	6837	5295	6665	6764	6149	2845	6867	6197	6076	5092	6822	3423	7246	1987	13629	6692	2056	8102	2650	2796	1746	945	2426	2773	3407	1543	2726	2580	2173	1683
Os07g0109500	12535	8941	9500	4964	6705	6802	11997	11836	12130	13511	12222	12081	4076	5105	5224	4807	1944	2406	6164	6427	4678	7014	6097	4900	1678	4826	4919	6683	7139	8964	4199	9000	3762	6728	3522	1968	5525	2601	3084	2905	1728	3657	2235	3028	1928	2824	2273	1920	2255
Os05g0426200	8755	4353	4081	3702	3963	4595	6981	5805	5474	6806	7604	5192	7156	7809	7493	7717	3033	3234	10029	8608	7611	8601	7345	5954	3586	10978	8070	7367	7903	9292	2578	7607	3279	7209	3669	2776	9248	2473	2817	2980	3099	2907	2466	2735	2241	2890	2628	2837	2563
Os03g0337600	10424	6371	6875	5983	7765	8222	15858	13368	14984	16103	12739	12436	3090	3624	4054	4853	2228	2376	6729	5027	5156	5899	5615	4703	2811	6792	7239	7694	6177	6661	3460	7399	2915	5228	2607	2216	4613	1853	3047	2638	2974	2546	2545	3323	1984	2676	2013	1817	2275
Os07g0673500	4794	2794	2823	2672	3631	3831	6457	6054	5980	6090	6320	5273	5067	5984	5876	5927	2550	3219	8210	9471	7720	8067	7540	7688	2879	7706	8741	8211	7807	9546	3635	7997	3307	7461	3272	2713	7732	2885	3130	2621	2514	2966	2965	3639	2791	3493	3131	2766	2875
Os05g0419200	4543	2758	2360	3763	3098	4038	6936	5498	6004	6154	6485	5550	4903	5715	5055	7053	2475	3044	7346	7548	6684	7945	7020	6939	2716	7909	8650	9856	7555	9068	3478	10020	4145	9047	3492	2489	9325	2981	3335	3306	5187	3446	2228	3333	2507	2889	2492	2701	3882
Os07g0512200	8722	3273	3128	3056	3811	4594	5783	5506	5626	6607	6946	4538	6138	6955	7134	7664	3315	3612	9059	8783	7134	7493	7446	5931	3153	8442	8770	9352	9074	8722	2775	7663	3008	8585	3784	3335	7153	2873	3227	2554	3475	2414	3177	3892	3513	3102	3058	2875	2579
Os04g0507500	6318	4261	4119	3639	4762	5084	8054	6423	6728	7698	7993	6416	5155	7633	7978	7821	2984	3203	11639	9690	6960	9006	7212	6612	3222	8814	8168	8189	7708	9536	3388	6941	2056	7743	4160	2589	8562	2795	2995	2684	1755	2832	2539	3088	2504	2507	2698	2748	2733
Os10g0465800	13446	9914	11132	4342	6490	6681	13051	12960	14848	13557	11227	12255	5052	5219	5646	3810	1271	1877	5575	5265	4260	6621	5943	4904	1863	3939	4528	5889	6682	8425	3963	6736	3004	6582	3014	1544	6685	2918	2899	2439	1122	3732	2140	2978	1656	2604	2199	1740	1777
Os03g0237000	8484	4949	5124	3842	4943	5445	8514	7404	7903	8106	7822	6734	4620	5776	5819	6235	2622	2882	7898	6928	5471	6701	5783	5187	2859	7583	6749	8889	8436	10587	3778	8790	3451	10432	4558	3040	9693	3493	3569	2904	2180	3167	2774	3359	2166	2703	2705	2850	2649
Os10g0539500	8893	5617	5917	2948	3402	3893	6943	7497	8048	8731	7858	7844	6034	6676	7099	6406	2493	3052	5854	6813	5578	7148	5565	5471	2700	6542	8229	8072	8519	10426	4184	7451	2838	9409	4285	2199	7513	4299	3263	2129	3534	3766	3021	3495	1914	2854	2471	2024	1824
Os12g0479400	5445	3451	3491	3211	4250	4427	6403	5842	5981	6318	6467	5829	5632	6904	6737	6734	2628	3190	7976	8623	6054	7286	5620	5522	2721	7203	7299	9721	9701	11931	4132	8486	3810	8859	3865	2992	8030	3012	3182	2402	1391	2861	3212	3547	2767	3488	3677	3125	2554
Os10g0564300	12849	9381	10225	4048	6853	7005	12228	12044	13144	13165	11327	11903	4322	4838	5406	3897	1475	1922	4993	5193	4393	6351	5379	4238	1785	3870	4572	6423	7096	8658	4628	7333	3212	7235	3405	1873	7657	3539	3861	2779	1197	4047	2202	3136	1755	2677	2152	1648	1885
Os01g0124200	5500	2290	2381	1191	2058	2296	2537	2330	2242	2284	2379	1780	5362	3767	4177	6774	2800	2396	3898	6317	4905	8729	5663	6900	1860	4706	5673	13745	16258	12940	3543	6160	5680	5884	1450	3097	1752	862	1203	3576	3568	2051	3488	4345	5352	6676	5320	4208	2414
Os01g0201600	10463	8436	9734	3565	5663	5683	11159	11006	11954	15204	12773	14716	7987	9227	9574	2594	1032	1984	8421	6332	4843	6899	6638	6218	2142	3830	5109	3748	4477	6766	3647	6596	2050	8048	3507	1162	10472	4428	4040	2045	2	3182	2078	2293	734	1974	1851	1065	993
Os12g0561900	9871	4013	4118	1326	2352	2642	6664	6925	6088	8060	9601	5531	7813	10571	12764	2421	968	733	13882	8376	5951	8845	7558	7154	2514	6573	5121	11700	14835	19978	566	3426	745	18387	11506	6094	2469	773	1172	671	47	207	3510	2905	3065	4306	3503	2460	883
Os01g0266800	573	474	392	577	797	1164	1552	1041	939	1016	1506	1005	9106	13052	13858	8625	2642	3145	11630	22596	16303	13240	13197	17040	3744	10113	12919	2650	5594	8614	1926	6373	2734	6407	2619	2505	2741	721	932	1907	3955	2372	1575	1503	2733	2289	1685	1809	1717
Os07g0616600	13623	10174	10452	5753	8060	8929	14539	13223	15257	15413	11885	13390	3426	4390	4581	4187	1745	2238	5320	4863	4355	6070	5274	4673	1471	3648	3919	6724	6566	8904	4685	7689	3137	6365	2997	1408	6337	3074	3106	2357	890	3775	2009	2580	1314	2374	2026	1498	1649
Os01g0710000	8747	6353	6061	4208	5675	6069	9063	7937	9475	9571	8933	9205	5574	6550	6510	5317	2105	2689	7062	6701	5170	6985	5201	5006	2151	5425	5597	7199	8168	10248	4953	8051	3325	8307	3481	2098	10138	4326	4763	2696	1364	4084	2599	2935	1750	2715	2664	2064	2109
Os08g0160500	8854	3762	4243	3684	6147	5939	10120	8590	8703	10963	8799	6459	4458	5867	6240	7895	2858	3204	9538	7207	6714	7412	6338	6042	2506	7637	7016	7823	6316	7423	2630	6411	1790	8501	4976	2416	9790	3848	2889	2432	3228	3433	2361	3009	1967	2227	2265	2614	2748
Os05g0438700	9851	8005	8309	4776	6162	6581	10882	11126	11288	12389	10599	12346	6401	6612	7816	3810	1509	2520	5680	5348	3462	6559	4326	5127	1284	3124	3912	6479	8537	12326	6317	8412	2318	8607	4126	1164	13958	6697	6849	2442	14	5046	2704	2184	988	2462	2580	956	1146
Os05g0429400	8663	3730	3474	2939	3804	4697	6312	5541	5721	7230	8295	5145	8367	11272	10662	7311	3034	3022	13775	12019	7229	11051	9699	7744	3303	8377	8696	5916	6118	7579	2258	7518	2344	8278	4118	3009	7015	2772	2745	2816	1714	2356	2526	2503	1867	2450	2492	2472	2499
Os05g0217800	78900	30982	31179	583	935	1632	4734	4257	8705	4601	3099	3095	6840	3323	4669	11395	2824	2445	2129	3338	3872	2033	1663	779	934	1804	3832	3116	3520	3476	1530	4667	3941	10596	3458	1877	845	264	384	708	237	414	1811	1783	2646	1329	1614	747	746
Os01g0559750	10622	4435	4835	3808	4975	4935	6954	6280	7291	9895	8242	5493	6131	6893	6765	5927	2343	3022	8031	5552	4810	7185	5177	5389	2719	6367	7480	11022	8667	8861	2948	5624	1955	9825	4374	2515	13391	4978	4649	2467	3313	3376	3265	3957	1903	2574	2358	2412	2363
Os01g0357900	9363	4467	5286	2971	4643	4904	9790	8646	9767	14136	9475	7988	6101	7627	8586	4913	1823	2530	10500	7079	7146	8015	6673	6692	2950	7627	6241	7197	6479	6974	3284	6229	1876	11495	5296	1799	12239	4719	3749	2227	1690	2888	2904	3110	1231	2380	2267	1641	2263
Os09g0433800	12433	5366	4225	2213	3376	3260	5324	5134	4971	5357	6657	3890	8292	9755	10337	7013	2954	2954	8166	7030	6175	7220	5363	3781	3095	7983	9733	14069	14613	14783	1398	5180	2638	6469	3438	2720	4607	1612	2831	2322	3640	1925	5266	5517	5702	5078	3481	3288	2160
Os01g0328700	10924	6478	6813	6542	5743	6545	12782	11661	11825	10803	10364	10156	4632	5037	4384	5803	2501	2872	6152	5517	4871	6796	5187	4628	2692	6726	6961	7521	5964	7449	3102	8454	2855	6359	2938	2374	7060	2696	3637	2732	3654	2989	2119	3135	1897	2449	2321	2183	2463
Os03g0355600	6792	4251	3750	3547	4533	4942	6935	5820	6497	7323	7111	6173	4662	6014	6385	8159	3255	3575	9206	8409	5967	7742	6822	6254	2413	7049	6523	8026	8053	10163	4056	9090	3623	8708	4101	3163	8641	3149	3556	3267	2249	3238	2673	2924	2247	2785	2830	2618	2779
novel.317	5760	3018	2144	3188	1293	2019	4450	4458	3000	5815	7865	4135	9765	12950	9749	10109	3815	3796	14153	17833	9940	14699	15222	10683	4048	12958	12684	5134	4022	4971	1146	6243	2837	2626	2015	5814	4149	839	1220	2934	2112	863	2189	2357	2368	2492	2599	4556	3121
Os10g0346600	7459	4569	4513	3227	4287	4458	7083	6037	6568	6852	7086	6102	5480	7207	6832	7467	2776	3282	8734	8919	6714	7846	7014	6304	2970	7863	7638	7670	7441	8873	3125	7716	3296	7526	3256	3042	7017	2502	2812	2865	2383	2815	2574	3237	2682	2960	2818	2769	2797
Os03g0803000	4899	2701	2291	2208	2871	3291	4931	4053	4339	4992	5779	4296	5880	7536	7539	6783	2824	3100	9104	10125	6951	7735	7090	6574	2903	8286	8595	8772	8220	9701	3662	9066	4126	7930	3847	3149	7608	3253	3619	3211	2984	2980	3183	3558	3106	3550	3087	3119	2958
Os08g0562500	7697	5199	4788	3750	6274	6340	8426	7737	8430	11877	9497	8447	5662	7182	7235	4201	1598	2562	10157	6554	5013	6584	5828	5777	2225	5537	4906	5575	6849	10990	5251	9027	2602	13030	6252	1703	13502	4872	4168	2511	86	3592	2359	2014	1001	2235	2238	1396	1296
Os02g0538700	12010	4516	6239	2725	4802	4227	9934	9625	10002	11570	9312	7318	4840	5581	6344	4764	2095	2618	7431	6296	6092	6503	6211	6373	3508	7694	7711	6731	4443	5462	3367	6956	1844	8003	5004	1816	11834	4163	3410	1555	2236	2905	3027	4495	1661	2661	2670	2704	1959
Os01g0109700	6640	3684	3674	3461	3598	4108	6431	5458	5602	6400	6879	5273	5897	7593	7038	8238	2919	3146	9745	8709	6786	8898	7874	6231	2979	9072	8501	7794	7666	9480	2763	7561	3294	7731	3320	3349	7418	2516	2703	2978	2526	2793	2490	2673	2493	2716	2723	2890	3049
Os05g0123200	9244	4646	4703	4242	5324	6138	8704	8155	8351	10065	10202	7500	5649	7403	7445	7063	2865	3149	10063	7915	5470	8395	7109	6266	2810	7535	7565	6917	6284	8459	3141	7590	2145	10539	4756	2278	10810	3858	3372	2469	2214	3181	2408	2838	1687	1969	2283	2295	2080
Os07g0568700	5244	2956	2384	2706	4239	5063	8623	6684	7643	8927	8141	6368	8014	8661	8563	5989	2493	3550	11109	12208	10407	8276	7979	9503	2146	4851	4554	6485	7153	4696	1817	4888	1599	5701	3108	2210	10287	4499	3334	2034	961	2646	2046	2972	1388	3218	2556	3717	2484
Os10g0445600	8849	5706	6952	5654	8091	7158	18904	16531	15983	18691	13190	13712	2572	3524	3837	4279	1829	2210	5960	5510	5847	6756	6630	5533	2390	5530	5928	5856	5065	5496	2746	7160	2564	5725	3349	2083	3464	1334	1759	2217	2590	2275	2027	2996	1875	2566	1914	1780	1650
Os01g0218032	9085	5486	5123	4195	4651	5068	7960	6742	6804	7645	7551	6453	6093	7901	7108	8411	3052	2948	9946	7614	5915	8262	7081	5652	3232	9796	8790	7490	6793	9335	2870	6749	2754	7492	3578	2811	6507	2360	2581	2972	2342	2740	2317	2558	2161	2318	2768	2768	3027
Os09g0446800	9473	5676	5918	6680	6238	6884	12688	11512	11184	11746	10643	9338	3428	4485	4275	7178	3114	3237	7634	6953	5834	7817	6706	5731	2607	6890	7217	6982	5560	6055	2706	6989	2513	4243	2227	2197	4330	1779	2518	3156	3275	2706	2362	2958	1985	2603	2291	2265	2262
Os09g0442300	7353	3033	3000	2296	2968	3450	5184	4562	5175	5314	5744	3863	4851	5385	5410	6591	2611	3059	6621	8458	6871	7027	6486	4898	2543	6714	6887	6818	7449	7851	3941	9812	5306	9288	3439	3582	8254	3205	3333	3133	3970	2886	3076	3667	2654	2766	2508	2654	2335
Os10g0530400	4264	1091	877	1203	1448	2018	2560	2322	1838	2582	2445	1464	5180	5252	4448	6704	2834	3055	8166	9512	8256	7182	6074	6029	2737	8401	8799	12353	11637	9306	2044	8467	3384	6538	3027	4060	6651	2380	3254	3940	5563	2605	2883	3953	3298	3690	3769	5091	2502
Os03g0194900	2095	766	1051	1200	878	1131	2591	2370	1884	4442	3768	2203	8316	10042	10031	7524	2809	3463	11039	8996	6791	10411	9926	8726	6539	18956	13812	7290	8220	10783	1635	7407	3253	4679	2652	4165	15382	4466	4588	1603	2586	1275	2406	2353	2042	4505	2900	3934	2870
Os03g0851300	6925	4411	4162	3360	3876	4404	6311	5518	5972	6059	6537	6089	5568	6806	6993	6617	2509	3106	9249	8882	6656	7837	6697	6383	2740	7200	7312	7840	8072	9250	3981	8562	3349	7740	3598	2892	8410	3420	3395	2558	2104	2997	2740	3163	2330	3106	2732	2520	2472
Os06g0662000	10084	4606	4124	3308	4358	5077	6635	5583	6799	7227	7256	5312	5639	6461	6155	6872	2872	2786	8019	6639	4950	7717	6185	5486	2690	7781	7414	9087	8589	9549	3402	8014	3187	8527	3557	3312	7573	3032	3644	2895	2912	2932	2788	3078	2456	2726	2840	2852	2727
Os01g0929100	5776	3505	3786	4093	4479	4730	9812	9035	9198	8537	7711	7974	3771	3934	3404	5604	2352	2549	6035	6012	6175	6415	5196	4678	3126	7557	8428	7182	5645	6422	3285	9148	3694	5793	2372	2458	7961	2811	4560	2828	3789	2526	2688	3965	2560	3366	2554	2376	2500
Os03g0721200	8152	5357	5745	3993	5297	5628	9134	7669	8357	8300	7874	7480	5516	6591	6240	6514	2461	2586	7446	7616	6539	8172	6725	6051	2578	7066	6504	7415	7453	9625	3315	6784	2930	6927	3191	2769	6742	2279	2761	2647	1690	3128	2361	2622	2231	2727	2461	2294	2407
Os07g0662900	9399	5530	5437	5078	4966	5508	9248	8396	8581	9131	9171	7558	5271	6290	6191	7423	3019	3068	8493	6938	5806	7482	6200	5383	2700	7364	6993	7122	7282	8305	2950	6428	2847	7454	3014	3364	6395	2230	3245	2548	2373	2832	2238	2925	2334	2931	2469	2380	2220
Os03g0815400	9259	6147	7034	5880	8767	7919	19587	16761	18058	18432	12900	14038	2473	3363	3394	4357	1993	2286	5587	4961	5244	6206	5880	4942	2170	5042	5347	5780	4875	5099	3022	6205	2359	5586	2783	1735	4064	1681	2574	2214	2525	2494	1931	2886	1515	2131	1566	1280	1504
Os03g0764100	1719	441	916	479	530	707	1247	1045	903	5931	1456	809	8293	12820	14724	11745	2389	5077	26462	15307	16103	11325	8980	15475	4750	14689	5912	5451	7016	8331	1114	3723	1887	6484	4395	6523	13080	3914	2613	1451	3979	1096	3028	2565	1687	1397	1157	1832	4168
Os03g0115200	3591	2598	2413	1853	2567	2591	5641	4911	4362	4873	5362	4886	5301	6635	6647	4318	1725	2201	9069	10897	8809	8122	6448	8635	3658	8697	9480	7112	7089	7588	3547	7547	3055	5796	3321	2796	6934	3151	2778	2963	1971	3409	2857	3888	2555	3150	2983	2525	3196
Os12g0503000	5870	3348	3030	1338	1709	1997	5712	4356	4650	4893	5154	4007	7623	10000	10001	4558	1710	1966	12015	13681	10348	9492	9782	9499	4775	11389	12278	3501	3346	3577	1461	3994	1153	8791	5113	4586	2620	991	1026	1268	1707	1669	2664	3966	2868	2815	2634	2678	2460
Os08g0486200	4030	2566	2640	2479	2901	3251	5090	4479	4433	5116	5591	4965	5744	7056	6986	6551	2457	3093	9221	12876	9162	8333	8522	7751	2744	7160	7816	7096	6522	8431	3649	8394	3735	6311	3339	3060	6408	3130	2907	3033	2448	3050	2703	3413	2858	3336	2933	2564	3024
Os04g0460900	9	1	0	3846	4584	5230	5421	5039	4156	4171	4570	4185	2	3	3	9999	4337	5254	5095	7447	7024	6452	5419	6079	5	3	6	10803	10539	11078	5235	15732	6563	10933	4284	3443	13192	5030	5331	4141	6343	4637	1719	1864	1987	3139	1988	1848	1911
Os10g0423000	4952	2919	2598	3199	3850	4074	6115	5386	5448	6258	6469	4791	4603	6469	6345	6913	2673	3165	8606	8832	6657	7587	6417	5585	2863	7490	7589	8049	7851	10034	3296	8395	3480	8909	4214	2840	9096	3128	3128	2938	2496	3162	2749	3382	2559	3064	2921	2841	3071
Os05g0480000	5959	3564	3875	4986	5075	5550	10950	10356	9096	10453	8854	8200	3377	3531	3537	6799	2561	3058	6001	6115	5750	6449	5699	4962	2607	6395	6854	7991	6389	7086	3185	10467	4090	4723	2504	2535	6147	1574	2532	2960	3196	2304	2312	3598	2504	3387	2667	2677	2136
Os01g0962700	7250	2953	2057	2351	2737	3649	4950	5562	4294	5733	5381	3132	9080	11673	11546	8281	3943	3241	13045	12074	8347	7343	8308	5540	2713	8232	7875	6225	7202	11433	1754	7345	2866	9936	4726	6503	3402	1340	1742	3024	2704	1708	2746	2142	3382	2500	2964	3484	2313
Os07g0152900	4611	3281	3034	4293	2912	3943	8579	7842	6562	5909	6538	6451	5475	5690	4324	6441	2437	2783	6716	8207	7406	8189	6878	6836	2745	6912	7674	6222	5465	5864	2400	9135	3801	5657	2045	2816	8286	2153	3371	3070	4450	2097	2125	3470	2439	3149	2299	2576	2665
Os05g0302700	9270	6662	6763	3787	5306	5613	9094	8036	9503	9491	8629	8563	4848	5880	5937	5014	1982	2463	6595	6417	5187	6685	5442	4922	2038	5309	5313	7797	7761	9553	4421	7385	3016	8400	3619	2305	8137	3668	4068	2591	1432	3398	2577	2939	2118	2804	2807	2142	2199
Os03g0605300	11529	4876	5609	3002	4515	4197	8676	7807	7867	8941	8900	6848	6476	7780	8526	6255	2859	2987	7853	6942	5553	7777	6191	6039	3302	7937	8288	8793	6836	9654	2053	6021	1986	7571	4138	2235	6610	2115	2099	1942	2418	2037	2987	3700	2200	3242	2840	3158	2084
Os01g0175100	3570	1900	2231	1874	2339	2398	5081	4550	3647	7566	5427	4747	9682	10777	10711	10329	3868	5060	16621	15119	13690	10638	11617	11036	2609	6457	5754	6339	6187	6051	1655	4651	2319	3597	1977	2835	7536	2488	2478	2011	2465	1339	2421	2903	2385	3107	2346	2112	2081
Os02g0610500	2235	1750	1825	1784	2003	2025	5601	5511	5196	6004	7036	5561	4414	4812	4644	4248	1771	2092	5944	8310	6813	7796	7329	6496	2897	6255	8706	7871	6869	7372	3215	9069	3759	6209	3497	3110	7890	2553	3180	3864	4455	3103	2526	4351	3098	3851	2959	2682	2949
Os03g0743900	9689	4183	3195	3375	3536	4502	5777	5224	4765	6891	6778	5159	4895	7209	6876	6678	2888	2983	10829	8074	5490	8778	8091	5847	3414	9888	10051	9743	8059	9712	2234	5972	2255	5511	2938	2960	6439	2173	2907	2549	1972	2139	3817	3996	3847	3091	3211	2977	3046
Os07g0150200	12186	8199	8222	3531	6375	6410	11930	11037	12653	12271	10186	10813	4671	5283	5692	3757	1631	2048	5598	5501	4922	6688	5582	5191	1931	4468	5096	6110	6156	7438	4084	6312	2834	6220	2765	1662	6618	2984	3332	2062	953	3059	2231	3110	1801	2627	2264	1762	1768
Os06g0317600	13635	3536	5487	5331	7210	7472	10358	10243	10964	14205	11111	6658	2628	5197	6390	7335	4233	4179	9526	8395	7742	9689	9774	8586	2981	9425	10046	12346	8580	5997	2724	5828	746	6755	3488	1354	3248	1350	1356	1693	2788	1613	3185	4674	1620	1744	2168	2428	1619
Os12g0428600	5582	3464	3828	2957	4119	4361	7645	6405	6533	6426	6292	5734	5155	5166	5199	6068	2388	2601	6084	6892	6797	7030	5832	5724	2717	6343	6825	8540	8175	9613	3192	7911	3499	9223	3702	2583	9127	3132	3593	3025	2920	3439	2800	3374	2525	3142	2552	2219	2512
Os04g0306400	2940	2078	2009	2005	1875	2292	5781	4825	4237	4278	4775	4345	6130	7494	6798	5933	2330	2926	8028	11672	8847	10257	7939	10979	3110	7820	8240	5946	6406	7423	3271	10062	4842	5644	2847	2419	6229	1917	2190	2498	3394	2464	2125	3152	2641	3256	2256	2172	2879
Os01g0966000	5010	2740	2585	2953	3109	3736	5494	4683	4528	5073	5378	4139	6012	7627	6622	9530	3399	3735	9314	10312	7152	9141	8568	7377	2970	9660	9286	7713	7124	8441	2370	6611	2959	5618	2942	3957	5648	1929	2446	3259	3004	2374	2479	2669	2673	2642	2781	3184	3117
Os10g0529300	17601	4686	5767	2321	3943	3759	9505	7775	9753	10150	9148	4751	4910	5769	7297	4284	2168	2785	7563	7974	6481	7276	7242	5515	4456	10739	11612	6944	4760	4575	3118	5541	1324	5993	4026	1783	4282	2005	2174	1967	2636	2429	4877	5471	2160	2869	3593	3589	3252
Os10g0409400	43	65	82	2119	2237	2340	5005	6200	4162	4995	9315	6802	26554	29403	28205	1163	779	992	19460	20921	16071	17993	24072	22039	2587	5032	5535	798	1405	1597	897	2164	938	1410	684	864	121	118	245	466	558	226	886	1165	710	916	519	634	1074
Os01g0507700	4858	1413	1186	1651	2053	3035	3669	2939	3380	4177	4183	2089	4631	5309	5424	6965	2629	3068	6853	7484	6653	6199	6154	4630	2540	7892	7615	10687	9441	10191	3181	12287	4805	10090	5267	4260	8206	2748	3691	2982	6000	3047	3570	4142	3875	2866	3161	3687	3579
Os07g0674200	10537	7447	7362	3475	5952	6326	9945	9204	10682	10099	9215	10179	4263	4888	5040	4424	1964	2254	5783	6621	5523	6465	5249	4596	1939	4390	4968	6471	6855	8364	4634	8192	3900	7150	3388	2090	6452	3249	3485	2565	1401	3316	2428	3106	2051	2813	2324	1894	1975
Os03g0837100	8553	4671	4626	3660	4954	5345	8721	7221	7608	8671	8570	6668	5277	7459	7411	6569	2621	3111	9147	6463	5271	7781	6157	5503	3076	8792	7696	7340	6658	8433	2978	5913	1801	10050	4093	1799	11819	4628	3275	2318	2253	3580	2237	2456	1417	2035	2298	2180	2558
Os02g0729400	5314	3703	3911	4557	3681	3373	8694	8280	7561	8559	9285	8244	4101	4997	4521	5408	2140	2650	7835	7121	6604	6904	6758	5745	2564	6319	7027	9014	8664	8113	2289	6885	3107	6631	3291	3462	7844	2084	2781	2990	4754	2533	2526	3887	2557	3626	2149	2081	2057
Os11g0550800	8262	5823	7183	5372	8690	7823	18735	17860	17053	19879	13777	14697	2408	3348	3734	3922	1793	2157	5491	4609	5183	5629	5747	4457	2075	4451	5259	5399	4743	4953	3495	6374	2403	5424	3045	1549	4913	1818	2394	2130	2568	2570	2118	2909	1445	2345	1703	1359	1396
Os05g0112000	5130	2591	2540	2313	2642	3062	4054	3791	3495	4325	5380	3476	4791	5864	5826	7810	3032	3538	7645	9251	5792	6888	5894	5701	2609	6139	6709	8415	9024	10637	3571	10834	4267	8197	4079	3400	8576	3381	3500	2853	2390	3450	2852	3586	2755	3412	3098	3021	2861
Os04g0577300	4588	2638	2554	1181	1607	1551	5671	4907	4758	4925	5182	4155	6601	7940	7351	3280	1291	1742	8227	8622	6977	7284	6510	6811	3617	9237	11059	9117	9671	11069	1367	3950	1650	8151	3859	2783	2584	1094	1091	2677	3165	2897	3251	4708	3302	4607	3494	3066	3141
Os07g0158300	8602	5495	6431	5779	7801	7403	15966	14305	14890	15517	11341	11533	2632	3148	3429	4783	2196	2364	5833	5307	5563	6472	5714	5082	2740	6601	6398	6335	4669	5927	3026	7537	2969	5610	2920	2252	3251	1280	2006	2277	2505	2248	2352	3402	2070	2690	2200	1820	2088
Os10g0569200	12220	8707	8942	4867	5793	6104	9818	9185	10174	10177	9161	9395	5144	6500	6442	4995	1957	2373	6337	5562	4117	6754	5476	4393	2080	5399	5677	6733	6771	8967	3560	6516	2556	7163	3192	2057	8112	3491	3815	2561	1065	3568	2234	2651	1621	2353	2262	1984	2025
Os09g0392400	4938	2733	2242	2536	3283	3673	5775	5116	5028	5223	6088	4629	5249	6632	6352	6908	2594	3223	8939	9809	7032	7855	7805	6644	3327	9076	8834	6660	6896	9190	2951	7482	3336	6972	3446	2998	7014	2070	2696	2754	2622	2676	2475	3130	2480	2967	2818	2870	2893
Os11g0113700	2215	1491	1107	2242	2820	3332	5228	4152	3528	5188	6034	4686	8120	10457	11482	8657	2684	3222	18153	17930	13053	12641	17276	14326	3731	9415	9207	4029	5922	5553	1321	4670	2236	4774	2083	3025	2325	969	1085	3680	1993	1440	1846	1973	2157	2224	2106	1556	1889
Os04g0688100	4742	2728	2655	2732	2806	3690	6319	6823	5846	8189	9028	6833	8741	8223	8794	6275	3237	2960	13526	15114	10627	12548	14635	10354	1258	4575	3288	8342	9686	13383	1673	7835	3337	6367	2961	3123	3939	1422	2096	3789	3078	1569	1930	1411	1864	3119	1736	2863	1820
Os03g0390000	12369	8479	8407	3733	5294	5862	10449	9818	11014	10834	10124	10001	4836	5555	5939	4451	1686	2062	6129	6096	4922	7148	5706	5021	2058	5105	5210	7139	7322	9458	3387	6549	2759	6099	2880	2122	6124	2663	3033	2395	1140	3114	2533	2984	1857	2721	2476	1969	2115
Os02g0121100	5642	3910	3421	3044	3456	3945	6072	5548	5752	7139	6732	6894	5921	7146	7629	5452	2177	2549	8037	7607	5415	7482	6542	5949	2516	6574	7613	7414	7667	9481	3406	7575	2479	9908	4810	2870	9525	4242	4073	2823	2114	3083	2734	3234	2092	3028	2566	2068	2323
Os04g0376000	12817	9443	9756	4387	6869	6954	11878	11674	12926	13182	11134	11694	4088	4555	4964	3907	1546	1935	5147	4761	3826	6108	5059	4149	1672	4016	4439	5849	6665	8182	4491	7152	3204	6955	3306	1668	6802	3066	3302	2387	925	3264	2176	2628	1574	2452	2126	1615	1688
Os06g0528600	5826	2852	2365	1793	2010	2479	4999	4222	3716	4181	4706	3753	5316	7302	7111	6424	2538	2526	8545	8229	7097	6776	5910	5478	3672	9554	10068	11687	10316	11966	2130	6852	3118	7330	3689	4212	3986	1484	2063	2364	3374	1853	3060	4220	3655	3540	3415	3520	2722
Os03g0596900	6428	4249	3999	3225	3746	3984	6758	5883	6291	6755	6579	6052	5391	6673	6602	6632	2509	2880	8329	8266	6315	7429	5901	5784	2661	7741	7637	7927	7316	9284	3418	7333	2860	7773	3609	2792	7607	3149	3189	2795	2054	3018	2658	3200	2458	2937	2740	2548	2638
Os12g0167900	12054	8858	8967	5986	6676	7768	11424	9939	10097	11976	11453	11168	4306	5563	5525	5138	2030	2476	7279	6450	4927	7752	5708	5229	1928	4560	5104	5762	5743	7914	4155	7921	2853	6070	3054	1860	5185	2296	2707	2326	740	3021	1864	2523	1411	2087	2132	1700	1854
Os03g0764600	3208	1431	1304	1113	1289	1594	2905	2599	2177	3348	3174	2389	5586	6808	6218	7419	2307	2865	11919	12132	8909	8941	9701	7964	3634	9854	11920	7204	8483	7227	1820	6934	3353	4806	2221	3217	2827	851	1368	4418	2545	1993	2628	3299	3314	4135	3803	3752	3063
Os03g0581800	10868	6243	6375	3493	7513	7234	11435	10242	11950	11470	9891	9319	4409	4530	4988	4496	1959	2214	5170	4413	4427	6070	5078	4606	1864	4719	5288	7307	7378	8326	4483	7048	2902	8829	3303	1776	8291	3572	3930	2102	1709	3435	2507	3174	1707	2575	2426	1690	1766
Os11g0444700	431	403	282	688	594	902	2755	2539	1718	2101	3508	2747	9703	11614	9498	6686	2551	3483	9741	18197	13770	11836	13059	12865	2297	5079	8708	3883	4576	5794	1425	4838	2627	2187	857	1472	2226	1432	892	2289	3003	2562	2135	2776	3692	3901	2261	2342	2030
Os09g0367900	5307	2590	2544	3360	3760	4248	7379	7318	6502	7835	8628	6940	4746	5577	5376	6550	2755	3151	7994	8792	6764	7384	6684	6437	2284	5705	6584	5053	5038	6257	3550	11273	5438	10355	4552	3102	8784	2716	3753	2243	4989	1967	2532	3124	2276	3044	2094	1970	2492
Os01g0117900	14350	4606	5536	1655	2385	2726	6035	5512	6130	5785	5759	3765	9386	9464	10408	5177	1727	2209	8394	8710	7308	6390	6717	5671	4657	10950	11287	9678	7060	7092	1001	5218	1374	5048	2948	2391	4380	1263	1170	1283	2450	1840	4621	5538	3250	3946	3387	4430	3472
Os05g0214100	4316	2104	1691	1978	3081	3527	5565	4841	4953	5038	6063	4330	5313	6684	6736	6546	2439	3214	8216	9170	6321	7590	6529	6570	2893	7717	8695	7689	8097	9430	2757	6698	2690	7424	3695	3838	8696	2594	3189	2668	1900	2311	2736	3098	2593	3105	3186	2833	2806
Os05g0545000	4203	1705	1553	2541	2051	2746	3536	3018	2893	3450	4527	3020	5221	6600	6672	8331	3401	3491	9103	10251	8296	7845	8390	6661	3406	8949	9237	7439	6674	8055	3094	9071	4640	6617	3004	4470	4589	1957	2490	2502	3231	1985	2708	3509	3684	3228	2884	3171	3078
Os05g0101400	10076	6466	7299	5456	7280	7090	17172	15120	15731	16233	12403	12743	3528	3945	4251	3705	1732	2039	5782	4472	4750	5724	5556	4573	2301	5766	5869	6461	5864	6420	2561	5495	2043	6140	2905	1933	4060	1432	1982	1758	2124	2350	2190	3292	1749	2803	1977	1697	1693
Os01g0777200	6812	2726	2888	3080	3578	3882	6703	5835	5655	6251	6159	4455	5377	6594	6522	6949	2708	3277	8931	10321	8610	8903	9141	8273	3733	9214	10410	8474	6810	8003	2391	6554	2161	6083	3303	1982	5938	2058	1815	2359	4366	3323	2985	3566	2401	2924	2449	2300	2512
Os05g0346300	10833	7001	6698	3296	5653	5876	10099	8979	11388	9707	8798	9029	4476	5087	5490	4503	1826	2089	5247	5901	5073	5908	5185	5091	1996	4652	5276	7352	7043	8586	3994	6969	3126	7478	3275	1870	6098	3082	3427	2144	1313	3032	2476	3187	2021	2683	2366	2042	2055
Os01g0721900	13661	10045	10159	5573	7223	7536	12157	12049	12944	13793	11024	12416	4003	5030	5120	3727	1462	1894	5249	4438	3894	5870	4584	4195	1823	4441	4575	6014	5844	7591	3953	6796	2465	7057	3181	1658	6135	2972	3328	2075	1101	3550	1982	2608	1418	2162	1866	1423	1721
Os02g0778200	6702	4613	4617	5510	4964	5604	10073	8659	8409	9525	9470	8004	4833	6026	5221	6879	2607	2966	8871	7668	6521	8083	7481	6246	2933	8094	8212	6653	5881	7129	2493	6791	2774	4928	2508	2822	4524	1612	2402	2580	2589	2296	2207	2616	2201	2644	2285	2290	2471
Os09g0453100	3870	2169	1857	1296	2266	2139	4588	3656	4231	3920	4670	3072	5517	6689	6836	3781	1324	2140	6695	8045	5750	6289	6022	5773	2986	6987	7635	10789	11365	14662	2617	4708	2429	9064	3856	3517	8625	2842	2647	2484	1780	2987	3304	3726	3435	4060	3640	3573	2535
Os02g0575500	5136	2906	2622	4157	2801	3698	5730	5384	5001	5107	6351	5104	4518	5063	4315	7305	2629	3101	8805	8110	6785	7028	6574	5975	3549	9497	9681	9109	6943	7202	2094	7236	2907	4870	2352	3971	6815	1824	2968	3724	4055	2272	2530	3913	2948	3347	2876	3094	3316
Os03g0565200	4924	3423	3165	5433	4566	5325	9569	8521	8806	7360	7998	7665	3495	3678	2856	7257	2966	3146	5739	5537	5576	6062	5055	5008	2609	5715	6222	9083	6706	6609	3200	9705	3415	5052	2053	2084	10416	3045	5474	3066	5777	2840	2319	3313	2146	2782	2072	2097	1805
Os03g0804200	12663	3102	4223	3866	7218	7090	10577	9953	10615	13332	9898	6354	2202	3461	4688	5571	3012	3714	7588	6925	7105	7529	7932	5474	2153	7191	6551	10601	6592	6636	3203	7425	2099	7417	3789	2046	5041	1766	1835	2170	2019	2488	3293	3708	2397	2510	3004	2179	2670
Os07g0223400	9436	5653	5345	3881	5726	6371	9586	8438	8963	9466	8976	7660	4953	5549	5558	5580	2267	2760	6971	6253	5050	6469	4780	5062	2059	5283	5524	7296	7145	8997	4707	8928	3450	8029	3437	2066	8548	3588	3888	2166	1396	2544	2415	2748	1769	2551	2376	1896	1686
Os02g0753300	5596	3532	3654	1953	2895	3257	5838	5452	5621	6618	7260	5917	6727	7704	7805	3021	1070	1597	6898	6747	5213	6606	4915	5652	3650	7945	9216	7448	7385	7880	3383	5935	1867	12043	5438	3181	8626	3667	2843	2028	747	2485	3137	4279	2349	3270	3385	3123	2380
Os10g0442600	10391	5708	6565	3344	5474	5183	10004	9289	10176	10010	8820	7707	4833	4986	5306	4575	1860	2413	5191	5294	5194	5955	5466	4846	2366	5394	5607	7281	6801	7437	3823	7072	2954	7483	3133	2002	7788	3124	3354	2079	2131	2945	2775	3493	1973	2922	2250	1910	1962
Os06g0727200	5259	2759	2392	2907	3758	4595	5089	4678	4967	5601	6645	4641	4905	6381	6552	6884	2752	2925	8662	7463	5427	8250	7269	5962	2454	6869	6593	8997	9370	9992	3215	7536	3452	8494	3802	3404	7445	2873	3334	2786	2247	2677	2611	2943	2780	2932	2865	2932	2531
Os04g0297800	6658	4523	5000	0	0	0	6476	5274	5179	6319	6397	6049	9576	11462	12108	0	0	0	9224	8478	7008	7322	6760	7558	5588	12452	13883	0	0	3	0	1	0	18720	8835	5817	0	1	0	0	0	1	3709	5254	2619	3474	3071	2701	2273
Os01g0750100	2280	876	903	1351	1353	1771	2208	2047	1616	3365	2862	1689	5611	6969	6996	9966	3689	4288	11825	13204	10415	9107	8332	9096	2276	7325	7018	7945	8834	8831	2539	7876	3957	4971	2465	3910	8203	2641	2337	3249	3541	2224	2509	2751	2946	3823	2750	2986	2459
Os12g0448900	1712	438	236	3796	2353	3607	2717	2541	2390	2404	3335	2329	1900	1347	1581	19387	7933	8384	7696	9005	7549	8654	8789	8500	264	1677	849	9976	8450	8503	5046	14332	6618	1909	558	1831	10493	3622	3986	4577	10157	4038	1218	1116	2858	1951	1930	2377	2481
Os04g0439100	8568	2495	2300	2543	2133	2774	3639	3283	2911	3822	4310	2342	5693	7194	6602	9840	3828	3739	8100	7685	6103	6964	6206	4179	3309	9573	9624	11370	8163	7802	1722	5905	2871	4333	2441	5305	3640	1330	2282	3199	3139	1693	4008	4033	4089	3556	3651	4485	4239
Os05g0231700	4501	1709	2117	2456	3297	3807	5757	5231	5408	6695	6225	4030	3442	4454	5145	6072	2555	2905	6209	6969	6908	6169	5614	5147	2458	5135	6097	9405	8547	11579	3107	11592	5100	10847	5024	3366	6434	2597	2595	2408	3653	2442	3212	4094	2852	3426	2722	2951	2375
Os01g0736900	7041	3873	3980	2956	3824	4177	6565	5773	6614	6826	7262	5972	4645	5651	5515	5549	2003	2532	5666	5942	4832	6267	5219	4857	2442	6067	6105	9768	8893	8811	3907	6958	2864	7926	3210	3218	10106	4218	4440	3026	1878	3559	3053	3775	2478	2940	2742	2911	1940
Os01g0140500	11885	9000	9746	2136	3259	3251	8784	8904	9262	10009	8344	8842	5537	6447	6587	2576	896	1307	5718	6956	5096	6624	5282	5329	2487	5610	6702	4477	4410	5665	3079	5934	2497	9267	4611	2811	5781	2912	2419	1564	805	2531	2377	3549	2031	2757	2357	1985	2009
Os01g0294700	13299	3353	4343	4496	6390	7265	8978	9612	8366	10596	9000	5393	4510	4301	4874	7162	3190	3376	7463	6144	4684	7515	7612	5759	2944	7350	7589	11282	8012	8227	2058	6668	1061	5706	2920	1842	6541	2587	2421	2561	6132	4092	3571	3125	2098	2602	2237	3020	3137
Os12g0115050	6210	1909	2884	2961	7351	5597	9026	7492	9376	11485	7420	5763	1950	2565	3394	4238	2426	2855	6194	5312	6278	5364	6403	6911	2353	6063	6146	11704	9107	9171	3757	5896	1919	10500	5919	1840	8885	4613	3657	1902	4333	5159	3384	4476	1919	2231	2209	2359	1814
Os02g0656500	3025	2034	1760	2374	2598	2928	4212	3383	3157	3946	4728	3879	4678	5944	5630	7431	3163	3729	10111	11561	7622	8665	6813	7062	2538	6630	6748	7248	6858	8375	3783	9111	3780	7045	3400	3012	9954	4242	3433	2954	1964	3125	2180	2565	2006	2407	2525	2233	2958
Os03g0820600	7710	3897	3871	2456	4665	4983	7798	6543	8363	8368	7323	5912	5633	6352	6427	5079	1969	2545	6821	6559	6054	6366	6192	5522	2474	6310	6682	7738	8018	8469	3813	7110	2856	9055	3508	2092	7822	3341	3374	2094	2369	2710	2859	3202	2563	2751	2593	2233	2163
Os02g0790500	1716	1192	990	1409	1597	1904	3713	3181	2604	3958	4240	3322	5952	7765	7110	5701	2229	2726	14377	14370	12049	9022	9734	9397	3697	9921	9476	7822	8540	6959	1698	4748	2161	4058	1997	2923	5000	1443	1644	4407	1698	1608	2027	3207	2579	3696	3439	3631	2095
Os03g0753500	5849	4213	3813	2201	2292	2503	5353	4585	4323	5338	5513	4612	5235	6429	6380	4595	1912	2218	7027	7583	4962	6899	5220	4890	2870	7903	7898	8113	7845	10335	3250	8651	3128	8524	3880	2740	8506	3527	3204	2972	2820	3850	2639	3318	2276	2944	2978	2787	2933
Os10g0516100	10661	6547	7267	6887	4596	6363	13957	14010	12832	12744	11565	10792	4060	4577	3797	4795	2018	2207	5687	4431	4286	5899	5091	3719	2690	5902	6547	7337	5176	5778	2358	6952	1841	3689	2324	1977	5583	1921	2903	2196	3169	2096	1963	3524	1567	2460	2037	2132	1967
Os08g0453200	2088	1137	976	1072	1199	1516	2479	2162	1959	2236	2983	2225	3844	4331	4289	5915	2372	2325	5527	8081	6894	6699	6991	5997	2551	5972	8564	6372	6339	7687	3636	9861	5378	11381	4175	4345	5394	3215	2863	2909	4071	2839	2343	3278	2759	3388	2774	2660	2212
Os06g0126500	13271	4416	5411	2622	3419	3511	6959	6729	6643	8400	6966	4814	4350	5133	5809	6022	2962	2880	7206	6568	5029	7547	7113	5337	3193	8885	9285	7048	4691	7079	1781	5721	1163	10207	5911	2567	8700	3068	2635	2320	4541	3483	3382	3884	2224	2378	3033	3287	3236
Os03g0815900	3363	1957	2013	1656	1949	2153	3926	3101	3120	3473	3918	3580	5646	6603	6721	5391	1881	2572	8033	10186	7549	6850	6465	7042	3318	8282	9361	8225	7915	8307	3252	7197	3120	6761	3082	3141	7917	3360	2908	2206	2174	2623	3031	3710	2994	3560	3044	2731	2751
Os11g0499600	10513	3128	4076	3973	6670	7086	10851	11194	11354	14594	10849	7152	3440	5638	6181	5388	2699	3481	8947	6755	7191	7851	8375	5922	1898	5268	5066	9098	6399	7724	3216	8666	2281	9266	4379	1940	5958	2286	2274	2122	1225	1982	2562	3041	1352	2249	1909	1531	1301
Os07g0585000	4658	2418	2418	1753	1981	2183	4986	4358	4012	5133	5656	3808	5947	7825	7296	5563	2113	2723	8989	10049	7292	8452	7555	7310	2888	8035	8830	6892	6461	7829	2348	6831	2870	7826	3956	3662	6951	2120	2026	2258	2756	2411	2533	3210	2811	3179	2768	2992	2572
Os06g0639100	3207	1694	1721	1854	2195	2374	4210	3329	3449	3639	4130	3064	5358	6938	6883	5894	2273	2783	8789	10409	8266	7201	6538	7467	3601	9076	9217	8673	8689	8985	2858	7995	3564	7081	3131	2326	6963	2669	2785	2340	2756	2678	3192	3791	3110	3596	2786	2762	2945
Os07g0490600	2783	1691	1579	1930	2279	2641	4427	3698	3573	4064	4317	3673	3849	4192	4093	6898	2738	3318	6920	9605	7612	6675	6294	6717	2075	5012	5731	8381	9025	9787	4043	10829	4843	9643	4082	3476	10144	4185	3508	2228	2361	2685	2428	3163	2602	3418	2453	2225	2222
Os03g0103800	5349	2863	2283	783	978	1213	5222	4642	4525	4228	4879	3763	8358	10742	10448	2298	829	998	8674	10137	8087	7698	7922	7785	5162	13518	14534	1625	1770	2060	1043	2610	1084	14131	5594	5749	2087	618	868	1358	1468	1479	2580	4034	2541	2761	2615	2312	3427
Os02g0122800	4050	2628	2510	2245	2934	3245	5932	5188	5682	5295	5648	4996	5905	6728	6413	6371	2476	3450	8676	11883	8978	9040	8690	8081	2104	5973	7099	5071	5221	7876	3437	8282	4020	7314	3355	1989	6529	2998	2255	2272	2749	3236	2002	2371	1812	2423	2231	2094	2147
Os05g0594500	5154	3580	3838	3625	4553	4885	9249	8926	8248	9368	8429	7146	4745	5967	6056	5360	2325	2953	7407	6440	5557	6294	5537	5223	2347	6484	6737	5726	5463	7347	3638	7577	3143	7979	3695	2158	9666	3444	3266	2340	1505	2455	2252	2806	1749	2684	2109	1809	1900
Os02g0192700	10065	6687	8190	5633	7127	6610	20173	17963	17381	18037	12593	13314	2686	3275	3607	3138	1463	2002	5102	3887	4645	4790	4616	3464	2523	5105	5973	6571	4893	5125	2776	5414	1263	5668	2954	1347	4325	1716	2135	2034	3312	3030	2035	2943	1219	2060	1652	1440	1641
Os09g0436500	8351	4287	4024	0	0	2	4603	4050	4162	4122	4769	3528	8684	10650	10968	5	5	1	7734	7410	5351	6870	6627	5427	4899	12726	13570	13666	15317	18728	1	4	1	3	0	1	12	0	3	4752	4121	4785	4705	5296	5313	5830	5087	5111	4896
Os05g0114700	1623	912	655	2351	1964	2999	4023	3097	1560	2155	5786	3805	5244	7652	6189	9389	3754	4997	10861	15206	7655	8248	6922	7592	3095	6237	7627	4615	6735	8377	2749	12486	7027	5834	2748	3246	5575	1410	2069	3327	3054	2712	1468	2627	2023	3079	1844	1785	2535
Os03g0732100	6314	2227	2691	2804	3626	3758	6352	5965	5220	7811	6642	4475	3622	4969	5372	5979	2441	2677	8961	7878	6612	8025	7156	5953	3297	9638	9950	9344	6878	8511	2470	8253	2909	7719	4244	2705	6105	1896	2013	3017	3792	2482	3171	3309	2336	2539	3157	3572	3377
Os08g0498400	5995	3281	3633	2902	3749	3205	8209	7517	6786	8241	7311	6141	4242	4742	4957	5359	2173	2661	6830	6378	6201	7837	7484	6153	2750	7856	6780	9432	8066	9259	2720	5883	2757	6180	3750	2761	6755	1911	1812	1520	2543	2115	2333	3560	2370	3445	3078	2767	2038
Os05g0363200	10176	4161	4820	2835	2946	3282	6314	5819	6188	7000	6776	5477	5174	5518	6218	6703	3047	3091	7142	7451	5271	7330	6846	5039	3087	9225	7629	8047	7270	8942	3357	7461	3254	7440	3624	2288	8358	2710	2493	2274	3207	2603	2924	3484	2847	3222	2923	3189	2831
Os02g0822600	11069	6947	8022	5731	9560	8709	20104	17569	18647	19092	13464	14171	3187	3605	3719	3690	1577	1955	5438	4189	4594	4997	5241	4226	2096	5088	5189	4542	3830	4391	2774	5312	1863	4533	2275	1112	3701	1470	1999	1601	1850	2216	1783	2457	1183	1898	1501	1169	1350
Os03g0781501	15154	9971	10381	4124	7780	7972	12929	12769	14522	13080	10526	12151	3717	3852	4350	2887	1165	1631	3936	2985	3086	5030	4689	3330	1320	3249	3901	5260	6423	7705	4233	6237	2762	7457	2949	1086	6670	2748	3717	2102	863	3795	2251	2674	1260	2143	1831	1104	1329
Os06g0711600	3230	1805	1792	2342	2536	2921	4680	4032	3836	4268	4845	4024	4913	6436	5921	7120	2943	3309	8941	10872	8565	7939	7626	7333	2902	7569	8153	7147	6864	8224	2982	8789	3907	6977	3453	3176	6545	2463	3065	2850	2958	2762	2743	2912	2736	3258	2760	2361	2880
Os03g0196800	9226	5804	6322	4578	5232	5319	12761	11714	11738	13423	11426	10244	3813	4993	5335	3902	1623	2094	6697	6031	5708	6589	6564	5153	2947	7208	7799	5335	4268	5093	2536	5680	1997	4579	2526	1631	5480	2111	2551	1760	1930	1991	2321	3644	1790	2582	1980	1725	1793
Os01g0805000	10158	6249	7232	5564	7765	6827	17414	15710	16328	17788	12318	13105	2992	3627	3867	3229	1560	1891	5145	4281	4791	5614	5352	4092	2389	5801	6074	5248	4535	4658	2870	5001	1499	5600	2767	1408	3715	1502	2238	1666	2134	2268	2122	3233	1442	2428	1871	1282	1478
Os06g0571400	11506	9095	8927	4588	6185	6715	10126	8923	10709	10565	9119	9914	4404	5385	5742	4370	1723	2187	6048	6062	4426	6583	5647	4872	1989	4818	4815	6064	6281	8387	3890	6330	2553	5436	2501	1656	6611	2967	3194	2185	1131	3209	2021	2631	1535	2358	2063	1748	1619
Os06g0655500	5849	2901	2858	3174	3783	4268	6080	6084	5854	8548	8489	5746	4788	5706	5746	6904	3213	3114	8094	8070	6386	8248	7214	6010	2303	6632	6389	5161	5217	9063	3572	11679	5998	9271	5331	2569	6943	2592	2711	2502	2934	2797	2079	2314	1622	2266	1655	1922	2060
Os02g0252100	5813	3624	3741	2815	3835	4159	6796	6051	6493	6794	6699	6023	4505	5494	5523	5354	2074	2692	6539	7559	6266	6671	6264	5523	2385	6094	6343	7890	7484	9236	3284	6816	3156	7823	3474	2564	8076	3024	3153	2661	2094	3108	2605	3192	2395	3062	2428	2095	2116
Os07g0631100	4819	2260	2533	2321	2874	3175	5276	4718	4849	5010	5098	4218	3930	4693	4615	5783	2255	2996	5926	7468	6917	6563	6305	5827	2562	6099	6659	7786	8117	8987	3288	7974	3623	8821	3793	2957	7604	2898	3109	2597	3340	3012	2975	3719	3092	3451	2684	2385	2467
Os07g0516500	3716	2105	1669	2217	2446	2809	5179	4534	3846	4054	4941	3774	5864	7618	6786	7910	2966	3767	9810	10983	8201	8784	8731	7306	3029	7674	8747	6425	6045	7908	2432	6707	3077	5468	2564	2531	5904	1770	2026	2322	2853	2152	2224	2785	2487	2910	2550	2623	3149
Os01g0111900	8640	3506	4569	3287	5358	5131	8814	8795	8795	10108	8789	7293	4035	4548	5533	5861	2464	2998	6368	6091	5622	6341	6085	6127	2522	4783	5693	8632	7979	8198	3210	6915	1968	7290	3988	1858	7474	3028	2643	1761	2774	2409	2678	3874	1952	2976	2250	2222	1628
Os05g0149600	6251	3714	3341	2537	3149	3644	5866	5018	5531	5777	5860	5130	5987	7419	7220	6180	2227	2504	8122	8968	6627	7253	7136	6360	2781	7372	7516	6942	6835	8397	3083	7228	3025	7259	3256	2742	6701	2513	2780	2359	2219	2564	2468	2999	2376	2901	2535	2447	2580
Os06g0498400	5915	3443	3272	3840	4329	4806	7205	5988	5907	6481	6647	5557	3692	4942	4639	8195	2950	2989	7600	7035	5994	6955	5848	5221	2463	6970	7088	8514	7823	9590	2709	7453	3431	5045	2244	2803	6009	1847	2312	2839	2943	2421	2299	2915	2572	2742	2561	2735	2339
Os06g0671900	6703	4358	3563	3178	2985	3613	4924	3955	3722	5288	6609	4558	5094	7077	7280	6301	2488	2964	9693	9399	5145	8190	5473	6144	2919	7763	7497	6499	6851	8559	3265	7683	2509	7103	4069	3745	6902	2876	2757	3042	1548	2847	2492	3048	2216	2565	2736	2758	2956
Os01g0809300	6572	3273	3152	2770	4474	4527	6706	5925	6496	7275	7020	5894	5384	6209	6473	5482	2484	2705	7939	7240	6472	6412	6292	5474	2910	6394	7108	7835	7254	8085	3464	7376	2807	8096	3354	2304	8140	3163	3077	2399	2292	2534	2624	3287	2159	2885	2583	2302	2326
Os06g0707200	7027	2725	3518	2827	3614	3921	6906	6538	6156	7950	7260	4917	3508	5054	5538	6178	2863	3011	8418	8299	6048	7325	6926	5618	3702	9154	8972	8842	6715	7872	2531	7473	1630	7429	4655	2038	7312	2626	2240	2182	3182	2897	3771	4141	2441	2626	2829	3554	3541
Os04g0505200	9063	3563	4551	2959	4394	3888	8944	7305	7514	8300	7725	5778	4100	5153	5482	4834	1970	2782	6842	7425	7106	7801	5834	6445	2806	6460	6346	9011	6125	6968	4205	7157	2285	8612	4278	1476	6125	2163	1914	1665	1616	2935	2310	3980	1410	2965	2987	2508	2022
Os02g0616100	575	351	468	6609	12847	10282	17152	12186	15993	16968	13317	11584	276	394	537	16353	9593	13083	8311	12122	10149	10882	10915	7678	197	610	684	1129	660	697	14050	13694	5903	996	487	69	78	36	37	47	29	136	316	399	123	320	371	166	118
Os01g0850700	7100	4129	4352	3997	3540	5709	10324	9117	7245	6516	7813	6271	4565	5309	4206	7245	2184	3022	8903	8228	6956	7071	5685	8042	3186	6643	9151	6136	5447	5948	1152	4302	1479	2330	1378	1333	2037	1092	1311	2401	3773	3186	2286	3567	2383	3284	1824	1780	2096
Os03g0159900	2876	1325	1456	1326	1497	1827	3775	3467	3567	5053	4359	3941	6721	8907	8608	6861	2236	2923	10970	10923	9567	8739	7291	8571	2814	7674	8260	8040	7021	7001	2099	4636	2306	6787	3286	3294	7583	3416	2607	2621	3684	2465	3246	3742	3098	3082	2233	2202	2341
Os10g0506900	4495	2755	2389	1	2	0	5190	4631	4074	4072	5434	3799	8436	11132	11143	0	0	0	9387	10340	7391	8994	8241	8124	7082	17796	20869	5	4	3	0	0	0	0	1044	1405	3	0	1	0	0	0	3547	6028	3328	3521	3121	2954	3267
Os03g0756800	5998	3654	3315	2058	3870	4454	6464	6301	6885	7706	7176	5483	5223	5324	5505	4667	2144	2519	5992	7095	6061	6849	5068	5112	2243	5911	6818	6685	7039	8155	4028	8245	3744	7501	3412	2864	6839	3375	3449	2990	2248	2812	2520	3526	2455	3159	2477	2101	2289
Os06g0171900	3724	2005	1561	2330	2156	2914	3989	3509	3406	3859	4495	3431	6812	8308	7811	8769	3299	3599	9551	11709	8894	8469	8194	7128	2799	8167	8485	5536	5356	6751	2296	7094	3297	5161	2712	2842	4952	1737	1784	2781	3318	2294	2125	2612	2515	2688	2245	2557	2704
Os03g0251350	1856	1198	969	2468	2104	2563	4526	3990	3744	3605	4452	3603	2171	2408	2249	6732	2646	3199	5348	6756	6141	6856	5679	5045	2203	5199	6862	6685	5982	5449	2674	8734	3565	5277	2162	3244	8281	2192	3413	3610	4882	2933	2001	3709	2226	3363	2357	2251	3025
Os06g0255300	5236	3033	3322	2278	3256	3445	6574	5276	5444	5420	5588	4955	5012	5650	5403	5281	1823	2177	6236	6725	6346	6742	5916	5471	2724	6926	6711	7382	7372	8560	2764	7025	3148	9481	3779	2732	7124	2721	2645	2315	2672	2889	2610	3033	2254	3065	2595	2239	2698
Os12g0569500	318	164	139	322	244	254	675	833	459	453	497	487	2105	1236	1387	5784	2218	2564	1957	3199	3387	5597	3135	4209	1328	2641	3464	11137	8997	9764	5450	9930	6210	4145	1452	2082	6618	2204	5043	2468	4797	1789	5387	5479	5078	6622	3143	2809	2015
Os01g0177900	7525	5225	5033	4776	6464	6614	9033	7627	8250	10427	10339	8312	5781	7948	8169	5553	1988	2851	9389	6202	4450	7369	6142	5054	2032	5626	4637	6110	5818	9323	3597	7152	1823	9260	4048	1722	8578	2991	3395	2579	144	3083	1702	2143	905	1741	1927	1409	1504
Os01g0321300	6415	3967	4002	5348	5516	6000	10550	9057	8528	9858	8872	7797	3466	4456	4185	6726	2571	2837	7616	6718	5833	6837	6442	5190	2584	7250	7095	7077	5804	7011	2738	6628	2784	5309	2479	2210	5578	2052	2677	2634	2419	2492	1988	2633	2093	2508	2197	2003	2276
Os12g0168700	6863	4245	4371	5659	4611	4998	11419	9672	9254	8886	9106	8053	3694	4374	4020	5302	2145	2572	6619	6264	5805	6764	6431	5270	3098	8402	8506	7088	5452	6329	2222	6353	2287	4704	2275	2387	3895	1453	2131	2456	3109	2183	2366	3439	2115	2862	2222	2276	2534
Os06g0340600	5400	2431	2401	2422	2634	3012	5080	4255	4186	6645	5852	3734	5752	7905	7833	6901	2604	3025	11911	10175	8463	8013	7303	7386	3219	9833	7331	6597	6205	7005	2033	5339	2297	7626	3759	4145	8843	2772	2747	2461	2461	2182	2262	2618	2103	2219	2242	2356	2396
Os01g0930200	3741	1686	1506	1206	1435	1505	2974	2348	2271	3748	3450	2327	7031	8875	9349	6743	2435	3180	11049	9983	9080	7827	7223	7254	4109	12575	8367	6611	6512	7655	1922	5645	2727	8186	3840	4239	9077	2498	2417	1874	3326	1908	2723	2961	2487	2511	2319	2499	2779
Os08g0345700	6477	3246	3016	3260	4264	4654	6235	5498	6203	6758	7217	5333	4071	5246	5018	6835	2611	2865	7338	7331	5561	8088	6757	5397	2054	5817	6200	7057	7473	8433	3522	7873	3082	6596	3422	2782	7209	2952	3178	2717	3158	3416	2076	2474	2094	2229	2232	2337	2603
Os09g0533400	5057	2197	2042	2440	2211	2998	4814	4063	4015	4000	4413	3679	5220	5483	5422	7007	2614	3295	6726	7891	7125	7522	6709	6378	2285	6995	6461	6641	5987	8502	3932	8793	5204	7893	3349	2550	5752	1967	2195	2323	4410	2462	2329	2714	2511	2845	2426	2346	3068
Os02g0742000	5638	3102	2839	2984	3033	3514	5314	4111	4213	4983	5448	4212	5872	7781	6781	7825	2922	2867	9476	8676	6295	8112	7166	5194	3045	9458	8232	6951	6409	8391	2504	6636	2882	7171	3379	3362	6833	2252	2616	2795	2434	2213	2390	2483	2468	2290	2649	2888	3005
Os04g0439900	7474	5616	5700	4178	5250	5533	9780	8845	9616	9980	8266	8428	3871	4918	4988	4978	2071	2344	6897	7118	5880	6378	5954	5242	2240	5949	6219	6318	5927	7227	2983	6585	2714	5693	2846	2338	5250	2175	2670	2341	2032	2573	2213	2827	2077	2515	2232	1915	2204
Os03g0356700	8703	5256	4571	3169	4767	5450	7699	6304	7543	7555	8018	6343	5855	6809	6820	5258	2001	2419	8230	5519	3982	6054	4745	3933	2273	6447	5940	6703	6973	8666	3124	6144	2270	9941	3831	2525	10136	3473	3937	2800	1369	3334	2193	2329	1542	2131	2490	2225	2291
Os03g0606200	18127	9432	9687	704	1542	1209	9869	9064	10506	10351	8918	8049	6514	7467	8131	911	393	505	5574	4377	4270	5772	5066	4352	3268	8050	8972	11072	10658	11326	818	1473	550	1494	1405	709	3078	703	738	466	514	788	4208	4942	2873	3932	3784	2844	1742
Os12g0559200	1949	1201	913	1020	1151	1171	2395	2121	1705	1975	2211	1828	6058	1945	1932	10500	4428	3319	2658	3590	2448	8746	8575	11811	1217	3128	4216	14247	10521	45734	1166	2801	1853	2485	1139	1044	2043	649	913	1545	1148	854	4954	5498	13061	10014	4880	1310	3545
Os04g0663100	7057	3662	3662	3556	4553	5042	7336	5814	6434	6655	7164	5337	4502	5703	5310	6350	2512	2966	8085	6650	5133	6642	5747	4842	2897	7557	7275	7142	6382	7750	3670	8119	2325	7913	3954	2473	7666	2980	3207	2787	2394	3222	2859	2987	1704	2091	2715	2380	2620
Os04g0390100	9537	5887	6011	3199	4432	4332	8736	8137	8450	9210	9542	8198	5158	6743	7211	3934	1507	1876	7001	7309	5244	7515	6612	5770	1798	4873	5120	6141	6196	8159	3396	6281	2182	8749	4272	1692	8630	3335	3639	2697	510	3073	2221	2676	1166	2377	2421	1528	1602
Os06g0649600	2508	1245	1000	1851	2602	2897	3869	2871	2957	3314	4320	2792	5255	6423	6373	10449	4153	5285	10217	13333	9914	8382	8003	8790	3545	9280	10189	974	984	1051	3727	11932	4652	1519	754	1103	759	233	179	3264	3239	3649	1923	3235	2124	2162	1846	1780	4065
Os08g0482700	8905	3704	4252	2675	4625	4580	8463	9146	8940	11044	6945	6294	5812	8324	8537	5366	1605	2273	18155	14477	14211	8001	5665	9577	2776	8385	5706	4105	4817	4089	1443	2493	1622	3816	2388	2541	3739	971	1227	1670	1564	1088	2101	3089	2066	1411	1055	1174	2567
Os05g0186000	8840	5663	6712	5407	7534	7462	17181	15238	15513	16136	12016	13532	2511	3067	3290	3734	1675	2210	5112	4043	4713	5216	5626	4300	2072	5352	5666	5603	4625	4907	2636	5123	1754	5011	2774	1387	3975	1456	1888	1705	1914	2368	1944	2962	1363	2161	1638	1301	1384
Os03g0274000	6849	3924	3551	2697	3121	3552	5261	4390	4954	5178	5986	4573	5684	6759	6402	5953	2387	2531	8127	7284	6346	7031	6543	5365	2945	9279	7162	6406	6835	7779	2933	6908	2827	7572	3441	2383	9327	3214	2688	2290	3098	3047	2287	2680	2311	2447	2480	2500	2312
Os05g0156300	9181	5749	6080	4040	6930	6944	10866	9690	12159	10672	9245	9175	4190	4394	4353	4554	1766	2170	5167	4426	3914	5558	4298	4266	1791	4314	4253	5876	5898	7441	4845	8015	3350	7724	3052	1703	7600	3108	3303	2137	1209	3158	2289	2559	1590	2065	1959	1715	1594
Os03g0119900	9305	7259	7310	4371	6932	7174	10931	11742	12085	12939	10833	13016	5845	5958	7054	3707	1403	2294	4882	4428	3439	5755	4039	4043	1261	2936	4135	4270	5970	8189	6291	7807	2285	7466	3038	923	9316	4729	4809	2364	81	4136	2161	1987	738	2024	1802	676	1088
Os05g0419800	6268	4978	5189	3729	5396	5346	8532	7603	8438	9648	7393	8702	5673	5902	5944	3452	1266	2192	5365	5649	3871	5181	4156	5206	1654	3520	4416	7016	7502	10432	5195	7363	2779	8812	4062	1733	9600	4099	4032	2074	0	2769	2512	2513	1203	2608	2349	1527	1174
Os08g0234000	10760	8162	8242	4471	5560	5858	9555	8970	9590	10916	10027	9845	4721	5885	6344	3840	1504	1972	6356	5868	4392	7002	5512	4670	1991	4821	5622	4810	5146	7077	3430	6229	2267	6149	3133	2234	3819	1764	1859	2022	778	2652	2167	2571	1538	2249	2335	1739	1903
Os10g0320400	10709	6567	6388	3826	4820	5241	9043	8009	9151	8917	8637	8058	4665	5790	5816	4215	1750	2083	6534	5290	4408	6107	5366	4394	2236	6152	5893	7166	6389	8076	3163	5637	2138	6791	3194	2073	7337	2997	3293	2210	1962	2693	2336	2867	1747	2398	2589	2107	2088
Os10g0563700	13041	9018	8907	3466	7130	7493	11119	10965	13537	11424	9632	10403	3534	3878	4299	3530	1341	1895	4081	3793	3317	4981	3550	3609	1313	2711	3396	5541	6518	8416	4601	7016	2949	6561	2405	1512	7165	3616	3577	2108	372	3607	1909	2294	1218	1981	1998	1276	1452
Os02g0792800	3624	2036	1874	2365	2193	2260	4871	4551	3907	4862	5568	4490	4886	5690	5656	4444	1948	2378	8135	10154	7797	7738	8461	6738	2736	6790	7324	6748	7429	7527	2549	8359	4146	5163	2368	3307	5522	1852	2781	2899	3162	2064	2494	3280	3070	3594	2520	2595	2529
Os09g0114500	7209	3536	3751	3280	4122	4324	7179	5648	5948	6640	6566	5266	4745	5911	6013	7067	2560	2934	8094	6743	5075	6712	5295	4756	2900	8046	7659	8056	6803	8834	2955	7176	2127	8293	4028	2492	7792	2692	2793	2498	1782	2605	2537	2787	1903	2350	2610	2671	2602
Os04g0566400	4249	2672	2937	2239	3049	2956	7165	6236	6108	6855	6568	5724	3772	5091	5602	3969	1539	2285	6535	7628	7137	6727	6401	6260	2817	7280	7625	6513	6424	9304	2971	6498	2631	7681	4101	1976	7570	2364	2255	1795	1847	2456	2561	3372	2149	3218	2435	2102	2189
Os07g0495900	5353	3036	2982	2679	3060	3458	5468	4871	4770	5083	5228	4291	5134	6973	6079	6750	2589	2692	8693	8748	5965	7391	6361	5601	2770	7949	7635	7008	6646	8551	2722	7483	3092	7157	3293	3091	6678	2263	2618	2969	2283	2692	2212	2422	2369	2392	2633	2736	2943
Os11g0528500	7797	4291	4873	4814	5972	5237	12236	11820	10184	11607	10289	9403	3303	3807	3678	4592	1954	2498	6148	5475	5206	6089	5652	5051	2499	5721	6273	5696	4582	5510	2779	8231	2625	5150	2688	1790	5642	1685	2706	2366	2950	2034	1928	3308	1736	2637	1995	1782	1838
Os02g0149800	3188	1701	1680	2086	2218	2636	4866	4355	4455	4357	5266	4239	5522	6071	5957	6082	2179	3025	8493	9796	7334	7419	7411	6821	2703	7393	7884	6899	6427	7796	2446	7736	3577	6800	2701	2736	6801	2125	2574	2487	3337	2360	2185	2916	2497	3045	2525	2659	2638
Os12g0150100	9432	6552	7056	3336	5795	5689	10232	10100	10790	11807	8864	10009	3655	4135	4193	3482	1432	1746	5025	5359	4805	6008	5175	4903	1730	3790	4413	5426	6003	6859	4005	6526	2718	6700	3030	1686	6533	3027	2986	2154	1143	3006	2139	2827	1541	2560	1985	1612	1587
Os03g0324300	3157	1530	1509	2191	2303	2789	3936	3289	3106	3445	4113	3323	4125	5048	4302	8296	3404	3655	7731	9990	7167	7878	7085	6945	2025	5561	6398	5396	5384	6649	2960	10396	5002	8646	3782	3253	7052	2290	2384	3074	3882	2745	2196	2625	2676	2729	2258	2273	3028
Os08g0416400	4807	2641	2429	2075	2638	2859	5484	4552	4481	4655	5056	4233	5015	6318	6465	5924	2210	2793	7622	8717	6951	7111	6662	6538	3145	8359	9596	5901	5774	7460	2439	6094	2731	7459	3261	3392	4716	1635	1947	2458	2106	2413	2434	2798	2668	2738	2657	2377	2817
Os07g0188800	8489	3951	3453	2864	3027	3404	5946	5843	5035	6395	8392	5736	7737	10242	10101	5876	2285	2329	11245	10750	7091	9643	11978	7550	3043	8041	8180	5003	4858	5427	1884	4503	1892	4339	2428	2494	3486	1392	1662	1731	1512	1483	2207	2322	2187	2137	2082	2195	1900
Os01g0900800	3434	1515	1228	1113	1355	1444	1597	1399	1521	1902	2362	1537	4730	5717	4801	6390	2206	2417	6782	8456	6512	5160	4317	4587	2265	7502	7850	9767	8337	8239	2348	7750	3569	10190	4899	3529	9605	2551	2250	2433	8689	3851	2005	2573	2790	3535	2443	3328	3679
Os03g0351500	15588	8814	8808	4597	6776	6758	14026	13295	15672	14841	12853	12742	3456	4999	3999	4085	1354	1796	7349	7706	6511	5600	3490	5284	1151	3135	3706	5139	3783	3302	1991	3095	1847	5150	2140	1678	2762	1091	1281	1620	648	1661	2569	3200	2200	1329	1140	970	1288
Os11g0170900	14501	3925	2582	0	0	0	2235	1696	1326	1884	5240	2186	8323	12237	12516	0	0	0	11979	10881	6122	10927	8093	6391	8211	23127	21513	0	0	0	0	0	0	0	0	0	0	0	0	0	1	2	7211	7777	6444	5297	4894	5289	5156
Os10g0576000	9889	5664	5763	2658	4361	4713	7843	7563	8160	9188	8695	7020	5075	5498	5708	4948	2047	2406	5818	5504	4601	6862	5388	4411	2053	5018	5803	6209	6738	7766	3260	7253	2994	7145	3307	2191	6843	2995	3272	2326	2240	2738	2403	2852	1994	2428	2326	2010	2161
Os06g0716700	10437	7431	7405	4696	4803	5451	8859	7527	7781	8948	9488	9190	5986	7811	7150	5504	2307	2214	7518	6096	3864	7656	6228	4732	2190	6205	5460	6879	6772	8472	1964	3838	1638	4763	2128	3185	5169	1793	2660	2989	1218	2050	2202	2379	1950	2121	2383	2241	1413
Os06g0106100	7711	4220	4105	2907	3465	3528	7416	6386	6729	6797	6730	6243	5494	5969	6368	5004	2224	2352	7350	7357	6067	6242	6395	5017	2714	7466	7202	7088	6429	7741	2696	6638	2445	7700	3578	2485	5735	2151	2364	1875	2355	2236	2776	3403	2446	2851	2543	2256	2257
Os09g0131400	4056	2259	1674	1744	2051	2202	4346	3534	3580	3642	4913	3276	6000	8223	7562	6483	2344	2713	9086	10220	6484	8252	8510	8140	3747	10009	10158	5742	6410	8127	1558	4160	1768	5697	3267	4173	4741	1224	1659	2374	1649	1882	2542	2704	2807	2831	2841	2856	3078
Os08g0526300	5549	3230	3226	2130	2622	2698	6783	6276	5965	5657	6102	5305	5144	5757	5070	3822	1488	1805	6624	6295	5462	6140	5410	5252	3313	8545	8988	8714	8057	8472	1996	5705	2174	4228	1938	1921	5594	1791	2832	1620	2520	1690	2678	4025	2650	3449	2652	2806	2106
Os09g0440300	4202	2524	2218	2173	2740	2866	4329	3605	3871	4291	5201	3811	10018	10265	9635	7019	2207	2923	7686	9935	8523	8944	8840	8186	2366	6420	6140	5275	6016	6761	3046	6857	3200	7240	2904	2439	6015	2268	2121	2206	3634	2302	1877	1940	2123	2096	2148	1886	1930
Os08g0162800	9864	5978	5226	3837	6287	6727	8873	8254	10124	9585	10621	8342	4890	6081	6028	4978	2007	2125	6853	4549	3205	6124	4618	3982	2273	5476	5270	5071	5515	6689	4516	6327	2281	7946	3614	1602	10139	4204	4975	2746	1762	2917	2280	2520	1420	2093	2169	1414	1572
Os02g0175800	11189	5908	6240	3575	4659	4995	8852	8775	9209	10458	9685	7927	4978	5588	5578	5067	2108	2415	6886	6321	4931	7122	5834	5075	2129	5677	5993	6230	5436	6646	2832	6301	2087	6186	3255	2078	6775	2835	3055	2652	2227	2628	2285	2933	1792	2441	2140	2146	2137
Os04g0653000	8960	3601	3827	2058	2850	3163	5218	5024	4885	5871	5335	3887	4399	4728	4558	4774	2208	2275	5361	5833	4658	6585	5261	4524	2543	7214	7014	10077	8402	10031	2799	6363	2726	8099	3739	2490	8369	3123	3069	2730	3739	2703	2899	3480	2780	3418	2902	2961	2598
Os02g0760300	10374	5772	5152	2869	3835	3946	6567	6012	6743	6792	7589	6177	4690	5123	5122	5043	2041	2146	5871	5186	3978	6201	4674	3777	2086	6171	6491	6627	8126	7921	3611	6852	2813	7025	3178	2562	7342	3186	3539	2514	2409	2664	2792	3387	2317	2725	2517	2046	1993
Os11g0562100	3989	2020	1638	785	778	1007	3667	2787	2555	3424	3719	2112	5823	9088	9334	2751	1484	1449	9988	8441	6964	6415	7257	6376	5340	13460	14583	3515	2386	1501	1259	3770	475	15316	6826	5945	29	3	5	4462	3497	3721	3077	3941	2227	2393	2368	2284	4834
Os06g0503400	7339	2949	2812	1725	2228	2800	3613	3419	3752	3541	4796	3079	6008	7220	7124	4779	1711	1920	6915	6086	5245	5984	4273	4311	3605	8906	10872	5807	5925	5674	2283	5298	2192	10083	4602	4383	6825	2579	2444	1508	1784	1814	3079	4518	3299	2671	2819	2874	2341
Os03g0212700	9422	6170	6355	3498	4313	4825	7659	7349	7775	8262	7813	7263	4803	5702	5606	5159	1982	2306	7041	6358	4588	7029	5765	5212	2332	5751	5816	6721	6545	8155	2934	6401	2403	6124	2998	2330	6834	2639	2935	2213	1795	2564	2186	2707	1940	2353	2519	2335	2281
Os01g0718300	5664	2680	2848	2288	3032	3149	5474	4629	4401	5305	5514	4171	5079	6445	6230	4876	1843	2422	8248	8304	6254	7589	6016	6024	3026	9002	8234	6860	6089	7210	2200	6198	1804	8516	4511	2773	8522	2888	2477	2136	2856	3629	2430	2773	1828	2510	2596	3068	3127
Os12g0118800	4340	2316	2137	1714	1889	2309	4258	3821	3707	3993	4152	3100	4034	5056	4639	4685	1757	2108	6431	7441	5568	5963	5337	4691	2273	6590	6902	6707	6596	8762	2228	6241	2675	7082	3532	2958	10990	3935	4664	4419	4483	4469	2395	2854	2450	2709	2354	2388	3701
Os05g0514300	5621	2424	2238	1964	2447	2899	4093	3454	3069	3943	5287	3252	5136	7288	6919	7134	2738	2927	9206	9666	6348	7612	7049	6139	3165	8104	9676	8948	7822	8471	2214	6214	2272	6835	3738	2933	4873	2045	2070	2460	2494	2307	3241	3577	3099	3045	2942	3048	2498
Os08g0540300	3698	1753	1671	2275	2358	2922	4431	3570	3504	4049	4887	3484	5147	6766	6495	7862	3131	3389	9491	10201	8216	8120	7625	6567	2746	7378	8214	6329	5958	7792	2502	7772	3431	7179	3456	3086	3067	1130	1202	2328	2260	1915	2278	2803	2605	2850	2444	2412	2862
Os10g0492900	585	184	115	431	311	665	514	556	305	415	803	293	5247	6011	6087	8008	2696	2843	6857	10135	8891	6003	6933	6583	3468	11432	12463	9459	7755	4939	700	3859	1315	3036	2076	5057	3013	969	853	1657	4423	1823	2856	4527	6467	2442	3145	4478	2617
Os03g0387900	4078	2082	1974	1981	2082	2427	4044	3707	4160	4625	5148	4365	5167	6076	6074	6006	2195	2631	9789	9452	7508	6847	6643	5908	3592	10348	10006	10082	8562	6920	1602	4785	1913	4559	2015	3551	4611	1790	2686	2800	2001	1752	2716	3305	2998	3523	3012	2832	2459
Os01g0881300	5618	3251	3454	4115	6101	6175	9689	8250	8719	9207	8453	7377	3254	4312	4354	4643	2111	2586	6201	5510	5108	5486	4635	4210	1874	4303	4690	5450	5515	7374	3868	9032	3599	12393	5514	1480	9897	3592	2531	2307	2792	3739	1895	2379	1112	2147	1744	1488	1783
Os02g0684500	8904	7002	7653	3241	5555	5479	11262	11854	12828	12895	9723	12833	5812	6235	6820	2878	1199	1786	4973	4295	3491	5465	3905	4183	1260	2964	3662	4454	6094	8233	5294	6605	2374	8268	3477	934	8570	4131	3830	1627	83	3501	2157	2206	907	2202	1958	665	1020
Os02g0324300	2663	1363	1175	1402	1791	1969	3352	2988	2857	3123	3460	2748	4370	5379	5444	5178	2052	2705	7089	9071	7477	6260	6258	6283	2977	7439	8353	7054	6943	8087	2796	7923	3544	7416	3277	3411	6411	2655	2796	2835	3392	2745	2996	3545	2967	3507	2798	2705	2906
Os10g0182000	8173	5174	5368	4437	4809	5336	8660	7474	7874	8205	8094	7029	3974	5281	4995	6112	2366	2753	7226	6362	5226	7114	6069	4797	2118	6332	6182	6542	5912	7810	3114	7100	2756	5609	2781	2284	5525	2061	2529	2280	1820	2453	2047	2593	1736	2283	2273	2255	1940
Os01g0949300	2517	1548	1969	1069	1307	1620	3283	2837	2482	6080	3536	2708	7244	10948	11185	8782	2183	3404	14581	11497	12307	10060	7545	12723	3098	10028	6418	5861	6631	5787	1281	3515	1845	5372	3283	4178	10568	2885	2266	1645	2487	1159	2277	2176	1504	1974	1637	2258	2089
Os01g0866133	2992	929	789	1344	1180	1647	1532	1302	1158	1835	2332	1040	4597	6241	5681	8342	3306	3076	7888	9282	6448	6921	6692	4989	2586	9959	8320	9023	8168	9359	1844	8545	4358	6777	2936	5043	4541	2060	2427	4086	4601	2563	2838	2637	3262	2871	2993	3863	4557
Os05g0337400	10446	6218	8007	5539	7962	7369	18734	15800	17300	17463	13201	13521	2564	3204	3490	3116	1439	1609	4684	4001	4416	5262	4998	3972	2058	4658	5069	4358	3436	3887	2297	4860	1562	5031	2599	1308	4106	1577	1966	1729	1849	2134	1653	2645	1154	1844	1439	1149	1484
Os10g0563600	4100	2430	2614	1597	1667	1642	5197	4872	4677	4802	4632	4316	4771	5202	4453	4101	1658	1927	6251	7076	6235	5735	5257	5626	2855	7663	7908	8442	8234	7795	1945	6039	2695	7241	3133	3795	7641	2026	2863	2996	4778	2660	2696	4017	2894	3729	2607	2834	2423
Os03g0826200	5384	3256	3919	4019	3633	4435	10600	10961	9006	8414	7763	8201	3913	3813	3113	4754	2067	2393	5524	4713	4713	5376	3980	4478	2363	5975	6802	6106	5453	5236	2693	9075	3116	4983	2219	2108	9166	2352	3842	2838	4739	2081	1758	3279	1664	2494	1858	1920	2313
Os01g0884300	1557	705	667	717	774	982	1622	1406	1252	1879	2230	1366	5715	6384	6634	4859	1877	2443	9598	10586	10678	7915	7770	7004	3545	10626	9401	7948	10853	7243	1498	5067	3287	5688	2251	3621	5319	1552	1547	2850	3760	1926	1931	2456	2833	3331	2720	2916	1965
Os07g0585100	5200	2870	2756	2576	3024	3136	5457	4433	4817	5560	5848	4611	4734	5779	6069	6388	2247	2845	7762	8216	6243	6461	5833	5728	2947	7401	8161	7827	6751	7867	2593	6976	2758	6550	3268	3140	6079	2266	2490	2451	2442	2406	2338	2943	2626	2792	2745	2490	2394
Os04g0399000	8452	6192	6039	3659	5533	5771	9839	9115	9636	10702	9451	9841	4110	4993	5412	3654	1500	1940	5868	5853	4829	6564	5417	4782	2006	4568	5065	5487	6344	7176	3449	5776	2426	5867	2966	1928	5303	2391	2814	2163	908	2932	2138	2725	1565	2439	2132	1652	1836
Os06g0128200	6823	3885	4025	3415	4864	5221	8324	6889	7737	8248	8036	6624	4845	5788	6039	5609	2343	2848	7806	6447	5674	6226	5545	4964	2300	5761	5208	7179	6601	7561	3193	7272	2449	8352	3535	1732	8264	2969	2721	2088	1447	2549	2132	2665	1586	2155	2189	1948	1767
Os01g0531500	9716	5047	4669	2745	4117	4231	7307	6586	7039	7300	6933	5704	4815	5565	5671	4156	1725	1982	6108	5240	4635	5422	4379	3803	2755	7159	7513	6131	5961	6104	3096	5200	1654	8750	4037	2627	7211	3108	3126	2655	3020	3504	2620	3489	1875	2091	2500	2094	2879
Os06g0596300	7648	2492	3079	4094	5890	5994	8653	7586	7620	10010	9002	6278	3270	4942	5411	5846	2806	3017	8900	7166	6672	7440	8222	5824	2310	6615	5970	6774	5339	5756	2634	7550	2467	8930	4258	2525	6723	2305	2488	2357	2829	2227	2346	2559	1539	1885	2010	1895	1954
Os07g0585500	7089	2857	3129	2397	3527	4089	5190	5656	5434	8394	6407	4156	4836	6379	6125	6606	2473	2629	10364	7291	6683	6795	6073	5763	2836	9143	5230	7071	7230	9454	2950	7093	3192	8374	4546	3010	8799	2364	1881	1722	2658	1682	2204	2578	1975	2183	2035	2259	1801
Os01g0753800	6241	3534	4008	2129	2948	2961	9039	7029	8224	9579	8252	6131	4384	6063	7304	3477	1424	2045	7102	5516	6079	6226	6340	5592	3068	7456	6640	8415	5041	5056	2718	4854	1073	12213	6252	1657	5624	2219	1722	1749	359	1559	2933	3761	1486	2668	2684	2271	1990
Os12g0115100	3929	1451	1672	908	1553	1586	2161	1852	2652	2236	2020	1460	2717	2249	2112	5051	2241	1902	2656	3162	3517	4096	3414	3851	1981	5656	6394	14251	17689	16394	2885	7779	3189	12940	4711	4578	1432	581	697	430	705	399	4734	4876	6176	4676	4019	3759	1527
Os09g0130800	3282	1727	1573	1617	1861	2163	4584	3610	3725	3753	4701	3459	4444	5841	5743	5234	2099	2370	7673	8920	6378	6991	6446	6553	3812	9941	10588	5084	5274	6351	1761	5122	2217	6135	3059	3232	5775	1665	2095	2465	2234	2112	2479	3387	2405	2958	2507	2384	2869
Os07g0684100	2831	1390	1235	2225	3074	3397	5454	5032	3869	4988	6244	4954	5862	7950	7435	7258	2941	3844	11252	13711	9826	10674	12231	10357	2979	5864	7937	5851	5632	5689	1873	5233	1844	4191	2359	2370	2307	1364	1664	2541	1337	1407	2071	3003	2441	2872	2547	2392	1490
Os02g0310200	16	21	61	3417	5392	5779	4180	4273	4390	4837	4487	4335	23	17	38	7825	3303	4333	4490	5976	5742	5259	4520	5056	19	46	30	14530	14824	18712	5023	12467	5056	12582	4838	2859	12103	4196	3964	3258	3617	4338	2328	2024	2472	3697	2683	2379	1654
Os10g0330400	3934	2845	2736	2512	2108	2257	7255	7488	5251	4637	5413	5749	5007	4892	3968	3489	1428	1920	5156	6706	6504	4816	4646	3957	2863	6844	8912	6533	5826	5286	1995	7224	2999	7284	3079	3384	8419	2060	3050	2883	4574	2112	2031	4074	2327	3606	2598	2617	3124
Os01g0153300	9762	7343	7128	3743	4821	5258	9116	9259	9008	10304	9088	10084	5530	6430	6866	4267	1503	2265	5508	5264	3254	5707	4437	4485	1794	4721	5154	4751	5740	8109	4702	7371	2098	5978	3160	1447	7607	3626	3783	2384	959	3484	2452	2505	1146	2225	2274	1202	1287
Os06g0705100	8291	5269	5749	5598	5739	5646	13584	12201	11478	11310	10327	9713	3474	3660	3625	4586	1846	2210	5481	4158	4550	5437	5297	4072	2456	5584	6213	6484	5235	5492	2105	5579	1812	4321	2172	1731	4574	1417	2364	1915	3094	2168	2001	3089	1615	2433	1885	1775	1792
Os09g0397300	3449	1973	1413	1889	2094	2731	3322	2867	2304	3487	4435	3025	5042	8524	6789	7891	2824	2928	11153	11511	6834	7863	7056	6221	2806	8145	9054	6322	6640	7163	1966	5763	2220	5968	3120	2746	5215	1875	1667	2417	1806	1819	2132	2778	2543	2788	3039	3591	2512
Os08g0417000	4793	1702	2167	2351	3461	3776	6973	6155	5887	7884	6929	4477	2545	4043	4834	6188	2853	3266	7563	8184	7495	7386	7215	6370	2397	6209	6465	9891	6822	6821	3353	8217	1881	5808	3959	2300	3374	1344	1208	2618	4027	2735	2892	4138	2198	2546	2658	2620	2355
Os02g0596000	6378	3838	4007	4425	5438	5658	10730	9274	9469	10521	9490	8840	3078	3773	3836	4693	1921	2138	6306	5642	5581	5955	5416	4383	2411	6010	6654	6147	5079	5546	2780	5909	2171	5055	2722	2255	5165	1858	2455	2496	2618	2434	2237	3249	2027	2704	1953	1706	1899
Os06g0558700	4173	2107	2021	2060	2603	3183	4984	4211	4494	4394	4867	3601	4741	5795	5754	5464	2065	2653	7559	8531	6713	6765	6102	5995	2663	6436	6860	6479	6663	8522	2770	7176	3047	6734	3282	2326	6757	2268	2411	2293	2419	2676	2352	2954	2273	2733	2512	2360	2496
Os12g0460800	5394	2839	2669	1734	2165	2497	4971	4249	4490	5060	5060	3809	5141	6294	6089	4613	1817	2293	7256	6952	5753	5858	5958	4884	3547	9534	10011	6122	7184	7595	2109	5267	2360	10307	4226	3418	7735	2377	2240	2060	3054	2431	2310	2933	2228	2696	2520	2340	2458
Os08g0128500	7660	5099	5246	3341	5296	5525	8536	7733	8967	9032	7958	8586	3881	4406	4729	3557	1500	1953	5594	5765	5027	6109	5092	4837	1643	4124	4774	6147	6812	7936	4088	6349	2858	6008	2697	1600	6796	3243	3186	2081	872	3221	2243	2956	1785	2595	2178	1666	1639
Os06g0643500	10122	7172	8222	3902	6272	5680	11124	10669	10939	11351	11830	11691	3961	4060	4319	2981	1146	1507	4817	4260	3479	8764	5156	5889	1194	2408	3004	5268	7333	9454	3747	5849	2459	6973	3328	897	7236	3065	2917	1613	0	3210	1879	2021	668	2670	1662	863	899
Os03g0382350	4964	2720	2155	0	0	0	4431	3687	3469	2943	3769	2996	10023	10638	9720	0	0	0	6909	6773	5860	6390	5873	6193	5043	12175	15113	13608	12870	15641	0	0	0	0	0	423	1026	350	461	0	0	0	4354	5928	4728	5704	4743	4268	2672
Os01g0645200	5796	3537	4204	3343	3513	3621	7509	6591	6916	7798	7334	6807	3858	5015	5412	6223	2301	2997	7641	8160	6476	7103	8057	5871	2691	6641	6538	7725	6856	7261	2327	4555	2299	4709	2359	2904	5752	2146	2351	2088	1955	2009	2192	3141	2283	2922	2227	2319	2004
Os01g0863166	2743	1374	1124	1691	2106	2396	3529	3240	2938	3262	4116	2916	5365	6938	6899	5277	2155	2803	7925	10888	6720	7892	7185	7539	3150	8954	9379	6096	6325	8069	2272	6160	2760	2093	1418	1318	5414	1550	2074	2610	2441	2069	2504	2956	3009	2982	2704	2560	3001
Os01g0188900	2244	1130	1178	2075	2564	2963	4807	4299	4259	3844	4621	3300	2752	3378	3511	6208	2389	3297	6185	7658	6609	6628	6347	6806	2325	5756	6333	7757	7522	8579	2708	6649	2938	7001	3457	2971	6150	2242	2438	2193	2524	2755	2662	3329	2487	3219	2567	2264	2317
Os09g0494200	10381	3953	5149	2943	4466	4947	7744	7090	7514	8494	6950	5336	3990	4549	4773	4951	2044	2177	5773	4576	3622	5039	4315	3711	2678	6540	6260	9271	7244	8345	2340	5590	1477	9839	4537	1976	9216	3074	2477	2195	3165	3658	2817	3481	1808	2185	2623	3171	2504
Os02g0177600	9084	2681	3433	1560	2159	2158	3954	3882	3803	4681	3983	2527	3413	3542	3458	5849	2084	2353	4942	5855	4816	5349	4854	3728	4421	9471	12066	10203	8759	8425	1506	4678	1351	6863	3958	3168	3651	1951	2289	1541	3492	2420	3764	5166	3525	4262	2920	3631	3453
Os02g0651300	2426	1532	1254	1807	1677	2192	3872	3447	2863	2500	3193	2893	3679	3920	3464	4746	1985	2218	5538	6419	5887	5368	4335	4862	2887	7151	7992	7870	7111	7209	2861	10036	4243	6700	2755	2884	5943	1710	2977	3074	4110	2269	2743	4026	2688	3367	2809	2649	2612
Os01g0239000	2715	1879	1846	1891	2329	2307	4683	4173	3794	4802	4680	4026	3691	4642	4483	5149	1859	2647	6500	7885	6542	5838	5372	5446	2558	6386	6537	7032	6811	8601	3227	9061	4119	8220	3496	3362	9392	2570	2889	2137	2859	1931	2445	3133	2482	3335	2644	2562	2104
Os07g0520800	7193	4600	5432	3910	6463	5786	13392	12223	12889	13670	10630	11829	2727	3604	3912	3702	1575	1861	6160	5181	5227	5756	5834	4630	2448	5412	6126	4796	3633	4903	2923	6466	2425	5357	3085	1524	4514	1792	2089	1780	1985	2091	1971	3096	1529	2446	1534	1256	1679
Os02g0285800	8233	5078	5217	4654	5689	5982	11175	9061	9791	9393	7315	7572	2989	3160	2756	4493	1790	1892	5212	3852	4041	4551	3813	3715	2552	6782	7431	7019	5735	6382	3015	7687	3224	5861	2157	2305	5282	1620	2982	2817	3325	1952	1928	2720	1614	2569	2019	2204	2313
Os12g0508300	11979	7794	8180	3536	6669	6604	10640	10468	12690	11033	10146	10852	3796	4106	4470	3480	1381	1751	4197	3908	3666	5389	4440	3761	1519	3194	3846	4723	5282	5888	4179	5997	2768	6120	2638	1264	6255	2782	3288	2080	1013	3125	2007	2437	1223	2178	1666	1152	1424
Os07g0229900	13933	9901	10290	2491	5058	4899	11436	11305	13047	12189	9319	10221	4476	4975	5170	2391	827	1200	4345	4004	3500	5155	4175	3965	1892	4351	4584	3878	4335	5197	3087	4403	2251	5355	2183	1180	6615	3219	3593	1361	629	2503	2103	2630	1541	2141	1916	1356	1449
Os02g0234800	5074	3231	3173	2051	3237	3323	6603	5810	6616	5880	5613	5213	4063	4448	4994	4031	1567	2199	5913	6373	5430	5507	5180	5271	2172	5325	6223	7433	7051	8168	2731	5459	2605	8174	3539	2409	7837	2672	2806	2300	1785	3136	2459	3105	2194	2814	2633	2226	2026
Os01g0369000	6057	3407	3119	2701	2895	3551	5093	4143	4178	4810	5629	4301	5091	6736	6439	7493	2920	2801	9139	8216	5409	6480	5986	5145	2845	7752	7760	7026	5915	8005	2332	6336	2560	6949	3179	3241	5241	2057	2301	2979	2424	2435	2345	2627	2223	2322	2652	2680	2880
Os12g0225150	2592	1667	1431	1659	1832	2020	2948	2376	2238	2779	3630	2828	4352	5674	5602	6845	2442	2505	7801	8762	5653	7108	5821	5581	2992	7651	8913	7682	7525	9086	2048	7278	3431	4608	3077	3332	5988	2165	2713	3807	2774	3130	2802	2968	3072	3103	3047	3181	2956
Os04g0451200	4992	1448	1120	1014	1026	1249	1731	1454	1592	1702	2419	1428	3741	4342	4836	5342	2139	2649	5499	6241	5566	6025	5522	4589	1875	5498	6686	5773	6182	9153	3941	12708	6781	9962	4331	3037	5780	2035	1880	2681	5470	2843	2208	2042	2267	3487	3063	3006	3125
Os11g0148500	8593	4652	4175	3061	3245	3860	5142	4595	5661	5411	5914	4786	4578	5808	5631	5826	2231	2513	6514	6191	4289	6360	5461	4214	2375	6681	6467	7737	7255	8668	2830	6663	2714	6705	3163	3182	7206	2695	2925	2502	2544	2482	2393	2924	2312	2621	2639	2630	2179
Os04g0269600	5228	2110	2167	1873	1931	2357	3159	3439	2970	2944	3784	2860	4785	5286	4579	6999	2683	3091	5753	7415	5479	5005	3506	3596	3016	6831	7607	7923	7679	9041	1653	7088	3612	5261	2453	3882	5256	1476	2119	2997	3228	1770	3112	3981	3405	3283	2936	3851	2752
Os02g0131700	7236	4800	4725	3086	4007	4271	6858	6287	6834	7075	6623	6123	4295	5087	5214	5040	1908	2439	6004	6677	4930	6093	5327	4819	1985	5224	5699	6110	6173	8065	3328	7358	3067	6918	3378	2350	6684	2832	2913	2341	1783	3020	2181	2568	1925	2469	2167	2078	2044
Os06g0332800	7324	4530	5033	6140	8578	7407	14578	13262	13187	13832	10111	11041	2412	2745	2965	3951	1929	2063	4934	4105	4364	4918	5048	3893	1952	4910	4899	5399	4677	5377	2798	5887	2174	4733	2365	1500	4629	1579	2275	1950	2388	2438	1864	2762	1482	2231	1687	1357	1466
Os06g0342200	7934	4458	4894	2758	3178	3747	6326	6388	6865	7750	7063	6311	3912	4596	4925	4049	1701	1709	5249	5195	4233	5892	4663	3914	2171	5577	6079	6424	6687	7542	3247	7100	2858	7249	3491	2608	6639	2797	2938	2568	2372	2544	2673	3324	2382	2765	2475	2309	2162
Os03g0281600	6146	3763	3806	2972	3414	3723	5796	4798	5495	5371	5985	4899	5168	6360	5958	6536	2333	2704	7379	7530	5191	7734	6205	5680	2306	7053	6431	6202	6126	8006	2879	6483	3043	6148	2658	2682	6604	2320	2597	2372	1713	2459	2099	2416	2019	2310	2326	2320	2116
Os03g0826800	113	101	40	233	137	150	607	453	269	687	2259	803	9699	13534	12380	3011	909	1066	14255	21325	12305	13234	23584	10743	2656	4802	7038	2355	4366	3570	661	2535	2190	3124	692	1516	990	589	399	1490	2101	837	2357	1905	3414	2473	2429	2330	1341
Os06g0245800	5264	3287	3245	3494	3433	3795	7617	6848	6464	6591	6439	5928	3250	3783	3525	5678	2367	2556	6409	6364	5477	5843	5544	4749	2783	7826	8043	6586	5875	6110	2368	6343	2779	4645	2140	2811	5897	1675	2628	2653	2686	1966	2252	3114	2180	2905	2211	2281	2427
Os06g0153800	10386	6538	6134	3353	4464	4680	8265	7542	8358	8286	7781	7919	4957	5663	5742	4189	1759	2051	5763	4855	3805	5847	4755	3899	2066	5368	5766	6039	6257	7533	3227	5981	2288	7016	3110	1970	6584	2979	3407	1986	1415	2592	2339	2678	1601	2255	2384	1864	1803
Os04g0528300	9885	2865	4431	3576	4934	5248	8495	8025	7551	10764	8807	5310	3062	4453	4765	5401	2814	2943	7889	6756	5917	7505	7783	5816	2450	6807	5824	8752	6646	6775	2259	6213	1696	6839	3561	2148	4998	1752	1808	2217	3007	2101	2778	2859	1780	1844	2146	2413	1944
Os03g0128700	6784	2344	1879	2190	2094	2590	3564	3081	2708	4123	4257	2712	6634	8215	8067	8268	3892	3303	11163	12067	7684	7602	10704	6058	2569	8192	7900	6189	5711	7034	1527	4475	2245	6012	2936	4168	5258	1923	1838	2739	3059	1817	2208	2092	2139	2301	2701	2832	2299
Os06g0147100	1694	1192	816	0	0	0	1908	1474	1204	1152	2173	1445	8931	11385	10147	0	0	0	7667	9940	7536	6793	7017	5109	4036	9091	12815	9484	8818	7922	0	4	0	6092	2555	3929	4763	1870	2772	0	0	2	3747	6144	4808	5275	4193	4431	1820
Os04g0619800	3930	2633	2889	2269	4199	3785	7792	6191	7603	7841	7825	6912	3676	4371	5624	3319	1370	2093	5095	4569	4608	4503	3891	4544	1980	4677	4848	5976	5301	5475	5180	6331	2311	8461	3952	1195	16531	6725	4672	2432	465	3547	2196	2689	1135	2135	2232	1527	2140
Os02g0684400	697	371	290	596	529	831	2385	2009	1372	2221	2673	2266	5046	5319	4275	4334	2041	2269	6142	12187	9528	8197	9563	5628	2975	7753	9703	9442	9141	7219	1460	5786	2923	4010	1210	3692	3783	1721	2831	5101	2265	1637	1990	3781	2802	4173	2961	3323	1686
Os06g0681600	4115	1382	2042	3481	5900	5753	7828	7755	7752	10081	8081	5347	2217	2569	3241	7482	3523	4001	6801	7044	6155	7418	7265	7598	1395	3307	3588	12107	8984	10338	2576	7807	1436	8471	5259	2695	7030	2493	1897	1741	2833	2011	2542	2853	2017	2181	1705	1943	1236
Os02g0556800	4658	2451	2915	2295	2830	2591	6591	6274	5637	6429	5674	5160	4746	5390	5153	3536	1379	1781	7535	6663	6737	5535	4681	5473	3581	9771	7714	5308	4481	4818	2105	7014	2739	3694	2065	2210	5426	1397	2023	2024	2573	1603	2511	4165	2597	3286	2498	2945	2373
Os08g0530200	10847	7848	7674	2743	4320	4207	9248	8711	10263	9045	8318	9231	4445	5169	5557	2850	1053	1443	4692	4703	3969	5213	4502	3858	1742	4128	4955	7141	7552	9516	2975	4929	2101	4269	1945	1176	4680	2287	2434	1313	813	2162	2399	3015	1813	2907	2259	1893	1513
Os03g0857400	2861	1898	1759	2464	2096	2394	4900	4438	4356	4332	4239	3923	3201	3354	3049	5584	2231	2467	5929	6127	5701	5351	4580	4247	2705	6786	7529	8279	6329	6655	2415	7219	3094	5021	1886	2909	7225	1817	3028	2502	3877	2078	2614	4345	2809	3190	2478	2548	2048
Os11g0638900	3592	1930	1932	2413	3371	3602	5323	4141	4545	4466	4689	3766	3312	3886	4340	6734	2545	3178	6722	7603	6668	5979	5843	6190	2258	5072	5881	9615	9138	10353	3341	8950	3124	6096	3335	1768	5267	2115	2042	1776	2789	2358	2529	3017	2336	2716	2407	2237	2215
Os03g0726500	1633	811	577	861	1128	1451	1775	1478	1468	1441	2572	1409	6768	6943	5518	8157	2749	3317	7104	10610	9032	10046	5973	9763	2097	7372	7202	4941	5249	5474	2819	7149	3288	5274	2187	1968	8538	2365	2177	2127	3103	2181	1672	2065	2080	2396	2718	3710	1759
Os07g0406600	4895	2688	2282	2273	3025	3259	5344	4731	4990	4778	5640	4226	3861	4854	4878	6193	2210	2902	6983	7324	5868	6005	6004	5166	2715	6506	7241	5897	6168	7223	2478	6795	3210	5941	2646	2666	6003	1789	2218	2146	2035	2393	2121	2868	2302	2462	2568	2351	2279
Os06g0594100	4983	2628	2344	2623	2617	3425	5259	4691	4477	4654	4949	3864	3581	4487	4098	6273	2549	2792	6688	6525	5313	5776	5061	4692	2529	7002	6893	8423	7745	8506	2593	7081	3016	6409	3024	3044	6162	2426	2910	2106	2800	2001	2411	3031	2447	2727	2511	2517	2152
Os01g0678500	4147	2005	2115	3111	3786	4489	6014	5271	5134	5641	6042	4472	2763	3264	2954	7937	3092	3325	6871	7505	5826	6578	6757	6291	1577	4496	4268	8738	7608	8638	2466	6468	2506	3409	1690	1702	6975	2377	2822	3028	3672	2866	2229	2335	2398	2565	2531	2561	2660
Os02g0670900	2123	1224	1073	1007	1461	1888	3638	3553	2212	2870	3713	2498	5237	6618	5577	3956	1644	1795	8936	7828	6137	7089	6006	7423	3134	8993	10176	7867	8745	9989	2432	7799	4303	6631	3011	2915	5790	1853	1864	2947	2952	1692	2107	2807	2441	3382	2292	2770	1727
Os07g0202100	8937	6179	6162	4224	5074	5376	8027	7699	7810	7679	7874	7617	4173	5431	5428	4741	1881	2195	6060	5179	3624	5771	4596	3862	1806	5282	5214	6150	6211	7584	3307	6482	2160	7009	2939	1957	6777	2682	3064	2395	1335	3073	1966	2333	1567	2150	2216	1845	1984
Os02g0489400	12054	7967	8513	4811	7921	8237	11028	10940	13290	11766	9975	10426	3122	3369	3736	3402	1378	1666	3900	3413	3077	4766	3623	2982	1235	2930	3344	5274	5680	7525	4225	6575	2729	6397	2919	1334	4836	2447	2702	2088	891	3392	1655	1999	1174	1861	1661	1207	1476
Os06g0562600	10349	7783	7881	3813	6027	6212	9543	8893	11173	9502	8147	9151	3645	4532	4516	3851	1349	1757	4538	4328	3311	5035	4038	3511	1307	3289	3413	5884	6344	7985	3575	5935	2628	6865	2676	1619	7157	3077	3493	2164	791	3667	1793	2225	1315	2080	1891	1548	1530
Os05g0498400	5442	2618	2758	2122	2650	3169	4485	3738	4445	6153	4181	3442	4938	7184	7441	4366	1575	2075	10950	6789	6732	6356	4625	7173	3929	13456	7082	5358	6006	6422	2493	5985	2943	8667	4063	3447	8999	2535	2471	1702	3859	2486	2518	2702	1749	1996	1764	1523	2480
Os06g0316800	5554	2222	3174	1768	2237	2255	6450	10298	5959	13152	10521	7268	5119	8359	7373	1218	557	455	9493	8155	6253	8318	9366	7789	5422	26160	19001	989	1067	994	415	2137	639	2149	974	2944	579	329	714	506	779	151	3415	2617	3317	3251	3362	2890	3856
Os03g0859100	12751	5757	6158	3235	5204	5184	10856	9618	11716	13390	9507	7227	4078	5579	5667	3077	1397	1710	7242	4179	4803	5222	5015	4115	2105	6035	5045	6545	3898	3937	3053	5246	1305	10065	4507	1049	5424	2662	2090	1735	329	1916	2225	2490	858	1573	1873	1429	1627
Os03g0266800	7915	4586	4810	3745	5512	5580	8199	6722	7781	8637	8334	6911	4551	6044	5988	5197	1878	2437	6945	4740	4218	5808	5105	4516	2403	5754	5373	5907	5911	7335	2750	5279	1764	8664	3603	1546	8155	3266	2763	1849	1065	2804	2002	2365	1361	1834	1859	1515	1676
Os06g0496800	3333	1543	1770	1553	2368	2509	3964	3766	4018	4786	4344	3128	3439	5431	5916	4728	2180	2277	7679	8189	6714	6104	6562	5596	3170	8006	8302	8752	7295	7358	2659	6556	1916	6858	4015	2891	7112	2438	2112	1778	1891	2276	3226	3844	2891	3375	2706	2661	2426
Os02g0708400	6489	2786	2862	3086	3845	4030	6055	5264	5190	6363	6163	4497	3833	5639	5808	6461	2553	2785	8648	8116	6184	6472	6124	5480	2892	7138	7218	7864	6421	7708	2499	6265	1529	7706	4207	1951	7015	2479	2223	1848	2697	2566	2531	2975	1898	2072	2396	2310	1964
Os04g0677500	8004	4622	4282	3023	3441	4204	5965	5673	6196	6621	6781	5190	4534	5443	5497	5707	2358	2684	6392	5789	4059	6789	5297	4862	2166	5880	5811	6602	6470	8379	3142	7209	2912	7303	3422	2494	7033	2656	3009	2376	2259	2758	2119	2476	1885	2263	2171	2233	2176
Os12g0284000	4802	1800	1523	1924	2092	2559	3700	3350	2816	3493	4327	2702	4974	6378	5755	6766	2614	2854	7997	8472	6491	6712	6819	5638	2761	8092	8471	6162	5817	6720	1637	5787	2914	6645	2728	3350	5302	1758	2176	2678	3055	2053	2302	2717	2877	2593	2483	2583	2942
Os12g0548200	4954	2810	2702	2607	2781	3176	5348	4548	4639	5155	5205	4364	5134	6139	5964	6616	2489	2823	7889	8002	5476	6905	5606	5385	2311	7191	6748	6390	6144	7551	2476	6833	2874	6982	3240	2703	6838	2335	2481	2560	2273	2451	2051	2542	2062	2489	2325	2372	2471
Os03g0790900	2733	1332	1449	2135	1860	2311	3759	3597	2860	3753	4844	3149	6556	9315	7904	6638	2470	2800	10609	12214	7556	8046	9261	6640	2797	8445	7795	6833	6670	6948	1363	4965	2535	3905	2158	3517	3226	1166	1427	1909	1705	1252	1853	2677	2940	2686	2522	3146	1762
Os11g0682300	4789	3028	2771	2594	3464	3496	5607	4862	4958	5357	5980	4732	4561	5392	5272	5573	2256	2756	7083	7777	5858	6691	6725	5864	2266	6292	6462	6341	6638	7910	2736	6438	2790	5977	2542	2212	6049	1934	2369	2197	1731	2338	2274	2557	2098	2501	2396	2073	2272
Os06g0308000	7435	4385	4991	4212	5546	5161	12220	9731	10724	11266	8761	8336	2618	3424	3634	4136	1870	2104	5878	4869	4832	5419	5398	4433	2557	6486	6462	6315	5060	5269	2207	5389	2028	4483	2383	1883	3271	1246	1899	1858	2390	2047	2128	2853	1803	2594	1895	1794	1820
Os05g0135800	6566	3322	3010	2705	3356	3899	6103	4901	5522	6199	6495	4926	4959	6177	5969	6122	2351	2711	7916	7127	5985	6481	6047	5601	2850	7740	6543	7155	6204	7449	2796	6612	2590	7421	3550	2467	7203	2644	2687	1778	1940	1822	2415	2632	1861	2415	2148	2123	1855
Os05g0349700	6639	4327	4886	4929	6581	6341	11623	9679	10370	11054	8907	9119	3033	3638	3668	4485	2011	2394	5627	5030	4565	5436	5107	4434	2037	5079	5282	5038	4701	5411	3109	6168	2470	4866	2507	1751	5548	1998	2465	2028	1796	2484	1897	2468	1475	2001	1863	1511	1704
Os04g0485300	9296	3892	3795	3158	3280	3665	5791	5487	5690	6641	6547	4341	4312	5375	5275	5757	2298	2458	6325	5833	4631	6560	6087	4609	2317	6202	6633	6626	5781	7012	2615	5921	2335	6550	3373	2529	5951	2267	2512	2040	2209	2268	2727	2874	2482	2565	2428	2208	2181
Os07g0613200	9757	7136	7887	3588	5943	6198	11226	11300	11751	12299	9101	10798	3454	4361	4203	2842	1164	1461	4555	4616	4039	5332	4324	4037	1584	3486	4058	5020	4994	6406	3209	5815	2445	5169	2648	1398	5546	2474	2574	1766	926	2673	1767	2470	1280	2169	1757	1323	1478
Os02g0218200	7438	5259	4992	2536	3079	3036	5241	4902	5215	5581	5932	5203	5674	7177	6976	4533	1596	2103	7154	7695	5373	6760	6344	4944	2068	5870	6011	5482	5915	7214	2857	5743	2792	5416	2012	2430	5687	2506	2895	2434	1581	2809	2075	2259	2111	2453	2344	2206	2196
Os02g0797700	7514	3985	4314	2586	3457	3790	6798	5708	6082	6825	5695	5016	3875	4754	5070	4365	1711	2015	5879	5409	4133	4942	3931	4283	2386	6590	5571	7757	6993	8445	2991	6279	2445	8674	3807	2268	8457	3320	2751	2165	2147	2993	2481	3067	1956	2367	2373	2290	2364
Os01g0239700	3367	2022	1929	2645	2887	3482	4819	4237	3974	4953	6160	4170	4646	5948	5790	6700	2817	3124	7509	8101	5486	8154	6658	5942	2249	5756	5862	6664	6103	9151	3290	7830	3528	7393	3679	2561	6334	2369	2434	2317	1690	2116	2050	2324	1972	2588	2293	2074	2009
Os11g0210100	7054	3736	4404	2743	5339	4544	11269	9623	10905	13291	9759	7584	3784	5460	6286	3145	1353	1791	7588	4973	5495	5721	6481	5029	2113	5496	4594	6998	4301	5166	2292	5181	1078	11554	5541	1486	6551	2189	2198	1867	315	1879	2215	2668	1015	1983	2006	1446	1490
Os01g0139200	4624	2172	2020	2162	2445	2862	3911	3645	3456	4740	5412	3440	5285	6842	6447	6062	2393	2487	9004	9136	6472	7822	7328	5510	2602	7270	6437	5569	5551	6742	2125	7057	2814	7263	3245	3253	5770	2311	2412	2832	2231	2322	2192	2373	2169	2394	2275	2543	2422
Os05g0192700	3094	2221	1871	0	0	2	4367	4056	3713	3649	4201	4069	7711	9248	8774	0	0	0	7006	8820	7610	6699	6126	7642	3662	8052	11816	8725	8158	8871	0	0	0	8400	4486	3455	0	1	0	0	2	0	3937	5741	3971	5320	3209	2754	1778
Os01g0571700	1270	640	607	2969	3950	4219	4590	3958	4362	3729	4687	3758	1590	1777	1921	10086	3721	5043	7038	9214	6744	7201	7155	7050	973	2666	2820	8196	7998	9771	4169	10194	4941	2339	1177	1022	9879	3182	3365	3434	2842	3861	1529	1486	1686	2245	1910	1550	2347
Os01g0885300	5167	2116	2043	3030	4050	4367	6135	5315	4947	7268	6775	4396	3614	5970	5789	6548	2589	2717	10488	8384	6728	7648	7936	6653	2700	8039	7333	7249	5920	7011	2179	6034	1457	6586	3899	1894	5864	2009	1972	2002	2014	2123	2453	2680	1763	2232	2283	2149	2450
Os09g0422000	4502	1909	1815	1259	1427	1697	3145	2959	2707	3493	4129	2652	6891	8494	7114	5961	2457	2416	11028	12264	7429	8779	8535	6408	2680	7938	9303	4404	4271	5251	1683	6947	3579	4285	2243	2675	3437	1431	1534	2462	2559	1616	1936	2006	1980	2347	2316	2983	2066
Os03g0237600	6344	2661	2628	3384	3637	4398	6321	5844	5090	6620	6874	5022	4116	6499	6276	7639	3025	3226	10371	8760	6757	7762	7224	6756	2806	7615	7656	6636	5365	6659	1850	5862	1616	6426	3456	2127	5059	1940	1954	1791	1765	1707	2262	2672	1960	2125	2199	2121	1948
Os05g0563400	5932	2926	3168	2605	3635	3625	5963	5167	5384	6067	6119	4755	4580	5672	5275	5308	2071	2300	6978	6229	5159	5964	5612	4542	2648	7400	7426	6751	5928	6772	2490	5788	1951	7153	3658	2413	7485	2362	2235	1804	3117	2941	1957	2809	2024	2371	2321	2873	2518
Os03g0297600	4314	3057	3060	3962	4734	5291	11801	11674	10544	13491	13706	11226	4502	5913	6021	2760	1668	1792	8363	6680	4628	7981	8613	5429	1438	4524	4829	3023	4763	11059	2983	11104	6171	7556	3887	1076	5123	1548	2212	3035	2282	1784	1003	1012	660	1521	690	653	930
Os05g0126400	3881	2159	1908	2084	2456	2589	3734	2889	2636	3762	4416	3178	6165	8194	7587	8378	3209	3117	10937	11360	6462	8983	8117	5966	2729	9073	8354	5566	5328	7653	1691	5555	2490	4829	2456	3577	4284	1322	1743	3135	1752	1645	1934	1719	2246	1760	2254	3154	2926
Os01g0227100	3684	2026	2093	3104	3262	3881	5784	5154	4441	5028	5192	4398	4288	5457	5266	6337	2412	2751	7543	7973	6608	6265	6042	5278	2594	7313	6853	5287	5591	5693	2777	8064	3682	4445	1770	2162	5765	1852	2209	2599	2643	1865	2088	2585	2889	2198	2228	2268	1960
Os04g0669200	1941	622	1059	873	1161	1067	2283	2091	2006	6874	2762	2139	6206	8205	8955	7279	1901	3413	17066	10961	10896	9495	7587	12076	2640	8573	5037	4978	4823	4895	1948	5098	2260	5110	3292	4180	10487	2871	2408	1709	2640	1354	2751	2898	1734	2019	1427	1494	3057
Os11g0151300	10647	8016	8553	4051	6290	6515	11377	10774	11839	12883	9795	11114	3048	3935	4184	3191	1268	1622	4211	3894	3242	5059	3960	3416	1507	3430	3837	4686	5157	6260	3838	5962	2477	5831	2804	1241	4999	2301	2465	1844	837	2848	1876	2490	1226	1929	1542	1306	1267
Os03g0279000	5227	3318	3093	2193	2727	2921	5140	4872	4738	5373	5827	4910	4945	5259	5400	5219	2047	2393	5803	6456	4508	5735	5245	4358	2016	5501	5666	6544	6706	7694	2918	6927	2972	6403	2850	2295	7196	2721	3305	2412	2268	2461	2468	2774	2260	2617	2221	2250	1887
Os05g0508500	7012	4410	4343	2497	3775	4217	6200	5680	6720	6392	6511	5614	4175	4694	4794	4548	1873	2002	5462	5116	4367	5683	4765	4143	2382	5972	6640	6584	6734	7285	3172	6066	2424	6396	2912	2594	6102	2849	2936	2201	1764	2324	2527	2979	2157	2363	2246	2012	2041
Os04g0584600	3440	1783	1614	1849	1779	2111	2807	2619	2531	3757	3580	2612	6246	6980	6404	7572	2786	3566	11606	9761	11249	6505	5353	7273	3776	12752	6402	5897	7139	7231	1899	5480	2479	5674	3051	3235	14611	2419	1666	2205	3110	2047	1488	1619	1468	1824	1799	2032	1576
Os07g0635900	7493	3308	3638	4082	5871	5979	7362	6847	8173	8382	7673	6678	4486	4718	4725	4430	1882	2300	5600	4281	3850	4615	4390	3605	1812	4355	4623	7525	6606	6099	2915	6117	1894	7084	3092	1304	8989	3625	3322	2133	2620	3290	1919	2917	1488	1797	2040	1954	1667
Os06g0286351	5886	4194	4127	3007	3684	4062	7013	5762	6210	6563	5948	6019	4578	5814	5813	5494	2019	2321	7197	6334	5131	5925	5076	4559	2329	6842	6387	5936	5719	7465	3115	5537	2517	6885	2938	2282	6776	2664	2698	2234	1432	2804	1881	2083	1700	2172	2217	1906	2087
Os03g0109600	9300	5880	6523	2617	4197	4064	9405	8724	9819	9282	7726	7892	4260	4898	4942	3054	1229	1594	5373	5358	4553	5475	4680	4564	2157	5264	5690	4870	4921	5594	2824	5101	2277	6886	3210	1856	4866	2101	2260	1520	1547	2421	2145	2679	1473	2393	1843	1480	1583
Os08g0156800	10787	7510	7956	3630	6501	6542	10108	10017	12182	10828	8257	10201	3603	3573	3939	2993	1180	1595	4091	3530	3334	4475	3853	3566	1364	2995	3465	4774	5226	6446	3775	5920	2618	6175	2598	1105	6659	3040	3558	2029	765	3112	1664	2277	1115	2043	1709	1101	1379
Os12g0586100	2901	1479	1173	2206	2510	3374	4646	4129	3297	3470	4106	3176	3835	4397	4332	6560	2395	3145	6259	7696	6209	6098	4568	4726	2372	5329	6109	4648	5068	5909	3408	9957	4407	5801	2686	2153	7282	2355	3069	2577	2746	2348	2137	2920	2022	2628	2284	2060	2191
Os10g0180800	106	79	62	540	346	651	906	954	430	935	2486	1652	9875	10996	12159	8230	2994	5722	19613	22298	12865	15827	30947	19507	2324	6426	7122	2635	4007	5548	1154	4171	2133	1	0	0	1	0	0	0	0	0	572	565	498	953	1127	1543	614
Os03g0826600	4474	1773	1692	1599	1830	2310	3147	2867	2617	3081	3797	2374	4511	5596	5491	5831	2293	2481	7434	7893	5806	6301	5759	5074	2591	7468	7617	7055	6725	7860	2418	7854	3659	6447	2860	3185	5391	1983	2387	2571	2795	2103	2602	2855	2741	2796	2767	2996	2724
Os03g0136200	8667	6474	6998	3362	4631	4978	7952	7744	8249	8630	8408	7854	4301	4649	5380	3700	1130	1570	4750	4693	3118	5153	3741	3839	1509	4161	4472	4521	5641	7554	3291	7126	2797	7606	3715	1783	7292	3053	2619	1994	848	2871	1934	2300	1347	1906	1847	1420	1621
Os11g0216100	1622	1243	1093	1483	1051	1523	4207	3540	3338	2905	3752	3222	3761	4305	3390	5434	1998	2766	5921	8385	7721	7384	6201	6735	2520	6413	7781	3568	2955	3381	2560	9497	4155	5288	2175	2874	8465	2106	2819	3219	5276	2338	1607	3048	1757	2376	1797	1856	2554
Os08g0549000	3022	1256	1097	454	452	595	2984	2740	2268	2774	3260	2224	6952	7535	7164	2328	1167	1238	9301	12430	10263	6823	8096	5777	3883	12568	14782	4200	3962	3114	921	3150	1750	2187	1023	2241	1276	815	984	2382	816	793	2136	3541	2554	3275	3044	3596	1888
Os05g0506300	3326	1999	2128	2006	2659	2882	5074	4718	4231	4432	4487	4204	3695	4422	4409	4660	1781	2234	5411	6891	6150	5646	4849	5044	2176	5236	5969	6352	6417	7218	2876	7470	3265	7107	3163	2006	6638	2781	2539	2351	2337	2707	2119	2933	2117	2689	2255	1984	2446
Os10g0556700	4975	2955	2566	2651	2794	3383	5106	4071	3835	4595	4983	3894	5139	6420	5746	7343	2566	2672	7658	7415	5571	7517	6328	5032	2414	7369	6819	6785	6449	8447	2188	5180	1935	5833	2967	3041	6050	2047	2423	2518	1682	2205	2143	2372	2067	2385	2225	2432	2541
Os10g0529800	2542	1502	1617	0	0	0	2472	1991	1937	2170	2802	2056	5102	6219	6577	0	0	0	5912	6578	5601	4970	4693	4916	4008	8869	10151	13248	14090	15336	0	0	0	12030	5958	4436	0	0	0	0	0	0	4726	6016	4374	5841	4107	4075	1842
Os05g0405000	4734	2291	2320	2048	1112	1678	3194	3396	2159	2634	3675	2483	7164	7927	6537	5932	2288	2681	7806	8728	6038	7026	6489	5386	2482	7596	7185	9538	9312	8684	1285	4428	2565	3291	1267	3018	7115	1664	1960	3184	3546	2214	2087	2736	2748	3348	2933	3469	2279
Os08g0544500	6644	4570	4199	3343	4454	4829	7460	6238	6840	7578	7646	6711	4694	6288	6005	5363	2060	2428	7239	5550	4072	6190	4955	4224	2016	5995	5237	6105	5704	7758	3285	6020	2128	8023	3406	1907	6693	2406	2568	1899	724	2389	2012	2313	1381	1940	2157	1772	1713
Os05g0516600	5571	2841	2751	2595	3701	4149	5471	5158	5591	5895	6189	5131	4514	5359	5539	5121	2113	2238	6574	6156	5277	6368	5772	5237	2323	5989	5837	6428	6622	6674	2686	6148	2318	6240	2813	2283	6526	2659	2809	2054	2264	2380	2351	2847	2321	2422	2254	2075	1736
Os01g0919600	5045	2123	2339	1598	1479	1716	3845	3631	3281	3018	3391	2530	4124	4188	4120	4720	1827	2366	5115	6088	5404	5407	4769	3701	3588	9208	9920	6609	5756	6090	1472	5399	2390	6221	2567	3807	5348	1753	2274	2364	3775	2175	3030	4157	2880	3451	2978	3128	2657
Os06g0233400	4285	2136	1924	2093	2808	3188	4544	3900	4265	4418	5266	3921	4263	5464	5281	5667	2247	2652	6889	7732	6317	6222	5889	5533	2305	6026	6565	6211	6158	7140	2898	7412	3316	7024	3008	2735	5882	2525	2703	2503	2702	2315	2259	2741	2021	2537	2104	1988	2211
Os04g0353600	14378	3499	4875	3816	5331	5994	10686	10393	9942	13328	11619	6098	2726	6176	6401	4260	2012	2476	9952	8022	6818	8298	9187	6464	2621	7211	7711	6610	4096	3234	2155	4519	728	4704	2665	762	2416	872	1001	1978	1470	1435	2163	2848	857	1139	1856	1697	1133
Os03g0319400	4843	2876	3031	2286	3371	4026	5449	4687	4873	5137	4836	4181	3460	4200	3760	4531	1451	1901	5498	4485	4721	4046	3115	3887	2779	7922	7778	5071	6030	5779	2645	6823	2484	10697	3700	2238	13409	4013	2996	2403	4127	3975	1643	2168	1171	1820	1962	2080	2012
Os04g0598200	11548	8214	8828	3855	6146	6101	10848	11002	12537	11713	9219	10153	3186	3581	3844	2911	1188	1443	3510	3495	2916	4797	3853	3433	1223	2582	3144	4782	5274	6679	3398	5736	2363	5389	2455	1175	6753	3107	3232	1858	643	3100	1745	2117	1187	1953	1633	1234	1186
Os01g0814100	11465	6860	7898	3300	6081	5713	11980	10651	13148	14196	12274	10222	5175	6501	7115	2283	984	1402	6135	3397	3799	5110	5388	4348	2237	4780	5176	3122	2626	3286	2849	3929	1182	10187	5352	1079	5105	2262	2098	1451	43	1670	1670	2197	383	1135	1342	679	1046
Os02g0255500	3981	2021	1825	1948	2431	2754	3970	3649	3946	3813	3385	3325	4317	5282	5023	5668	2305	2711	6024	8123	7164	5869	4653	4812	2745	6829	8535	6124	4951	5640	2318	6905	2776	5934	2972	2303	3919	1531	1850	2137	2825	2308	2686	3704	2616	3299	2244	2040	2704
Os03g0265900	6253	1872	2123	1929	2150	2698	5364	5314	4506	6674	5623	3456	3295	4321	4635	4486	2051	2326	7280	8353	6519	7242	7535	6264	2692	6914	7890	6829	5354	6404	2219	6955	2545	6773	3484	2481	5896	2229	2138	1869	2682	2020	2867	3275	2116	2130	2076	2296	1751
Os03g0319300	8768	5119	5366	3043	4383	4878	6519	6282	6861	7767	6682	6196	5095	6491	5409	4393	1438	2032	6884	5260	5248	5088	3826	4274	2112	7270	3724	5752	5812	6294	2943	6213	2643	8035	3500	1870	11680	3094	3075	1727	2083	2533	1576	1833	1231	1607	2033	1981	1638
Os07g0194000	5962	3171	3182	2665	3589	3928	6102	5366	5718	6043	6149	5017	4397	5123	5108	5206	2040	2525	6575	6486	5045	6040	5339	4511	2180	5842	5814	6343	6477	7045	2968	7039	2690	7301	3377	2099	6234	2666	2889	2260	2118	2503	2120	2741	1878	2361	2078	2114	2062
Os03g0818400	8007	5586	5872	2634	4421	4590	8415	7954	9260	8373	6957	7606	3962	4443	4818	3168	1295	1684	4802	5174	4668	5273	4119	4430	1770	4160	4837	5549	5768	6862	3249	5315	2411	6121	2456	1478	6060	2833	2750	1709	886	2592	2100	2952	1647	2390	2044	1563	1468
Os03g0685900	9179	4983	5161	2901	4028	4152	7173	7609	7616	9097	8042	7168	4300	4818	5013	3684	1715	1824	5521	5319	3943	5639	5253	4603	1935	5780	5258	5598	5584	6178	3057	5929	2197	5671	2741	1770	7332	3188	3400	2101	1759	2340	2407	2589	1852	2447	2179	1944	1766
Os11g0207100	4925	2736	2595	2340	2652	3003	4727	4076	3970	4837	5177	4102	4993	6858	6148	6628	2391	2748	8321	8401	6179	7543	6549	5388	2690	7332	7463	5924	5302	7220	2303	5835	2490	5796	2925	2576	5293	2030	2213	2368	1896	2216	2112	2446	2172	2173	2282	2418	2616
Os01g0208600	4420	2679	2442	2524	3481	3618	5748	4396	4530	6057	5950	4278	4406	6730	6309	6382	2686	2962	9695	7533	5537	6943	6165	5162	2493	7188	6857	6674	6080	8300	2175	5712	1672	7700	3702	2152	7364	2504	2172	2083	1609	2112	2133	2261	1459	1844	2167	2134	2249
Os07g0201100	9491	6157	5902	3573	4716	5210	7730	6795	8107	8326	7874	6502	4347	5566	5688	4460	1780	2021	5990	4321	3471	5285	4337	3649	2148	5730	5356	5592	5628	7361	3413	5811	2009	7534	3384	1773	6890	2766	2908	2210	1080	2837	2035	2420	1392	1955	2004	1676	1865
Os02g0221500	6390	4084	4163	2540	3309	3535	6177	5704	6011	6152	5536	5442	4266	5126	5029	4360	1632	2121	5757	6211	5020	6154	4973	4228	2276	5973	6175	5889	6427	7184	3139	6222	2993	6559	2768	2061	6411	2621	2703	2015	1756	2715	2117	2842	1931	2339	2102	1850	1971
Os02g0321900	11912	8480	8229	3887	6436	6715	10353	9828	12439	10591	8781	9779	3251	3867	4084	3093	1212	1603	4063	3489	3034	4354	3744	3543	1299	2961	3501	5274	5839	6919	3910	5511	2598	5183	2181	1140	5246	2457	3001	1774	710	2897	1649	2038	1085	1981	1701	1210	1256
Os08g0191100	6273	3798	4464	2262	3578	3606	7119	6674	7078	7035	5735	5648	3392	3231	3390	3780	1195	1799	3636	4643	4455	5120	4321	4179	1928	4007	4142	6587	6389	7154	3121	6980	3531	7832	3055	1599	4696	1769	1914	1733	1267	2808	2316	2974	1945	2583	2308	2004	1595
Os01g0100700	11993	8804	8866	4274	5682	6293	10135	9937	10978	10476	9188	9701	2958	3581	4239	3307	1135	1697	4041	3879	3184	4725	4023	3713	1356	3181	3615	5289	5663	7305	3276	5826	2482	4960	2408	1207	4996	2262	2624	2061	808	3213	1608	2166	1124	1920	1654	1227	1430
Os03g0299600	2444	1261	1432	1042	968	991	2866	2441	1918	7577	2481	2222	3452	5912	5840	6440	1435	2511	18893	11347	13688	8255	5531	9511	3906	15477	5249	3888	4157	4358	932	3246	1503	4985	3292	3986	16590	3107	1922	1615	1825	921	2325	2334	1634	1864	1127	1305	3049
Os05g0355500	10240	6686	6425	3045	6120	6414	10260	8937	11476	10737	8741	9208	3348	3560	4008	3109	1229	1499	3823	3408	3337	4658	4056	3275	1402	3450	4019	5082	5732	6073	3972	5859	2527	6031	2784	1488	5058	2592	2935	2194	1144	2853	1997	2263	1433	1972	1738	1198	1381
Os03g0438100	11008	4162	4612	2388	2698	3071	4472	4557	4633	5682	4605	3698	3289	3354	3371	7476	3059	2902	4715	5797	4496	5913	4837	3765	2656	8375	5164	6965	6249	8341	2378	7126	2872	5929	3126	2080	8743	1923	2086	2375	3305	2301	2363	2782	2368	2602	2549	2575	2394
Os08g0374800	5670	3851	3775	3044	4159	4302	7543	7158	7709	8017	7089	6713	4279	5582	5588	4282	1691	2125	6552	5964	5134	5459	4781	5138	2063	5398	5633	5733	5358	6329	3045	5573	1976	7546	3434	1690	9278	3631	2990	1770	1485	2548	1797	2265	1183	2047	1848	1463	1590
Os11g0546000	5066	3373	3112	2611	3126	3366	5158	4537	4859	4775	4965	4526	4211	5208	5000	5749	2125	2551	7046	7817	5525	6237	5835	5104	2139	5712	6090	6393	5826	7228	2660	6136	2572	6392	2917	3050	6382	2696	2896	2461	1994	2603	2118	2442	2065	2477	2237	2189	2395
Os07g0198300	6347	2444	2699	2215	4161	4126	6233	6412	6751	7789	5718	4520	3127	3896	4362	4692	2085	2379	5361	5621	6346	5445	4867	4665	2171	5559	6169	7492	6096	7012	2627	6490	2489	7260	3930	2238	4135	1734	1441	1918	2638	2225	3143	3362	2914	2816	2532	2359	2173
Os11g0644700	14955	6002	6132	1835	4532	4399	8245	5777	9776	5864	3658	3170	3906	2701	2330	2983	1384	1392	2165	1909	2350	1842	1355	1520	2434	5191	6028	6087	5670	4288	3400	4854	1452	9343	4563	813	4051	1771	1779	1939	7157	7200	2987	4161	1322	1889	2552	2407	2379
Os03g0710600	5201	3210	3584	3138	4060	3938	8399	7713	7890	8600	6953	6636	2733	3242	3203	4007	1658	2022	4867	5143	5088	5143	4666	3908	2051	5095	5637	5771	4631	5170	2551	6760	2838	5323	2449	2233	6577	1908	2824	2286	2532	1983	2118	3380	2038	2673	1874	1708	1695
Os02g0617800	5711	3042	3056	2481	4970	5209	7054	6420	8233	7672	6500	5508	3061	3243	3852	5288	2133	2623	4030	4632	4213	4719	3590	4116	1732	3936	4944	6578	6919	8140	4855	6972	3287	10225	3664	2572	6788	3407	3017	1880	1501	2403	2444	2700	1906	1882	1738	1266	1520
Os06g0701400	9338	6235	7354	3680	5958	6050	10438	10749	11471	11750	9159	10243	3233	3622	3782	3083	1200	1517	3783	3927	3439	4989	3847	3287	1273	2821	3363	5024	5322	6330	3388	5961	2474	5822	2788	1343	5588	2524	2904	2063	748	2926	1810	2214	1240	2058	1708	1364	1274
Os11g0210300	8001	4833	4307	2243	3062	3361	6258	5267	5972	7491	8250	5942	6008	7519	7740	3949	1609	1751	7875	6316	4049	8895	6529	5302	1996	6092	5291	4886	6064	7204	3060	5268	2081	5967	3024	1712	7039	2785	2487	1655	539	2178	1823	2103	1446	2062	2191	1678	1657
Os08g0408500	1364	538	704	409	555	589	1358	864	725	3948	1252	734	5510	8521	9391	6975	1530	2845	15627	10249	10022	8392	6145	8846	2221	6608	5457	6045	6728	4936	1265	3323	1467	5106	2522	4093	8714	2516	2956	1411	1854	1208	3670	3716	2895	2136	2053	2582	3316
Os03g0219200	4588	2531	2401	2153	2731	3293	7066	6549	6628	6068	8312	5757	4234	5623	5430	4116	1674	1887	7739	9672	7883	6424	5713	6467	2649	6939	7784	5768	4913	5481	1896	5174	2572	3641	1819	1974	2619	1314	1495	1705	1945	1655	2807	3838	2732	2232	1792	1813	2343
Os03g0661300	10380	3739	4540	2871	4834	5046	6501	6585	6625	7512	7021	4402	4769	5393	5530	5422	2334	2867	7439	5573	3963	5918	5249	4592	2015	4682	4761	6144	5375	6393	2520	5842	1370	9715	4740	1778	8771	3036	2411	1738	2551	2816	1928	2333	1176	1492	1920	2004	1526
Os02g0220500	9057	6599	5824	2950	4051	4830	7965	6639	8009	7798	7111	6954	3640	4595	4707	3911	1742	2052	4901	5081	4077	5525	4478	3689	1701	4562	4202	5706	5836	7402	3080	6425	2962	5867	2665	1984	5259	2305	2772	2122	1271	2839	1904	2310	1811	2192	2098	2069	1940
Os03g0836200	6283	3898	3576	2741	3433	3861	5549	5135	5723	5464	5836	5479	4566	5363	5415	5072	2025	2412	6586	6703	4930	6381	5121	4743	1916	5287	5654	5092	5332	7195	3349	6964	2797	6872	2799	2072	6153	2864	2921	2094	1994	2604	2148	2413	1663	2076	2034	1826	2168
Os10g0317900	10620	2795	3222	3555	3437	4722	4941	5589	4110	6624	5582	2727	2341	2746	2537	11391	5072	4079	6359	5775	3681	7323	7199	4582	2741	6595	7705	9018	6706	6816	1944	7589	1090	4572	3299	2491	3712	1598	1508	2255	4197	2323	2518	2540	1872	1869	2167	3286	3272
Os01g0195400	7783	3185	3764	2489	3979	4260	6685	6328	6776	7096	6584	5422	3400	4076	4640	5506	2300	2702	7319	5807	5026	4920	4781	4582	2345	5190	5425	6929	5628	6003	2348	6836	1464	9108	4919	1630	8188	3254	2485	1597	2529	2925	2560	3249	1189	1727	2021	2219	1867
Os01g0386700	5147	2661	2434	1	0	0	4276	3784	3391	3549	3998	3046	7676	8751	8587	0	0	0	7181	7493	5942	6479	5845	5818	4335	11365	12991	0	0	2	7	0	0	9094	4323	4081	8979	3048	3617	3278	4082	3193	2238	3684	2118	2348	2152	2081	4226
Os01g0752800	5820	3312	3255	2620	3432	3661	6011	5545	6106	5985	5735	5550	4097	4323	4437	5051	1991	2290	5102	5456	4797	5434	4531	4283	1981	5118	5548	6265	6235	7142	3243	7191	3127	6809	2673	1958	6973	2616	2965	2121	2404	2380	2153	2798	1970	2630	2109	1808	2089
Os07g0600700	9551	5516	5954	2352	3573	3484	8859	8159	9541	8959	8464	7354	5438	6392	7242	3291	1292	1691	6160	5240	4578	5658	4773	4540	3068	6685	6941	4591	3804	4976	2544	4665	1403	6362	3060	1028	5794	2350	2261	1362	657	1999	2116	3246	1234	2188	2095	1681	1544
Os07g0223100	6799	4216	4262	2816	4407	4546	6337	5587	6905	6518	6188	5682	4165	4761	4637	3994	1641	2010	5300	5244	3915	4464	3488	3737	1988	4973	4739	5946	5892	7100	3965	7222	2850	6549	3187	1830	9125	3927	3485	2127	1375	2892	2182	2795	1692	2173	2025	1824	1810
Os02g0612800	4938	3178	3120	2396	2889	3028	6168	5059	5468	5707	5343	5048	4739	5438	5631	4377	1622	2042	6503	6235	4935	5573	5014	4751	2348	6310	6013	6479	6217	7724	2661	5514	2257	7102	3267	2182	7586	2721	2737	1685	1247	2098	2370	2634	2095	2515	2247	1975	1768
Os06g0209300	4619	2875	2803	2460	3217	3510	5576	4541	4949	4833	4895	4431	3899	4880	4621	5361	2095	2515	6428	6145	4892	5623	4566	4206	2250	6354	6463	6790	6310	8109	2719	6334	2844	6473	2807	2221	6786	2294	2631	2279	1729	2497	2228	2518	1957	2352	2363	2337	2378
Os09g0413600	5435	1921	1720	2470	2209	2862	3718	3415	3135	3808	4288	2683	4006	4999	4697	7309	2899	2879	7525	7179	6116	6652	6252	4834	2928	8196	7368	7097	6167	7184	1821	7010	2718	5864	3271	3662	4933	1623	2145	2817	3336	2097	2456	2736	2416	2130	2392	2786	2932
Os08g0113100	13361	8901	9108	3793	7005	7568	12385	12148	14410	13285	10004	9955	3482	4329	4446	2932	1061	1545	4302	2967	2317	4763	4045	2964	1697	3586	3639	3258	3784	5038	3205	4897	1933	6409	2595	890	6145	2207	2448	1566	559	2739	1685	1928	691	1430	1415	995	1025
Os03g0761500	4410	3082	3485	2987	4608	4179	8924	7421	7429	9461	8121	6731	3506	4350	4567	3551	1580	2192	6245	5100	4518	5918	4208	4705	2063	5035	4527	5423	5617	7116	4026	6608	2306	8947	3823	1229	12397	3910	2852	1565	403	2978	2035	2276	840	1982	1926	1348	1346
Os07g0658600	4248	3988	4402	1998	3671	3171	9922	8763	9300	10370	8108	7437	3455	4721	5461	2985	1192	1925	4239	4696	4368	5133	4073	4583	2063	5236	5634	5857	4559	5816	3941	5609	1622	10699	6920	1299	6534	2482	1940	1714	57	1947	2267	3107	819	1896	2148	1082	1561
Os04g0653400	6202	2988	2924	2695	3329	3938	5054	4320	4901	5141	5368	3881	3750	4419	4479	5868	2206	2505	5827	5789	4538	5645	4305	4012	2459	6264	6399	6756	6807	7932	2815	6840	2942	6788	2985	2537	6145	2555	2676	2449	2077	2586	2423	2632	2194	2415	2417	2339	2432
Os03g0149200	7535	5597	6025	2668	3722	3937	7562	7251	8036	7589	6491	7478	4937	5075	5133	2648	1041	1531	4257	4074	3429	4129	3014	3752	1625	3635	4342	5835	6176	7841	3792	5451	2144	8445	3414	1521	8209	3493	2956	1556	146	3194	2156	2405	1137	2218	2200	1316	1249
Os02g0255700	5627	3346	3530	3678	4182	4314	10327	8701	8215	9031	7718	6663	3103	4111	3616	4023	1669	1708	6465	5392	5110	6024	6079	4394	3086	8379	8159	6370	4769	5244	1759	4165	1678	3985	2308	1879	3329	1199	1789	1928	2173	1861	2026	2591	1726	2291	1938	2013	1927
Os05g0404200	5090	3211	3576	3649	3847	4365	9200	8427	8083	8503	8234	7476	3499	4161	4099	5116	1988	2431	5872	6288	5892	6702	6102	5386	2483	5822	6579	3131	2782	3154	2017	6780	2425	4598	2485	2587	5155	1757	2313	503	531	531	1953	2830	1765	2168	1612	1618	1163
Os05g0126300	3128	1825	1810	1540	2130	2262	4391	3747	3845	3740	3712	3070	4306	4526	4629	4415	1818	2365	5669	7058	6064	6220	5503	5602	2128	5118	5843	6392	6580	7062	2862	7047	3263	7121	2948	2118	6775	2327	2797	2059	2423	2477	2271	2874	2082	2663	2215	1889	2010
Os01g0348900	29269	733	425	231	92	320	378	787	326	571	813	343	2878	2928	4829	1385	478	413	2282	1728	885	1306	1895	788	432	2518	1931	11280	34111	8652	2323	4029	16362	11917	967	3646	4596	3498	3812	2324	172	154	1494	650	6207	5850	6982	731	431
Os03g0857600	6043	3324	3837	3817	6534	6169	8020	7694	8754	8443	7889	6783	4411	4925	4382	3797	1577	2006	6020	5703	5348	5120	4468	4422	1764	4394	4900	6324	5632	5989	3491	6550	1835	5275	2465	1305	7506	3056	2448	1808	3167	3457	1662	2126	1194	2149	1473	2108	1630
Os07g0661400	5787	2074	2385	1540	2249	2326	3654	3194	3352	6916	4266	2789	4324	6156	7300	4922	1503	2118	11035	7126	8967	5820	4752	6256	4408	15983	6573	5268	6538	6655	1626	4038	1544	6643	4051	3220	10113	2133	1651	1643	3428	1886	2393	2389	1567	1574	1796	1636	2570
Os02g0124800	3063	1893	1742	4170	3898	4820	7872	7278	6782	6358	7733	6930	2670	3249	3178	5077	1875	2280	6078	6075	5642	6866	6083	6030	1835	3973	5011	6521	5921	6077	2214	6796	2513	5653	2696	1855	4255	1273	1804	1943	3464	2381	1598	2613	1859	2303	1542	1492	1948
Os02g0797500	7399	4696	4281	3823	4148	4588	7879	6825	7691	7786	7010	6433	3626	4351	4111	5867	2293	2488	6077	5354	4273	6078	4868	4381	1905	5479	5147	6537	6020	7476	2826	6609	2867	4565	2213	2190	4269	1659	2446	1974	1816	2114	1971	2389	1766	2194	2031	1928	1671
Os09g0450300	4625	1454	1486	2392	2620	3221	4417	3937	3233	4406	4588	2874	3944	6314	6301	8994	3444	3276	11980	9213	7827	7005	6986	6369	2863	7723	7593	6950	6236	7070	1383	5612	1598	6411	3360	2496	5059	1785	1316	1747	2675	1751	2264	2692	2350	1938	2184	2260	2301
Os01g0184900	4711	2912	2698	2143	2408	2746	4592	3699	4225	4124	4678	3901	4921	6208	6071	5393	2020	2398	7463	8228	5286	6255	5711	5353	2479	6586	6804	5654	5519	6784	2824	6466	2904	5896	2598	2396	6247	2425	2562	2235	2124	2586	2079	2450	2034	2427	2160	2114	2444
Os03g0349600	4935	2500	2999	2239	3664	3726	6249	6021	5789	6766	6411	5118	5080	6078	6531	4964	1952	2613	6732	8176	5614	7696	6606	5654	2441	5960	6626	0	1	1	2941	7340	2961	8000	4116	2519	8218	2852	2699	2866	1933	3131	1512	2037	1260	1378	1392	1295	2476
Os04g0625000	5455	3689	3823	3407	4508	4538	7551	6124	6405	7503	7341	6377	4519	5762	5781	4560	1750	2253	6377	5465	4016	5900	3966	4191	1710	4404	4618	5000	5674	6485	3544	6297	2402	7666	3276	1476	8221	2898	2957	2101	632	2678	1609	2296	1007	2036	2134	1407	1729
Os05g0481100	3368	1007	623	1427	1022	1562	1560	1342	1041	2024	2301	1185	5217	7371	6146	8768	3599	2873	9089	8392	5254	6613	6865	4070	2281	9114	7572	8043	7365	10554	1741	7542	3972	7256	3655	4424	4392	1594	2438	2841	3953	1714	2233	1833	2152	2264	2414	3395	3358
Os11g0591100	5976	2501	2432	3188	4135	4989	5886	5366	5768	6348	5661	4130	3808	4480	4532	7771	3648	3473	6281	5910	4884	5817	4999	4355	1527	4253	4307	7713	6419	7918	2697	6783	2949	6977	2852	2552	7377	2849	2992	1837	2896	2110	1936	2329	2131	2441	1988	2340	1590
Os07g0656800	4471	1839	1869	3289	3929	4213	7234	6153	5614	6254	6198	4582	3153	3592	3778	5239	2163	2575	6750	6126	5954	5899	5634	4726	2536	5916	6984	9776	8170	8929	2403	6204	2041	5317	2994	1579	4322	1672	2245	2236	2938	2269	2662	3038	1909	2678	2784	2344	2475
Os07g0409100	5440	2697	2537	2378	3107	3714	5299	4658	4831	5656	5567	4158	4371	5369	5434	5720	2199	2544	7414	6844	5368	5817	5533	4795	2263	5977	5806	6381	5800	7105	2492	6555	2613	7284	3163	2350	7004	2555	2821	2288	2354	2182	2120	2616	1940	2183	2034	2179	2143
Os02g0182800	3875	2017	2044	2280	2939	3071	5491	4477	4751	5449	4791	4287	3934	4501	4412	5781	2402	2848	6513	7148	6281	6031	5690	5350	2128	6261	6140	6102	4953	6106	2799	7868	3447	6773	2913	2083	5621	2226	2517	2123	2611	2072	2083	2740	2099	2299	1985	2014	2213
Os02g0146700	7692	4938	4911	3947	4602	5198	7152	6205	7007	6966	6718	6301	3915	4646	4409	6364	2336	2958	6266	5834	4186	6367	5236	4542	1535	4220	4195	4960	5193	6856	3375	6955	2706	5634	2624	1435	6426	2514	2882	1967	1386	2606	1621	1952	1310	1832	1710	1467	1567
Os03g0171600	7125	3558	3784	2837	3903	4114	6128	5660	5958	6983	6455	4967	3750	5037	5290	4803	1909	2301	7675	5687	6793	5474	4759	4790	2656	9248	5382	5749	5930	6705	2612	5393	2330	7028	3263	2057	9641	2906	2450	1884	1769	2290	1583	1834	1453	1685	1867	1548	1693
Os11g0174000	7526	4756	4468	2963	4074	4587	6689	5653	6627	6875	6764	5756	4286	5421	5492	4183	1649	2009	6480	5745	3660	5528	4280	3899	2085	5876	5311	5717	5681	7859	3111	6079	2224	7538	3185	1790	6600	2680	2636	2061	1138	2677	2120	2299	1571	1949	2152	1969	2037
Os07g0645400	8884	5479	5303	3217	3961	4482	7200	6229	7037	7351	6969	5879	4431	5048	5009	4599	1768	2040	6150	5635	4177	5819	4688	4300	1948	5396	5346	5703	5494	6909	2777	5553	2027	6674	2887	2069	5881	2491	2737	2083	1468	2370	1936	2250	1538	1920	2014	1761	1896
Os08g0129200	10311	7816	7825	2416	3922	3636	7395	7312	8144	7707	7076	7666	4993	5455	5814	2980	1081	1508	4199	4686	3325	5750	3993	3708	1710	3579	4499	3930	4479	5944	3661	5479	2342	5799	2614	1507	6507	3120	2772	1664	636	2811	1832	2376	1396	2162	1954	1365	1559
Os07g0445600	7172	3559	3356	3351	4382	4710	6486	5537	5868	7034	6832	5067	4950	6417	6227	6730	2651	2777	8309	6417	4768	6990	5363	4942	2533	7001	6914	4244	4195	5646	2622	6262	2022	6212	2889	1872	5561	1819	1701	1492	1231	1677	1736	1927	1233	1708	1926	1784	1834
Os01g0889200	4003	2258	1909	1504	2083	2119	4748	4136	4153	4269	4752	3546	5424	7160	6604	4177	1555	2111	7300	7933	5889	6773	5961	5969	3015	8268	8948	5167	4735	5729	1791	4169	1758	4635	2240	1974	5004	1500	1735	1582	1551	1806	2306	3103	2173	2695	2556	2356	2062
Os09g0248200	4447	2697	2588	2392	2238	2648	4351	3539	3536	4024	4562	3869	3935	5012	4772	5885	2415	2861	6516	8037	5907	6479	5527	5228	2097	5349	5746	7132	6258	8070	2855	6458	2649	5690	2855	2226	6502	2979	2641	2307	2113	2605	2363	2761	2151	2516	2317	2143	2287
Os11g0308100	3925	1999	1722	1900	2418	2822	4407	4018	4081	4513	5111	3624	4766	5777	5266	5496	2111	2744	7206	8209	6220	6626	6573	5864	2505	6696	7031	5845	5587	7241	2382	6026	2587	0	380	549	5782	1873	1890	2287	2035	2386	2172	2604	2266	2715	2327	2338	2317
Os02g0681200	1462	467	1056	551	528	586	1908	1488	1228	9115	1785	1331	6167	9568	10974	9208	1934	4344	21010	10567	11133	12089	8790	14297	2435	7046	4902	4010	4907	5103	755	2539	1506	3914	2898	4363	9163	2617	2488	1196	2103	754	2749	2145	1136	1091	778	1025	3427
Os06g0479200	3945	2373	2555	1580	2201	2132	5067	4764	4398	4819	5131	4507	4205	4472	4748	3931	1583	1953	5930	6810	5486	6392	5498	5273	2460	6143	7615	5358	4678	6057	1993	6225	2745	7159	3430	2477	4750	1718	1863	2073	1928	1882	2471	3196	2200	2788	2386	2269	2128
Os03g0213300	4935	2808	2717	2493	2866	3197	5030	4192	4060	4531	4896	4044	4517	5874	5249	6518	2293	2350	7578	6907	5015	6465	5605	4667	2553	7476	7008	6061	5940	7423	2342	6077	2667	6090	2916	2447	5597	1951	2121	2350	1869	2239	1924	2255	2022	2245	2319	2311	2410
Os02g0700600	6913	3735	3768	2874	3735	3984	6626	5849	5742	6550	6235	5063	3814	5068	5504	5195	1965	2490	6665	5603	4458	5713	5017	4442	2284	5877	5825	6835	6469	7867	2622	5442	1854	7108	3429	1779	7227	2377	2498	1948	1591	2510	2126	2545	1607	2051	2368	2111	2029
Os04g0546800	1425	868	809	1488	1290	1617	2737	2326	1819	2954	2983	2057	4981	6319	5981	5557	2663	2768	8495	10594	7815	6745	7310	5569	2647	9172	7122	7458	8418	8154	1478	5901	3171	3826	1755	3195	5905	2213	2087	3144	3133	1876	1940	2191	2650	3219	1830	2171	1809
Os02g0629800	10545	7840	8655	3642	6727	7634	8923	9527	11613	9210	10142	11292	3956	3969	4402	3161	1190	1833	3450	3647	2459	5138	3967	4133	1108	2301	3357	4456	5041	4966	4438	5258	2422	4352	1909	1321	7251	4000	3055	1363	2	2240	1394	1924	774	1442	1624	905	857
Os05g0503300	10966	6060	5896	4010	4195	4993	7353	7316	7478	6722	7076	6481	3836	4586	4158	4475	1699	1812	5279	4433	3087	5436	4454	3707	2534	6782	7156	5303	4812	6821	2172	6567	2762	4801	2543	1988	3948	1458	1966	2219	1927	2205	1767	2147	1536	2074	1812	1607	2094
Os06g0174400	3182	1670	1612	1689	1958	2348	3935	3270	3164	3639	4582	3598	4354	5713	5548	5357	2270	2698	7246	8659	7083	6168	6103	5726	2488	6130	7159	5608	5459	5714	2714	7903	3117	6453	3170	2649	5042	2117	2366	2158	2126	1987	2425	2693	2256	2727	2138	2005	2189
Os12g0561000	7989	4647	4917	2915	4140	4441	7579	7022	7339	8005	7142	7061	4462	4484	4321	3622	1616	1898	5044	4826	4543	6468	5000	4445	1446	3913	4633	5730	5917	6399	3195	5543	2521	6339	2718	1661	6354	2820	2850	1743	1567	2289	1785	2430	1539	2161	1969	1550	1665
Os01g0839900	2623	2256	2660	2548	3255	3132	7359	6678	6334	7044	7949	9068	3860	4727	4703	2577	1054	1746	5412	6717	5198	6245	4258	6894	1632	2867	3664	6500	5572	6731	4135	5514	2572	6194	3187	1451	9628	3906	3281	1565	3	2363	1757	2220	1128	2702	1974	1352	993
Os03g0799100	3893	2395	2514	2874	4042	4029	6166	5213	5538	6132	6033	5218	3716	4505	4574	4837	1900	2406	6499	6456	5550	5743	5082	5371	2091	5012	5206	5334	4962	5860	3376	6438	2254	8043	4034	1925	8362	3191	3044	2140	1457	3118	1880	2461	1347	2038	1773	1627	1924
Os03g0182400	3150	1368	1318	1651	1730	2039	2997	2333	2435	2886	3065	2332	4897	5909	5452	7670	2861	3190	8253	8847	7141	6393	6858	5532	2401	8073	7196	7184	6283	7618	1687	5743	2561	5499	2189	2779	5095	1732	1905	2201	3603	1972	2017	2103	2371	2124	2251	2637	2385
Os02g0148000	4120	2838	3379	3484	4220	4232	10063	9234	7965	9979	8548	7584	1869	2892	3366	3993	1572	1894	5872	5261	5028	5271	5474	4820	2858	6976	6901	5805	4782	5446	2637	5894	1986	4234	2902	2097	3533	1196	1532	2107	1157	1778	2086	3133	1932	2558	2032	1872	1666
Os06g0157000	3496	1558	1555	1819	2703	3056	4775	4423	5112	5050	5337	4232	5537	5609	5627	5569	2158	3001	5063	4741	4349	6397	6338	5423	1250	3024	3527	5372	6402	8381	2423	6905	2633	10071	2753	1187	15947	4192	4749	2093	7612	3766	1997	1676	2188	1818	1248	1344	932
Os06g0211300	6632	2617	2901	3195	4517	4787	7083	5900	6598	7767	6321	4679	3219	4263	4715	5389	2330	2668	6633	6909	6075	5924	6136	5615	1768	4415	4440	7762	6488	6796	2871	6598	2224	6405	2974	1512	5343	2225	1964	1649	1532	1756	2198	2662	1966	1985	2032	1851	1467
Os04g0661600	4317	2519	2366	2878	3300	4077	5965	5492	5335	5517	5561	4428	3849	4566	4143	5655	2424	2750	6078	6824	5959	6258	5578	5374	1960	5085	5647	5071	5049	6215	2959	7353	3400	4739	2226	1821	5393	2013	2613	2607	2916	2653	1725	2124	1575	2206	1795	1703	2442
Os06g0687900	7477	2987	3602	2293	3629	3798	6582	5658	6334	6378	5544	4327	3745	4591	4663	4420	1800	2116	5779	5744	5161	4919	4168	4461	2599	5837	6448	6852	6270	6348	2423	5784	1814	7539	3353	1675	5721	2513	2192	1684	2359	2412	2539	3475	1844	2391	2104	2306	2156
Os03g0340900	3654	2097	2015	2644	2806	3380	5326	4806	4633	4421	4716	3885	3766	4565	4158	6151	2245	2661	6581	6688	5432	6366	5450	5126	2503	7137	7002	5651	5070	6461	2388	6927	3054	4852	2175	2375	5828	1679	2378	2351	2747	2087	2018	2457	1906	2316	2046	2231	2437
Os05g0553700	5674	3239	3085	2736	3850	4188	6382	5492	6156	6576	6755	5815	4377	5054	5353	4372	1793	2217	6083	5851	4438	5332	4735	4330	1905	4840	4977	6160	5657	6584	3354	6230	2226	7194	3371	1828	7581	2993	2984	2025	1479	2518	2101	2562	1689	2234	2137	1776	1729
Os06g0155300	4144	1602	1643	1714	2036	2425	3883	3453	3346	4018	4584	3059	4941	6954	7105	4872	1917	2254	9241	9677	7572	6384	7079	6084	2741	7444	7338	6203	5633	7026	1805	5697	2134	7614	3540	2499	5407	2117	2159	1475	1769	1416	2441	2786	2088	2452	2315	2250	2249
Os07g0148800	4843	2425	2570	3044	4559	4586	7907	5962	6775	7787	6344	5169	3300	4530	4953	5444	2224	2629	7325	6833	6905	5564	5509	5524	2464	5566	5593	7326	5061	6043	2534	5530	1585	7823	3980	1561	5434	2108	1836	1494	1562	2021	2096	2661	1627	2130	1936	1707	1661
Os02g0541325	3910	2223	2006	2104	2590	3141	4441	3784	3815	4740	5596	4325	5017	6056	6287	6070	2399	2872	8675	10054	7908	7280	7993	6725	1714	4414	4229	4308	5299	5723	3060	6216	2975	5365	2242	1859	7040	2709	2030	2075	1442	1909	1684	2148	1660	1959	1619	1413	1491
Os12g0443500	12728	6149	6493	3355	4835	5339	7569	6832	7710	8077	7575	5854	3871	4669	4726	4912	2393	2575	5782	4244	2758	5410	4217	3270	2170	5034	4555	5634	5223	6856	3443	6206	1728	8063	3875	1279	7234	2941	2749	1793	1495	2879	1920	2237	945	1437	1907	1933	1754
novel.2077	2062	1335	1445	0	0	0	2457	2119	1819	2185	2403	1967	5098	7066	7465	0	0	0	7084	8219	6682	4452	3795	5573	4563	9671	11146	7379	7247	7432	0	2	0	8256	5211	3819	2	1	0	3611	2581	3492	4215	5433	3359	4580	3232	3178	3410
Os01g0132000	17611	3390	2946	1523	3775	4899	4870	4548	5341	4727	4381	3020	4792	3277	2674	4216	1474	1575	3635	2809	3132	5763	3844	4817	1362	4260	3566	8711	8104	8086	3100	5004	4694	5518	2301	1218	3842	1576	3193	2201	2620	2138	2612	2492	2556	2996	3927	1728	1656
Os09g0509000	6455	4856	4652	2579	2735	2944	6008	5402	5538	6689	5890	5314	3577	4816	5015	3809	1566	1825	6128	6947	4801	5771	5031	4179	2217	5734	6000	5557	5547	7424	2341	5377	2368	5106	2567	2564	4635	2050	2191	1872	1429	2031	2270	2876	2388	2569	2424	2294	1750
Os12g0104800	4417	2605	3274	4145	7393	7933	9716	8713	10624	9471	7314	7293	2388	2445	2490	4521	1683	2354	3176	3930	4527	4557	4052	3724	1242	2552	2574	4233	4121	4777	5751	9924	4389	6342	2204	949	6569	2426	2439	1325	1136	2454	1417	1863	1015	1594	1295	989	1055
Os05g0402300	6027	2523	2977	2344	3287	3465	5684	5050	5576	5785	5437	4291	3441	4382	4517	4821	1919	2158	6151	5668	5007	4845	4708	4407	2443	6307	6207	6775	5891	6738	2933	6808	2406	7240	3291	2068	6690	2612	2404	1861	2482	2298	2484	3107	1974	2308	2247	2246	2011
Os02g0759800	2902	1892	1742	1902	1862	2227	3649	2919	2740	3388	3894	2903	5169	6725	6057	6391	2402	2879	8352	11215	7078	7699	7619	6489	2177	6112	6496	4999	4850	6321	2221	7271	3284	5427	2332	2475	4969	1999	2050	2490	2223	2181	1737	1999	2163	2179	1809	2042	2820
Os01g0860800	3877	1605	1895	2571	3312	3481	4829	4434	4040	5040	4508	3407	2446	3563	4002	6531	2643	3193	6388	6432	5720	5416	5004	4618	1973	5861	4651	8403	7077	9102	3575	9283	3845	6211	3266	2079	6801	1925	2047	2199	3390	2363	2082	2842	2170	2481	2136	2148	2093
Os09g0567300	7414	3970	3815	3018	3476	4026	5457	5079	5426	5827	5947	4822	3791	4483	4546	5528	2263	2168	5676	4904	3444	4890	4138	3473	2296	6279	6395	7052	6734	6768	2872	5739	2059	5356	2785	3134	5615	2421	3055	2315	2287	2258	2373	2771	2182	2276	2362	2319	1768
Os03g0765400	2425	1661	1298	1663	2036	2457	4774	3965	3631	4410	5034	4318	5121	7098	6811	4436	1759	1798	8579	10394	6949	7658	6956	6156	2554	6581	7512	4594	4059	5663	1991	5297	2342	3929	2012	2022	3069	1357	1525	2199	2278	1695	2074	2608	2327	2204	1986	2115	1938
Os04g0691100	4405	2111	2218	3441	5418	5038	5900	5620	5567	6018	6225	4780	3046	3653	3560	5837	2280	3311	6447	7142	5320	6128	5639	4879	1316	3730	3973	3497	3398	4634	4235	11800	4523	4928	2381	1545	9319	3095	3538	2784	2114	3163	1515	1910	1302	1582	1323	1359	1915
Os02g0727500	5005	2755	2650	2556	3580	3768	5843	5301	5585	5864	5550	5174	4021	4492	4207	5130	2024	2496	5709	6069	5242	5665	4730	4510	1693	4820	5152	5252	4857	5849	3779	7693	3030	5595	2518	1803	7576	3379	3367	2200	2039	2676	2092	2555	1818	2310	2025	1768	2119
Os05g0178600	4843	1991	2521	1726	3128	2815	5174	4558	4838	5572	5121	3511	3009	3148	3718	4520	1443	2104	5004	6123	5031	5582	5808	4986	2299	6163	6091	6118	4987	6309	2585	7004	2277	6153	3417	2386	6529	2142	2622	2007	4185	3301	2265	3019	2089	2331	2255	2656	3088
Os01g0836800	6416	2801	3360	2472	3251	3873	5604	4868	5362	6190	5704	4196	3715	4403	4791	4752	2011	2358	6034	5781	4451	5561	4884	4385	2053	5457	5041	7242	6237	7711	2691	6577	2584	7448	3509	2316	6933	2435	2217	2319	2425	2601	2174	2663	1753	2149	2108	2377	2035
Os08g0242800	2542	1568	1322	2309	1701	2169	4313	3891	3373	3573	4527	3473	3851	4339	3741	6501	2427	2819	7002	7980	6375	6876	6279	5796	2461	6492	7940	5228	4796	5811	2112	7234	3298	4088	1587	2367	4486	1298	1772	2137	2746	1581	1920	2733	1917	2455	2159	2421	2572
Os12g0641100	3682	1766	1570	1543	1795	2168	3504	3186	2980	3337	3946	2834	4594	5823	5373	5500	2134	2425	6656	7699	5518	6309	6228	4821	2888	7851	7980	6357	6323	7873	1545	4959	2217	5277	2430	3054	5214	1634	1864	1952	2117	1761	2427	2933	2889	2927	2460	2444	2479
Os02g0329800	8687	3215	4086	3212	3978	3989	6519	6332	5674	7240	6151	4570	3048	3681	3766	5644	2343	2579	5949	4921	4034	5691	4937	4227	2773	6956	6031	7498	5797	6552	1896	5579	1555	6065	3198	2250	5822	2221	2114	1765	2673	2390	2536	2851	1829	2134	2321	2836	2445
Os01g0155600	4748	3213	3311	2023	2457	2828	4890	4763	4805	5210	5049	4410	3831	4504	4407	4156	1508	2030	5582	6948	5352	6188	5366	4965	1920	4735	5341	5465	5776	7490	2938	6772	3140	6561	2928	2306	5865	2594	2458	2163	1797	2765	2140	2555	2028	2672	2241	1896	2034
Os02g0717400	6240	4230	3772	2679	2859	3247	5077	4220	4755	4748	5180	4504	4508	6134	5598	5983	2276	2356	7336	7255	4923	6598	5921	4708	2067	6466	6193	5671	5616	7734	2117	5321	2441	4912	2355	2665	4934	1847	2160	2227	1799	2209	1927	2091	1954	2125	2263	2181	2267
Os05g0155601	8420	5203	4677	3077	3187	3869	6149	5438	5671	6418	6905	5563	4720	6025	5741	4841	1992	2052	7184	5901	3972	6310	5161	3915	2180	6356	5925	5744	5562	7738	2130	5175	2018	6032	2938	2377	5016	1826	2259	2384	1466	2306	2019	2186	1685	1886	2149	2259	2137
Os08g0112600	5795	3295	3692	3137	4904	5033	8607	7976	8539	8564	7502	7246	3062	3667	3713	4677	2045	2421	5157	5630	4867	5517	4779	4152	1854	4603	5054	5530	4992	5715	3038	6746	3041	5431	2599	1788	4386	2042	2302	1951	1959	2073	1947	2481	1656	2221	1643	1564	1644
Os05g0420600	10956	6205	5853	3033	4927	5506	8510	7876	9826	9284	7595	6967	3870	4007	3837	4054	1744	1966	4088	3892	3532	5993	4719	4034	1620	4015	3979	6359	6122	6750	2802	4724	2119	6071	2248	1391	5198	2163	2529	1766	1456	2450	1645	2117	1348	1893	1770	1419	1457
Os11g0433200	4860	2274	2414	2514	3130	3214	5302	4321	4873	5064	4966	4069	3844	4604	4565	5543	2157	2481	6413	6672	5686	5994	5692	4966	2301	6001	6075	6073	5708	7143	2448	6015	2731	6366	2684	2280	5438	2117	2325	2194	2421	2145	2069	2547	2116	2350	2009	2145	2347
Os07g0507700	1710	921	795	1427	1446	1697	2534	2110	1864	2357	3052	2309	3822	5210	4964	7175	2762	3199	8343	10870	7649	6666	7133	6905	2180	5842	6477	6501	6184	7282	2196	7078	3086	5215	2599	2947	4413	1791	1960	2403	2308	2026	2072	2354	2304	2562	2147	2192	2489
Os01g0823300	10254	7469	7851	3548	5637	5859	9861	9718	10645	10685	9123	9919	3135	3729	4049	3143	1138	1635	4049	3361	2925	4801	3697	3011	1426	2966	3381	4464	4986	6495	3395	5538	2227	5561	2613	1119	5214	2432	2668	1822	736	2978	1688	2185	1125	1747	1686	1027	1276
Os02g0326700	1786	1039	808	2322	1447	2280	3082	2679	2541	2668	4035	2770	3254	4189	3848	8476	3173	4003	7237	8761	6147	6931	7352	5483	2505	6589	7166	5798	5367	6571	1904	6644	3126	4163	1765	3133	6247	1632	2199	3062	4438	2297	1855	2539	2018	2200	1714	2081	3027
Os03g0275300	3498	2103	2099	1700	2546	2579	4593	3951	3455	4338	4806	3839	4675	5787	6213	5279	1931	2459	7566	9582	6853	7367	6642	6881	2452	5286	6506	4691	5615	6767	2455	6598	2768	4617	2510	1646	5185	1721	1511	1985	1698	2323	1907	2550	1926	2380	2120	1849	1823
Os01g0819900	4093	2338	2064	2367	2526	3035	4225	3524	3591	4277	4802	3736	4200	5599	5275	6451	2407	2759	7298	7586	5758	6424	5683	5015	2295	6339	5819	6438	5892	7321	2266	6336	2591	5722	2840	2477	6154	2020	2074	2216	2295	2116	2050	2404	2066	2197	2228	2298	2341
Os02g0722700	4010	2004	1940	2279	3112	3650	5160	4543	4494	4996	5390	4087	3336	4116	3931	5395	2099	2410	5358	6291	4901	5748	5968	4501	1697	4991	5001	6154	5866	6888	2670	7935	3319	7455	2945	2257	7208	2658	2743	2547	3372	2929	1925	2195	1786	2149	1904	1927	1826
Os06g0265000	5983	3939	4203	4354	3855	4007	7988	6916	7112	7281	7355	6855	3552	4730	4576	4562	1929	2208	5765	5591	4786	5962	5524	4020	2025	5017	5084	6101	5430	6435	2293	4899	1826	3865	1864	1751	5508	2395	2394	1881	2083	2389	1787	2409	1728	2312	1793	1824	1936
Os01g0239200	5899	3456	3589	5224	3300	4548	8989	8348	7020	9254	8884	6561	2724	4017	3556	5821	2439	2329	7031	6207	4634	6516	5552	4709	2499	5830	5857	6114	3830	5120	1310	5682	1654	2473	2053	2293	3713	1000	1482	2326	2559	1625	1632	2658	1708	2193	1960	2412	1915
Os02g0610800	3574	2395	2607	2526	2922	2913	6728	6502	5766	6659	6386	5729	2749	3180	3165	4239	1672	2125	5470	6534	5334	5863	5710	5121	2222	5369	5745	5092	4447	5100	2296	7309	3197	4480	2326	2282	4244	1425	2023	2367	3068	2114	1956	3071	2144	2776	1914	1803	1942
Os01g0923700	3422	1789	1794	1988	2104	2376	4026	3402	3157	3697	4123	3275	4570	5676	5469	5988	2285	2590	7315	7928	6444	6253	5791	5275	2476	6327	6788	5818	5426	7036	1980	5349	2646	5314	2350	2381	5408	1910	1823	1945	2282	1994	1923	2549	2623	2282	2141	2172	2167
Os02g0285300	10074	5253	5388	2596	5014	5029	6803	6137	7546	8572	8519	6381	7643	7804	7080	2235	935	1210	7296	3678	2368	5757	4004	4476	2018	3873	4386	2126	3015	3864	1999	3335	1034	12558	4127	877	14157	6750	3652	1510	570	3956	851	1115	189	1115	985	681	949
Os08g0430500	8131	5065	5619	2693	5271	5555	9926	9908	11795	10042	7401	8153	3693	3690	3672	3118	1105	1531	4140	3825	3980	4154	4264	3346	1335	3753	3406	4448	4926	5560	2941	5213	2436	8030	2587	1148	6428	2683	2759	1652	1278	2579	1813	1948	1251	1882	1496	1184	1158
Os07g0607800	4286	2377	2467	2102	2105	2224	4629	4777	4267	4571	4481	3827	4412	5055	4512	4973	1894	2181	5496	6205	5333	5520	4802	4582	2478	6840	6674	5925	5465	6142	2202	6100	2607	5740	2416	2337	7190	2309	2130	2100	2938	2128	2123	2886	2249	2448	2123	2245	2069
Os08g0562100	7273	3729	3828	3732	3400	3889	6805	6449	5867	5829	5855	5168	3040	3606	3161	4972	2238	2355	5280	4346	3805	4783	4316	3290	2387	6178	6176	5639	4806	5458	2247	6629	2880	4622	2125	2337	5972	1934	2983	2264	3078	1867	1856	2793	1791	2359	2173	2172	2138
Os01g0582600	1563	520	784	425	537	572	1503	818	740	10114	1045	659	5383	9008	9562	7438	954	3011	26119	11868	11338	7865	4375	11509	3161	11321	4682	4075	5511	5059	587	1709	809	3927	2086	4663	14048	2658	1555	1103	2025	619	2232	2245	1362	1032	1000	1351	3561
Os02g0180800	1381	643	470	593	872	1037	2009	1621	1589	1733	2243	1437	4098	5188	5195	4528	1680	2471	6208	8172	6178	5212	5033	5225	3764	9915	10819	6402	6174	7012	1766	5588	2448	5154	2763	3016	4544	1617	1837	1760	1933	1701	2896	4027	3199	3725	2954	2985	2919
Os06g0555400	9016	6245	6414	2999	5710	5457	9435	8891	11197	10024	7412	8653	3600	3558	4016	2837	1161	1478	3952	3681	3418	4526	3599	3687	1269	3034	3315	4869	5007	6177	3709	5613	2570	6102	2304	1126	5424	2381	2825	1608	961	2549	1780	2226	1346	1994	1693	1253	1264
Os02g0440000	7425	5325	4964	3644	5379	5527	9348	7994	9011	10266	7767	7867	3429	4225	4465	4048	1486	1928	5735	5508	4453	5321	4654	4044	1850	4819	4918	4723	5046	5913	2641	4842	2015	4658	2113	1701	4740	1781	2369	1972	1466	1962	1855	2187	1517	1958	1797	1556	1399
Os11g0636900	5037	3006	2906	2100	2705	3026	5085	4572	4898	4744	4978	3939	3936	4851	4725	4567	1742	2197	5828	6669	5023	6107	5312	4845	2065	5495	6165	5863	5832	7915	2432	5542	2485	6086	2833	2457	5584	1876	2209	2025	1424	2325	2117	2461	2043	2488	2338	2067	2057
Os12g0299300	2594	1415	1320	1313	2255	2668	3886	3447	3192	3729	3980	2982	4885	5607	5695	4320	1715	2236	6564	8406	6249	7341	5435	6431	2903	7631	8724	1952	2091	2259	3114	8640	4299	10063	3942	3433	0	0	0	0	0	0	1800	2828	1895	2080	1880	1701	1787
Os06g0143900	7784	4885	4723	3012	4489	4542	7160	6468	7592	7346	6705	6035	4187	4854	4705	4182	1650	1870	5354	4451	3418	4991	4046	3500	1789	4812	4696	5483	5253	7135	3057	5513	2177	7934	3177	1708	7249	2879	3069	1918	1208	2753	1918	2183	1321	1913	1997	1619	1638
Os03g0299900	7479	5316	5599	4400	5257	5460	9989	8903	9594	9902	8435	8292	3032	3882	3961	4441	1992	2117	5645	4833	4218	5562	5095	3833	1830	4735	4888	5245	4677	5679	2396	4861	1995	4348	1950	1750	3527	1413	1948	1862	1634	2086	1704	2165	1605	2012	1686	1448	1472
Os02g0184100	7213	4801	5230	3140	5199	5334	9623	8970	10464	10309	7795	8611	3666	3780	4130	3017	1402	1737	4428	4517	4057	4680	3920	3964	1430	3866	4069	4802	4517	5498	3636	5632	2287	6464	2543	1220	6079	2828	2782	1699	989	2667	1780	2086	1269	1847	1555	1117	1292
Os02g0240300	1689	2066	2204	541	352	467	6218	6865	5154	5454	7147	6871	8430	7161	5387	2832	1102	1606	5943	8922	7873	9019	7400	8882	2032	4191	6187	4653	6381	7769	795	2676	735	1250	399	340	3461	1025	894	771	2085	1458	1986	2609	1745	2546	1514	1688	1429
Os03g0143800	5601	3618	3425	2431	3310	3626	6097	5078	5516	5987	5795	5174	4621	5991	6168	4734	1735	2210	6691	5479	4371	5295	4423	4242	2032	5743	5330	6090	5637	7038	2800	4957	1712	7272	3431	2019	8226	3151	3153	2153	1003	2482	2060	2167	1463	1926	1925	1762	1905
Os12g0581700	2234	1346	1332	1957	2273	2339	3759	3472	3488	3689	3903	3133	3094	4198	4480	6108	2246	2731	6129	7901	6108	6088	6308	5175	2149	5320	5744	5111	4993	6239	3132	8812	4410	6193	2726	2353	5164	1961	1913	1894	2530	2236	2058	2542	2239	2307	1860	1843	2269
Os01g0191500	8447	5035	4901	3468	4470	5077	7586	6457	7681	7609	7101	6596	3549	4315	4277	4435	1699	2083	5396	4291	3430	5518	4641	3852	1675	4338	4017	6145	6055	7456	3050	5858	2100	5881	2699	1654	6311	2400	2832	1950	1556	2533	1637	1893	1385	1941	1883	1610	1658
Os09g0530000	6075	3782	3813	3667	4406	4582	8683	7684	8978	8869	7449	7112	2084	2375	2560	3812	1560	1821	4800	3531	3762	3945	3755	2477	2206	5268	5709	6652	5409	5158	2406	4810	2005	4334	1816	1896	4865	1763	2688	2160	2872	2277	2309	3106	2157	2430	1891	1789	1701
Os08g0288000	3375	1559	1463	1660	2223	2436	4322	3545	3526	3532	3962	3060	3823	5041	4726	5417	2058	2807	6892	8287	6176	6299	5881	5915	2708	7268	7480	5413	5074	6277	1730	4901	2149	4291	2134	2298	4729	1377	2023	2561	2490	2095	2269	2812	2250	2514	2348	2485	2624
Os02g0777100	3941	1701	1278	1472	1349	1831	2303	2053	1721	2379	2968	1811	5705	8040	7139	8112	2679	2816	9567	10141	6577	6896	7356	5541	2964	9470	9305	5345	5007	6168	1345	4593	1983	4171	2159	3046	3409	1257	1484	2353	1925	1491	2170	2135	2681	2164	2370	2781	2614
Os01g0348600	7427	3342	3005	2867	4057	4457	6072	5140	5921	6556	6051	4436	4113	5525	5146	5411	2295	2541	7591	5901	4650	5585	5240	4505	2238	6357	5524	6318	5493	6627	2781	5337	2012	6189	2798	2512	3651	1312	1628	2160	1717	2017	2094	2190	1922	1898	2063	1817	1860
Os03g0335300	4867	1819	1887	1975	2300	2692	3502	3025	3087	3606	3756	2707	3802	4549	4357	6053	2536	2440	6119	5912	5012	5746	4948	4345	2045	6285	5917	7939	6655	7336	2409	6142	3136	5218	2116	2951	4298	1627	2054	2494	3081	1914	2325	2491	2670	2534	2328	2657	2486
Os07g0575100	6268	3911	3699	2781	3707	4138	5688	4949	5478	5906	5847	4798	4450	5926	5660	5437	2074	2158	7233	6441	4483	6200	5456	4498	2009	5931	5808	5155	5349	6869	2289	5594	2270	5631	2588	2181	5135	2104	2212	2138	1559	2365	1864	1994	1564	1942	1960	1899	2018
Os03g0246800	6585	4175	4219	2584	3741	4076	6791	5912	6834	6786	6160	5612	4137	5492	4956	4645	1846	1988	6105	5318	4234	5232	4243	3599	2048	6025	5417	5132	5148	6541	2991	5374	2219	6842	2880	1888	6384	2719	2589	2019	1114	2363	1951	2387	1412	1855	1841	1802	1767
Os01g0332900	5013	3096	3490	2458	2927	3229	5919	5421	6084	5815	5130	5042	3287	3707	3697	4173	1785	2172	4096	4928	4113	4671	3725	3608	1911	4382	4945	6820	6476	7631	2950	5779	2371	6536	2640	1546	7008	3036	2797	2202	1831	3115	2135	2489	1582	2436	2003	1645	1261
Os02g0794700	8459	5193	5436	3314	4845	4736	9683	8852	9583	10169	8146	7771	3623	3877	3903	3507	1502	1649	4442	4038	4014	4871	4532	3599	1746	4160	4482	5150	5328	5368	2642	4954	2127	4987	2022	1536	5062	1970	2316	1740	1690	2181	1700	2330	1595	1947	1638	1569	1385
Os04g0398300	4792	3144	3263	2636	3350	3602	7426	6282	6807	6596	6102	5790	3479	4241	4224	4521	1613	2236	5376	5879	5392	5470	5112	4699	1944	4665	4988	5048	4920	5773	2720	5872	2479	5746	2622	1805	5602	2189	2241	1815	2247	2389	2011	2542	1710	2278	1702	1578	1922
Os05g0414600	6009	3153	2862	1157	1727	1673	5745	4752	4064	5101	5862	4292	7592	10269	9681	2511	824	1162	10653	9832	6602	7478	7372	6975	4837	13937	13777	2341	2529	3329	940	2504	869	2225	1128	1011	2451	622	834	1097	631	914	2093	3099	2091	2492	2444	2550	2729
Os02g0537900	5526	3343	3200	2603	3277	3708	5524	4569	4935	5360	5594	4608	3901	4931	4654	4925	1861	2223	6249	6237	4453	5699	5036	4454	1992	5504	5357	5949	5967	7225	2648	6012	2421	6047	2609	2153	5991	2339	2327	2060	1641	2191	2060	2319	1978	2251	2140	2065	1977
Os06g0175500	6381	2673	2987	2162	2799	3147	5506	5011	5088	6332	5898	4171	4706	5335	5215	4618	2008	2130	6962	5658	4794	5858	5227	4541	2315	6260	5674	6872	5859	7285	1657	3996	1787	7363	3614	2373	6473	2459	2162	2290	2742	2494	2082	2413	1794	2346	2153	2414	1960
Os07g0637300	2475	1095	910	1331	852	1269	2664	2287	1936	2448	3072	2447	5876	6449	5473	5830	2219	2585	7333	9409	7277	6406	7344	5380	1898	5174	5777	9730	7670	7551	1383	4431	2951	5341	2063	3451	5208	1577	2226	2140	3127	1526	2255	2634	3216	3118	2508	3119	2319
Os02g0800000	6219	3926	4231	4128	4464	4777	8463	7521	7898	8372	7471	7183	3114	3819	3558	4272	1597	1991	5365	5112	4308	5285	5074	4310	1946	5183	5366	5522	4426	5363	2373	5887	2272	4131	2097	1760	3948	1584	2275	2084	2268	2128	1808	2467	1564	2071	1781	1493	1709
Os03g0696300	2389	980	940	988	1330	1511	2384	2027	2031	2076	2175	1555	3060	3628	3848	7121	2959	3075	5515	7370	5935	3597	4034	3467	2132	6096	5523	8226	7254	7939	2236	6610	3034	6598	3391	3239	8244	2718	2167	1712	3251	2134	2212	2896	3036	2444	2418	2581	2706
Os01g0123900	2987	1152	1121	436	348	333	1018	801	765	482	683	436	1007	541	644	4246	1200	1487	941	1507	1546	2574	1429	1652	1919	3383	5132	8773	6020	8175	4010	6563	3884	3566	1550	1374	4594	1675	2779	2298	5509	2859	4382	5871	4602	4650	2649	2252	2951
Os05g0161500	32416	8923	9560	2532	3580	3629	5668	4265	6191	3973	2814	2408	1798	1330	1324	2026	898	748	1614	1804	1530	2555	1817	1166	2641	5620	8618	4956	3375	2162	1725	6026	2108	5537	2265	1552	3688	667	1646	1920	3793	1150	2223	3221	1217	1398	2781	2511	2263
Os03g0744600	7325	3987	3567	2450	2671	3245	5102	4587	4493	4915	5916	4013	4208	5285	4494	4879	1741	1868	5941	5355	3866	6272	4943	3867	1900	5731	5847	6111	5469	6246	2519	6107	2874	4462	2199	1826	6055	2148	2652	2119	1575	1890	1755	2289	1852	1991	2323	2372	1934
Os04g0456700	6733	1878	2201	1143	1760	2144	2459	2357	2566	2927	2481	1418	3252	3067	3092	5878	2301	2038	3923	3869	3222	3871	3183	3270	2183	5943	6633	9550	7345	8283	2340	6112	2298	7230	4009	3204	6245	2282	2105	2117	5140	2968	2896	3426	2989	2547	2989	3154	2484
Os12g0244100	7683	4856	5210	4198	4219	4575	8764	7305	7898	8747	6999	6505	3011	4012	3998	4275	1596	1942	6000	5735	4427	5630	4892	4125	2548	6667	5943	4844	4365	5515	2225	5432	2180	4486	2289	2117	3404	1343	1711	2038	1850	1941	1923	2389	1606	2048	1752	1689	1990
Os12g0601300	7609	3716	3491	2440	4084	4478	6755	5380	6039	6428	6541	5131	4781	5958	6079	3811	1345	1993	6502	5403	4911	5444	4197	3835	2081	5206	4981	4555	4705	5924	2676	5776	1587	8831	4054	1765	6902	2435	2372	1704	863	2136	1864	2480	1209	2078	2056	1919	1916
Os04g0566500	5530	3392	2969	2900	3113	3532	4751	3921	3574	4986	5819	4365	4312	6010	5527	5325	2265	2509	8452	7628	4374	7063	5012	4429	1933	5785	5996	5418	5398	7891	2545	5911	1888	5126	2663	2021	6373	2447	2384	2520	1058	2452	1498	1907	1385	1892	2235	2241	2360
Os07g0645100	3307	2155	2308	1853	2385	2697	4795	3911	4076	3964	3932	3513	3658	4040	4102	4767	1824	2076	4827	5663	5459	5461	4682	4417	2156	5254	5323	6603	6066	7406	2514	5524	2639	6860	2894	2049	6692	2432	2429	2075	2239	2672	2199	2543	1952	2762	2119	1833	2152
Os06g0683400	855	192	438	196	168	200	543	262	233	5554	371	227	5617	8872	8984	10953	1787	4376	24109	12087	14174	9592	5860	13350	2593	9730	3786	4413	5445	5626	484	1298	633	3479	2780	5068	9484	2776	1186	832	2173	604	2546	1946	963	815	839	1416	3421
Os02g0739000	3786	2337	2359	3693	4060	4713	7817	6520	6289	6331	6502	5631	2465	3362	3128	6231	2422	2960	6182	6430	5540	6368	5991	5021	1931	5465	5669	3964	3769	4272	2768	6008	2585	3408	1828	1645	6107	1782	2434	2258	2128	2258	1507	1915	1264	1653	1491	1390	2119
Os07g0596300	4645	2690	2668	2538	2955	3373	5233	4272	4257	5027	4955	4057	3959	5388	5235	5836	2213	2387	7051	6291	5019	5927	5012	4299	2305	6124	5913	6135	5741	7397	2668	5952	2271	6297	2967	2060	6399	2042	2331	2094	1654	2183	2050	2225	1684	2101	2137	1939	2228
Os01g0725800	2874	1626	1515	1703	1965	2305	4015	3298	2897	3745	3762	3034	4213	5228	4925	5412	1980	2599	8105	8018	6266	6356	5317	5083	2710	8608	8646	5689	5426	5839	1554	5380	2350	5445	2519	2881	4930	1380	1765	2419	2723	1471	1805	2601	1900	2537	2221	2485	2642
Os06g0566100	5601	2893	2634	1344	1816	1956	5620	5071	5183	5158	5224	4317	6425	7889	8005	1727	710	964	7128	7442	6376	6565	6247	5930	4355	11547	12627	2495	2608	3249	1322	2770	1252	3327	1469	846	3094	1160	1151	952	857	1322	2596	3761	2463	2792	2360	2130	2649
Os04g0683900	3539	2083	2416	2060	2602	2849	6364	5616	5156	5937	4721	4630	3461	3867	4069	3219	1361	1828	5401	5355	5284	4931	4618	4776	2426	5430	7157	5634	5514	6293	2347	6319	2603	6548	2967	1631	6371	2247	2089	1911	2894	2443	1864	2807	1721	2457	1950	1686	1520
Os07g0171100	4020	2323	2469	3010	2210	2758	5639	5255	4539	4258	4188	4028	2761	2652	2358	4344	1779	2099	4343	4380	4194	4092	3240	3288	2194	5639	6595	6874	5385	5334	2247	8036	3240	4769	1852	2406	7416	1741	3023	2570	3782	1862	2023	3273	1978	2874	2027	2187	2106
Os03g0339300	9198	3463	4060	2241	5169	4648	6781	4672	6985	5413	3678	2622	2838	2569	3152	4832	2237	2593	3496	3208	3573	2345	1773	1866	1673	3799	4266	5686	4179	3739	4127	6986	2580	12394	6472	1274	6379	1871	1262	1795	3638	4777	1626	3021	918	1664	1792	1739	1582
Os01g0621900	4715	2950	2983	2233	2952	3201	4636	3829	3847	3944	4247	3518	3443	3810	4103	4239	1572	1795	4808	4754	4073	5454	3832	3655	2334	6433	6120	5910	6085	6950	2812	6896	2732	7218	3172	2405	5825	1860	2536	2471	1810	3241	1851	2361	1806	2364	2158	2008	2369
Os05g0303000	7628	5096	6427	3723	5777	5659	12290	11324	12294	11944	7814	9663	2614	2732	2835	2780	1191	1463	3432	3466	3765	3855	3585	3143	1690	3683	3621	5187	5016	4491	2273	4152	1708	4249	1730	1517	3666	1490	2446	1823	1446	1933	1864	2640	1633	2118	1424	1343	1056
Os02g0195600	7338	3515	3564	2323	3513	3830	5964	5436	6234	6002	5842	4759	4055	4825	4738	5082	2134	2430	5435	5857	4252	5971	5262	4538	1803	4823	5070	5099	5125	5607	2540	6180	2536	6457	2710	1838	5952	2364	2513	1717	1859	2259	1937	2318	1688	1953	1858	1732	1762
Os02g0274100	4930	2533	2184	2176	2365	2579	3649	3186	3403	4167	4958	3128	5203	6069	6519	5570	2593	2177	6720	7766	5491	7682	7880	5177	1579	4898	4375	6629	7995	9577	2210	5305	3159	3938	1657	2412	3200	1357	1532	2242	1797	1595	1977	1818	2398	2368	2095	1904	1761
Os01g0916600	8758	6318	6199	3456	5693	5453	8680	8241	9824	8462	7518	8510	3347	3806	3946	3518	1385	1810	3916	3779	3120	5188	3817	3315	990	2602	3001	4885	5456	7125	3704	6073	2830	5437	2111	1170	5909	2913	3220	1905	912	3030	1612	1952	1160	1844	1650	1114	1238
Os03g0586500	4192	2325	2624	2473	2444	2759	5376	5569	5071	4926	4677	4844	3696	3978	3911	4453	1724	1898	5940	5955	5035	4851	4284	3430	2131	4995	5239	5711	5296	5848	2231	7004	3207	5109	1722	2247	5599	1623	2624	2029	2284	1265	2272	3195	2413	2859	2159	2422	1554
Os04g0619300	8548	5436	5610	3969	5799	6079	9011	7788	8740	9940	8129	7583	3853	4628	5089	3637	1657	2138	5645	4258	3764	4901	4109	3560	1604	4048	4113	4067	4120	5497	3490	5649	2094	7995	2966	1003	6844	2903	2820	1506	663	2189	1501	1657	661	1384	1465	1023	1219
Os04g0610400	855	189	579	154	208	254	842	319	366	7596	803	381	6576	10678	12481	8846	1190	3608	26289	12481	12064	10968	8257	14103	3240	10387	3392	2934	3520	4019	416	1133	629	3891	2221	4784	11668	2462	1864	807	2111	529	2533	1671	866	635	592	767	3910
Os03g0731500	4884	2495	2304	2349	2731	3216	5145	4269	4313	4856	5215	3875	4199	5549	5473	5480	1970	2415	7220	7360	5597	6623	5764	5012	2332	6781	6444	5505	5185	6399	1948	5437	2361	5291	2479	2058	5499	1680	2006	2033	1666	1919	2048	2236	1910	2137	2076	2118	2218
Os04g0649100	7285	3082	3266	2287	3154	3089	5413	5015	4959	5293	5695	4385	3407	4361	4533	3476	1427	1809	5647	5547	4471	5395	4456	3924	2524	5888	6856	4970	5249	6668	2234	6465	2605	7401	3676	2313	5004	1415	1708	1983	2017	1890	2202	3141	1950	2550	2160	1802	2093
Os07g0497100	4984	2728	2798	2565	3175	3463	5558	4346	4049	4853	4642	4073	3869	4995	4627	5917	2125	2188	6415	6203	4533	5903	4832	4154	2202	6389	5810	5469	5128	7392	2212	5940	2463	6789	2947	2358	6159	2034	2229	2193	1783	2310	1862	2066	1749	2000	2026	2023	2201
Os01g0279300	6672	4276	3842	2667	4517	4763	7097	5972	6745	7895	6603	5937	3888	4276	4501	4539	1961	2261	5101	4643	3861	4828	4243	3570	1621	4356	4198	5905	5623	6976	3349	6186	2365	7448	2903	1887	6880	2760	3099	1879	1627	2414	1881	2010	1297	1797	1812	1589	1548
Os04g0620700	7697	5433	5317	2831	4020	4078	6374	5834	6664	6315	5475	5876	3694	4623	4469	4035	1428	1936	4961	5175	3884	4968	4065	3844	1497	4080	4519	5128	5416	7088	2867	5828	2594	5841	2456	1643	5063	2339	2361	1915	1174	2795	1870	2225	1646	2120	1834	1599	1762
Os01g0232800	5879	2820	3037	2041	3056	3224	5523	4761	5190	5376	5239	4381	4021	4314	4565	4665	1826	2060	5757	5532	4920	5052	4217	4542	2505	5704	6182	6545	6108	6724	2508	5675	2132	6440	2961	1918	5851	2212	2271	1777	1734	2232	2235	2651	2030	2382	2211	1971	1922
Os02g0589400	11652	3189	4139	893	1384	1562	5629	5672	5406	6464	4869	2597	3984	4266	4403	2155	973	939	4928	4036	3425	4507	4935	4189	2714	7231	7296	13735	9925	11290	438	1889	612	6790	3892	2923	4482	1943	2986	886	1818	762	3710	3345	2681	3349	3230	3890	2211
Os08g0407600	3069	1639	1802	1722	2771	2520	4590	3551	4194	4611	4359	3214	2511	2779	3120	4878	2056	2503	4375	5025	4215	4069	3517	4390	1663	3569	4133	6040	4662	5528	3210	9782	4256	8816	3817	3127	8361	2872	3027	2603	4454	2813	2047	3015	2140	2012	1879	1899	2023
Os05g0122800	4626	2025	2031	1813	2324	2646	4266	3928	3975	4668	4645	3185	3470	4135	4154	4414	1609	2009	5596	5330	4464	4857	4278	4105	2450	6085	5933	6911	5877	6687	2183	6478	2666	5861	2792	2277	5908	2148	2039	1936	2163	1796	2356	3264	2487	2783	2494	2556	2109
Os03g0245700	8543	2613	3751	3359	5132	5261	9134	9387	8470	12786	9517	5633	1662	3449	3927	4695	2220	2696	7669	5898	4998	7102	7729	5765	1635	4656	3955	7956	6170	5699	1623	4990	826	4093	2918	1362	3471	1368	1262	1834	2537	1865	2308	2373	1132	1319	1518	1944	1419
Os08g0431100	3411	2057	2119	2090	2733	2710	5349	4386	4107	4492	4201	4020	4439	5030	4652	5558	2053	2737	6316	7135	6151	6340	5499	5327	2275	6463	6083	6257	5844	6324	2401	5628	2451	5120	2203	2180	5928	2016	2226	2087	2220	2077	1895	2248	1722	2281	1903	1931	1794
Os02g0595400	2400	1751	1976	1316	1841	1763	3709	3575	3207	3862	3738	3714	3539	4148	4568	3789	1436	1913	5615	7880	5869	5540	4999	5840	2246	4697	5611	5723	6259	6273	2894	6715	3195	5142	2715	2316	5744	2308	2402	1942	1534	2401	2219	2902	2146	3011	2133	1909	1837
Os02g0125100	5317	3306	3421	3080	3177	3562	6675	5912	5557	5949	6175	5220	3355	4174	3905	4849	1739	2219	5753	5417	4447	5798	4852	4253	1941	5137	5089	5737	5033	6025	2286	5890	2468	4306	2170	2162	4951	1837	2240	1931	2455	2126	1854	2428	1869	2148	1813	1911	1874
Os01g0167500	4325	2225	2140	2528	3305	3698	5519	4464	5243	5175	5074	4134	3420	3992	4218	5533	2345	2458	6180	6589	5267	5824	5506	5172	2007	5385	5810	6224	5453	7234	2740	6867	2623	6389	3175	1792	5175	1836	1813	1998	2091	2304	2306	2784	1903	2230	2013	2000	2110
Os03g0280000	4418	2545	2402	1930	2355	2606	4455	3868	3717	4374	4701	3599	4423	5799	5341	5849	2339	2527	6886	6814	5118	6480	5759	5222	2463	7812	7159	5354	5620	7039	2017	5426	2532	5635	2543	2551	6170	2139	2152	1743	1681	1566	1718	2074	1793	2025	1973	2087	2083
Os01g0761000	5079	3053	3067	2996	3009	3423	7230	6713	6495	6386	6498	6080	3030	3218	3087	4164	1742	2038	4588	4087	3894	4626	4342	3266	2183	5394	5844	6345	5034	5201	2035	5396	1901	4312	1888	1836	6755	2215	3118	1859	2881	1840	2055	3240	1838	2420	1818	1674	1739
Os09g0411700	4389	2289	2319	2558	4321	4616	6115	5419	5973	6125	6337	5152	3575	3937	4208	4975	2319	2546	5764	6658	5234	5774	4948	4697	1495	4096	4298	5506	5723	6884	2797	6540	2680	5718	2527	2200	5387	2357	2706	2388	2049	2181	1876	2052	1840	2175	1957	1650	1639
Os02g0830100	5061	2882	2829	2711	3062	3312	5665	4871	5280	5492	5652	4688	3414	4196	4081	4569	1899	2009	5482	5303	4349	5371	4397	4038	1988	5045	5437	6172	5320	6298	2474	6093	2506	5046	2299	1977	5315	1900	2505	2422	2451	2247	2040	2535	1811	2354	1910	2009	1983
Os03g0198300	2348	1582	1337	2044	1473	1964	3584	3087	3107	3210	3968	3361	4022	4679	4296	5552	2114	2743	7106	7985	6862	6479	6513	6061	2320	6848	6972	5604	4648	5778	2040	6357	3015	4842	2078	2546	4136	1363	1665	2279	2781	1821	1750	2425	2042	2493	1883	1972	2833
Os08g0359500	10195	7471	7099	2896	4597	4405	8009	7583	8402	8263	7138	8229	4390	4783	5079	3050	1225	1495	4517	3962	3293	4623	3568	3100	1468	3925	4380	4493	4961	5648	2863	4633	1969	6049	2303	1421	5143	2445	2615	1668	792	2456	1813	2260	1228	1881	1928	1382	1287
Os01g0179600	1155	517	403	525	647	760	953	1100	1251	1413	2958	1399	6476	8372	7675	4209	1534	1450	4977	8400	7468	10181	6363	5439	2583	6271	9359	3704	3339	5374	1421	5860	3192	8070	4504	4742	2267	719	912	1353	1428	802	1832	2692	2203	2901	2488	2540	1570
Os03g0255100	6304	3151	3461	2575	3169	3438	5860	5306	5340	4883	4715	3929	5614	6157	7824	5387	2225	2077	5910	7061	5848	5521	5229	4436	2284	5855	6363	4574	5571	6410	2103	4474	3076	4515	1428	1467	3626	1339	1034	1789	1418	1869	2218	2556	3423	2472	2121	1467	1561
Os03g0111200	6654	3195	3308	3435	4787	5044	9106	8137	9459	11766	10553	6206	3736	5118	5751	4143	1854	2409	9412	5581	5134	5900	5824	4988	2201	5705	5251	5278	3160	3428	1376	4193	652	7214	3788	637	5247	2635	1743	1409	1659	2236	1653	1892	573	1098	1323	1099	1425
Os01g0607400	4125	2536	2351	2251	2594	2980	4591	3887	3852	4480	4840	3699	4265	5574	5090	5319	2010	2340	6995	7019	4847	5906	5262	4857	2211	6370	6394	5843	5534	6688	2257	5749	2381	5334	2311	2297	5368	1918	2222	2296	1946	2075	1943	2235	1973	2097	2035	2030	2245
Os02g0115900	10433	6719	7624	3752	4670	5055	8932	9194	10273	10381	8715	9093	3929	3939	4115	2452	1084	1257	3527	2803	2353	4629	3361	2891	1522	3381	3542	4687	4883	6241	2302	3789	1858	5650	2260	1641	5298	2081	2508	1997	689	2681	1674	1955	1266	1661	1562	1127	946
Os08g0127700	3097	1888	1537	1777	1762	2161	3414	2702	2698	3048	3691	2641	3593	5196	4673	5486	2032	2201	6341	7310	5260	5726	5863	4752	2099	5978	5998	9878	9324	10921	1735	5356	2386	4019	2015	2483	3389	1489	1690	2144	2021	1710	2558	2728	2993	3219	2728	2811	2352
Os05g0354400	5554	2852	3031	2137	3344	3414	6096	5340	5575	6241	5738	4915	3658	4451	4694	4174	1857	2152	5867	5535	4623	5394	4619	4377	2178	5146	5393	5654	5493	6118	2465	5401	2036	7284	3210	1630	6924	2339	2517	1789	1591	2385	2120	2490	1645	2149	2114	1878	1823
Os02g0525900	5913	2921	2650	3157	3479	3859	4623	3864	4118	6067	6540	4113	3610	5461	5252	6323	2594	2954	8172	6402	4105	7251	6280	5024	1758	5421	4867	7064	5989	8137	2599	6243	1769	6175	3267	2004	5344	2047	2240	2250	1181	2038	1979	2069	1505	1689	2009	1882	1733
Os11g0207000	3199	1691	1757	2456	2445	2808	4226	3465	3293	3826	4150	3439	3790	5185	4676	7218	2665	2829	7086	7894	5642	6355	6055	5111	2093	5770	5808	5701	5556	7149	2246	6105	2369	5469	2766	2546	5540	1855	2046	2234	2163	2116	1756	1848	1943	1920	1919	2082	2305
Os05g0230900	5702	3832	3876	2988	3765	4100	8043	6720	7326	8269	7069	6302	3436	4485	4428	4011	1551	1898	6011	5882	5046	5531	5142	4615	2464	6185	6100	4738	4341	5208	2191	5111	2161	4068	2196	1770	3504	1333	1770	1916	1922	1945	2030	2551	1893	2255	1880	1825	1944
Os06g0258900	2853	1724	1436	2253	2469	2849	4406	3446	3373	3867	4719	3528	4968	6249	6123	6055	2230	2452	8205	8768	6784	7742	8095	6675	1840	5222	5025	4672	5032	6802	2113	5622	2659	4068	1895	1984	4520	1614	1796	2413	2117	1871	1487	1746	1834	1981	1761	1921	2140
Os05g0539400	4111	1777	1901	1898	2444	2758	4310	3649	3539	4070	4253	3192	3817	4966	5157	5899	2195	2533	7878	7987	6426	5760	5997	5708	2578	6688	6885	6332	5329	6462	1614	5130	1868	5794	2897	2407	4319	1226	1313	1868	1906	1862	1824	2471	2069	2323	2379	2176	2319
Os09g0560900	3652	2051	1799	1237	1452	1680	3424	3024	2892	3120	3632	2646	5067	6528	5646	3621	1255	1684	6069	7271	5012	5966	5628	5219	2783	7549	7873	6107	5666	7762	1483	3765	1445	5594	2928	3012	3240	1182	1469	2565	2201	2305	2299	2650	2515	2833	2525	2562	2834
Os03g0234900	5215	2285	3287	2479	4550	3795	7439	7383	7192	9146	6552	4718	2258	3089	3453	5551	2998	3119	5662	4333	4121	4783	5548	4131	1738	4281	3550	7968	5695	6220	2453	5683	922	5629	4563	1623	6048	2492	1814	1836	4841	2802	2254	2982	1370	1538	1822	2575	1916
Os12g0443700	7822	5601	5251	3711	4715	5008	8080	7073	7605	8394	7412	7266	3786	4531	4648	4108	1618	1994	5468	4920	3811	5356	4810	3828	1516	4072	4046	4650	4427	6200	2865	5194	2085	5057	2294	1621	4611	1981	2088	1696	1043	2244	1584	1976	1301	1852	1841	1468	1560
Os02g0696500	3952	2658	3176	2091	2749	2914	6382	5061	5172	8276	6411	5591	4466	6653	6519	2556	967	1501	11361	6726	7125	6926	5070	6930	1989	5865	5383	4237	5323	4740	1934	3114	1296	5460	2189	1203	5295	3045	1885	1187	278	1685	1423	1659	643	1773	1200	940	1111
Os11g0246900	5381	2804	2895	2190	2437	2864	4799	4050	4032	4745	5234	3859	3276	4434	4506	5401	1993	2412	5804	6385	4144	5849	4540	4408	1956	4716	5130	5839	5528	7461	2582	7931	3426	6015	2839	2306	5923	1994	2450	2742	2077	2390	1838	2199	1829	2063	2216	2149	2517
Os03g0769800	2205	1357	1261	1672	2517	2693	4760	4423	4175	4433	4680	3513	2929	3854	3995	4750	1810	2380	6005	8410	6298	6567	6667	6683	1642	4276	4950	3856	4443	5725	2392	6952	2975	5641	2452	1936	5046	1877	1762	2097	2159	2328	1916	2279	1946	2284	1735	1265	1926
Os05g0447700	1507	929	867	811	853	995	2000	1956	1436	3761	1794	1565	5018	5564	4970	5827	1646	2682	10035	8667	10497	5972	4194	8983	2763	9635	5366	3451	4598	5378	2425	5864	2927	4428	2154	2049	14574	2554	1958	1789	2806	1644	1417	1795	1287	1631	1152	1493	1162
Os03g0243300	6412	3787	3508	2630	3482	3877	5850	5129	5787	5788	5781	5436	4031	4919	4883	4435	1844	2072	5793	5434	4236	5337	4510	3912	1839	5039	5130	5298	5511	6538	2737	5577	2198	5887	2429	1891	5399	2361	2564	1953	1688	2260	2051	2270	1652	2172	2172	1738	1605
Os01g0853400	3278	1661	1585	1685	2349	2474	3621	2830	2895	3632	3992	2731	3749	4937	5131	5174	1924	2424	6868	7018	4691	5345	4579	3941	2089	5680	5437	6759	6079	7625	2309	6065	2648	6897	3258	2656	7079	2582	2640	2379	1866	2244	2219	2474	2308	2461	2324	2262	2419
Os01g0618800	3092	1902	2002	2612	2968	3125	5609	5046	4921	4711	4638	4415	2886	3431	3301	4525	1595	2231	4902	5275	5018	5162	4109	4500	2197	5213	5813	5450	5053	5550	2234	6562	2875	4513	1936	1943	6326	2044	2746	2169	2823	2086	1887	2665	1887	2387	1907	1822	2011
Os09g0486500	1583	685	718	883	1127	1377	2316	2043	1895	5974	2713	2074	5251	7448	8192	6031	1571	2895	16382	10248	10993	7804	7013	11238	2995	8708	4902	4503	4709	4483	1196	3128	1462	4215	2397	2918	9993	2707	2036	1558	2382	1221	2107	2130	1452	1590	1286	1253	2291
Os03g0745400	2951	1426	1181	1614	1970	2228	3751	3183	2983	2950	3841	2823	4069	5141	4760	5525	2070	2406	7037	8242	5483	6020	6078	5384	2805	8076	8228	6001	5945	6775	1572	4313	1899	4093	2309	2596	3736	1121	1792	2167	1962	1679	2092	2448	2179	2510	2396	2577	2470
Os02g0328300	6682	4156	4803	3588	4803	4964	9799	9097	9126	10271	7635	8016	2565	2889	2939	3176	1362	1446	4308	3418	3438	4395	4033	3210	1833	4420	4583	5844	4873	5347	2349	4862	1846	5192	2526	1563	4809	1612	2224	1799	2296	2119	1744	2610	1508	1922	1593	1277	1373
Os05g0353500	3102	1527	1838	2243	3338	3198	6414	5831	5688	6866	6347	4613	2473	4226	4660	4505	1906	2373	7590	7210	6816	5860	5751	6195	2209	4499	4908	6137	4901	5001	2377	6333	1469	6499	4293	1747	4950	1887	1649	1511	1608	1854	2036	3327	1538	2019	1995	1747	1334
Os01g0851700	5835	3412	3656	3791	4161	4529	5473	4959	5550	5725	5957	4962	2225	2644	2630	6816	2533	2696	4556	4124	3028	5260	4519	3124	1256	3514	3587	7767	8216	9190	2717	6674	3437	3490	1588	2056	5537	2020	2703	2209	2505	2248	1698	1803	1831	2152	1981	1927	1628
Os03g0136900	7042	3883	3929	3136	3348	3921	5044	4635	5231	5510	5607	4583	4194	4974	4528	5355	1860	2010	5862	4948	3670	6371	4590	3953	1746	4816	4312	6839	6678	7635	2436	5354	2162	5561	2681	1951	5615	2097	2343	1993	1891	2284	1667	2007	1694	2089	1783	1856	1650
Os06g0114000	7443	5031	6518	3857	8475	7208	14950	13159	16885	13429	7954	10859	2026	2082	2355	2118	873	1221	2537	2054	3041	2730	2642	2500	1230	2683	3039	4278	3971	4032	2695	3590	1920	5056	1720	834	3171	1518	1923	1138	1170	2297	1405	1934	957	1679	1055	746	740
Os01g0924400	3057	1691	1378	1377	1459	1887	3551	3068	2930	2950	3458	2827	4563	5434	4987	4865	1939	2223	6779	7576	5556	5459	5123	4525	2190	5423	7424	4810	4827	5789	1899	6037	2974	5640	2689	2229	4162	1528	1843	2562	2638	1985	2172	2703	2122	2493	2185	2141	2202
Os09g0381100	5582	1828	1837	1694	1914	2248	3790	3325	3058	3562	3903	2571	3835	5419	4829	6538	2477	2201	7430	7269	4933	5900	5441	4556	2908	7835	8493	9467	7863	7396	1235	4492	1440	3902	2258	2458	3921	1464	1623	1821	2782	1694	2647	2850	3049	2086	2466	3077	2073
Os03g0128100	2612	988	799	1889	1870	2600	3517	3007	2850	3574	3967	2621	4306	4927	4537	7977	3387	3871	7740	8433	6904	6949	6684	6313	2034	5116	5104	6166	5720	6362	1522	5883	2751	5098	2366	2403	4842	1644	2751	2531	3492	1842	1776	1895	1673	2130	1727	1957	1878
Os04g0583600	7164	5534	5674	3453	5187	5665	8857	9148	9822	9569	7976	9794	4067	4594	5169	3138	1201	1892	3833	3732	2556	4411	3148	3453	1030	1937	2911	3816	4772	6186	5369	5910	2009	6078	2681	861	7959	4047	3935	1769	31	3436	1662	1557	691	1661	1538	597	803
Os05g0113900	7198	5547	6127	3280	4649	4694	8657	9222	9683	10380	7981	9805	4407	4957	5667	2663	947	1642	4087	3428	2773	4269	2891	3403	1049	2320	2894	3513	4877	6908	4703	6113	2075	6198	2670	803	9196	4114	3991	1812	45	3009	2127	1675	641	1666	1674	538	762
Os05g0494500	5800	3387	3830	2598	3412	3534	5498	5646	5915	5876	5590	5071	3140	3656	3686	4263	1750	2111	4658	4221	3601	4264	3506	3679	1625	4390	3892	6712	6504	7743	2542	5636	2462	6986	2976	2186	8671	3182	2740	1700	1753	2663	1944	2338	1661	2010	1778	1904	1537
Os02g0254700	4595	2609	2568	2036	2285	2649	4414	3998	4217	4129	4656	3724	3264	3758	3697	4872	1797	2012	4764	4804	3908	5448	4311	3852	1948	5279	5589	6784	6875	7399	2317	6655	2981	5156	2512	2506	4300	1479	2110	2297	2507	1979	1952	2505	2119	2451	2173	2265	1921
Os05g0418000	6124	3569	3124	2369	3315	3668	4984	4422	5314	5420	5677	4314	4187	5138	4467	5030	2088	2174	5771	5233	3987	5694	5363	3840	2001	4911	4819	6071	6068	6464	2452	5358	2392	5629	2426	2220	5684	2235	2618	2126	1738	2082	2015	2089	1584	2133	2007	1995	1693
Os09g0340400	6609	3700	2917	0	0	0	5038	4340	4199	3922	4852	3728	9961	12757	12281	1	0	0	9259	9722	7038	8115	8153	7681	6137	16086	18309	0	0	0	0	0	0	1	0	0	0	0	0	0	1	0	2711	4386	2501	2673	2831	2768	3437
Os05g0382900	6248	1793	1602	1759	2458	2959	3776	3158	2749	3825	3209	2091	4125	4718	4225	6233	2500	2652	5502	5612	4936	5605	4749	4670	1929	6090	6578	7183	5900	6852	1927	6488	2476	4666	2880	2207	3366	1431	1561	2113	2794	1585	2728	2796	2554	2639	2572	2500	2521
Os05g0503000	6515	3705	3740	2423	4002	4432	7113	6291	7589	7013	6487	5661	3815	4261	4396	3400	1437	1678	4886	4051	3461	4310	3311	3437	1753	4449	4276	5719	5280	6315	3175	5252	1957	8020	3343	1454	7958	3256	3068	1807	1025	2688	1899	2366	1218	1948	1968	1534	1667
Os03g0801600	5335	3295	2859	2336	3217	3342	5464	4255	4967	5349	5254	4065	3983	5307	5101	5036	1854	2177	6486	5914	4585	5393	4939	4119	2109	5775	5604	5286	5388	6555	2256	4947	2028	5976	2631	2148	5566	2079	2202	2121	1706	2187	1953	2161	1766	1931	2003	1978	1971
Os05g0135500	12201	3134	3849	3572	4169	5412	5359	5909	5043	5294	5935	3619	2046	2975	3157	7969	3377	2889	6579	5172	4194	6168	4714	4740	3093	6973	7968	5844	4237	4562	1303	5719	719	3653	2379	1461	3516	1382	1289	2161	4559	2362	1987	2893	1526	1594	2075	2867	3009
Os06g0136800	5130	3491	3603	3242	4837	5072	9150	7967	8971	9426	7323	7497	2616	3045	3183	3771	1577	1742	4777	4449	4406	4560	4602	3939	1847	4429	4749	5062	4427	5339	2736	5116	2309	4935	2117	1736	4080	1702	2134	1734	1845	2049	1839	2285	1668	2008	1522	1318	1442
Os02g0232400	7820	3048	2734	2306	2253	2934	4187	3677	3854	4461	5419	3422	5092	6101	5667	5545	2242	2380	6553	7430	5229	6975	6267	4840	2255	5996	5941	5178	4974	6625	1963	5206	2268	4503	2216	2336	3847	1535	1681	1963	1810	1594	2079	2176	2197	2139	2078	2066	1867
Os02g0794400	5063	3394	3569	3253	4484	4295	8708	7380	7959	8015	6450	6627	2632	3089	3231	3785	1382	1898	5047	5103	4833	5082	4608	4273	2115	5074	5712	5546	4666	5403	2250	5374	2349	4134	1936	1616	3754	1386	1970	1746	1976	1730	1797	2491	1751	2367	1825	1656	1759
Os08g0195400	2323	1096	1214	1363	1717	2125	2700	2520	2310	2394	2970	2313	2662	3702	3701	4671	1880	2274	4636	6213	4266	4628	3069	3693	1864	4225	4897	8338	8680	9708	3063	6975	3321	7324	2991	2571	9231	3730	3327	0	0	1	3125	3544	3150	3358	2397	1994	877
Os04g0554800	18813	6946	8127	2520	7906	8203	7140	6510	10058	6169	5420	3847	6216	5190	4481	2912	1055	1447	2907	1993	1798	2588	2442	1493	1224	2172	2082	2552	2587	2214	4518	6692	2771	11745	2567	454	5917	2181	2751	1641	813	5114	883	1314	176	682	976	632	1059
Os08g0436800	8412	5769	5471	2857	4895	5231	8521	8149	9952	8893	6969	7627	3331	3446	3732	3128	1204	1433	3940	3587	3486	4197	3582	3248	1341	3355	3854	4682	4820	6041	3288	5094	2384	6021	2656	1380	4901	2273	2599	1690	1060	2413	1853	2240	1293	1811	1614	1106	1327
Os02g0744000	4551	2796	2896	2556	2747	2919	7660	6905	6781	6196	5656	5819	2629	2860	2354	3019	1185	1330	3805	3563	4018	4068	3252	2882	2118	5189	6055	6272	5434	5845	1899	6542	2685	4597	1939	1700	5230	1586	2608	1782	2199	1512	2004	3225	1978	2818	1930	1714	1782
Os01g0327400	3122	1324	1740	1044	1518	1492	4025	5001	3308	4740	4561	3591	5349	7125	7097	3063	1100	1041	7103	7138	4940	6330	7456	6434	3868	10077	10505	3598	3277	4764	845	3476	1250	8318	5396	5483	2622	825	728	684	893	622	2524	2988	3992	3201	2072	2982	1967
Os05g0121000	2880	1404	1410	1748	2114	2443	3629	2972	3182	3406	3574	2890	3645	4420	4531	5339	2107	2712	6281	7752	6713	5358	5638	5532	2135	5394	5383	6349	6185	6790	2571	6580	2856	5715	2344	2175	5364	2336	2483	1329	1630	1427	2465	2636	2322	2800	2152	2078	1607
Os08g0141300	2655	1521	1424	2014	2845	2905	4871	4300	4306	5267	5144	3869	3965	4661	4928	4971	2144	2682	6431	7421	6211	6530	6723	5367	1687	4492	4606	5161	5027	5952	2666	7342	3387	6899	3020	2090	5088	1930	2380	2179	1952	1964	1698	1982	1455	2158	1662	1714	1723
Os06g0105900	4018	2226	2064	2339	2738	3065	4503	3804	3909	4145	4659	3369	3689	4817	4292	6082	2266	2487	6832	6680	4866	6005	5110	4600	1906	5810	5723	5088	4878	6272	2319	5832	2596	5455	2602	2341	5933	2110	2475	2486	2081	2272	1681	2013	1722	1889	1971	1952	2319
Os05g0591900	2816	1321	893	1582	1311	1928	2678	2151	1984	2464	3265	2001	5037	5969	5783	5693	2347	2626	8137	8683	6600	6850	5855	5054	2227	7211	7310	3977	3868	5306	1516	5763	2663	4828	2288	2673	3753	1294	1531	2290	2682	1596	1984	2331	1987	2039	1960	2408	2405
Os08g0159900	3861	1907	1586	1997	2264	2582	3623	3328	3222	3190	4133	2737	4339	5587	5151	5927	2188	2406	7240	7871	4631	6848	6119	5099	2208	6713	7429	4931	5124	7529	1773	5243	2216	4490	2517	2519	3824	1330	1645	2165	1476	1632	1990	2079	2262	2314	2308	2521	2690
Os05g0490900	4206	2507	2741	2922	4026	3744	8146	7181	7173	6988	6526	6763	2690	2851	2862	4135	1765	1905	4706	4743	4885	5132	4308	3810	1824	4165	4834	5387	4643	5438	2263	6520	2861	4316	1887	1773	4833	1648	2291	2214	2819	1973	1930	2586	1737	2541	1835	1557	1581
Os10g0150300	12522	8835	8578	2254	4549	3719	10157	9148	11674	13155	12099	10899	5416	7002	7775	1491	650	964	5643	3221	2836	4430	5271	4211	2124	4998	5322	1664	1970	2447	1866	3050	712	10368	5267	931	2843	1207	1425	862	0	853	1480	1753	187	846	893	462	856
Os04g0648900	2213	1254	1250	1209	1360	1448	2801	2866	2389	3353	3495	2694	4247	4948	4804	4698	1875	2468	6884	8419	6066	5953	6149	4974	2001	5412	6659	6825	6157	6791	1769	5563	2647	5852	2561	2744	6674	1834	1472	2516	3731	2268	2005	2507	2586	2851	2288	2368	1938
Os03g0854100	6288	3184	3160	2541	3555	3818	5844	4891	5473	6100	5812	4508	3767	4392	4782	4666	1946	2268	6294	4740	3841	4835	4431	3695	2042	5677	5479	6655	5476	6726	2641	4967	1760	7605	3437	1515	7318	2922	2576	1772	1891	2735	1947	2340	1261	1803	1892	1775	1766
Os11g0427500	2755	1425	1235	1479	1754	1999	3968	3371	3407	3144	3765	2622	3874	4412	4141	4459	1714	2261	5806	6571	5853	5944	5477	5575	2528	6297	7152	6161	5647	6941	1757	4784	2251	4716	2150	2427	3975	1386	1716	1795	2351	1769	2088	2770	2290	2575	2181	2192	2193
Os10g0502000	4318	2759	2843	3916	3714	4072	8277	7535	7160	7445	7107	6492	3282	3450	3100	4260	1833	2269	5422	5123	4951	5825	5439	4659	2170	4848	5887	5320	4074	4561	1777	5596	2005	2823	1486	1207	3331	1139	1552	1839	2752	1947	1583	2594	1528	2186	1622	1393	1768
Os10g0501500	2675	1773	1800	1752	2333	2871	4638	4328	3655	4240	6138	4204	4773	5345	4979	4360	1838	2041	9081	8363	5746	8569	6499	8286	1809	4660	4033	5579	6243	7821	2120	4980	2631	4266	2077	1633	6158	1458	1975	2627	1236	1697	1411	1726	1650	2341	1928	1901	1370
Os12g0466200	984	736	562	0	0	0	2068	1959	1273	1676	2270	1742	7964	9754	9766	0	2	0	8693	10186	8506	6974	7258	8655	4250	10048	12894	0	0	0	4	5	0	10174	4475	4784	4	0	0	0	1	0	2660	4205	2481	2657	1936	1672	2101
Os04g0495400	6646	4168	4917	3433	5206	5333	10380	9056	9749	11211	9632	8308	3724	5436	5656	2899	1180	1918	6526	4220	4475	5083	4268	4060	1359	3534	3405	3608	3094	3904	2379	4527	1483	7799	3044	918	6193	2972	2173	1240	327	1904	999	1461	554	1184	1043	822	1240
Os10g0508700	13677	5325	5063	1463	2840	3311	4478	3851	4709	4100	2934	2500	4781	4807	3843	2786	1088	1327	5050	4798	5131	2931	1972	2907	1894	5456	6299	3656	3692	4991	2356	6589	2239	8529	3087	1191	8651	3186	1773	2093	6747	3750	2420	2345	1179	1723	1769	1489	1386
Os01g0348700	7886	5722	5400	2887	4301	4245	7194	6695	7285	7623	6846	7352	3140	3821	3897	3271	1182	1547	4842	5013	3981	4848	4307	3995	1436	3294	3920	4782	4827	5842	3114	5088	2246	5218	2487	1524	3770	1774	2012	1585	908	2362	1670	2150	1448	2085	1712	1398	1441
Os03g0350300	5797	4437	4313	2781	3265	3411	5072	4500	4885	5039	4764	5387	3461	4362	4281	4203	1588	2064	5619	6552	4337	5685	5091	4787	1486	3460	4052	4904	4451	5370	2870	5593	2759	5091	2204	2061	6065	2742	2681	1708	956	2751	1585	1933	1434	1818	1913	1683	1719
Os01g0663300	3942	2002	2143	1928	3687	3465	7103	5821	6520	5904	5945	4370	2257	3009	3132	2933	1002	1425	3119	3050	3376	3524	3044	2802	1703	4725	3413	7255	4996	7199	4698	7488	2381	11645	5356	1339	11038	2613	2849	2083	1118	2309	2489	3810	1595	1965	3620	2148	2151
novel.2027	3307	1714	1441	1461	1876	2228	3493	3086	2892	3052	3674	2570	4260	5621	4963	5286	1981	2063	6888	6764	4541	6015	5047	5004	2534	8128	7443	5469	6176	7721	1503	4513	2208	4708	2215	2381	4602	1266	1961	2155	1781	1695	1946	2282	1914	2242	2174	2556	2816
Os01g0384800	705	128	499	141	186	193	841	489	322	5187	778	487	7561	11617	12018	5869	1172	2852	20157	12263	12504	9164	8165	13329	3272	9870	6278	2585	3203	3345	377	1507	800	4561	2520	4465	10637	2722	1763	1611	2735	926	1664	1849	885	978	786	1161	2671
Os06g0694000	4063	2124	2193	2170	2272	2513	4458	3937	3865	4383	3994	3594	3765	4783	4519	4414	1787	2123	6285	6281	4873	5437	4762	4163	2378	6964	7018	5474	4950	6053	2262	5854	2356	5877	2520	2370	5571	1977	2173	2137	2183	2043	2157	2535	2030	2332	2098	2145	2314
Os03g0411800	521	308	439	1179	701	977	1255	808	1039	1665	2643	1422	3336	3208	3254	5489	2632	2894	2526	4021	2184	7367	6282	4882	1883	4327	4925	6365	7195	10271	3727	12757	5935	6991	3435	2196	6728	2477	3072	2550	4413	2544	1090	1377	977	3049	1719	2010	2302
Os01g0588900	3160	1160	1238	741	734	836	2082	1987	1687	1754	1561	1353	3048	3157	2762	3640	1584	1470	3699	4134	3962	3700	2656	2945	3062	11395	8411	9291	9230	8288	1736	4879	1944	4875	2526	2619	6524	1662	2342	1932	2554	1394	2950	4207	2561	4123	3062	3212	1603
Os07g0467200	8432	4480	5152	3427	3845	4070	10010	8714	7860	8531	7148	6633	2853	3045	3020	3254	1420	1411	4331	3637	3167	4002	3265	2766	2170	4907	5490	5301	4292	4753	1799	5302	1766	3542	1858	1585	4115	1425	2335	1650	2221	1757	1949	2678	1456	2238	1779	1703	1470
Os06g0603000	4301	2137	2037	1945	1822	2138	4839	4408	3979	4761	4373	3828	3938	4617	4304	4414	1768	1982	5532	6437	5256	4804	4560	3966	2272	6068	6317	5531	5627	5968	1827	6031	2839	5196	2124	2606	5947	1635	1890	2087	3017	1670	1881	2843	2353	2639	2178	2286	1942
Os04g0473400	8487	6256	6661	3699	5533	5544	8902	8721	9616	9958	7547	8665	2562	3078	3226	2727	1095	1456	3396	3133	3141	4041	3325	2958	1083	2527	2881	4628	4989	6132	3411	5476	2317	4297	2077	1040	5072	2312	2723	1686	693	2923	1517	1951	1163	1857	1548	1198	1278
Os01g0653800	5408	3507	3359	2765	3183	3383	5443	4328	4609	5458	5641	4806	3907	5251	5202	5296	1957	2244	6466	5881	3948	5447	4337	3839	1904	5467	4996	5272	5400	6708	2332	5336	1896	5958	2858	2027	6310	2322	2344	2224	1325	2157	1737	2076	1632	1854	2159	2023	1879
Os07g0510400	10977	2946	4357	2685	3451	4091	6369	6919	6151	8304	6190	3651	2588	3295	3674	6155	3059	2889	5844	5710	4328	5257	5564	5248	2182	5300	5409	7115	5284	4819	2155	7796	1271	4273	3075	1630	2911	1377	1655	1816	2867	1930	2099	2269	1186	1554	1736	1758	1743
Os06g0133900	7077	3069	3111	2119	2245	2601	4554	3828	4195	5248	4576	3374	2988	3644	3783	5200	2116	2055	5325	5227	3661	5206	4322	3754	2776	6876	7421	7764	6672	7791	2359	4936	1688	4923	2998	2392	3894	1939	2097	1740	1956	1984	2557	2980	2230	2554	2378	2774	2549
Os08g0179900	3581	2018	1959	1315	1698	2144	3502	3049	2844	3812	4060	2744	4442	4979	4669	4146	1599	1754	5445	6608	5329	5201	4481	4293	2100	5575	7105	6260	5651	6398	1995	5786	2490	5836	2487	2569	3956	1414	1708	2645	3104	1918	2025	2897	2169	2565	2319	2119	2273
Os03g0147400	4675	1273	1020	1547	1446	1973	1981	2270	1485	2333	3011	1482	3780	6106	5867	8440	3285	2835	8580	9032	5373	7070	6389	5045	2899	10501	9230	6537	5046	6509	1086	5362	2049	3883	2175	3040	2214	674	1019	2304	2119	1077	2261	1900	2625	2045	2960	2997	3151
Os06g0696600	3603	1349	1389	1148	2295	2920	5067	4028	3896	4588	4507	2314	5376	8699	6791	3929	1632	1635	10497	6904	7175	7461	7973	9607	2511	7091	7855	4244	4168	4593	1431	5494	1870	7307	2930	832	3394	1152	768	895	2552	1846	2009	2365	1867	1366	1789	1277	1198
Os01g0872700	4841	3144	2830	2008	2305	2634	4620	3850	4220	4222	4428	3632	4355	5645	5515	4689	1786	1990	6886	6783	4842	5821	5168	4732	2381	7472	7174	4369	4343	6453	2203	5470	2358	4846	2481	2058	4525	1618	1654	1635	1817	1868	1925	2102	1777	1928	1994	2031	2256
Os05g0552300	6939	5411	5734	2859	4317	4424	7241	6908	7414	8213	6617	7012	2916	3440	3616	3460	1183	1754	4538	5114	3381	4776	4321	3875	1170	2803	3021	4913	4799	6723	3093	6190	2475	5177	2474	1567	5394	2523	2250	1692	774	2462	1739	1864	1187	1922	1655	1321	1230
Os10g0566700	8068	4984	5417	4325	6898	5819	13688	11246	12726	14652	9982	10438	2305	2937	3178	2937	1106	1471	4410	3630	3520	4348	4150	3509	1629	3658	3965	4391	3704	3911	2217	4119	1187	3615	1828	1164	2646	1135	1488	1448	1351	1744	1411	2100	1084	1605	1358	939	849
novel.2645	8852	3100	3172	1805	1993	2228	4880	4456	3410	5496	5608	3252	4544	7041	6437	4998	1975	1907	9119	8371	4905	6307	5381	5108	3564	9722	8981	5340	4193	5063	1153	4534	1253	4081	2524	1887	3393	1142	1115	1626	1675	1183	2606	2663	2106	2005	2405	3200	2444
Os05g0518300	8175	4840	5249	3907	7144	6172	10477	9434	10814	12528	11066	9201	3966	5331	5900	2750	1204	1820	6396	3792	3243	5273	4930	4024	1524	3635	2761	3146	2886	3647	2649	4879	1244	8987	3865	722	5691	2580	2243	1471	6	1768	1122	1381	230	872	800	518	660
Os03g0308200	5813	4160	3858	2963	3521	3704	5925	4810	5439	5604	5777	5746	3848	5005	4942	4112	1532	2094	5915	4959	3286	5105	3764	3990	1652	4226	4425	5448	5509	7436	2714	5182	1747	5880	2673	1581	7477	2860	2845	1818	744	2802	1715	1948	1182	1858	2075	1571	1606
Os09g0570400	5681	3380	3512	3448	3907	4055	7826	6741	6894	7114	6236	5832	2829	3373	3408	3587	1479	1774	5006	4322	4202	4534	4004	3204	2380	6358	6436	4689	4044	4480	2100	5205	1948	5116	2162	2094	4518	1473	2141	2086	2403	1999	1930	2610	1628	1941	2049	1928	1979
Os03g0125600	2382	1647	1578	2280	3037	3274	5602	4087	4742	5441	5373	4430	2813	4593	4165	4110	1601	2109	5859	5656	4974	6145	5610	5486	1338	4827	5026	5156	4597	6973	3416	6979	3398	7894	3311	1340	7976	3033	1983	1684	3975	2931	1411	1646	1191	1492	1379	1060	1348
Os03g0689100	3348	1638	1348	2684	2634	3126	4373	3718	3263	4054	4634	3518	5105	6493	6161	7266	2968	3107	7900	8996	6234	7468	7924	6643	1676	4880	4731	4822	4611	5588	1750	5000	2269	3318	1511	1719	5218	1630	1875	1935	2136	1432	1640	1728	1807	1856	1685	1749	1663
Os03g0360600	1624	1317	1290	1880	1462	1644	3990	4509	3361	3856	4584	3797	2812	2761	2566	3905	1518	1858	4231	5458	4532	4725	4209	3955	1619	3682	5137	5645	4647	4947	1367	5808	2134	3837	1784	2174	8507	1600	2001	2177	3704	1862	1492	3190	2174	2861	1696	1992	2003
Os09g0346400	4428	2838	2900	2241	2773	2986	4631	4442	4504	5096	4486	4210	3542	4166	4233	4593	1744	2117	5147	5902	4244	5337	4552	4198	1851	4735	4905	5309	5621	7002	2934	6668	3135	5986	2751	2037	5266	2173	2063	2057	1616	2239	1889	2232	1728	2077	1799	1722	2040
Os03g0165400	6086	4019	4360	3752	4909	4865	8202	6476	7543	7271	7577	6678	3603	4566	4602	4183	1576	2184	5022	4235	3606	5080	3794	3661	1628	3727	3428	4950	4739	7680	3223	6059	2058	7550	3167	859	9413	2909	2434	1478	243	2522	1543	1792	737	1333	1711	1115	1080
Os03g0270200	3478	1997	1880	1923	1832	2159	3733	3268	3194	3424	3686	3039	4047	5104	4937	5068	1805	2460	6347	7617	5194	6070	5733	4946	2207	5986	6072	5823	5498	7263	1856	4583	2113	5084	2456	2408	4540	1526	1648	2158	1733	2013	1951	2211	2274	2409	2098	2168	2080
Os05g0105900	2998	1446	1365	1648	2026	2335	4327	4210	3939	3959	4359	3284	3225	4010	4173	3853	1552	2051	5532	6886	5308	5711	5853	5955	2440	6221	7082	5037	5115	6391	2000	4605	1857	4626	2585	2138	3994	1334	1678	1814	1790	1980	2172	2951	2015	2594	2144	1752	2160
Os01g0971800	4662	2339	2360	2750	3211	3847	5571	6004	5571	5596	5045	3802	2531	3089	3217	6105	2607	2347	5422	5351	3831	5310	4075	2809	1778	4602	5029	5541	4699	5916	2605	9348	2853	4620	2222	1331	5438	2044	2842	2837	2488	1971	2212	2542	1603	2098	1933	2015	1295
Os12g0640600	2851	1862	1830	2697	3008	3342	5988	4926	5215	5186	5388	4650	2829	3416	3095	5051	2005	2273	5487	5769	5019	5131	5577	4673	1734	4547	4571	4829	4416	4505	2209	6284	2601	4254	1829	2121	6727	1922	2492	2412	2715	1917	1633	2212	1512	2067	1720	1923	1752
Os01g0750300	10404	3278	3650	2316	2349	3053	4373	4541	4172	4755	5041	3585	3491	4572	4390	7708	2628	2226	8378	6538	4178	5024	4192	3764	3364	7225	8330	5917	4718	5036	1416	5023	940	5583	3461	2212	4260	1972	1790	1402	1539	1447	2221	2536	1920	1716	2121	2887	2468
Os06g0181566	10092	6868	7226	1054	2320	1990	7321	7270	8485	7679	5903	6720	3869	4046	3994	1038	380	494	3085	2610	2765	3477	2892	2560	1474	3590	4343	6204	6654	7416	1256	2109	1081	6486	2548	1385	6406	3004	3627	2230	988	3470	2304	2770	1702	2607	2208	1396	1575
Os02g0109800	5687	2903	2724	2408	3489	3474	5363	4891	5229	6747	6243	4562	4135	5305	5401	4345	1826	2030	7567	5728	4155	5924	4747	4098	2063	5203	4834	4805	4289	5643	2229	5714	1879	7532	3440	1725	6461	2475	2452	1876	1330	2159	1881	2336	1307	1752	1906	1852	1832
Os04g0650800	8106	5614	5496	2759	3601	3977	5675	5241	6418	6113	5967	5070	3743	4538	4691	3620	1450	1678	4824	4560	3276	5372	4806	3274	2069	5272	5372	5643	5604	7181	2446	4818	1775	4718	2351	2137	4821	2275	2615	1679	1164	2261	2123	2002	1640	1984	1844	2051	1815
Os03g0150600	739	355	427	940	805	1017	1401	1104	1052	2846	2207	1224	5940	8021	8518	6308	2335	2959	13173	9901	8561	7727	6540	7888	2886	7873	4688	5809	6917	6838	1179	4092	2263	3811	2161	3457	6425	2308	1893	2339	3103	1487	952	1134	1168	1316	1389	1853	1767
Os07g0100300	3804	2252	2257	2362	2257	2456	5192	4707	4932	4710	4757	4037	3222	3843	3445	4087	1604	1983	5096	5153	4682	4463	5041	3936	2420	6810	6795	5717	5496	6435	1651	4344	1915	5088	2198	2747	5914	1678	2083	2459	3695	2412	1728	2441	1854	2314	1829	2009	2430
Os02g0782700	6868	3615	3363	2491	2881	3374	5015	4163	4635	5263	5619	4212	4101	4889	4686	4529	1923	2129	6068	5147	3996	5721	4989	3645	1926	5552	4874	5839	5712	7238	2422	5234	2117	6138	2732	2143	5270	2024	2235	1908	1462	1962	1787	2045	1621	1853	1992	1998	1841
Os04g0395600	4297	2571	2383	2412	3687	3694	5395	4616	4497	4924	4767	4222	3731	4558	4811	3823	1527	1768	6048	6004	4553	5200	4030	3930	1971	4681	5204	5034	5239	6693	2858	5868	2221	6171	2697	1664	5857	2015	2284	2007	1023	2058	1918	2367	1510	2250	2025	1743	1610
Os11g0186200	5052	2018	1832	1841	1837	2234	2916	3079	2804	3449	3993	2655	4849	5311	4995	5131	2210	1969	6781	6659	5260	5675	5393	4447	1983	5712	5510	6902	6822	6775	1847	5718	2906	4342	2144	2274	2367	1091	1418	1893	2159	1566	2122	2259	2589	2459	2347	2345	2116
Os11g0189600	8025	2685	2283	1630	3117	4045	3898	4859	3924	4934	5013	2915	7122	11061	9709	5965	1849	1701	13335	7478	4625	6347	6103	4507	2462	9598	7403	2259	1991	2959	918	4628	1337	6696	3476	2683	2690	1128	1408	1331	317	355	2138	2135	1984	1351	1531	1402	1728
Os07g0679700	4905	2038	2086	2395	2533	2805	4354	4103	3546	4549	4541	3276	3151	4741	4606	6907	2746	2828	7465	6961	5111	5817	5440	4776	2517	6652	6270	6377	5758	6697	1741	5193	1988	5306	3133	2650	4286	1575	1743	1685	1886	1658	2140	2612	1916	1945	2210	2287	2204
Os01g0152900	5872	4579	4398	3369	4870	5070	7282	7209	7610	7653	6577	8060	3471	3734	4243	3110	1391	2232	3728	3879	2769	4392	3396	3300	1026	2491	2924	4855	6252	7296	4532	7022	2228	6082	2807	939	6888	3637	3596	2229	702	3406	1652	1583	806	1561	1374	707	794
Os09g0294000	4560	3428	2609	1574	1617	2545	2952	2544	2962	2647	2925	2503	1642	2305	2266	4142	1303	1192	3873	3297	2714	3659	2114	2368	3494	11698	13306	4051	4030	4949	2045	5371	2949	4992	2079	4733	2425	804	1764	2599	1430	1233	2394	3294	2559	2389	2235	1729	2097
Os07g0633600	6270	2850	3095	3012	4372	4259	6614	5751	6117	6803	6211	4809	3212	3973	4080	4543	1838	2056	5750	4701	4132	4525	4045	4075	1907	4655	4403	6354	4823	6189	2337	5308	1495	6848	3033	1478	7127	2616	2341	1696	1891	2540	1822	2330	1206	1499	1767	1966	1860
Os05g0526200	4020	2607	3013	2026	2842	2741	6388	5670	5835	5856	5442	5318	3379	3938	4127	3176	1340	1488	5513	6230	5032	5318	5504	5235	2498	6111	6265	5835	5036	6141	1749	4798	2046	4635	2345	2145	2933	973	1560	1569	1687	1360	2112	2943	2096	3009	2020	1831	1597
Os04g0627000	4425	2310	2492	1987	2473	2628	3991	3569	3754	4968	4139	3511	3835	4812	5018	4068	1716	1966	6509	5923	4149	4792	4507	3424	1776	5502	4972	5333	5584	6999	1914	6481	2461	6943	3452	3209	6764	2803	2612	2815	2052	2607	2034	1929	1686	1820	2051	2384	2178
Os05g0147500	7892	5273	5574	4454	6216	6484	11580	10126	10813	11282	8848	8137	2546	3540	3598	3693	1545	1819	5151	4104	3500	4680	4407	3690	1651	4494	4550	3875	3204	4218	2147	4442	1597	3745	1874	1183	3294	1192	1638	1375	1336	1755	1263	1852	1043	1389	1384	1005	1236
Os05g0345500	2889	1787	1562	1790	2037	2389	4292	3543	3416	3780	4309	3332	4509	5431	5238	4905	1841	2365	6854	7623	5960	6295	6465	5647	2013	5533	5441	4981	5017	6414	1739	4798	2269	4316	2069	2330	4458	1408	1665	2187	1898	1821	1786	2260	1980	2285	1952	1917	1979
Os08g0117200	8706	6416	6340	3172	4407	4668	7898	7978	8350	9066	7737	7667	3374	3665	4110	3089	1097	1428	4057	3692	3005	4526	3679	3289	1353	2989	3175	4041	4769	5986	2891	4883	1945	4627	2228	1291	4737	2098	2342	1799	745	2515	1637	2165	1081	1896	1812	1301	1328
Os11g0157200	5955	2440	3015	2001	2869	3159	5252	5304	4959	5675	5343	4091	3457	3857	3917	3947	1627	1802	5354	4565	4531	4858	3990	4180	1949	4757	4416	5913	4908	6208	2070	5961	1945	6120	2741	1818	6746	2130	1997	1431	2604	2117	2258	2587	1956	2572	1966	2000	1708
Os06g0665500	2780	1408	1476	2118	1885	2126	3861	3619	3117	3462	5282	3744	4573	5332	4493	5388	2554	2661	5950	6044	4682	6799	5138	5128	2151	4987	5417	6009	5453	5744	2412	7454	3630	4424	1968	2360	4462	1947	1894	1394	2219	1144	1790	2179	1607	2759	1953	2090	1801
Os04g0615000	5244	2235	1890	2742	4142	4349	5191	4350	4382	4494	5142	3952	3321	3948	3694	4446	1538	1905	5232	4826	3642	5165	3876	3730	2132	5641	6548	5056	4698	5964	2057	4764	1902	5317	2042	1943	6562	2114	2791	1926	1049	2284	1903	2512	1917	2437	2373	2101	1708
Os02g0114000	3629	2140	2404	1680	2194	2403	4721	4101	4293	3959	3712	3559	3669	4009	3954	4002	1471	1938	4559	5522	4999	4894	4183	4357	2036	4956	5166	5583	5146	6552	2385	6092	2661	6229	2683	1728	6147	2017	2323	1950	1943	2398	2072	2461	1844	2219	1807	1635	2002
Os01g0869900	4318	2021	1871	1735	2134	2356	4489	3835	4024	4866	5126	3491	4095	5470	5633	4577	1763	1897	7142	6736	4915	5840	5679	4227	2324	6631	6127	5548	4694	5156	1951	5027	1625	7681	4002	2195	5138	1868	1870	1590	1477	1738	2125	2632	1901	1813	1965	1972	1919
Os09g0542200	3527	1958	2087	2317	3189	3382	6149	5713	5066	5874	5715	4847	3175	3751	3600	4613	1803	2159	5933	6940	5495	5754	5691	5898	1652	4152	4370	4254	4038	4968	2413	6949	2814	4617	2297	1483	5232	1780	1860	2102	2735	2204	1601	2031	1474	1808	1457	1302	1667
Os02g0617300	4487	2272	2086	2875	3239	3508	5160	4646	3970	5033	5655	4124	3919	5943	5534	6644	2500	2664	9675	7815	6007	6704	6063	5489	2424	6104	5774	5497	4865	5999	1633	5052	1323	4993	2755	1665	4267	1482	1458	1658	1445	1725	1734	2034	1445	1705	1819	1692	1781
Os06g0646400	4519	2848	2757	2081	2430	2841	4818	3987	3982	4581	4725	3875	4213	5645	5043	4699	1742	1936	7184	6443	4672	5573	4563	4155	2207	6510	6007	5240	5170	6669	1877	4544	1907	6065	2741	2356	5864	2190	2109	2006	1370	2091	1764	2027	1617	1788	1830	1929	2058
Os06g0193000	2685	1284	1231	1349	1521	1699	2797	2652	2568	2734	3109	2485	4181	5358	5377	4735	1860	2242	6323	8132	6311	5463	5534	5605	2528	7128	7207	5691	5240	5778	2081	5851	2513	4951	2209	2117	4617	1808	1951	1831	2451	1778	2143	2830	2187	2613	1978	1869	2110
Os01g0275600	5791	4134	3803	2534	3137	3082	5113	4329	4762	4826	5403	4980	4016	5209	5043	4021	1537	1791	6029	5712	3838	5591	4052	3696	1809	5056	5438	4797	4723	5848	2345	4460	1791	4830	2325	1585	6001	2500	2338	1785	975	2522	1744	2280	1645	1883	2123	2011	1842
Os03g0792400	4980	3308	3435	3393	3970	3997	7778	6847	6701	7261	6191	6000	2680	3644	3599	4382	1724	2093	5405	5766	4863	5549	4769	4510	2034	5129	5600	4799	4132	5108	2284	5743	2179	3812	2113	1598	3133	1167	1609	1672	1903	1754	1609	2253	1572	1946	1625	1476	1718
Os07g0673100	4350	2907	2662	1903	2687	3000	5102	4437	4985	4801	4946	4564	3245	3972	3992	4035	1537	1951	5170	6160	4631	5314	5004	4744	1844	4264	4817	5325	5477	6422	2742	6286	2755	4688	1971	1694	4797	2328	2219	1789	1474	2246	1779	2109	1701	2213	1842	1651	1830
Os03g0134300	4984	3634	3658	3639	4192	4683	7012	6170	6583	6660	5985	6062	2373	3119	3305	4579	1688	2009	4838	4898	4062	4489	4368	3581	1758	4837	4879	5373	5362	5728	2388	5757	2576	3435	1659	1594	3060	1204	1771	1765	1591	1761	1960	2240	1787	2074	1745	1635	1488
Os02g0224100	4020	1173	1103	1373	1260	1704	2204	2353	1940	2793	3347	1909	3590	5084	5257	5617	2499	2606	7639	8813	5800	7180	7833	5745	2942	7282	9156	6210	5723	5855	1148	5244	2151	3468	1800	2572	2492	1267	1193	2344	2713	1522	2283	2494	2444	2468	2294	2468	2460
Os03g0701900	3680	2073	2003	1323	1818	1960	4155	3722	3625	3572	3957	3088	4323	4995	4938	3076	1256	1677	5314	6205	4898	5213	4890	4629	2385	6290	7389	4596	4834	5541	1741	4164	1832	4649	2185	1939	4269	1598	1873	1547	1452	1828	2112	3039	2009	2497	2172	1906	1949
Os03g0811100	6932	4409	4840	4162	4207	4453	9774	8063	8571	9279	8106	7392	2701	3569	3597	4060	1562	1856	5697	4629	4354	5258	4823	3988	2098	5464	5596	5070	3909	4551	1891	4471	1547	3181	1766	1457	2784	1116	1359	1407	1672	1528	1609	2099	1367	1748	1520	1451	1603
Os01g0153100	9647	6991	7293	1496	2299	2450	7554	7686	7998	8296	6781	8297	5922	6799	7732	2000	672	1031	4600	4091	3116	4593	3434	3687	1907	4685	5551	2829	3097	3976	2294	3376	1443	3674	1639	894	4640	2130	2011	938	707	1843	2289	2489	1099	1948	1749	1081	1208
Os01g0882500	3818	2695	2806	2858	2883	2873	7720	7788	6632	6210	5775	5965	2423	2621	2166	3829	1528	1756	3828	3698	3632	4330	3359	3138	1725	3871	4708	5090	4644	5050	2073	7909	2914	3507	1709	1455	5782	1529	2333	1935	3427	1921	1541	2600	1468	2447	1661	1384	1754
Os08g0557100	5154	3515	4403	3162	6160	5430	12074	11004	12096	11150	6725	8019	1949	2103	2199	2885	1192	1518	3325	3319	3846	3511	3266	3128	1470	3210	3769	4244	3693	4246	2473	4642	2116	4812	2066	1095	3881	1566	1864	1467	1799	2027	1448	2280	1326	1884	1283	1088	1154
Os07g0182400	3547	1659	2089	1461	1895	2086	4043	3611	3333	4694	4198	2717	4492	5928	5829	4308	1606	2042	7808	6521	5428	5822	5346	5008	2053	5760	5297	4274	3924	5414	2234	5615	2073	6765	3298	1780	6618	2830	2406	1265	1797	1866	2112	2546	1516	1865	1649	1769	2053
Os03g0265700	5096	3119	3217	2514	3290	3680	5279	4594	5157	5467	5391	4487	3876	4688	4469	4203	1605	1975	5798	4904	3783	4893	4104	3592	1776	5290	4896	5472	4766	6248	2486	5547	2096	6557	2909	1965	6459	2328	2388	1937	1273	2152	1703	2048	1476	1675	1872	1687	1812
Os03g0216600	4993	3320	3263	2281	2995	3338	4949	4127	4439	4579	4649	4259	3591	4328	4078	4072	1651	1882	4974	5195	3891	4661	3666	3625	1860	5359	4995	5644	5678	7071	2618	5809	2577	5582	2374	2096	5935	2098	2310	1984	1440	2358	1904	2194	1724	2016	2083	1861	2063
Os04g0137201	5952	2816	3080	2457	4308	4067	7711	6569	6883	7234	6799	5226	2857	3463	4192	3486	1456	2002	4348	4005	3608	4052	4015	3035	1824	3828	3575	6498	4222	5725	3581	7095	1775	10453	5072	1276	7033	1746	1871	1891	807	2504	1969	2879	1044	1616	2591	1616	1404
Os02g0621700	8660	5138	4926	2985	3728	4118	6861	5578	7030	6704	6415	5704	4013	4639	4498	4230	1699	1779	4981	4278	3306	5106	4257	3471	1589	4053	4345	5588	5302	6590	2701	4959	2017	5199	2180	1534	4377	1879	2177	1716	1385	2314	1595	1841	1281	1836	1710	1560	1545
Os01g0934100	1212	350	574	388	413	606	1227	882	751	7311	1310	845	5056	8419	9022	7319	1198	3367	23978	11016	10354	8582	6195	12152	2539	8038	3432	3238	3664	4382	665	2198	1070	3860	2456	4517	10797	2718	1872	955	1953	623	2234	1830	941	823	764	1026	3252
Os05g0313500	2459	1323	1284	2301	3225	3368	4210	3724	3986	4122	4161	3661	2701	2871	3096	5222	1909	2401	5286	5695	5116	4829	4531	4469	1501	3641	3612	7057	6152	7480	2719	6251	2925	5935	2826	2551	4401	1819	2257	2075	2690	2054	1912	2080	1928	2427	1829	1786	1594
Os01g0912700	2392	1666	1517	1917	1343	1626	4435	4000	3376	3016	3565	3393	2727	3191	2468	3431	1404	1632	3828	4422	4332	4473	3758	3925	2039	5440	5983	7802	6359	6380	1643	5953	2397	4044	1747	2058	6426	1392	2304	2117	3143	1500	2280	3642	2267	2979	2124	2393	1754
Os01g0276800	5078	3125	3148	2615	3590	3597	5524	4561	5163	5153	5092	4403	3281	3963	3808	4116	1598	2006	5021	4801	3855	4789	3992	3757	1744	4690	4562	5637	5571	6488	2676	5592	2340	5653	2350	1885	5694	1958	2268	2062	1414	2265	1768	2184	1550	1945	1947	1721	1796
Os08g0546700	6916	4059	4254	3000	5467	5344	10412	8818	10105	10282	8972	7619	3163	4162	4461	3242	1409	1965	5570	3591	3920	4347	3960	3827	1551	3872	3726	4743	3672	4163	2270	3803	1193	6127	2522	947	5170	1969	2004	1567	1470	2043	1484	1956	911	1323	1416	1131	1070
Os07g0189800	2746	1477	1476	1881	2264	2450	4552	4006	3485	3913	4284	3533	3060	3687	3726	4196	1664	1952	5137	6049	4947	5325	4560	4711	2223	5565	6465	4962	4625	5462	1954	6422	2826	3944	2126	1977	3589	1272	1927	2219	2286	1654	1982	2785	1982	2724	2111	1782	2000
Os03g0308800	2693	1662	1627	1500	1267	1515	3430	3199	2932	3277	3718	3070	3972	4995	4408	3892	1591	1808	6661	7280	5653	5463	5057	5186	2667	7744	8121	6611	5580	6290	1262	4637	2013	4446	2144	2137	4474	1082	1615	1761	2406	1402	1763	2855	2224	2471	2171	2313	2678
Os01g0895100	4554	2816	2927	2896	3049	3359	6651	5396	5799	5721	5244	5236	2881	3257	3060	4097	1756	1858	4787	4377	4282	4431	4005	3316	2151	5200	5349	5333	4742	5261	2086	5314	2321	4381	1941	1992	5036	1555	2260	1955	2560	1947	1833	2729	1742	2166	1776	1681	1640
Os03g0330300	5547	2898	2891	1933	2391	2471	4766	4295	4092	4614	4938	3882	4225	5386	5231	4700	1671	2045	6249	5198	4020	5510	4617	4386	2355	6574	5900	6573	6342	8956	1975	4252	1437	4637	2240	1469	5215	1741	1776	1554	1193	1673	2311	2256	1664	2069	2192	2018	1869
Os08g0524400	5581	4049	4381	2169	3592	3736	6123	5378	6201	5520	6295	5942	4425	4948	5127	2702	1073	1571	4224	3502	2363	4608	3262	3472	1762	3471	3999	4449	5259	6741	3892	6418	1972	8098	3522	1057	8176	3014	2997	1467	244	2557	1424	1698	498	2137	1648	1034	1101
Os03g0721300	7185	2771	3255	1955	3122	3168	4935	4961	4616	5591	5041	3368	2945	3577	3938	4479	1856	2054	4687	4216	2985	4096	3587	3027	2054	5110	5460	7110	5086	5852	2338	5951	1359	7906	4267	1444	7269	2512	1935	1929	2904	2712	2489	2720	1556	1839	2323	2449	2271
Os05g0562400	4155	2418	2459	2211	2491	2603	4447	3634	3807	4233	4210	3364	3999	4643	4377	5069	1959	2159	6116	5867	4619	5729	4725	4111	2102	6026	5943	5187	5165	6250	1897	5239	2237	5829	2636	2219	5155	1888	2081	1971	1721	2142	1741	2098	1756	2000	1941	1886	2093
Os10g0395200	3975	2222	2717	2426	3155	3217	7175	7357	6892	7303	6250	5959	2414	2888	3123	3511	1557	2007	4792	4966	4946	5249	4674	4541	1763	4016	4975	4226	4052	4474	2144	5967	2241	4416	2311	1483	3640	1465	1636	1430	2449	1831	1756	2588	1567	2312	1519	1371	1483
Os01g0897800	3649	2278	2187	1953	2183	2447	3703	3312	3301	3743	3847	3162	4065	5027	4873	5297	1966	2334	6496	6276	4658	5477	4776	4266	2103	6386	5941	5195	5320	6481	2150	5223	2215	5217	2457	2342	5235	1886	2077	1984	1834	2034	2009	2095	1820	1896	1946	1913	2137
Os07g0187700	5070	2854	2703	2204	2805	3392	4179	3895	4020	4208	4758	3830	3964	4777	4752	5397	2306	2097	6399	6111	4373	5156	4737	4206	1995	5724	5327	4756	4809	6200	2399	6105	2401	4993	2258	2071	4209	1613	1940	2051	1900	2052	1771	2063	1715	1983	1808	1860	1936
Os01g0756600	4685	3072	3219	2408	3428	3700	6251	4956	5851	6083	6016	5312	3983	5021	5138	2883	1042	1631	5260	4478	3463	4560	3598	3772	1965	4324	4226	4914	5034	6645	3265	5310	1745	8066	3103	1275	7827	2972	2905	1828	439	2339	1911	2209	987	1736	1709	1247	1476
Os05g0592100	4483	2647	3012	2424	2981	3063	6195	5558	5654	5839	4877	5082	2616	3250	3350	3495	1579	1904	4837	4847	4518	4287	4032	3380	2105	5506	5610	4855	3669	4464	2115	5275	2296	4763	2088	1952	4888	1697	2151	1809	2111	1756	2029	2726	1703	2282	1806	1772	1793
Os07g0660200	4159	2551	2401	2077	2809	2891	5014	3911	3934	4370	4431	3712	3607	4604	4448	4983	1874	2101	5725	5671	4473	5416	4728	4242	2063	5938	5569	5406	5671	6597	1884	4881	2157	5274	2371	1935	4764	1506	2033	1983	1899	1885	1781	2108	1586	1874	1822	1885	1971
Os03g0861100	6610	2616	2656	2795	3609	4118	5218	4775	4500	5900	5970	3810	3573	5421	5748	6127	2390	2453	8903	5981	4676	5729	5206	4017	2283	6641	5689	5523	4206	5221	1738	4794	1122	6687	3294	1359	4651	1636	1583	1674	1290	1697	1685	1853	1233	1300	1821	1978	1794
Os04g0502900	2538	1257	1064	1628	1845	2356	3489	2676	2951	3486	4117	2520	3549	4463	4239	5276	2062	2305	6799	6944	6187	5645	5313	4937	2697	7683	6958	4949	5299	6056	1859	5699	2376	4552	2332	2324	6040	1638	1632	2140	2584	1627	1763	2046	1641	2084	2003	2077	1943
Os12g0590400	885	511	581	2920	3473	3669	3800	3226	3135	3662	3743	3169	820	1063	1012	7872	3087	3896	5589	7520	5593	5499	4850	4998	483	1121	1243	1224	1306	1641	4190	11645	4799	1468	1220	1477	10637	4176	4220	3969	3152	4018	427	473	417	508	435	442	2225
Os01g0707300	5480	2373	2281	2134	2636	2960	4238	3894	4072	4925	4643	3548	3924	4927	4689	4666	2087	2204	5989	6096	4645	5192	4866	4097	1943	4962	5340	5699	5371	6060	2214	5747	2161	5854	2760	1957	5904	2120	2420	1873	2169	1906	1853	2230	1767	1979	1852	1839	1713
Os02g0100700	4367	2643	2729	2161	2728	3063	5019	4371	4560	4837	4588	3927	3355	4240	3972	4198	1562	1822	5326	5574	4544	4951	4362	4209	1852	5300	4918	5742	5171	6740	2109	5583	2501	5309	2427	2018	5080	1931	2158	1982	1792	2083	1896	2237	1763	1915	1834	1892	1975
Os03g0773700	5207	2953	3157	2989	3441	4095	5809	4961	5212	5400	5677	4739	3302	3740	3712	4528	1648	2240	4742	4508	3361	5221	3906	3728	1621	4072	4348	5394	4586	6208	2692	6161	2167	5465	2445	1581	6316	2346	2505	2189	1457	2449	2108	2047	1189	1883	1972	1501	1875
Os05g0597100	11281	8105	8008	3513	4926	5209	7637	7132	9025	8032	6949	7696	2920	3684	3826	2943	1068	1434	3520	2975	2385	4134	3245	2588	1058	2543	2830	4291	4741	6161	2931	4440	1831	4768	1857	1001	4679	2145	2780	1675	581	3052	1455	1800	948	1643	1494	1047	1153
Os03g0227000	4919	3004	2821	2230	2964	3215	5127	4206	5105	5038	5034	3984	3748	4635	4508	4047	1635	2011	5571	4748	3689	4793	3750	3452	1903	5149	4793	5362	5150	6737	2671	5445	2140	6555	2819	1916	6499	2374	2481	1754	1268	2154	1897	2210	1690	2000	2024	1834	1694
Os01g0503400	3922	1357	1206	2059	2360	2948	3893	3461	3162	3788	4330	2647	3404	4816	4296	6403	2427	2620	7473	7006	5584	5790	5780	5097	2383	6875	7116	5807	5184	5649	1270	4398	1461	4352	2359	1816	3742	1026	1727	2756	3852	2234	1960	2107	1572	1892	1800	1969	2562
Os01g0101600	3953	1937	1717	2116	2383	2634	4556	4208	3701	3919	4760	3595	3353	4293	4052	5293	1890	2435	6385	6991	4844	5864	5792	4898	2172	5898	5868	5312	5057	6204	1681	4352	2011	4235	2054	2566	4340	1464	1703	2087	1588	1645	1807	2077	1865	2074	2077	2226	1940
Os01g0283100	6162	3562	3461	2389	3391	3964	5908	5424	6357	6350	5774	5137	2980	3546	3575	4088	1653	2039	4737	5018	4014	4798	4178	4164	1539	3634	4019	4114	4261	5154	2890	6413	2552	6010	2710	2038	6346	2551	2568	1948	1662	2419	1602	1933	1157	1515	1494	1225	1615
Os10g0523700	3575	1767	1820	1461	1708	1982	3658	3075	3013	3303	3505	2727	5287	5340	5590	3384	1213	1519	4929	5226	4011	4137	4546	3362	1970	6227	5158	5615	5402	7696	2431	7372	3839	7421	3649	2153	6900	2010	2031	2240	4335	2260	1706	1825	1671	2020	1601	1852	1970
Os01g0682500	4112	2574	2701	3018	2156	2623	6432	6023	5195	5110	5529	4641	3521	3711	3119	3973	1726	1713	4908	4887	4305	4791	4428	3897	2075	5186	5883	4463	3734	3688	1876	6192	2520	3893	1692	2049	4617	1146	1891	1645	2737	1481	1634	2588	1430	2061	1573	1549	1444
Os01g0267900	4468	2924	2836	2245	4176	4441	6632	5560	6808	6685	5694	5736	3225	3459	3543	4291	1878	2292	4949	4967	4135	4689	3674	3802	1291	3052	3053	5868	6109	7054	4223	7073	2719	5266	1902	1032	5536	2549	2492	1216	775	1993	1882	1864	1267	2043	1626	1274	996
Os10g0472900	7340	3409	3484	2018	4059	4054	4110	4014	4239	5619	4753	3886	5344	7044	7367	4351	1557	2039	7607	4390	2620	4740	4332	3601	1309	3520	3077	2967	3883	7411	2151	7380	2193	12916	4802	1891	7912	2998	2811	1407	199	1532	1299	1056	735	1248	1293	827	701
Os03g0703200	2928	1411	1232	1922	1858	2310	3058	2791	2473	2949	4013	2697	3883	4574	4594	5786	2540	2724	6516	7172	5307	6606	5882	5051	1820	5377	4645	5363	5978	6895	1981	6206	2876	4537	2013	1903	5193	1653	1987	2188	2562	1730	1621	1971	1667	2393	1852	1851	1890
Os03g0192500	4204	1566	1394	2274	2397	3124	3880	4048	2887	3945	4635	3310	5592	8230	7130	5730	2624	2339	12464	10811	6557	6669	7596	5985	1907	5716	6755	4083	4960	5114	1148	4487	2218	4077	2058	1881	2618	986	1278	2317	1408	877	1387	1805	1501	1911	1453	1665	1246
Os05g0227700	6745	4724	4556	2751	3597	4020	6347	5709	6379	6429	5665	5811	3343	4218	4218	3577	1457	1776	4879	4882	3509	5007	4253	3472	1465	3885	3972	5288	4887	6634	2605	4769	2075	4674	2141	1838	5005	2050	2354	1815	1100	2411	1644	1879	1356	1853	1660	1588	1473
Os12g0605400	4668	2706	2571	2109	3057	3288	5117	4806	5422	5174	5338	4573	3740	4229	3905	3977	1645	1916	5020	5276	4464	4883	4402	4089	1662	4358	4617	4956	4940	5627	2706	6000	2319	5421	2421	1653	5725	2322	2470	1885	1817	2273	1844	2328	1537	1870	1701	1488	1598
Os05g0509200	5820	3457	3724	2411	3324	3468	6105	5468	5984	6311	5713	5488	3573	3875	4159	3421	1361	1632	4954	4799	4109	4709	4161	4135	1647	3999	4170	5368	5465	6345	2333	5131	1942	5444	2343	1713	5139	2124	2189	1558	1261	2007	1757	2122	1583	2092	1770	1502	1453
Os02g0208500	7196	1915	1581	1715	2315	2830	3036	3188	3001	3205	2830	1671	4034	4483	4579	5828	2170	2131	5131	4158	4163	5335	5058	3561	3007	8612	10098	7013	5063	5940	715	3171	889	5759	2785	2830	4197	1663	1650	1535	4179	2118	2777	2768	2975	2894	2572	2223	2735
Os03g0752700	2868	1373	1386	1357	1441	1766	3449	2951	2802	3219	3285	2556	4091	4971	4441	4630	1922	2027	6543	6908	5551	6304	5883	5353	2298	6305	6957	4867	4447	5649	1402	4913	2141	5624	2246	2743	4701	1539	1776	2175	2408	1972	1689	2372	2008	2006	1949	1965	2250
Os12g0128700	6244	2412	1999	2386	2879	3461	4898	4520	3874	4556	5176	3415	4027	5943	5615	5065	2025	1938	8541	7339	6183	5871	5839	5217	2537	7244	6789	3711	3795	3802	1367	4844	1902	3633	1754	1837	2686	1006	1357	1747	1987	1290	1913	2141	1844	1605	1599	1640	1696
Os07g0495100	3293	1840	1955	1991	2538	2770	4256	3797	3788	3921	4143	3690	3156	3755	3749	4352	1763	2110	5397	5726	4798	4696	4005	4586	1753	4336	4679	5134	5062	6312	2937	6628	2876	5501	2658	1612	5896	2427	2457	1866	2154	2349	1835	2265	1614	2344	1804	1537	1830
[truncated: 40,866 more rows]
[truncated: 38 more columns]
