# Supplementary material for: Additive and Partially Dominant Effects from Genomic Variation Contribute to Rice Heterosis
Source: Adv Sci (Weinh). 2026 Jan 31;13(20):e23376. doi: 10.1002/advs.202523376 (PMC13067778; doi:10.1002/advs.202523376)
Supplement: Supplementary file 5 — Supporting File 5: advs74126‐sup‐0005‐DatasetS2.xlsx. [file ADVS-13-e23376-s006.xlsx]

## Sheet: Sheet1
Dataset S2 Metabolomic data of rice inbred lines and F1 hybrids at seedling stage.
Peak_name	Adduct	Metabolite_name	Library	m/z	RT(S)	Balilla×YB-1	Balilla×YB-2	Balilla×YB-3	YB×Balilla-1	YB×Balilla-2	YB×Balilla-3	Qianlijing×Balilla-1	Qianlijing×Balilla-2	Qianlijing×Balilla-3	Balilla×Qianlijing-1	Balilla×Qianlijing-2	Balilla×Qianlijing-3	Qianlijing×C418-1	Qianlijing×C418-2	Qianlijing×C418-3	C418×Qianlijing-1	C418×Qianlijing-2	C418×Qianlijing-3	C418×YB-1	C418×YB-2	C418×YB-3	YB×C418-1	YB×C418-2	YB×C418-3	Qianlijing×Mianhui725-1	Qianlijing×Mianhui725-2	Qianlijing×Mianhui725-3	Mianhui725×Qianlijing-1	Mianhui725×Qianlijing-2	Mianhui725×Qianlijing-3	Qianlijing×YB-1	Qianlijing×YB-2	Qianlijing×YB-3	YB×Qianlijing-1	YB×Qianlijing-2	YB×Qianlijing-3	Mianhui725×Balilla-1	Mianhui725×Balilla-2	Mianhui725×Balilla-3	Balilla×Mianhui725-1	Balilla×Mianhui725-2	Balilla×Mianhui725-3	610234×Balilla-1	610234×Balilla-2
M118T178_POS	(M+H-2H2O)+	Indole	Chemical standards	118.065	177.802	28145.5	40757.7	18842.3	16938.7	25099.3	24987.8	24254.4	29219.3	23665.4	36686.4	33588.9	36671.1	33694.3	18932.2	21963.4	17963.9	20964.2	33133.8	39743.1	21407.2	14066.3	28990.7	13529.9	14330.9	17146.1	17140.3	18107.4	7562.57	21976.3	13747.6	26800.9	24393.7	18306.7	13081.5	14830.4	14055.9	13208	13937.4	30640.6	27827.5	31980.3	20208.3	46736.6	24034.1
M150T55_POS	(M+H)+	L-Methionine	Chemical standards	150.059	55.461	161380	188303	171261	181314	194569	187922	290975	170123	193462	150067	213227	168928	181245	288006	149798	181061	184025	306837	216670	217491	202784	254724	169502	172713	203321	182968	134439	156726	214366	195171	224085	209951	208038	196517	221088	227834	191071	201037	176499	171881	142243	163220	150722	227662
M184T131_POS	(M+H)+	4-Pyridoxic acid	Chemical standards	184.061	130.713	221480	124609	108979	123181	274232	181522	366301	255556	253737	199645	206140	159453	141407	269127	100991	134665	85650.4	138070	124751	212071	185400	133586	149902	135123	123408	140057	130689	76810.4	145998	199463	108991	116708	170843	226484	228851	211727	7036.62	71939.4	158629	184965	86684.6	254099	124973	119419
M191T157_POS	(M+CH3COO+2H)+	Agmatine	Chemical standards	191.152	156.618	516947	711207	648409	530313	546844	586347	699737	612222	342499	280523	614429	331819	301767	602964	648334	313643	396999	497487	574504	456862	526063	433259	422408	537400	465712	264355	503290	493671	502543	482095	498176	520295	564094	241811	501546	506115	484050	478280	454914	489307	492183	471364	501086	490057
M193T285_POS	(M+H-2H2O)+	Traumatic Acid	Chemical standards	193.122	285.107	2689.23	5936.23	1786.99	2459.18	4710.97	2743.33	12411.7	1777.3	3162.64	723.899	4105.14	3147.39	4667.66	7058.02	2048.11	3909.45	6136.1	11921.8	7174.07	5948.61	3427.02	4662.32	7341.47	2759.29	2273.17	246.348	231.344	3112.43	1775.95	1092.61	1360	1888.24	3006.26	3590.43	3861.56	4534.01	1781.37	1996.64	7328.85	5412.8	5216.26	2674.54	1754.47	5822.32
M195T236_POS	(2M+Na)+	4-Hydroxybutanoic acid lactone	Chemical standards	195.065	235.796	6652.34	9118.69	7416.17	8313.47	7987.6	7850.94	12318.3	12391.6	8708.56	7065.97	11238.9	8396.28	5868.52	9547.4	4859.51	7410.7	6639.99	8821.58	9050.88	5194.53	6401.66	5307.41	5407.31	5289.6	11578.8	7281.62	4782.64	5505.02	8840.55	7830.8	7907.89	5724.2	4797.09	5832.45	7632.22	8230.06	8272.96	7569.78	11161	8020.87	16746.6	7900.99	8398.88	20157.4
M223T107_POS	(M-H+2K)+	(3-Carboxypropyl)trimethylammonium cation	Chemical standards	223.035	106.673	0	1683.53	1696.62	3267.39	0	972.613	4769.5	3595.1	1260.83	8181.76	182.979	0	390.195	2727.98	777.968	0	0	0	1656.47	967.241	179.15	1782.47	1020.9	5350.7	7409.79	907.2	2229.96	3640.76	9376.87	595.096	0	1046.36	0	6684.08	3360.59	386.97	1570.68	348.147	6639.13	441.723	7802.8	7173.12	8401.9	16469.5
M237T254_POS	(M+CH3COO+2H)+	Thr-Gly	Chemical standards	237.11	254.117	16711.9	20389.3	18891.7	17065.9	17326.9	25051.3	32779	21033.7	22099	12249.8	16090	14875.7	31338	30127	22943	13645.9	19016.2	42950.4	31613.7	30372.3	28766.1	74101.6	58600.6	17160.2	27098.2	19345.3	16349.8	22764.8	29966.2	26790.4	21723.1	20668.9	22656.2	53350.9	43801.7	28915.2	14760.5	13777.4	26368.1	10507.7	14786.3	12912.7	13286	16477.8
M245T193_POS	(M+H)+	Ile-Leu	Chemical standards	245.186	193.389	388700	516239	358063	472948	487595	445963	1.51739e+06	219497	419174	157418	451381	243231	504932	548191	251913	334086	952658	597164	505832	540889	213360	778281	287239	197680	315595	302431	149859	499846	435074	449530	206837	217197	333088	338665	527552	443092	348279	326458	513398	227117	480115	511072	217061	542780
M245T300_POS	(M+H)+	Leu-Leu	Chemical standards	245.195	300.472	4594.69	4205.49	5722.11	3624.35	4323.22	4780.4	231193	20169.5	4029.48	4796.62	11971.2	3170.38	3152.93	2590.93	4022.51	5528.31	24710.2	3784.92	3536.71	3490.52	5297.77	4074.77	4651.97	5773.76	5427.17	2996.06	3418.3	4242.6	47095.2	3846.08	5323.04	3832.92	3306.5	3018.22	3584.29	3490.78	3452.76	3084.55	2642.28	3278.34	4828.94	5067.98	5215.39	16936.3
M247T273_POS	(M+H)+	Asp-Leu	Chemical standards	247.133	272.717	4956.61	7521.1	5852.17	5694.01	5235.24	5649.39	7219.03	8393.27	4482.44	7234.15	8621.06	11475.3	6966.32	7830.67	7554.35	6318.02	6898.67	9567.43	5601.13	4541.79	4673.83	5722.28	4519.77	3453.39	5455.95	4250.35	2444.76	5206.34	13310.9	7045.79	7400.13	4976.28	7036.44	9835.46	9957.34	8449.42	4173.45	3206.82	6451.53	6763.22	8553.74	5862.71	6783.37	7522.09
M265T273_POS	M+	Thiamine	Chemical standards	265.112	273.167	187056	88856.1	660182	290430	315961	417515	380481	533588	237356	260757	425897	453244	314523	403990	376528	226664	198706	382212	83154.6	560931	419105	815408	550834	365031	458438	225584	234640	759016	82607.1	310846	496873	532958	289989	305829	526105	308352	521203	456164	658360	171492	691744	406421	532392	467829
M265T333_POS	(M+CH3COO+2H)+	Val-Ser	Chemical standards	265.134	333.427	60689	107186	157305	63554.2	68727.3	85003.6	88910	1.16347e+06	1.22615e+06	117838	107856	68218.1	726717	189680	992334	729024	51259.6	3.52274e+06	52235.3	291684	627144	568013	1.89326e+06	168412	97952.5	58516	47154.6	68626.3	578346	143797	137868	172587	645072	102199	137388	81784.9	103631	89187.7	122035	58123.6	93739.3	163722	100324	105547
M269T61_POS	(M+H)+	His-Ile	Chemical standards	269.161	61.2135	58997.1	0	17335.8	91963.4	188000	164790	216667	31354.5	82415.9	39645	62928.5	132317	206898	234430	35537.6	76183	104093	241415	0	77011.6	77299.8	179860	69940.2	21969.4	96051.4	113695	39631.1	58494.6	0	1154.79	68482.8	0	111755	230650	39271.8	214515	27367	34456.6	51994.5	62103	12336.8	34582.5	53695.5	60061.6
M290T158_POS	(M+CH3CN+Na)+	5-Acetylamino-6-formylamino-3-methyluracil (AFMU)	Chemical standards	290.082	157.679	5180.68	8018.44	6572.37	10801.8	11349.4	11270.1	5872.37	14237.4	9189.52	6595.6	7979.01	7921.37	13452.7	6718.71	5965.02	12771.7	4997.31	10156.2	12544.5	13659.8	15380.2	14149.4	12844.1	6347.39	6465.24	12780.1	10039.6	16577.9	5752.67	14086.8	6994.77	6859.11	16685.4	12596.9	15312.4	12650.4	64106.5	7645.38	5587.32	9965.47	8347.55	15164.2	5722.22	16233.2
M293T35_POS	(2M+Na)+	DL-Homocysteine	Chemical standards	293.063	35.308	1.33829e+06	1.63032e+06	1.43618e+06	1.50057e+06	1.57152e+06	1.32461e+06	1.58721e+06	1.23163e+06	1.27971e+06	684592	1.1091e+06	855200	1.55268e+06	2.04097e+06	1.02561e+06	1.53094e+06	1.47556e+06	2.10248e+06	1.60593e+06	1.56504e+06	1.12825e+06	1.70233e+06	1.38723e+06	1.23088e+06	1.84523e+06	1.45279e+06	836155	856711	1.51142e+06	1.48442e+06	1.08491e+06	1.01497e+06	1.43643e+06	1.63332e+06	1.78509e+06	1.63963e+06	1.18289e+06	1.39225e+06	1.6424e+06	1.22012e+06	1.56443e+06	1.44599e+06	684881	1.52902e+06
M302T394_POS	(M+H)+	Sphinganine	Chemical standards	302.305	394.406	68475.5	141860	83300.3	91957.1	114058	125208	78567.5	55272.1	56037	60236.5	56251	77168.2	48930.8	59828.9	44558.9	39355.9	62205	53204.4	65191.4	80153.2	84118.8	179728	79334.8	86972.1	39067.8	31358.8	35906.3	59010.6	46060.4	47627.8	68911.9	57692.8	61828.9	63732.4	66603	66629.6	64977.3	64681.7	122684	121224	145275	98352.1	194583	377287
M354T520_POS	(M+CH3CN+H)+	Phytanic acid	Chemical standards	354.337	520.263	2866.19	7387.26	7081.19	3842.8	2554.8	8397.82	6387.55	4815.64	4926.27	8041.4	5000.83	6061.93	6486.59	6028.85	3343.06	3940.19	5619.31	7882.63	4903.95	6741.75	6610.29	6543.23	5696.13	6822.28	6346.96	4091.91	3951.82	3266.93	8155.65	7167.5	4991.82	6521.47	6732.71	2755.8	5031.53	6031.4	3595.18	3379.45	6325.97	6617.45	7133.27	4138.7	6670.08	6509.04
M371T518_POS	(2M+Na)+	Suberic acid	Chemical standards	371.163	517.559	0	11028.8	6370.37	1808.77	8271.72	7839.67	7308.77	6847.09	519.922	1208.21	8038.81	1219.69	5115.43	8654.95	7413.62	3176.6	0	8668.16	6232.76	6554.3	6577.79	6956.67	4668.89	11992.9	7693.26	4820.26	378.314	1169.48	8134.49	7493.26	7958.62	8748.57	4880.93	6838.82	6126.55	5712.6	6352.33	8770.31	7544.76	565.747	10152.1	9972	7137.29	8734.61
M447T224_POS	(M+H)+	Sissotrin	Chemical standards	447.129	223.57	225401	376807	309802	329153	360223	338657	84781.5	71489.4	78723	74586.9	76337.9	77021.1	107273	104589	128908	138151	134979	129873	525329	1.06666e+06	817232	442504	421001	497703	294449	271430	252881	293603	386198	400584	490531	490081	435938	432797	531856	484380	197090	186191	174669	162907	172099	181426	138465	139909
M468T376_POS	(M+H)+	1-Myristoyl-sn-glycero-3-phosphocholine	Chemical standards	468.308	376.302	0	1686.57	1535.81	256.647	267.629	515.186	3653.65	1174.52	820.347	0	1486.5	298.599	0	721.036	1335.6	232.559	1517.09	2380.51	4949.31	3059.35	1338.56	3521.57	4170.47	1612.4	1983.05	114914	0	253.518	2919.74	3945.15	536.797	1258.42	1088.33	4539.35	4032.89	2790.86	2168.05	2182.68	1949.69	240.164	1908.19	240.659	239.095	2594.09
M481T135_POS	(2M+H)+	Alizarin	Chemical standards	481.105	134.606	45957.4	97179.2	100088	67306.6	80273.4	75635.3	63587.2	77250.4	49466.8	63780	63016.6	47018.9	27055.9	33202.7	25186	25829.1	30487.2	26128.1	61038.2	31100.2	47867.5	24485.9	32556.3	49854.9	39524.1	29550.8	29067	20798.6	23268.4	30248.6	39792.3	60980.8	54041.9	37194.7	38777.4	44050.4	20674.5	25827.5	19831.8	26387.7	21863.2	39948.2	39582.8	44041.9
M518T411_POS	(M+Na)+	1-Palmitoyl-sn-glycero-3-phosphocholine	Chemical standards	518.312	410.505	0	1286.2	0	0	1926.05	294.965	11794.2	1617.57	1334.7	0	4432.97	1487.65	11047.6	10626.2	2227.24	6414.95	12358.7	15969	7960.1	2079.36	1275.08	4015.96	247.833	1829.13	7506.27	3524.32	281.91	0	3479.47	4928.39	265.108	2105.99	3307.47	7533.95	4669.6	6283.29	1942.83	970.474	16876.1	5528.51	5020.89	1173.05	293.631	3164.29
M72T42_POS	(M+H)+	Pyrrolidine	Chemical standards	72.0808	42.2515	966602	1.08838e+06	1.23369e+06	699314	844612	1.00078e+06	1.00061e+06	941660	870660	1.01771e+06	975376	949079	1.33561e+06	1.12986e+06	877485	777828	819185	1.25999e+06	1.24571e+06	910230	871465	1.13773e+06	930820	863141	1.18255e+06	1.16097e+06	1.02249e+06	607658	1.06357e+06	1.01785e+06	1.12118e+06	1.10317e+06	1.02245e+06	793384	888337	922639	648652	712497	717185	1.00111e+06	976387	776210	1.07119e+06	905448
M339T166_POS	(M-H+2K)+	D-Sorbitol 6-phosphate	Chemical standards	339.069	165.637	3763.87	6771.39	7447.3	5137.53	3526.28	7725.77	4679.19	9007.73	7470.98	13213.8	13877.3	7698.49	5647.14	3999.1	9178.43	7724.68	6404.27	5905.79	16192.5	5898.82	6827.16	4309.51	9818.43	5281.53	14934.1	13718.2	14597.8	20771.7	23494.7	14242.9	16456	11707.3	8093.07	6809.54	8044.66	7838.13	15821.3	14499.9	5583.91	7148.7	9348.27	4737.42	13330.8	16002.5
M311T547_POS	(M+H-H2O)+	(4Z,7Z,10Z,13Z,16Z,19Z)-4,7,10,13,1 6,19-Docosahexaenoic acid	Chemical standards	311.237	547.304	54563.9	40311.8	31773.4	42703.2	54881.3	56472	70460.3	31443.7	55258.5	32088	36736.9	32345.5	74159.5	73679.9	41599.3	32008.8	44329.7	92282.8	75559.3	70610.7	51779.2	166979	172350	30014.7	49338.8	49161.5	51638.9	63858.7	46335.5	40535.8	37618.6	26883.3	47430.7	127541	68300.4	70067.3	52559.9	43915.3	61816.7	42120.8	34462.4	34763.7	20713.1	31347.7
M168T37_POS	(M+CH3CN+Na)+	(R)-3-Hydroxybutyric acid	Chemical standards	168.065	36.86	21931.3	25708.2	23696.5	18236.2	20490.1	20858.2	21769.5	25617	19696.7	21994.4	11082.1	19139.4	17264	19192.5	20392.9	19214.3	11426.2	17988	15447.7	13326.6	19329.3	11791.5	19221.2	19426.4	18768.2	10487.4	17936.5	15225.6	16038.1	17914.3	11090.1	6583.06	16177.5	16372.5	17206.5	17444.2	18281.8	9936.64	21062.9	21379.9	15885.7	21275	20784	16353.2
M112T160_POS	(M+H-H2O)+	.beta.-Homoproline	Chemical standards	112.076	160.247	14958.8	19036.6	14535.4	19186.4	23291.3	22130.1	23844	21617.7	22174.6	23829.1	19886.3	25516.8	26866.3	23606.3	20638.9	22836.5	23084.2	25035.7	23991.3	23138.2	13751.3	22774.3	18414.8	18311.7	18275.4	15337.1	16176.3	17727	20882.4	20001.6	23121.1	24546.5	22969.3	24902.7	21671.1	23127	24473.9	17967.1	20788.4	21715.5	21906.7	17094.4	34359.8	33017.1
M825T502_POS	(M+K)+	1,2-dioleoyl-sn-glycero-3-phosphatidylcholine	Chemical standards	824.551	501.949	25986.4	23158.9	38039	31417.5	22766.1	42911.4	28472	37458.4	37820.5	60000	43280.8	29949.1	21385.9	24888.7	59722	37397.9	23844.7	28145.1	38433.1	45879.1	56801.3	34857.8	86037.5	24906.5	31736.1	43003.5	42710.1	72483.8	63087.6	45519.1	42065.1	35275.5	37434.4	26587.9	36191.8	34696.7	64689.3	42308.1	27347.3	40471.3	41295.4	42240.4	46910.1	44138.4
M127T38_POS	(M+H)+	1,3,5-Benzenetriol	Chemical standards	127.039	37.813	81841.9	104171	80151.3	87502.8	82824.8	86422.5	87601.5	94710.4	79181.5	93228.3	139552	86152.3	52182.2	58946.1	91967.3	95521.7	84738.5	83241.6	76144.1	86748.1	93033.9	78362.7	82514	89343.8	73019.9	86941.7	88964.5	92737.2	68211.4	93055.1	92342.3	98594.7	87652.7	91815.4	99292.2	84030.1	90485.1	97180.4	85538.4	92690	81740.8	85358.2	77666.2	92814.7
M295T301_POS	(M+Na)+	16-Hydroxypalmitic acid	Chemical standards	295.227	301.465	175438	187999	150625	134526	206964	238118	342333	133988	250510	87657.4	173432	142675	228271	392257	90791.5	118095	211458	256276	242498	173264	94895.7	242285	255009	89736.8	252931	235012	71423.6	96324.8	224383	156101	114215	78661.5	137984	235954	182065	166191	136784	117023	245668	127728	243305	210113	77916.1	252972
M313T498_POS	(M+H-H2O)+	1-Palmitoylglycerol	Chemical standards	313.274	498.163	57514.6	160664	193912	168203	147383	188192	234085	222323	156652	187290	298914	200296	155614	197049	174663	159196	105849	136069	204269	209552	204245	133551	98185.2	161438	161918	139914	30430.7	193026	284930	297843	182709	209933	165050	203769	201518	163428	264633	193696	168825	139059	177076	164889	183503	282734
M343T330_POS	(M+Na)+	20-Hydroxyarachidonic acid	Chemical standards	343.227	329.743	9333.83	9328.91	9415.56	11028.1	9690.32	11736.7	10528.8	11213.1	41096.3	10274.1	9483.82	9311.62	13590.3	16154.7	9763.18	10337.2	9089.45	12853.3	12535.3	12305.9	11593.9	18243.4	40788.5	10346.6	11843.6	9632.83	10091.3	16672.4	15006.2	13799.2	10015.3	9568.51	12049.8	17511.1	12237.7	12780.5	9184.44	11801.3	12889.2	8032.38	14222.2	14503.1	10983.8	14075.5
M163T443_POS	(M-H+2Na)+	2-Butoxyethanol	Chemical standards	163.076	442.967	119996	141093	112064	128682	135439	124727	84029.7	125538	131660	120886	131093	127338	122489	90812.2	134868	66018.2	105157	83030.4	158848	113164	122678	140973	101804	113484	92697	112166	109689	129118	137657	145593	149317	117841	119692	130998	120626	125992	119498	113033	131534	119969	143232	124985	105956	104487
M349T60_POS	(M+NH4)+	2'-Deoxyadenosine 5'-monophosphate (dAMP)	Chemical standards	349.109	60.35	3885.86	20243.1	7684.06	14464.8	17659.6	18855.6	8306.29	10206.5	11097.5	5879.46	16696.8	36051.9	9195.28	3581.8	52028.4	4809.04	4808	6215.54	19711.7	12567.5	11199.7	15915.6	19675.9	19781.4	17197.4	15512.8	18976.4	21104.6	17346.2	17789.3	17502.1	18466.8	19674.9	9216.77	6643.49	6849.1	17425.8	18806.4	14600.5	10820.3	7126.24	13137.4	14808.2	15734.6
M152T56_POS	(M+H)+	2-Hydroxyadenine	Chemical standards	152.057	55.515	290037	443544	372775	315641	377218	338444	353070	222520	173438	56721.1	209741	77595.9	400729	624819	223971	244740	314251	512975	426465	384428	292656	446433	292710	300686	578197	309171	200697	200611	402679	386543	301918	276680	345953	333401	348468	349689	386815	417638	419880	267528	290548	389616	192726	255802
M364T126_POS	(M-2H+3Na)+	2'-O-methylguanosine	Chemical standards	364.065	125.656	17052.5	22652.3	12673.2	18892.5	33243.3	20693.4	58997.4	13468.6	17651.8	6042.02	18587.5	843.083	36424.8	54040.2	0	5759.67	20231.1	41026.6	21458.9	15432.1	9804.77	47586.3	20884.7	10663	59165	16087.5	10377.5	12612.9	22228.3	19039.9	10238.6	13790.3	15925.4	19744.7	22848.5	35384.2	15769.6	21226.4	32904.8	9390.37	9657.37	22475.4	4755.06	18942
M211T213_POS	(M+HCOO+2H)+	2-Phenylbutyric acid	Chemical standards	211.097	213.005	64076.9	58151.3	77796.4	77215	77061.6	84973.8	73204.5	51827.6	57255.8	46237	50777.5	72806.7	50094.1	52557.1	52082.6	57044	62594.9	65482.4	104827	74537.7	93978.3	48759.5	80439.1	98237.9	44958.6	32703.8	30346.7	26024.3	55968.5	51374	48771.8	46246.4	61434.2	65197.2	51333.6	39485.5	82729	80195.3	74373.6	60426.2	77704.7	72017.5	80286.9	94211.5
M346T132_1_POS	(M+H)+	3',5'-Cyclic guanosine monophosphate	Chemical standards	346.055	131.937	105612	137495	107164	105809	145090	125673	198035	116592	103594	66063.6	111142	73826.6	167923	280240	89068.8	173429	143963	221384	188222	167337	110466	279841	168795	132291	219040	126408	128523	134426	190171	169069	135770	145706	121907	160211	170485	193658	79847.7	64972.2	149256	81000.1	127717	161275	83362.2	159775
M225T169_POS	(M+H)+	3,5-Dimethoxy-4-hydroxycinnamic acid	Chemical standards	225.075	168.662	6006.5	5983.27	5899.5	6211.11	6049.87	6692.44	4781.65	7801.07	5210.71	7463.88	8339.94	7554.4	3831.51	13667.7	12594	10658.8	8215.19	9114.67	10517	7183.42	7577.88	6387.32	4022.97	10331.1	11612.1	6407.41	5449.21	12012.5	10681	8402.07	9086.07	8812.61	9795.2	7580.54	8596.84	7775.03	5222.29	6222.47	3457.39	7890.09	8431.44	6758.39	5811.64	9606.04
M343T38_POS	(M+H)+	3.alpha.-Mannobiose	Chemical standards	343.124	37.8	23158	27033.4	16394.4	23994	22409.9	23386.4	24408.9	25861	20475.2	24365.6	27329.3	25089.4	15272.2	13553.9	24105	22195.6	21830.6	23288.1	23578.1	23163	23494.2	19965.2	22996.3	27271.9	18611.1	22414.4	24368.2	25243.7	19729.6	26258.3	23228.6	27189.6	25807.9	24142.5	24340.8	24107.4	23750	22940.5	21638.5	24646.2	17952.6	22195.9	26145.5	23432.2
M86T134_POS	(M+H-H2O)+	3-Aminobutanoic acid	Chemical standards	86.06	134.406	20499.8	17727.8	29048.1	29662.4	25066.4	24449.8	24555.6	20384.7	60511.8	25198.5	23240.4	22511.4	25879.6	29068.2	21549.2	34595.5	26623.3	41913.2	21498.9	24917.7	28811.4	28405.8	26952	20753.7	23592.9	56396.7	20584	21378.8	19895.2	61090.7	31340.9	19294	21220.4	41072.9	26326.3	23992.8	75539.2	29480.2	25159.4	20838.2	26057	24858.2	26179.8	34001.2
M102T29_POS	(M+NH4)+	3-Butynoic acid	Chemical standards	102.055	29.335	246646	277314	221219	231718	247128	241673	243060	225075	240062	253955	265311	271319	214870	183336	171036	186651	191373	251727	242229	182946	183701	199242	181092	185636	176460	193765	178825	136840	185932	194822	222413	230986	190568	190903	184683	209000	177678	226541	219420	263013	234590	228617	308189	262568
M207T234_POS	(M+Na)+	3-Methoxy-4-hydroxyphenylethyleneglycol	Chemical standards	207.066	234.3	1738.38	4863.35	3978.92	7490.93	3447.49	877.603	557.658	6098.61	534.309	6783.79	3599.69	4982.34	2652.59	1644.94	6546.85	7510.59	3990.44	772.902	13560.5	1520.96	9167.04	0	502.84	18900.8	2771.41	283.385	6323.71	2528.82	5084.3	528.064	11917.3	13492.6	4544.49	0	7649.35	7704.2	9754.99	6890.99	469.464	2887.96	4701.41	3160.49	12973.1	13208.3
M323T219_POS	(2M+Na)+	3-Methylphenylacetic acid	Chemical standards	323.128	218.942	10149.5	10976.9	10810.1	10079.6	9434.92	11558.7	9899.12	10798.7	9896.5	9220.41	9925.25	8536.4	4848.42	6476.55	5460.49	6009.02	4704.56	7785.83	6838.16	3819.18	6075.41	5880.19	5146.05	7629.26	3814.72	3814.28	3249.14	4272.79	5854.72	5185.2	4264.24	4111.2	4166.85	3374.77	3796.66	3881.11	10734.8	12328.8	10761.6	10365.1	11319.1	10836.7	11006.1	15393.3
M219T163_POS	(M-H+2K)+	3-Nonen-1-ol, (Z)-	Chemical standards	219.051	162.683	4370.99	13053.5	5982.18	9144.06	3214.57	8091.9	18724.2	18650.2	9257.15	7064.29	21778.8	11861.7	6935.7	11905.9	7636.75	8789.9	7925.04	20960.5	18697.7	6341.48	5803.58	5274.93	6454.54	6490.6	10388.8	5770.44	14829.4	12358.8	12253.3	8371.57	17762.2	24303.2	7449.39	9373.54	9360.68	7295.7	3197.99	6237.58	13859.9	6694.14	12513.8	12414	8935.23	23694.4
M287T357_POS	(M+H)+	4',5-Dihydroxy-7-methoxyflavanone	Chemical standards	287.086	357.221	8160.71	10404.3	8580.24	9386.01	9098.36	7300.66	8381.84	7748.53	7133.58	7832.72	7561.12	8039.49	6270.01	7024.64	11066.6	7797.72	6811.98	7208.71	7618.54	7358.28	7056.86	6549.98	266247	7114.64	7360.07	5225.23	7244.51	7180.53	8765.11	7421.99	6503.7	6555.45	6803.44	6256.46	6551.8	6007.46	6636.47	7220.69	6381.26	8067.84	8384.22	6300.72	11170.9	6809.56
M138T128_POS	(M+H)+	4-Aminobenzoate	Chemical standards	138.055	127.606	146622	1.34739e+06	65591.5	151564	144041	163953	56370.5	72538.1	196319	217619	81808	691894	223128	64555.2	269976	232726	158713	67556.5	73197.7	216183	176737	107120	82088.3	190162	246022	136758	152859	94989.2	1.39972e+06	162326	55457.7	56211.2	162952	229127	198836	225448	65442.3	172215	153402	55934	139326	206357	1.07151e+06	81130
M207T345_POS	(2M+H)+	4-Aminobutyric acid	Chemical standards	207.137	345.082	2600.42	6231.09	3672.32	2227.29	2588.34	3674.56	4648.55	2605.56	3740.09	1831.79	4038.32	1499.01	5828.23	9468.27	3612.12	4834.16	4755.19	9632.45	14161.4	6579.11	6726.42	9783.59	30411.8	2558.03	6122.55	4076.5	2091.06	7424.4	6019.79	6029.93	1756.14	2710.15	3884.16	6138.26	4721.07	3811.41	2953.37	1620.89	6749.12	7575.78	4638.25	4624.49	1691.87	3109.92
M147T118_POS	(M+H-H2O)+	4-Hydroxycinnamic acid	Chemical standards	147.043	117.73	41205.7	74037.5	49941.8	33068.8	43797	36676.2	7873.57	50446.4	29430.5	30866.9	54764.2	31205.9	39079.3	43287.7	41269.9	30127.1	31119.9	47231.5	74868.4	6707.02	34414	37494.8	22431.1	37530.5	5185.58	8703.28	4840.35	33910.4	56257.7	5197.02	7103.55	59838.7	8444.64	7727.59	6604.7	8983.95	14109.7	31402.7	68950	1744.93	60953.5	35490.6	34461.5	42310.1
M601T590_2_POS	(2M+H)+	4-Oxoretinol	Chemical standards	601.422	589.969	101927	106684	33716.9	109155	34644.4	96829.8	126363	99788.3	74380.5	98262	133257	79934.1	89048.1	91905.5	125338	98337	94552.7	93265.8	169389	104677	99892.4	78247.7	66855.7	34862.9	91537.4	98387.2	92984.8	82678.2	118105	30389.4	123044	129527	105182	79134.8	95514.9	81033	99387.6	75582.8	84640.9	89461.9	63142.3	73450.6	37208.8	99992.1
M287T193_POS	(2M+Na)+	5-Hydroxyhexanoic acid	Chemical standards	287.137	192.799	6510.55	10767.8	9017.54	5906.72	6917.8	7030.87	3998.68	8334.64	4287.79	4348.65	6919.12	5531.14	4359.75	5346.67	5876.99	5515.98	4680.31	6547.64	9274.78	7221.02	10153.5	7712.09	5756.32	7375.81	3885.03	4998.42	2774.4	12011.1	5533.77	6140.52	4603.35	6038.36	4459.21	5316.97	6554.91	7311.37	6475.76	4898.13	7721.35	7089.76	6838.91	8073.81	8719.83	5714.73
M192T163_POS	(M+H)+	5-Hydroxyindoleacetate	Chemical standards	192.064	162.525	1571.86	4189.68	4316.86	1728.44	3087.46	5199.53	8405.76	5759.3	4903.62	3010.14	8811.83	3313.23	5703.8	9053.99	5927.09	4101.9	5240.16	7774.3	8567.23	5233.29	3889.4	6627.22	9146.84	3156.94	6257.06	3473.23	1954.2	5118.93	7310.06	10778.2	2720.26	4206.51	4734.99	7510.9	7309.61	5482.72	6194.43	6152.98	7799.18	3581.24	5794.14	5816.63	1488.39	5728.49
M289T129_POS	(2M+K)+	5-Methylcytosine	Chemical standards	289.089	128.555	37015.6	49447.6	74983.7	37227.4	43788.2	44979.1	38215.9	44014.6	39629.8	63320	71726	17651.8	43413.2	55463.4	36364.6	42218.4	40512.8	71706.6	91633.3	68851.4	57995.7	50815.6	55067.2	47310.8	42635.8	30664.2	30519.3	34618.2	47257.1	36718.1	41326.1	41240.3	35424.2	43578	50417.2	44688.7	40817.2	39877.1	36036.7	49811.4	17445	42820.5	42104.2	62028.6
M285T527_POS	(M+H)+	9-cis-Retinal	Chemical standards	285.221	527.468	12082.2	8726.04	9878.49	11518.1	13430.7	12885.8	20624.8	9674.08	16428.3	8714.4	9459.83	8907.15	19471.9	15301.8	9677.83	8811.08	8690.26	25818.2	17086.3	16101.2	15132.1	45332.7	51852.5	9207.8	14464.3	12045.4	15136	16396	16873.2	13449.4	9493.64	7856.5	10334.4	30511.1	23702.6	17150.8	14408.4	9948.95	19766.7	10461.2	9247.19	11629.1	6726.23	6812.83
M136T170_POS	(M+H)+	Adenine	Chemical standards	136.062	170.309	85452.1	66799.1	40979.8	50298.2	98890	34323.5	41673.4	47672.5	25721.4	43059.5	43940.9	32729.7	49436.1	4977.71	36139.7	81719.8	38834.8	46861.9	53395.6	51153.4	34570.8	79678.1	37869.6	60318.7	39949.5	33230.3	50815.1	37365	3602.18	46116	42462.9	66623.1	47996.4	34387.7	39712.9	34443.5	51046.7	38857.9	52956.1	36613.7	44919.3	58330.7	77636.1	68493.7
M348T95_POS	(M+H)+	Adenosine	Chemical standards	348.07	95.2875	48238.8	81752.8	34195.3	62065.1	76554	52374.9	55139.9	6241.37	33621.8	14660.6	105348	0	69561.9	43257.8	0	82437.3	91382.4	45932	37506.2	29016.6	49354.2	53114.7	93961.1	41166.7	31563.7	59915.2	33119.9	34468.3	97191.7	50806.1	80060.1	47007.7	60925.2	46849.3	32368.8	58479.2	62246.3	67533.8	74020.5	36877.3	0	42421.3	62671.9	38958.1
M203T159_POS	(M+H)+	Ala-Leu	Chemical standards	203.139	158.674	223539	298509	398787	434091	296535	536008	443650	449103	380272	384003	533032	408071	582462	762541	427360	403682	449973	725037	335020	329495	408166	467523	522212	429208	513216	223473	334808	465512	314139	321069	469902	432772	232942	330636	317689	393842	450138	216424	566476	420510	302984	552318	438799	644202
M159T33_POS	(M+H-H2O)+	Allantoate/Allantoic acid	Chemical standards	159.051	33.32	533724	660168	686739	526529	518200	484936	422458	497115	400022	477888	532772	433737	462787	422102	429950	352946	345062	441318	669551	476230	503142	451304	384795	472914	625607	480486	550230	421957	556449	430502	534550	518189	426410	403488	346459	377224	562261	574210	613591	569090	708401	550420	625830	519331
M307T35_POS	(M+HCOO+2H)+	alpha-D-Glucose 1-phosphate	Chemical standards	307.043	35.308	31347.8	44265.7	58409.2	39188.5	33389.7	41876.9	44201.8	38247.8	34287.3	49765.4	47724.8	45662.9	37154.7	36129	31059.6	39521.5	40476.8	39133.6	47452.8	38264.3	41988.1	38423.4	30663.4	39049.8	53514.8	34163	36898	30105.8	103648	37789.9	109195	41949.8	40482.1	43671	39540.5	42469.7	34026.1	68908.9	42077.9	38434.4	68557.6	35612.8	44168.5	48157.1
M306T127_POS	(M+CH3CN+H)+	Alpha-N-Phenylacetyl-L-glutamine	Chemical standards	306.148	127.446	38414.9	63534.8	56808.6	51823.1	62678.9	63180.4	62678.9	70037.7	58818.9	79385.5	102613	50115.3	46432.2	47360.9	32164.4	66348.6	55977.2	72849.9	103093	98341.6	80944.1	55499.5	41993.1	68487.8	88274.2	81571.9	66537.8	49127.9	108267	105722	128159	128121	114507	62821.4	106091	105123	39009.5	46064.1	43082.7	64599.3	31395.8	46364.5	76162.6	80357.4
M233T334_POS	(M+Na)+	Altretamine	Chemical standards	233.154	333.809	10865.6	12837.7	9351.82	12825	11165.3	12938	12065.6	8769.13	11972.8	13224.9	10623.7	11800.8	19864.6	18362.1	9384.51	12887.4	13773.1	15522.7	16558.2	14822.8	12703.2	39646.1	22047.5	11418.3	14243	11271.2	11209.1	18833.6	14857.5	12338.8	9254.62	10464.8	14039.5	21326.1	12792.3	14774.3	8384.11	11945.2	17597	10708.3	22103.9	17341.8	13631.9	14956.4
M138T36_POS	(M+H)+	Anthranilic acid (Vitamin L1)	Chemical standards	138.056	35.5525	5.92953e+06	6.98919e+06	6.7741e+06	5.09257e+06	5.54374e+06	5.55224e+06	5.87032e+06	6.86697e+06	5.94164e+06	6.04326e+06	6.17563e+06	5.65661e+06	5.28379e+06	5.48794e+06	4.82033e+06	4.97106e+06	4.65119e+06	5.55857e+06	5.54885e+06	4.50741e+06	5.39604e+06	5.43469e+06	6.92943e+06	5.48574e+06	5.38923e+06	4.89473e+06	4.83428e+06	7.97744e+06	5.29212e+06	4.70675e+06	5.14245e+06	4.74495e+06	4.20347e+06	3.99322e+06	3.9648e+06	3.82099e+06	5.3244e+06	5.62884e+06	6.04024e+06	5.99005e+06	5.99104e+06	6.46813e+06	5.60704e+06	5.85074e+06
M433T220_POS	(M+H)+	Apigenin	Chemical standards	433.113	220.426	18004.3	42923.9	20355.3	21275.1	24039.1	20630.1	38164	38769.6	18759.4	7901.14	27936.8	21707.3	4276.62	25398.7	28116.3	40132.8	35270.7	33947.6	42632.2	125147	49680.1	28871.7	24459.3	53198.7	27621.8	22864.7	22314.1	37387.5	38391.7	51895.7	39084.5	53140	31383.2	58621.1	50056.1	45259.9	9621.59	27783	31959.2	14448.4	13691.4	14835.8	21013.8	26618.4
M287T476_POS	(M+H-H2O)+	Arachidonic Acid (peroxide free)	Chemical standards	287.237	476.173	7798.64	256.528	0	8161.11	2815.68	0	240.978	1343.8	60006.9	0	0	0	22962.1	23949.4	3603.75	6415.2	0	21218.3	42815.1	128321	53802.7	117326	308713	33560.4	0	4926.86	9029.69	14346.7	56917.2	60831.8	3487.84	1485.04	282.987	21913.7	32726.8	33517.2	13568.4	5717.71	2218.47	0	0	18678.1	0	0
M173T143_POS	(M+NH4)+	Arecoline	Chemical standards	173.128	142.702	23530.9	29104.8	28654.6	24551.5	24407.9	23310.6	1687.56	28970.4	22365.7	1515.14	27296.3	24653.1	20334.5	2207.08	25778.9	22348.1	22764.3	23275.5	29084.5	21572.4	24913.5	19240.1	21651.7	26002.7	1209.03	21647.1	21301.4	11336.9	19852.8	25399	23624.8	28121	18686.6	23301.3	1317.34	21895.7	5257.6	2853.47	31376.7	24243.3	5582.49	23993.4	3586.85	30760
M284T165_POS	(M+K)+	Arg-Ala	Chemical standards	284.111	164.986	9972.14	19102.5	20053.2	19869.8	21261.1	26991.2	23767.4	20306.8	23171.6	20248.8	22739.6	20595.3	24390	20094.4	18841.8	18490.1	22100.9	24518.5	41250.4	28339.3	30711.2	29523.3	29673.5	26937.9	32258.9	27570	26762.4	44923.2	52118.5	41394.7	27787.7	22315.9	22314.6	24071.5	29192.9	20938.4	57516.1	48982.9	27091.5	24764.5	22991.1	24074.4	21229.3	34626.9
M322T152_POS	(M-H+2Na)+	Arg-Cys	Chemical standards	322.09	152.073	66227.5	136734	112232	85005.1	55861.8	90108.3	41555.6	307818	142562	325829	278343	237663	240536	168434	599966	434997	395441	234819	308094	233672	291028	38962	149727	393795	258310	237095	367157	344618	271510	218710	446654	399029	238569	76969.5	153397	169194	136464	130368	32448.2	102600	89792.9	81833	289940	191588
M288T148_POS	(M+H)+	Arg-Ile	Chemical standards	288.201	148.064	153705	71348.9	49410.7	156246	88287.8	93315.2	241714	72025.7	136356	139398	195247	128173	96729.5	137540	49269.3	71556.6	194450	89844.3	110432	187651	141789	150812	138409	136862	130204	59763.5	59175.6	133918	101672	113892	68897.1	156586	96498.6	57638.2	126991	44634.8	72833.2	50163.3	183995	135619	148786	52733.8	203771	108949
M332T208_POS	(M+CH3CN+H)+	Argininosuccinic acid	Chemical standards	332.161	207.788	6771.1	6049.74	8508.14	9694.72	12200.4	10109.9	91301.1	4497.31	18812.8	4907.29	3528.67	25582.6	19366.2	9027.78	7611.81	11192.6	15863.6	121412	9521.41	96002.9	12532.3	401679	122489	4017.66	14228	9602.29	7591.6	32496.8	24519.8	24767.9	5834.95	5529.53	12134	216838	113770	28554.8	11002.6	11606.3	131017	14636	12179.6	5512.47	4181.04	4720.23
M322T160_POS	(M+H)+	Arg-Phe	Chemical standards	322.186	160.226	13371.6	17644.2	21171.9	23498.9	25963.5	23765	47506.4	53175.4	60390.2	44794	42233.6	20606.3	23336.1	18524.2	31547.7	30799.8	37018.9	52757.3	17443.1	46097.5	28911.1	51554.9	20943.4	10207	25902.9	29726.4	21496.4	34246.1	16481.7	19498	31155.6	23588.5	28565.6	30841.5	28894.2	31295.4	21611.8	23520.1	20984.7	27144.4	22815.6	18287	28262.1	28022.5
M343T155_POS	(M+H-H2O)+	Arg-Trp	Chemical standards	343.198	154.999	20041.6	26052.2	18875.7	20499.8	30866.3	28151	63546.8	22270.6	21005.3	16441.7	26300.4	14012.8	38989.6	52144.2	16117.3	19790.8	39352.8	51057.8	34912.5	38598	18705.5	55695.3	34057.7	18612.9	28338.7	24115.6	9712.89	26985.9	26969.8	23672	12329.3	18870.5	25359.3	29461.3	29098.8	30195.7	19016.6	17613.5	27273.8	18752.2	24467	25356.1	13565	24559.2
M293T337_POS	(M+HCOO+2H)+	Asn-Asn	Chemical standards	293.109	337.151	31633.9	32808.2	33044.8	33231.4	32101	32758.9	32665.2	33260	31539.7	32385.1	32289.6	32078.2	31451	32403.8	31172.9	32498.5	31176.2	32194.5	34002.7	31073.5	36057.8	31787.8	29737.4	33035.4	34174.9	33148.6	34480.2	32771.4	33816	31926	32133.8	32045.8	31952.8	32483.6	31392.5	32790.8	33678.9	32296	32279.3	31660.4	34804.9	31925	33218.5	33554
M167T239_POS	(M+H)+	Atrolactic acid	Chemical standards	167.071	238.764	3490.36	6184.97	3952.46	3579.7	4112.71	4575.19	4450.45	5155.57	4235.86	2992.94	3970.87	3223.42	4304.08	6132.38	3493.48	3490.26	4279.2	4557.03	5120.21	4352.07	4325.77	5123.79	4149.61	4252.46	3705.72	4067.24	2895.83	3289.51	3939.14	4811.4	3398.86	4485.76	3864.39	3409.58	3467.48	4283.4	4145.88	3438.61	5540.48	4005.9	4898.28	5655.36	3532.74	5196.51
M140T166_POS	(M+NH4)+	Benzoic acid	Chemical standards	140.068	166.165	683958	1.02182e+06	463598	242358	808892	266098	689066	931283	242072	619899	224027	651700	206267	470048	433847	233449	729454	665448	867028	333615	278752	498537	549218	596857	852388	739107	137025	257019	809006	788479	256684	461870	716512	285553	383283	323438	707664	658131	815372	732125	741069	818997	716915	680067
M149T455_POS	(M-H+2Na)+	beta-Hydroxybutyrate	Chemical standards	149.024	454.858	444955	433925	432095	526553	503977	460199	490623	434955	503578	453799	371697	487570	487371	535884	388147	514242	500757	568787	451886	346079	371626	513994	514181	448448	535175	497900	444526	479078	385039	451501	568640	441941	513961	488341	410870	464419	420550	458023	478344	468419	636529	428281	435833	544559
M118T42_POS	(M+H)+	Betaine	Chemical standards	118.087	42.245	2.46753e+06	3.30397e+06	2.88818e+06	1.87299e+06	2.21089e+06	2.52169e+06	2.45146e+06	2.97167e+06	2.38896e+06	2.60485e+06	2.50072e+06	2.56228e+06	3.30176e+06	3.22508e+06	1.80012e+06	2.09456e+06	2.33749e+06	3.12451e+06	2.99874e+06	2.52256e+06	2.28996e+06	2.77758e+06	2.55931e+06	2.21901e+06	2.89957e+06	2.84894e+06	2.65553e+06	3.50125e+06	1.82426e+06	1.75343e+06	2.91745e+06	2.05894e+06	2.72714e+06	1.89649e+06	3.11808e+06	2.45707e+06	1.47418e+06	1.54369e+06	1.35315e+06	2.59656e+06	2.46789e+06	2.53622e+06	2.82496e+06	2.08593e+06
M369T159_POS	(M-H+2K)+	beta-Octylglucoside	Chemical standards	369.115	158.974	19598.3	20721.3	29998.5	23055	21881.1	30550.1	23860.4	24549.5	29194.2	45808.7	25756.8	35155.4	42138.4	25355.8	35017.1	28271.1	28929.4	20841	48683.9	19768.9	30436.6	13957	25381.7	15914	41468.9	34595.1	39820	38552	50520	39854.9	37541.1	43144.3	25704.5	29472.4	37901.5	35383.4	43341.6	38470.5	22366.8	26287.9	28273.2	23743.8	23222.6	56810.1
M191T192_POS	(M+HCOO+2H)+	Caprylic acid	Chemical standards	191.128	191.974	1748.9	8272.72	9314.88	1273.93	2050.48	1415.51	7267.39	8486.46	1766.76	246.685	9433.55	1817.17	5059.08	2924.07	8946.97	1636.28	1695.14	9413.69	7851.1	6496.65	7741.37	7162.31	5499.38	10146.5	2025.28	268.73	1155.54	1218.77	8467.48	9706.82	9271.68	8777.91	2007.43	286.571	7605.88	611.608	8752.03	2602.24	8864.26	1101.43	3731.96	8061.68	6921.29	6688.68
M319T138_POS	(M+H)+	Chlorpromazine	Chemical standards	319.1	138.324	37839.7	58775	72004.6	58517.3	59591.6	63517.6	19744.7	19027.4	23539.7	22770.2	15032.6	12671	52512.2	62087.9	39504.8	37521.8	38712.9	57968.3	76609.3	83122.4	58392.3	86974.1	67958	74380.3	72701.7	48689.2	42629.8	46682.8	74844.2	58487.2	55047.4	46717.9	53713.7	44402.6	51676.5	49498.5	48509.4	70395.5	47274.1	45264.6	53710.6	61544	33487.1	54627.9
M251T299_POS	(M+H)+	Coenzyme Q1	Chemical standards	251.126	298.732	105198	103861	138956	83465.1	86372.5	122937	132023	95879.5	126176	52498	66483.9	71126.1	120897	131547	87903.5	61528.1	57625.3	137940	125003	127841	129123	300400	298446	68042.2	113064	96218.6	145149	179965	95864	119527	74352.9	103553	102760	194630	158616	91328.6	111233	93725.1	141799	76662.5	88769.5	112915	59441.5	53051.9
M132T124_POS	(M+H)+	Creatine	Chemical standards	132.077	123.759	32444.1	34941	3524.33	5639.12	33791.2	35793.7	34538.7	35742.2	31596.1	12431	37244.6	29876.5	47346.4	49336.9	31247.8	26419.6	27692.7	54957.3	49519.3	32265.2	34187.2	4376.92	30254.4	9060.22	5302.29	39538.1	4087.48	10172.5	9002.55	27480	44632.9	43398.6	43880.3	8413.95	3477.08	37668.9	31340.5	29219.3	8373.34	36677.4	15450.3	13900.1	16768	13916.2
M415T306_POS	(M+HCOO+2H)+	Curcumin	Chemical standards	415.139	305.921	1824.08	3921.21	12065.7	5393.9	3269.82	14541	13642.7	2467.27	4179.42	1492.59	16789.4	5402.18	0	0	242.156	245.876	532.692	0	3734.74	831.1	3772.58	3344.87	3836.91	17542.4	298.029	565.982	6745.48	1431.19	0	0	4651.89	889.555	2818.11	3780.73	15865.5	4195.99	6835.18	3688.57	609.636	5223.11	17888.8	6959.19	17413.9	25847.9
M100T141_POS	(M+H)+	Cyclohexylamine	Chemical standards	100.112	140.867	1.36948e+06	1.58338e+06	939123	928970	1.15495e+06	2.04828e+06	1.31138e+06	1.91296e+06	1.1528e+06	625218	845633	1.67326e+06	1.0526e+06	851346	782496	834536	719634	961291	1.07126e+06	656601	1.11122e+06	1.66856e+06	970286	2.66092e+06	902188	1.15608e+06	2.54812e+06	1.67326e+06	2.31556e+06	2.30353e+06	1.01861e+06	1.37575e+06	1.16962e+06	915017	1.02086e+06	1.07478e+06	915665	955501	1.39644e+06	905915	1.08115e+06	1.31763e+06	1.12472e+06	1.57309e+06
M423T476_POS	(M+K)+	Desmosterol	Chemical standards	423.29	476.411	2045.43	7646.38	6294.72	3749.49	3326.25	2415.78	2825.99	1498.87	2582.87	7386.71	1380.11	1144.55	5705.23	6163.63	4683.88	1337.12	816.334	9927.45	5683.95	2400.33	3851.52	21517	20131.6	8064.47	3387.99	2819.45	3462.2	9650.85	8929.68	2851.57	1699.6	818.383	1035.53	3894.07	4273.02	806.206	253.43	0	14122.9	1531.64	14678.3	22193.5	17300.2	10171.4
M261T160_POS	(M+H)+	D-Fructose-6-phosphate	Chemical standards	261.044	160.311	14837.7	26694.1	14068.8	15784.3	15482.1	18991.9	31299.5	29473.1	14539.2	16565.7	30283.6	10940.2	3573.06	25586.5	19225.4	17203	17333.7	30424.6	33352.9	18029.4	15739.7	15703	16096.1	12337.6	20114.5	10544.8	13536.6	11906.7	24408.5	19484.7	29678.2	37394.1	18571.2	23606.9	26691.9	23442.1	6952.1	7626.53	21163.3	9603.97	20318.6	13157.2	16335.4	28190.5
M104T59_POS	(M+H)+	Dimethylglycine	Chemical standards	104.071	59.2985	149889	57188.5	241642	167003	188810	199518	111471	70282.3	99597.3	93888.5	87404.2	6.50541e+06	134405	156740	134366	186521	95627.2	156001	78888.6	104446	122522	104193	96018.7	121080	148666	95234.6	74228.8	88085.1	228291	270413	173928	55873.3	123855	162508	301817	410111	62707.6	60110.6	97690.1	63718.9	168974	150064	46737.7	84043.6
M331T231_POS	(2M+H)+	DL-Phenylalanine	Chemical standards	331.154	230.588	36798.5	27856.2	31832.3	32279.6	39304	50778.5	102526	54289.9	51817.4	30058.3	46835.8	37293.8	59113.6	71987.8	32110.6	41847.2	47457.9	71749.1	33346.1	20657.5	24301	43081.7	33329.2	28520.2	11926.5	11589.2	8464.57	9682.72	12357.2	11635	13531	16391.7	15965.3	18129.2	18135.6	18172.7	26584.4	32931.4	53224.8	28342.8	37824.3	33351	23179.7	41001.8
M218T249_POS	(M+NH4)+	Dodecanoic acid	Chemical standards	218.212	249.056	221095	274424	253502	228518	223433	220522	234482	247984	218246	257238	241706	220139	213830	236373	231621	204519	210668	207997	261459	214842	238581	207040	210143	237540	239747	221579	218970	218184	253077	278792	218476	251818	224257	221737	221593	217339	230224	227968	237102	214004	227316	239664	229654	219865
M171T179_POS	(M+NH4)+	Dopamine	Chemical standards	171.113	178.99	1356.46	4690.73	1194.38	1452.05	1630.35	1621.49	2707.63	3012.44	1614.62	4666.93	3312.36	2379.7	2274.79	3257.85	2434.3	1712.23	1474.9	2913.85	3448.57	1652.08	1229.06	2408.25	901.677	4030.86	5786.03	2115.49	6249.37	1002.53	4450.49	1708.01	3157.41	2883.85	1432.06	3261.01	2776.75	1696.2	560.815	1949.51	3867.94	1808.62	16643.5	7932.33	8120.93	13807.9
M116T35_POS	(M+H)+	D-Proline	Chemical standards	116.071	34.5635	1.77104e+06	1.80402e+06	2.07238e+06	1.86796e+06	1.71647e+06	2.05725e+06	2.01582e+06	1.73274e+06	1.67948e+06	1.914e+06	2.1289e+06	2.08807e+06	2.32478e+06	2.3692e+06	2.22894e+06	1.70536e+06	1.93812e+06	2.45667e+06	2.22082e+06	2.40454e+06	2.58753e+06	2.42475e+06	2.24461e+06	2.32775e+06	2.3057e+06	2.28162e+06	1.98686e+06	2.08539e+06	2.50008e+06	2.40522e+06	2.97652e+06	2.55596e+06	2.68423e+06	2.46173e+06	2.61629e+06	2.88846e+06	2.0627e+06	2.38206e+06	1.70012e+06	1.93514e+06	2.08066e+06	1.83728e+06	2.23324e+06	2.81673e+06
M349T363_POS	(M+HCOO+2H)+	Eicosapentaenoic acid	Chemical standards	349.238	363.172	272355	235428	220347	42297.5	29881.2	121198	42769.6	95212.6	146057	149174	66212	35781.9	104996	226845	34451.6	43472.3	40334.8	94586.4	106340	61394.7	54312.1	48704.8	59273	29834.1	266612	257485	187160	205156	109619	239885	96719.6	50452	125623	46822.6	88241.8	24654.7	53335.5	98060.8	50795.6	111095	108005	164918	31953.1	48072
M384T551_POS	(M+HCOO+2H)+	Erucamide	Chemical standards	384.347	551.019	12148.8	14000.4	12477.3	7960.65	7922.56	9835.62	10117.8	4780.52	9086.52	8875.37	15868	11493.9	16073.5	12953.2	15447.1	7997.03	10946.8	9377.29	20942.8	10678.3	9343.84	9416.99	8756.92	13398.5	9231.61	8152.9	7927.7	8815.41	9021.64	8419.27	11069.9	9185.31	9310.68	13738.8	7908.16	13776	10619.4	12891.8	7695.19	11432	12260.8	10206.6	9870.65	14140.8
M145T38_POS	(M+Na)+	Erythritol	Chemical standards	145.05	37.82	29131.6	45308	24267.3	30717.9	28649.5	28277.5	29345.4	30707.8	24925.4	28223.4	30871.5	30904.9	19889	28794.5	30624.1	29125.1	27467.9	27824.6	28894.6	28880.4	30495.9	26235.7	27703.9	31069.3	24364.6	28084.9	31101.6	31318.1	29216.1	31415.9	26662.1	29600.7	30245.3	28381.9	31365.5	30391.1	29335.9	28484	39580.7	30214.9	26037.7	28012.9	27385.8	29703.8
M786T180_POS	(M+H)+	Flavin adenine dinucleotide (FAD)	Chemical standards	786.163	179.775	1566.61	3217.6	2946.13	4578.46	3447.98	4166.89	5961.02	5730.98	2838.69	5288.16	6982.02	5204.39	6376.78	5311.35	4122.59	6881.03	4143.4	7594.25	6052.55	5872.03	6282.35	4677.44	4543.22	6123.32	5915.67	4700.36	4608.98	5817.45	6951.58	5106.62	7324.62	6698.1	5966.85	6086.13	7455.26	7230.52	5013.08	4464.36	3000.72	2986.33	4430.28	2625.58	3887.43	6428.44
M457T188_POS	(M+H)+	Flavin mononucleotide (FMN)	Chemical standards	457.112	187.661	16077.7	20250	19755.2	18907.6	18401.7	21601.4	20126.5	21723.6	18280.5	21678.6	22048.2	19580.4	19291.8	21204.4	21778.3	20781.7	17962.9	27214.9	25987.8	24062.2	23633.5	21145.2	20898.2	23919	23886.8	20028.9	18626.1	25641.3	29844.8	24502.8	26770.7	24135.8	23574.9	22179.5	26292.7	22476.2	21389.8	19973.1	17848.7	19390.7	19051.1	20201.6	17392.1	22129.5
M474T170_POS	(M+H)+	Folinic acid	Chemical standards	474.173	169.873	22810.1	19344.6	18648.4	13870.2	15032.9	14564.5	86231.3	81868.4	69266.1	89363.8	86436.2	73137.6	27572	31746.7	29036.1	30206.6	30594.4	42795.8	18984.3	11956.6	11638.8	16086.6	13458.7	18448.8	28168.7	25543.8	20780.6	24346.6	37082.4	25093.1	37809.1	30668.3	30076.5	26112.8	25727.2	26075.3	18347.4	16388.9	21849.2	16537.3	20048.8	18646.3	17764	22086.2
M406T179_POS	(M+CH3CN+Na)+	Galactinol	Chemical standards	406.135	178.949	50201.2	61961.4	68418.9	71516.9	62238.4	79725.2	112861	124399	80116.7	84212	87059.1	94577.9	114075	162536	133391	132270	138910	165357	91781.6	117878	112390	67189.3	86391.7	142909	211611	103364	104241	141605	228345	162464	172370	119558	109250	113292	116317	129063	102040	89270.2	90049.8	86684.3	139099	88902.1	79060.9	143448
M310T169_POS	(M+CH3CN+Na)+	gamma-L-Glutamyl-L-valine	Chemical standards	310.138	169.326	3209.28	3984.64	2928.3	3750.03	3348.56	5117.9	4540.81	5606.69	2385.45	4527.86	4904.36	3863.49	4449.19	9600.84	4653.33	3131.79	3087.76	6027.35	4254.49	4558.19	3939.79	10334.2	4204.51	3583.68	4681.7	3348.72	3303.33	7724.81	6980.39	4277.88	7041.18	4232.56	3974.52	7456.08	5164.81	4681.8	20155.1	7256.13	4684.56	4507.84	4645.67	4202.85	5301.6	9700.79
M223T494_POS	(2M+K)+	Glycerol	Chemical standards	223.064	493.978	2543.67	10138.3	7654.22	3232.37	3425.89	4392.68	7814.47	5203.07	2225.39	3151.87	9438.58	3249.89	3375.71	6151.94	10571.8	3111.58	2217.07	11667.9	10258.8	5980.24	3289.71	11452.9	2971.47	10572.3	5752.7	2464.23	2765.59	3006.52	10685.6	9264.14	12750	9800.83	2999.91	2867.9	6590.53	3295.49	3310.71	3658.78	8699.56	2313.84	6227.37	9625.97	6324.82	8017.1
M331T302_POS	(M+HCOO+2H)+	Glycitein	Chemical standards	331.081	302.182	1.85905e+06	2.35675e+06	1.80041e+06	2.06896e+06	2.15188e+06	1.96366e+06	2.1993e+06	1.92189e+06	1.60737e+06	1.69621e+06	2.01973e+06	1.88922e+06	1.25328e+06	1.62131e+06	1.41401e+06	1.91633e+06	1.64809e+06	1.49478e+06	1.61772e+06	1.32843e+06	1.61439e+06	1.31496e+06	873940	1.64422e+06	2.26835e+06	1.31582e+06	1.67141e+06	1.40222e+06	1.88937e+06	2.19278e+06	1.7291e+06	2.02499e+06	1.57851e+06	1.556e+06	1.75824e+06	1.86012e+06	1.75583e+06	1.85987e+06	2.19834e+06	1.99346e+06	2.24227e+06	2.05301e+06	1.88856e+06	2.35734e+06
M189T219_POS	(M+H)+	Gly-Leu	Chemical standards	189.128	219.435	6905.43	6634.83	3331.8	7042.49	6672.08	10651.6	8261.19	6055.32	9162.35	5172.64	5429.35	5070.5	10226.4	14376.2	4385.25	6851.11	5334.84	7188.25	7359.85	4796.47	4920.39	5841.51	8598.93	5583.4	5026.93	4454.69	4290.58	7279.82	4841.83	4731.36	4425.91	4813.25	7862.92	7601.15	3807.83	2777.03	5128.79	9186.31	5745.75	4314.08	5140.98	4883.27	4494.79	6203.34
M346T56_POS	(M+H-H2O)+	Guanosine	Chemical standards	346.055	56.464	237371	321396	227415	252422	306209	213299	482738	276915	232080	147592	285411	139126	330963	496962	132822	410519	278083	376094	437173	374653	201533	628219	388717	293066	377432	232019	264655	284323	430978	388146	275826	319294	289646	319623	397232	480271	178207	183319	364558	168084	227515	234435	159181	375874
M441T587_POS	(M-H+2Na)+	Hexacosanoic acid	Chemical standards	441.355	586.748	4615.77	14095.7	10684	7238.25	2387.37	9378.64	4783.63	4844.85	9695.71	4309.45	6582.83	1467.69	3477.42	4306.94	3595.03	4101.93	3480.72	5210.97	17697	3141.45	4753.61	5366.39	3860.96	4961.57	22851.5	14377	3930.92	2748.18	9224.25	7864.37	3561.86	12143	9532.72	8913.76	3191.16	8878.42	4851.18	4546.76	6897.79	4109.15	10799.3	6393.58	5206.32	4981.33
M179T231_POS	M+	Hippuric acid	Chemical standards	179.065	230.819	14310.3	18630.6	17226.7	16871.2	13490	15091.5	17424.4	19402.5	15848.6	16340.7	19570.2	16314.4	15251.6	17624.7	17914.8	15825.5	14479.1	18041.1	18457.2	18728.1	19060.8	16162.9	15276.3	16356.4	18194.7	19539.5	16712	18134.5	22317.2	17095.7	14349.2	17362.5	16361	16033.1	13084.4	15758.7	15507.8	18264.1	18456.3	16607.4	16894.7	15141.6	19094.1	20880.8
M303T202_POS	(M+H)+	His-Phe	Chemical standards	303.146	201.932	112690	434582	285424	352156	176917	222039	260783	262578	195915	498650	309208	244274	109190	94388.2	139631	370243	121970	330592	945358	758309	291725	685735	309705	162780	106252	193362	14348.3	385348	563075	561930	556052	532068	376083	171176	544759	229862	168002	117311	227038	115981	186002	337750	226090	145724
M255T57_POS	(M+H)+	His-Val	Chemical standards	255.144	56.889	29159	5036.68	39521.7	25951.9	32544.2	36537	914.08	2264.67	15606	14887.7	99748.3	11178.2	16966.2	2689.96	3354.93	14628.1	16897.8	3829.05	3562.46	3966.73	55513.1	19595.4	448.827	0	64467.9	20195.1	14506.5	21287.5	10015	80766	3308.89	98614.5	240.763	25313.9	507154	27853	2125.05	352.169	312404	24405.6	51108.8	1.1191e+06	79406.1	1992.59
M246T156_POS	(M+H)+	Ile-Asn	Chemical standards	246.145	155.743	38335.1	54232.6	39369.1	47782.8	54608.5	53799.3	83786.9	38120.6	55451.6	23771.1	50190.4	35728.9	62793.3	95433.8	33098.3	35155.4	48813.4	82337.4	58929.9	59497.7	33219.9	98595	53423.4	31036	55436.2	49344.4	27847.5	50749.8	51653.7	55618.4	25118.3	36074.5	45303.8	65063.6	61414.1	56529.6	39691.3	37113.1	69531.6	35600.9	51572.7	56049.4	28724.5	53122.7
M261T137_POS	(M+H)+	Ile-Glu	Chemical standards	261.145	137.385	22270.8	33845	26264.4	31354.8	31905.4	33577.5	76448.4	28689.1	31133.3	19433.2	36892.7	28910.7	32361.3	64554.2	19107.8	24837.7	34816.8	57832.3	39130.6	36706	24742.3	59447.2	26977.7	18618.6	39577.1	29862.2	19313.8	30484.9	31632.7	34882	31089.8	32499.7	28113.6	49523.8	42179.6	37867.9	31714.1	23282	48721.4	20980.8	33868.4	33598	18411.7	35760.9
M189T130_POS	(M+H)+	Ile-Gly	Chemical standards	189.124	130.149	65528.3	95508.1	59476.2	78751.5	61661	63229	138192	67794.1	52049.7	53746.3	76244.2	53049.6	55050.3	128561	55781.8	51637.7	58443.9	140939	88329.1	83549.3	73506.8	106846	74894.5	72306.4	56100.4	57269.6	46925.5	73909.6	79822.1	65802.2	89019.9	80003.4	60490.5	73535.4	81122.5	70660.7	60379.6	65763.7	74734.3	66920.3	77046.9	199869	75314.5	79417.6
M542T404_POS	(2M+NH4)+	Ile-Met	Chemical standards	542.322	403.816	85367.9	193563	88828.3	195021	325876	201676	560381	150113	98386	58337.5	271931	185981	136795	122527	115362	163737	359289	398464	576027	185832	153410	94182.5	149351	151114	159831	344989	45978.4	65426.5	166533	296182	93867.3	209625	136931	339525	318052	340486	226186	204276	275619	228259	268186	106204	194755	354094
M229T188_POS	(M+H)+	Ile-Pro	Chemical standards	229.155	188.465	534881	621012	272023	264872	444030	576606	506656	457503	389435	141919	250689	293304	311204	236117	137906	169367	178126	319452	199819	172289	157526	612163	311290	523888	236088	253493	383492	458269	315983	268304	366108	257881	377243	10225.6	196389	289236	165380	189271	304363	216297	326775	261072	247624	234264
M260T158_2_POS	(M+CH3CN+H)+	Ile-Ser	Chemical standards	260.161	157.683	76453.1	119510	80076.9	98262.7	116406	111408	169761	90415.5	130026	59385.3	112576	81282.8	142983	213665	78287.4	85749.8	112309	185149	115413	121298	66498.5	133521	115311	72417.7	117936	133084	63555.8	112151	109436	135125	86671.3	85607.7	101525	144427	138427	131337	84854.6	81149.6	87270.8	80139.9	105330	100320	55401.5	124802
M362T150_1_POS	(M-H+2Na)+	Ile-Trp	Chemical standards	362.145	150.045	4825.4	4261.83	8411.5	7107.95	3949.97	3258.31	5146.23	4704.17	4731.97	9511.55	8681.38	4083.95	4336.08	3739.46	6930.36	5169.31	5531.24	5984.33	7835.81	7073.37	8838.06	5455.86	6963.42	7225.6	8676.63	4908.87	3488.95	9439.53	14770.4	11021.7	13568.7	5884.85	8834.83	4574.22	7246.54	3739.49	4927.85	9232.09	3642.25	6107.93	7999.48	8111.17	6916.15	11709.3
M361T209_POS	(M-2H+3Na)+	Ile-Tyr	Chemical standards	361.126	209.243	4760.6	10649.7	7498.23	5746.31	5930.97	6057.3	7845.61	11941.4	5743.13	5423.05	7588.73	6769.17	8613.67	11293.1	10053.3	9794.67	9884.69	9835.52	10922.8	7639.93	8824.45	7934.69	5871.25	10814.4	8444.55	8390.83	8920.26	6235.65	12254.6	14010.9	9827.83	13039.1	6060.65	6417.47	8017.84	7954.87	19679.3	13467.8	7098.47	6017.61	7416.07	6293.84	5702.42	8757.65
M221T57_POS	(M+NH4)+	Indole-3-pyruvic acid	Chemical standards	221.092	57.118	85800.8	107251	51706.1	59406.7	86286.3	87270.3	67371.7	73594	98574.7	74769.2	118843	93784.3	100595	63268.8	44098.7	57073.4	59893.2	90439.8	122620	73093.6	57111.6	58906.2	48057.8	42876.7	41561.1	40017.1	39205.3	52220.8	41934.2	39125.3	77822	73555.3	59887.1	36791.8	36229.8	53736.1	92035.6	109048	52146.1	76161.2	36932.4	34606.4	78621.3	56927.9
M188T178_POS	(M+H-H2O)+	Indolelactic acid	Chemical standards	188.071	177.804	3.28241e+06	4.51531e+06	2.12085e+06	2.19926e+06	3.19852e+06	3.0509e+06	3.22219e+06	3.10419e+06	3.22462e+06	4.53384e+06	4.56243e+06	4.4729e+06	3.40363e+06	2.81611e+06	2.81429e+06	1.98773e+06	2.65205e+06	4.26059e+06	4.37561e+06	2.64847e+06	1.60572e+06	3.18882e+06	1.69974e+06	1.69548e+06	2.13522e+06	2.2082e+06	2.83395e+06	783281	3.07164e+06	1.54353e+06	3.18592e+06	3.04863e+06	2.15442e+06	1.52996e+06	1.64184e+06	1.72165e+06	1.36571e+06	1.5795e+06	3.19424e+06	3.20215e+06	3.45258e+06	2.86266e+06	5.44969e+06	3.14551e+06
M595T210_POS	(M+H)+	Kaempferol 3-O-rutinoside	Chemical standards	595.166	210.265	922988	1.496e+06	1.06665e+06	1.03568e+06	1.27933e+06	1.00484e+06	1.66778e+06	1.60679e+06	1.25587e+06	1.56086e+06	1.8952e+06	1.45065e+06	1.93553e+06	2.2467e+06	2.46474e+06	2.64806e+06	2.49592e+06	2.85098e+06	2.37142e+06	1.86164e+06	2.03169e+06	1.85504e+06	1.51575e+06	2.04686e+06	2.94242e+06	2.53346e+06	2.35857e+06	2.38212e+06	3.16645e+06	3.31754e+06	2.79285e+06	3.15366e+06	2.55455e+06	2.42627e+06	2.95223e+06	2.77205e+06	1.88067e+06	1.83723e+06	1.91269e+06	1.32493e+06	1.34797e+06	1.30228e+06	1.21569e+06	1.39795e+06
M175T29_POS	(M+H)+	L-Arginine	Chemical standards	175.119	28.854	1.09184e+06	1.5991e+06	1.33389e+06	1.09577e+06	1.26518e+06	1.2127e+06	915454	902946	965388	967315	971858	986739	1.36229e+06	1.1224e+06	880343	845589	1.09692e+06	1.54518e+06	2.1899e+06	1.17961e+06	1.18894e+06	1.06691e+06	853227	1.61539e+06	931770	842052	885861	456760	889872	783455	1.11479e+06	1.31906e+06	949445	755046	836175	741411	594931	764447	1.04057e+06	881270	1.0598e+06	1.00334e+06	1.39035e+06	887867
M133T29_POS	(M+H)+	L-Asparagine	Chemical standards	133.061	29.347	1.60135e+06	2.37869e+06	2.14159e+06	1.17395e+06	1.19423e+06	1.56923e+06	914074	1.17406e+06	1.14616e+06	1.6399e+06	1.38856e+06	880936	2.04396e+06	2.0282e+06	2.10843e+06	1.70067e+06	1.79406e+06	3.2718e+06	2.59579e+06	2.10692e+06	3.02907e+06	2.38897e+06	3.09542e+06	2.05943e+06	2.25235e+06	2.54487e+06	2.68848e+06	1.2234e+06	1.23557e+06	1.28206e+06	3.05275e+06	2.07621e+06	1.87775e+06	1.00539e+06	1.2548e+06	1.20148e+06	1.6513e+06	1.15249e+06	1.60095e+06	1.57706e+06	1.51647e+06	1.5321e+06	1.75453e+06	972190
M281T157_POS	(M+H)+	L-Aspartyl-L-phenylalanine	Chemical standards	281.107	157.401	209808	247921	232502	186289	213208	200646	308059	269268	184915	178181	232304	212876	186742	244709	196456	175117	206168	269738	229357	214778	220339	209017	153450	157274	331805	241008	225529	155279	284153	289298	235971	241861	203152	220515	245224	241080	191690	169200	273279	219492	245409	257875	151052	207713
M261T177_POS	(M+H)+	Leu-Glu	Chemical standards	261.144	177.282	61085	48613.1	50315.5	46156.8	56487.1	88247.5	92639.7	53668.6	56771.7	27960	43350.9	73040.3	71788.8	88857.8	32665.4	37749.9	52326.6	89711.8	93691.2	9567.13	33890.8	68723.2	33355.6	28366.4	80650.4	48918.4	35903.9	26849.2	47419.6	51108	9560.6	72844.1	67835.5	55991.4	79490	90666.9	40530.3	40479	37708.3	35175.5	64455.8	35702.2	42205	79255.5
M260T57_POS	(M+CH3CN+H)+	Leu-Ser	Chemical standards	260.164	56.732	84073.5	63291.9	89366.1	58253.7	124089	121537	111609	56816.6	90091.4	32779.8	112449	95603.4	89183.8	119069	94471.6	86648.4	104374	115525	74847.9	124233	87327	92418	52226.6	77299.9	131908	104223	39957.2	72962.7	64199.2	68964.6	93436.6	46939.3	102663	147915	150963	148618	61496.5	70374.9	65688.6	93282	117452	69635.8	80899.9	127658
M275T181_POS	(M-H+2Na)+	Leu-Val	Chemical standards	275.146	181.026	3930.29	6424.39	5792.71	2807.96	4131.64	5114.84	3500.36	6771.57	5588.25	5584.45	10739.9	4127.24	3276.05	3717.57	4539.4	2214.93	1479.82	5402.67	5619.02	11582.5	9822.81	14867.3	18514.3	11350.5	4813.67	5684.06	5717.41	7027.16	12709.1	5789.61	4404.58	6807.72	12962.9	8666.7	5603.35	10452.9	9823.98	4059.93	4536.66	2243.39	2290.09	4423.5	4459.31	3134.13
M163T38_POS	(M+HCOO+2H)+	Levulinic acid	Chemical standards	163.06	37.7775	9471.47	11876.8	8509.28	9093	10132.8	9521.84	8543.28	9460.76	7598.99	7753.7	10496.5	8426.25	10169.3	10221.8	10547.4	10635.7	7380.81	9116.63	7990.93	8347.46	8587.47	11653.2	7761.01	10098.5	7720.01	8465.34	7705.88	8492.05	7516.8	8972.7	7985.2	8568.8	8621.87	9500.22	11468.8	9596.46	9295.65	9771.84	11215.9	8274.01	8543.45	7933.24	7706.4	10540.7
M148T31_POS	(M+H)+	L-Glutamate	Chemical standards	148.06	31.087	1.03597e+06	1.41897e+06	1.33718e+06	1.20855e+06	1.19079e+06	1.21616e+06	830243	1.31373e+06	955325	1.48873e+06	1.40861e+06	1.26137e+06	719667	643741	1.56007e+06	1.30805e+06	1.04526e+06	963338	1.65945e+06	1.16985e+06	1.62148e+06	680803	1.14665e+06	1.82414e+06	916845	1.21244e+06	1.45668e+06	1.56551e+06	1.43518e+06	1.19631e+06	1.79903e+06	1.87197e+06	1.24759e+06	878311	1.20734e+06	1.20915e+06	2.07495e+06	1.95571e+06	877505	1.25401e+06	1.13212e+06	1.03479e+06	1.52243e+06	1.48622e+06
M135T383_POS	(M+H-2H2O)+	Linalool oxide	Chemical standards	135.117	383.285	4340.98	6287.09	6995.58	4506.35	5627.38	5562.24	7941.38	6356.39	2459.03	5930.36	7854.86	5869.48	3490.69	4929.66	13215.1	5266.5	3092.87	10259.2	4507.54	3743.76	10958	2367.17	484.081	4408.11	4402.79	2398.36	2860.71	4613.12	8743.7	4364.99	6579.23	4803.02	5563.5	3533.57	4052.05	2920.16	9650.58	4000.28	14985.1	4515.79	4706.89	7934.11	7824.74	6049.7
M298T360_POS	(M+NH4)+	Linoleic acid	Chemical standards	298.274	360.201	60528.6	70689.3	36966.2	60648.9	79581.1	51943.9	73882.1	25931.9	43409.1	37978.5	36159.8	37080.2	58616.7	72400.4	20449.3	25833.2	32554.7	37840.3	28466.6	28404.2	23467.8	38563.7	32105.7	23129.4	45374.5	164959	16896.2	24899.9	16882	15609.2	19807.7	14790.1	29211.7	38979.8	23291.5	34672.6	33556.6	35932.1	96572.7	50540.9	48175.9	41374.8	32915.9	54097.5
M324T468_POS	(M+H)+	Linoleoyl ethanolamide	Chemical standards	324.29	468.243	24663.8	37404.7	29805.3	44825.6	33891.6	36082.8	41733.1	24858.1	22606.7	24731.2	36876.8	33369.9	28769.4	32435.4	28051.8	32469.4	28627.4	28317.4	47330.8	38982.4	35443.5	48206.6	37969.3	42315.7	28654.5	123589	17304.4	23361	30017.1	23407.2	32093.8	29496.2	36051.3	43807.9	36977.7	43038.4	24394.8	24712.6	35586.2	27555.5	30403.2	27947.9	36011	38884.5
M132T59_POS	(M+H)+	L-Leucine	Chemical standards	132.102	59.3455	1.10951e+07	2.01264e+07	2.5097e+07	1.78165e+07	2.2485e+07	2.42383e+07	2.62497e+07	2.42935e+07	2.27158e+07	2.47804e+07	2.68419e+07	1.92914e+07	3.39139e+07	3.43198e+07	1.84742e+07	1.84435e+07	2.10852e+07	3.4264e+07	2.93489e+07	1.89061e+07	2.05138e+07	2.26139e+07	1.87539e+07	1.83749e+07	2.82183e+07	2.99733e+07	2.369e+07	1.38139e+07	1.95131e+07	1.75519e+07	2.55007e+07	2.47475e+07	2.99848e+07	2.08546e+07	2.00053e+07	2.50638e+07	1.32333e+07	1.55799e+07	1.70083e+07	2.51713e+07	2.31886e+07	1.87391e+07	3.12185e+07	3.03302e+07
M227T205_POS	(M+K)+	L-NG-Monomethylarginine	Chemical standards	227.092	205.309	37732.5	42775	45931	39093.5	38561.6	42127.7	44809.3	44941.3	40538	34862.4	42272.9	50341	26649.8	29652.7	26062.5	30141.5	30633.1	36221.3	39783.6	18039.7	19344.9	35045.6	25489.8	30078.6	31342.5	19525.9	18963.5	4695	33332	32934.8	23463.5	25340.7	22303.9	24980.1	28405.3	24290.6	40903	42097.4	50114.6	42385.1	47700.2	49349.9	39959.8	45187.2
M166T151_POS	(M+H)+	L-Phenylalanine	Chemical standards	166.087	150.717	9.5745e+06	5.36088e+06	8.9473e+06	3.82834e+06	7.13291e+06	9.65627e+06	1.03415e+07	6.26898e+06	6.03562e+06	1.33494e+07	8.26186e+06	9.35494e+06	1.02976e+07	7.88268e+06	6.91751e+06	3.43848e+06	4.68986e+06	8.53871e+06	5.41621e+06	8.25553e+06	7.87407e+06	9.08549e+06	5.33158e+06	3.0653e+06	1.14776e+07	6.11163e+06	1.11868e+07	6.0884e+06	7.19343e+06	7.97543e+06	7.15107e+06	5.28141e+06	1.02152e+07	7.39007e+06	5.11985e+06	5.74861e+06	7.74432e+06	6.94073e+06	4.4714e+06	7.19421e+06	9.71481e+06	4.51799e+06	7.1339e+06	9.23327e+06
M276T37_POS	(2M+NH4)+	L-Pyroglutamic acid	Chemical standards	276.119	36.8405	186788	197212	221216	224594	227056	271644	369076	198312	195549	115466	214305	206880	252765	370559	180570	238997	260561	360873	321158	308915	210167	427358	467947	270836	269871	158678	182946	266439	276399	276091	241112	226752	244991	341088	330509	295619	212959	262266	270302	157608	241262	153512	156106	343668
M182T180_POS	(M+H)+	L-Tyrosine	Chemical standards	182.079	179.673	10540.9	13150	11903.7	11781.9	12878.7	12652	14768.4	14472.3	10053.4	12455.2	10276.7	13891.8	10921.2	12203.5	11538	9289.01	10674.3	13264.8	14648.3	11668.8	10000.6	11151.8	7485.92	13431.7	15444.6	11307.9	11136.1	5493.41	15806.5	13207.3	16526.9	16515.4	11824.4	13467.6	16530.4	14915.9	12884.6	10629.2	17969.4	13114.5	16602.9	11894.9	11917.5	15026.8
M287T278_POS	(M+H)+	Luteolin	Chemical standards	287.055	278.163	6702.81	13107.4	9022.37	6325.49	9116.09	4187.14	23400.2	27255.7	15161.4	28643	36092.4	22800	20826.2	15070.7	17482.6	18734.3	24753.3	16089.7	10988.7	6337.42	9157.73	1786.73	1114.75	7408.22	37015.3	28884.3	14570	11771.9	25942.1	37261.9	19797.9	31136	15740.7	16746.9	26021.6	29482.1	13654.7	16592.7	23641	17270.6	11928.1	6708.22	12635.2	23176.3
M493T228_POS	M+	Malvidin 3-O-glucoside cation	Chemical standards	493.135	228.042	2.41599e+06	3.32195e+06	2.98234e+06	3.13419e+06	3.31189e+06	3.08895e+06	3.33479e+06	3.19444e+06	2.15741e+06	2.65362e+06	3.23083e+06	2.80475e+06	3.43098e+06	3.56181e+06	3.80521e+06	4.12577e+06	3.87561e+06	4.45272e+06	4.57363e+06	3.67204e+06	3.73791e+06	3.77554e+06	3.20753e+06	3.90546e+06	3.53909e+06	3.29402e+06	3.35425e+06	3.19405e+06	4.27856e+06	4.12528e+06	4.21961e+06	4.22122e+06	3.65395e+06	3.47731e+06	4.06296e+06	3.87848e+06	3.13423e+06	3.07533e+06	3.55815e+06	2.93403e+06	3.28827e+06	2.89429e+06	3.46547e+06	3.82384e+06
M341T262_1_POS	(M+H-H2O)+	Matairesinol	Chemical standards	341.139	261.562	46358.8	42766.8	39415.3	45656.5	49242.6	47807.4	78612	32479.5	33633.3	20186.7	27243.5	36593.8	17603.3	29713	13611.1	16536.9	19920.6	28322.5	25688.8	5514.13	19464.2	38435.8	15713.4	21313.4	15146.8	7563.85	7306.36	6867.79	14756.8	14185.1	9622.97	7909.57	11722.5	15943.9	17635.6	13884.2	27584.8	33852.7	71107.9	35234.1	54758.4	56336.9	29998.1	47959.7
M132T63_POS	(M+CH3CN+H)+	Methoxyacetic acid	Chemical standards	132.066	62.926	18506.3	18762.2	24602.1	25093.4	25178.2	27884.8	36060.3	14730.8	21455.5	22578.2	29721.2	19387.1	22228.9	33170.2	19696.3	27218.7	29924.4	29174.2	26940.7	24482.4	21984	30440.6	19732.3	27295.4	36080.5	21118	23130.7	23482.2	38646.3	33985.9	24490.5	16544.6	22245.3	40805	32618	28396.9	15226.7	36943.7	20975	16570.6	27157.9	31617.6	20712	42891.8
M180T160_POS	(M+CH3CN+Na)+	Methyl acetoacetate	Chemical standards	180.063	160.315	227120	486593	308264	605671	530876	508297	598620	631322	417946	486288	490120	396828	486774	561715	303219	389922	599045	951199	726540	522494	279136	391780	292018	388551	615859	298284	340737	496126	641724	448490	659750	515513	578044	563944	608394	574524	571662	322705	499058	614302	621204	329668	569300	976877
M445T520_POS	(M+HCOO+2H)+	Dihydrotachysterol	Chemical standards	445.367	519.538	23444	23011.9	21004.8	29338.5	15277.1	27238.4	24177.5	19561.2	17191.4	32598.9	12324.6	29153.2	19703.5	32673.7	23312.3	19401.4	20822.2	15688.7	25731.9	15115	29567.5	33716	15715.3	25319.6	30546.3	21592.2	34838.8	17815.3	40202.4	30506.5	21778.5	24795.2	24651.5	21890.6	32335.7	26736.9	24573.8	26582.7	21800.2	29519.8	38574.5	15868.9	33031.1	22589.3
M481T197_POS	(2M+K)+	N-Acetylmannosamine	Chemical standards	481.131	197.034	6223.19	7719.19	9425.23	9377.74	9348.82	8646.09	10501.5	14004.6	10042.1	15862.6	17167.9	15805.9	17474.7	20896.3	23979.1	29353.7	29738.8	26238.7	14759.5	12934.4	13435.1	6908.84	5058.8	19388.5	7807.04	6493.89	5533.49	4772.53	5564.25	5217.77	8273.84	5047.26	8006.22	4602.11	5744.47	5672.07	12111.8	11260.9	8252.55	11185.3	9760.99	7236.24	9526.24	8343.68
M625T214_1_POS	(M+H)+	Narcissin	Chemical standards	625.176	213.576	1.06102e+06	1.59359e+06	1.46289e+06	1.03142e+06	1.44327e+06	1.02473e+06	1.89282e+06	1.89013e+06	1.58293e+06	2.41978e+06	2.5423e+06	1.95893e+06	2.76685e+06	2.56116e+06	3.09831e+06	3.51316e+06	3.45069e+06	3.57072e+06	3.2942e+06	1.47912e+06	2.65884e+06	1.9566e+06	1.38738e+06	2.36128e+06	4.51491e+06	3.76383e+06	3.56811e+06	3.29266e+06	4.75729e+06	4.79502e+06	3.78949e+06	4.20499e+06	3.57346e+06	3.40568e+06	4.0601e+06	3.85951e+06	2.43541e+06	2.49148e+06	2.60259e+06	1.82042e+06	2.03704e+06	1.57929e+06	1.72755e+06	1.88252e+06
M203T42_POS	(M+H)+	NG,NG-dimethyl-L-arginine(ADMA)	Chemical standards	203.151	42.209	674439	803774	695686	673673	637320	725741	685862	644144	787914	901751	671936	706062	974397	719498	459037	685100	750849	806325	942725	790994	580980	752455	561530	707687	650915	766695	658126	331864	529661	571279	637902	592180	635657	542393	483580	538052	286340	459792	760757	814303	777395	702109	1029217	615458
M305T469_POS	(M+CH3CN+H)+	Nortriptyline	Chemical standards	305.211	468.989	4906.65	5464.46	3954.81	5090.69	4582.16	2958.52	3589.09	4443.44	6004.59	4724.01	4129.53	4246.44	5248.05	4909.58	4636.68	5346.16	5085.86	6061.62	9002.83	6185.54	5739.36	4438.74	11658.2	4730.82	3282.84	4464.16	6704.52	11249	5865.53	9510.68	5313.37	5275.49	6091.03	4855.59	4803.5	4609.23	5615.53	4886.65	4079.31	3652.07	4423.84	5115.74	3909.86	4676.01
M279T426_POS	(M+Na)+	Palmitic acid	Chemical standards	279.232	426.128	272977	260204	326470	110948	139452	423410	487461	195967	432953	229873	239713	115437	197486	516463	92996.9	122501	176468	251872	279836	149721	109712	197556	274209	69411.4	607860	658008	182949	201707	340368	382129	174652	87393.5	208892	170255	161338	162332	207189	177211	271341	196005	397708	278986	84930.9	258205
M322T441_POS	(M+Na)+	Palmitoyl ethanolamide	Chemical standards	322.274	440.603	5439.51	8231.55	6463.81	7232.37	7044.27	7396.07	10572.8	8784.13	4730.41	7560.36	10799.2	8895.94	12496.2	11303.3	13253.1	9810.6	10661.2	9398.26	11664.6	12324.6	8587.08	17068.6	10794.3	8375.97	6730.83	5645.73	4155.1	5230.69	8310.3	5398.05	8602.49	6396.16	10234.8	11709.7	10916.1	9764.43	10843.5	9197.95	12056.2	7923.08	7906.47	7281.53	7537.31	6586.96
M220T157_POS	(M+H)+	Pantothenate	Chemical standards	220.118	157.482	998254	1.2913e+06	1.26079e+06	1.07067e+06	1.12597e+06	1.12561e+06	1.12246e+06	1.14781e+06	1.14838e+06	1.22521e+06	1.33935e+06	1.21704e+06	1.22614e+06	1.19175e+06	1.08513e+06	1.17263e+06	1.15638e+06	1.39587e+06	1.47941e+06	1.17781e+06	1.16391e+06	1.05594e+06	890153	1.18963e+06	1.08967e+06	1.01259e+06	800826	736198	1.10724e+06	1.13043e+06	1.23977e+06	1.26649e+06	1.09202e+06	938951	1.00789e+06	988177	1.49616e+06	1.21537e+06	1.1473e+06	1.22708e+06	1.21572e+06	1.2079e+06	1.33575e+06	1.04321e+06
M181T378_POS	(M+Na)+	Pelargonic acid	Chemical standards	181.122	378.087	86067.2	28085.3	17172.5	91518.9	98620.7	101657	20542.7	15224.8	37726.6	2329.17	21799.3	30067.9	59645	116467	17657.3	27008	19157.9	18462.6	23565.8	14658.6	17998.2	20533.3	33224.8	18795.9	25670.2	24264.2	28307.2	48362.2	19365.8	14204.1	15880.7	15528.4	94292.6	37580.5	15881.8	31900.9	18088.2	101059	20417.5	19480.3	29159.8	22889	19961.9	31337.5
M281T415_POS	(M+K)+	Pentadecanoic Acid	Chemical standards	281.19	415.46	10968	8593.88	6567.81	12711.5	13883.6	14549.8	10175.8	6756.55	9026.5	11067.7	9103.5	12319.1	15777.8	15039.2	6123.17	11881.8	9864.4	8262.92	8825.84	5633.47	6635.62	6534.04	5939.75	7194.32	9889.66	8190.14	9611.91	13582.5	8545.34	7703.74	7574.02	6556.81	16171.7	13274.5	7145.44	14447.8	6387.59	15389.9	5529.51	7189.08	8907.34	6496.74	7214.04	10536.7
M463T209_POS	M+	Peonidin 3-galactoside cation	Chemical standards	463.124	209.276	215415	442269	250916	245964	343568	202213	177068	211027	103690	185814	255785	183187	68662.3	47632.9	92859.8	99598.4	108418	87614.6	185898	219492	235042	37814.8	37828	181582	119477	106005	69634	108869	190449	163773	273230	296180	172283	179564	288557	247826	320822	330726	316609	235299	245360	161927	353132	489280
M387T35_POS	(2M+H)+	Phenylacetylglycine	Chemical standards	387.161	35.188	26506.2	34753.7	37152.7	14199.2	20038.9	21339	10916.4	9730.05	15388.6	10084.8	12332.1	6586.94	60198.7	40952.3	19716.2	24296.7	25159.1	66432	83890.9	58103.8	26365.6	69510.5	51234.2	34632	40916.8	27505.3	17377.4	10768.5	17681.7	12497.5	29177.8	16177.9	27412.3	16927.2	17498.5	17164.3	13263.9	14850.8	23892.1	19916.9	27406.3	21011.8	10152	11411.2
M376T187_POS	(M+CH3CN+Na)+	Phe-Phe	Chemical standards	376.16	187.204	4409.83	4835.53	5348.86	4756.89	3523.38	6131	4713.86	6389.06	6039.7	6570.73	7606.13	7052.74	3999.82	3384.28	5456.07	5896.6	5256.13	5042.49	6483.41	5056.1	5312.93	5118.24	5573.87	5421.35	7587.88	4827	5066.48	6203.16	7744.08	6046.59	7172.66	5374.24	4812.01	6851.24	4582	6429.79	20889.3	17485.5	5303.68	6912.02	9011.67	4329.74	10705.2	14290.4
M263T198_POS	(M+H)+	Phe-Pro	Chemical standards	263.139	198.367	40315	50219.6	39106.2	49196.4	58749.6	50548.2	66811.9	47986.3	47768.7	43496	61660.6	48189.4	77756.9	86079.7	59022.1	61984.4	69424.6	87610.9	56545.2	62753.4	37622.7	80773.9	41406	44922.2	61661.1	62355.5	35652.3	62735.4	78812.9	79165.4	61631.5	58218.5	64064.7	67410.1	82352.9	75578	48222.9	46861.4	64399.8	44327.3	54115.8	66996.8	42217.6	78678.3
M265T183_2_POS	(M+H)+	Phe-Val	Chemical standards	265.155	183.003	802029	1.45247e+06	773973	925411	544113	594528	423745	469920	978824	959267	675672	733031	1.36023e+06	484862	1.52548e+06	1.32117e+06	619434	1.0598e+06	2.15214e+06	1.88911e+06	1.53631e+06	1.43836e+06	2.99285e+06	1.34034e+06	1.45052e+06	1.95971e+06	1.7951e+06	1.62342e+06	3.10457e+06	2.30411e+06	1.50198e+06	1.23111e+06	1.41386e+06	1.88457e+06	2.02428e+06	1.74039e+06	1.06412e+06	1.12013e+06	466257	625689	409931	722090	669940	723626
M326T174_POS	(M+CH3CN+Na)+	Pro-Phe	Chemical standards	326.145	173.837	1663.18	5557.26	2460.57	1775.9	1987.38	3477.33	5642.86	5019.85	3098.64	5632.16	9483	3841.95	19485.8	24870	19057.3	15821.7	18293.1	21480.6	19812.1	6146.72	3641.68	10299.8	8213.39	6276.02	10680.6	11322.6	9374.3	9321.14	17963.5	10681.1	11421.1	12530.5	5616.54	6079.16	5101.76	4335.62	1830.79	2517.19	6494.21	5248.2	6184.55	4747.02	4380.45	3274.97
M443T148_POS	(2M+K)+	Pro-Ser	Chemical standards	443.159	148.072	22339.6	23700.5	38049.2	24440	17743.9	29485	15730.4	60453	30338.4	89286.4	73237.6	62815.2	21753.4	14529.6	93349	76263.4	47389.2	28407.7	67225.8	47344.9	71835.4	21595.3	59560.2	86841.2	28058.4	69552.5	66941.8	95333.7	101208	51501.5	110411	84748.6	65754	26949.3	52390	39546.3	65050	49644.5	20647.7	57237.2	36668.9	26301.4	100951	59288.6
M335T274_POS	(M+H-H2O)+	Prostaglandin E2	Chemical standards	335.23	273.957	7531.68	9409.25	6873.32	6485.83	8932.38	4555.22	7809.29	7917.55	6256.16	3717.89	8733.58	8964.85	5027.06	7379.66	8287.12	5892.04	7036.53	7660.65	6949.61	9062.55	8463.06	8169.68	14385.2	5057.65	3871.18	3010.24	3759.8	3230.57	4483.42	7562.38	8677.61	8395.11	8244.38	10404.5	8150.95	6497.75	3035.27	3901.84	6048.16	4293.19	5156	1905.18	1367.19	1726.22
M343T213_POS	(M+CH3CN+H)+	Pro-Trp	Chemical standards	343.173	212.745	47008	48400.4	96894.9	21412.7	21744.3	54820.3	175436	31543.5	50678.7	112533	46920.2	29298.5	45555.9	39417.9	52737	27616	17328.1	173766	42151.7	93975.4	57407.9	860043	308737	18379.6	50624.5	81512.9	60034.5	181627	89910.9	91338.6	41271.3	18661.3	22611.3	221090	156635	44336.7	41398.8	38368.5	379070	31967.2	52145.1	38994.5	36857	17706.7
M170T162_POS	(M+H)+	Pyridoxine	Chemical standards	170.083	161.693	5736.54	9530.59	7725.42	5387.9	6603.4	7544.81	8652.66	8443.46	6901.78	5425.59	8049.62	6418.48	8556.21	7944	14001.3	6036.77	6626.26	10239	9579.16	8502.45	8645.24	11916.8	13704.7	7554.35	6494.04	7161.17	4674.06	10437.2	8737.61	9267.57	8622.92	13825.3	5988.11	9573.44	9687.91	8390.19	8607.8	7632	10312.5	6759.69	8584.8	9078.58	6755.77	10099.5
M259T66_POS	(2M+K)+	Pyrocatechol	Chemical standards	259.044	65.539	67029.1	94693.5	126632	231120	59547.9	213301	48934.9	91979.4	209791	239266	100905	159022	80947.3	72862.3	271211	88890.1	199604	286545	246944	94881.4	108929	224071	270703	263574	88314.7	141225	207121	100425	111060	123497	114060	159497	223270	102256	105312	214205	39350.3	181052	78284.2	67525.7	67874.3	66017.4	82525.9	124734
M479T317_POS	(2M+Na)+	Resveratrol	Chemical standards	479.142	317.324	3059.87	8112.36	4757.59	2784.2	3102.09	2910.22	2992.11	3513.02	2340.35	2624.68	3515.14	2892.15	3365.68	2670.13	7364.05	2794.15	2777.34	2952.31	8723.92	3558.87	3748.33	1910.63	993.948	6369.16	2319.49	2374.19	2923.74	2785.14	8156.98	6527.66	4418.64	6527.67	3898.67	2223.33	4005.18	3650.61	3887.5	3636.04	1712.24	2007.08	1394.18	2130.95	2401.84	2659.78
M309T427_POS	(M+Na)+	Retinol (Vitamin A)	Chemical standards	309.222	426.822	222441	189513	179274	239531	204042	276988	255923	216431	264459	243384	211272	236648	211532	308110	235336	179627	192091	246960	169739	275593	172975	439320	328131	141900	280352	125017	258080	366584	213362	256685	226411	201564	236052	363799	200492	287937	141474	242867	276397	182771	294188	338585	288377	209646
M377T198_POS	(M+H)+	Riboflavin	Chemical standards	377.146	197.628	11452.3	14013.3	11279.3	11128.6	14612	11643	13491	8970.84	8350.08	5756.99	8086.11	8079.34	12272.1	19068.1	7860.11	10167	11440.9	16011	10875.6	14677.6	12160	20257.9	13751.9	8818.69	15893.8	8269.46	6686.03	8554.44	10198.6	11586.1	9185	7730.37	10335.8	9819.49	9611.94	10775.7	13037.7	8874.35	14524.5	9324.5	13227.7	13491.9	7973.93	12102.8
M384T158_POS	M+	S-Adenosyl-L-homocysteine	Chemical standards	384.117	157.648	4110.53	6384.44	5789.19	4652.58	7246.6	6850.49	37993.3	10697.9	6569.75	5026.99	8895.6	15143.1	12670.9	10219.1	14001	6701.8	9579.5	30584.6	8462.88	4814.85	6665.43	19351.7	8944.34	4668.64	8804.21	5322.38	5805.24	8369.72	10322.9	7526.12	9908.67	7767.96	6535.99	20185.8	16240.7	11777	16137.3	12612.5	10583.4	5224.22	8675.85	5249.1	7371.85	6471.13
M239T19_POS	(M+HCOO+2H)+	Scopoletin	Chemical standards	239.052	18.7575	22677	24628.5	60762.1	20223.4	38099.4	32723.5	25242.3	28584.3	1418.67	20442.6	21761.2	15196.9	36237.2	33171.4	39742.6	18298.1	24274.3	28733.9	61551.6	15183.2	12476.8	35109.5	30728.4	36026.9	61614.7	17146.4	21980.1	26348.4	61016.1	42567.4	35133.6	29239.4	19093.2	16005.5	17007.3	39233.1	40284.9	63061.5	27203.5	37038	43416.7	23754.4	27377.9	33663
M219T103_POS	(M+H)+	Ser-Ile	Chemical standards	219.134	102.667	27266.4	26215.5	23477.5	20172.5	25648.2	22550.3	42782.5	20291.6	37300.1	15429.2	20998.7	16585	27439	44684.3	15140.7	19976.1	28726.3	48560.7	21460	22145.4	11850.7	60369.6	24757.3	16696.1	27635.3	19594.2	14486.3	19959.6	23438.2	21304.8	15001.2	18465.9	17960.8	46422.1	26360.3	25401.2	103825	19572.7	39916	16584.1	26627.1	22198.3	18685.7	34121.7
M219T56_POS	(M+H)+	Ser-Leu	Chemical standards	219.134	55.622	125250	96535.2	72167.3	134188	143635	153410	195306	128649	115568	53494.7	161148	68349.5	150527	214838	120177	114501	132635	207131	81116.7	155327	60284.6	221247	81626.4	66658.9	74830.9	105568	65954.1	119763	161195	165804	71955.5	66460.5	134315	176662	171272	141536	59259	116575	179733	113362	76911.8	106180	114931	160021
M177T147_POS	(M+H)+	Serotonin	Chemical standards	177.102	146.577	589603	435503	697011	642552	422847	239353	88706.7	502950	1.28287e+06	586489	510766	491608	382938	241523	669270	433842	449669	178515	1.32178e+06	635739	899235	130896	728173	668256	517083	615941	1.20439e+06	1.00021e+06	2.08183e+06	1.09411e+06	1.40511e+06	1.27479e+06	539819	446808	1.2249e+06	814079	838706	997904	348348	668588	397964	701040	778142	719552
M345T284_POS	(2M+H)+	sn-Glycerol 1-phosphate	Chemical standards	345.167	283.617	6488.97	9252.79	4192.46	11237.1	6545.99	3812.5	12519.9	3683.49	82861.9	3239.31	4317	4279.81	12564.7	39706.2	4096.17	5886.94	7201.81	17712.9	29560.7	69713.6	24310.8	177174	301130	74941.2	4868.05	2557.53	6268.89	28596.1	42122	35482.1	5060.85	4619.12	5091.71	56201.7	56014.6	43807	5215.61	3827.66	11846.4	8245.2	19813.8	12479.9	4679.75	6326.8
M284T549_POS	(M+H)+	Stearamide	Chemical standards	284.295	549.287	60890.6	283790	154399	40157.4	23419.3	76469.5	73067.3	62928.2	77220.1	51432.9	115232	26092.5	54897.3	61670.8	285146	35171.2	39844.2	105425	230843	57427.3	48307.8	103683	34754.9	140601	118250	60414.9	23651.4	30281.2	96609.4	301876	46612.2	421909	66862.6	62960.7	63175.3	67335.2	109924	54869.6	97205	30210.7	91565.2	271157	48660.9	41121.5
M331T452_POS	(M+HCOO+2H)+	Stearic acid	Chemical standards	331.284	452.381	3413.41	4230.9	3367.16	3660.44	4905.5	4463.36	5858.17	3249.36	3224.02	1992.58	3466.58	2764.07	4418.86	5119.12	3066.31	5465.84	6204.22	9240.63	14517.1	10189.6	7729.87	8025.17	17708.8	3540.73	7393.51	4366.24	2146.37	3357.12	6878.88	4313.56	2988.05	2775.67	4649.57	5742.89	6246.97	5848.46	3441.61	3264.24	6658.62	18518.7	9984.29	3981.22	6458.39	5456.13
M542T211_2_POS	(M-2H+3K)+	Stearoylcarnitine	Chemical standards	542.259	211.254	14282.6	20642.2	24736	24722	20005.9	28814.2	17107.5	20988.4	21727.7	22516.7	20330.5	19678.8	13462.8	11988.2	16201.9	21679.3	16927.9	16454.1	25164.9	15477.7	23246.2	19080.8	18006.3	32270.8	10729.4	10115.4	8817.58	10226.2	17758.3	15013.9	16529.9	15544.4	15341.1	12671.7	17141.3	15291.2	5516.31	5523.83	3587.86	4819.52	4023.87	3656.5	3146.96	5292.89
M360T69_POS	(M+NH4)+	Sucrose	Chemical standards	360.15	68.679	28246.9	11579.7	25299.5	39176.3	29895.3	43583.3	29031.5	15041.3	25729.8	5793.19	23202.6	47124.2	10241.3	4436.98	35380.6	4941.92	33794.4	19065.6	37247	37855.7	46216.5	20135.9	37139.5	60587.5	25711.1	32386.5	42459.3	70227.8	50203.4	56135.5	29531.3	18311.9	38396.6	47976.9	64362.5	45384.8	70125.8	57532.4	22602.1	40686.1	29576.5	32716.7	41629.2	105174
M177T290_POS	(M+Na)+	Terpineol	Chemical standards	177.128	290.068	17582.8	25364.4	15402.4	16397.1	23765.3	22655.7	31263.7	17330.8	22353.2	10155.1	19070.6	16506.2	24253.1	33380.6	12911	20484.2	24534.8	32031.1	54286.2	24529.4	27182	67508.9	32969.8	14961.6	27171.7	15471.8	7496.27	9032.94	26194	14853.3	9197.34	11037.1	14939.7	19887.5	10837.1	18929.8	17818.9	15792.4	27078.7	23854.9	33749.1	21478.3	16206.2	24897.5
M233T57_POS	(M+H)+	Thr-Leu	Chemical standards	233.15	56.561	60354.5	80373.1	58084.3	73246	76717.6	70390.8	98149.7	65322.5	53037.7	50089.4	84763.5	46680.2	77772.1	98389	52286.6	58505.6	47132.1	106317	65097.6	76770.3	55793	116817	65479	62151.4	74420.3	62863	44472.8	70164.4	65169	76133.6	68418.5	69390.6	55094.7	91679.3	85316.6	75206.2	45640.9	56617.8	96559.3	64678.8	57245.5	82514.3	74986.9	101165
M306T194_POS	(M+H)+	Thr-Trp	Chemical standards	306.146	194.085	3085.69	6530.33	4706	4999.39	5440.54	5692.58	6916.45	4081.62	4316.66	4377.9	5919.1	4798.2	4636.98	6203.46	5999.56	4431.77	4048.74	7612.91	10087.3	8997.6	5325.66	9683.5	5875.26	7147.26	10572.2	6586.01	5837.37	5889.89	15719.8	11494.8	11428	10900.9	8013.82	7742.52	10338.2	7733.67	5284.91	4877.51	6425.87	4728.19	8672.41	6538.51	7551.62	7625.98
M253T231_POS	(M+H-H2O)+	Tolbutamide	Chemical standards	253.105	231.328	20776.4	20561.5	14266.4	17108.9	18635.8	21281.1	39857.9	22624.6	21250.7	21081.4	28044.6	20611.8	32244	30560	27149	28490.1	29513.3	34731.2	33669.1	18110.9	18327.8	31362.9	25905.9	29879.9	28517.6	18864.2	20797.7	15888.8	55988.9	34194.1	18189.2	25298.9	16871.6	26892.4	31023.7	25792.5	34537.9	37471.5	40083.8	21061.8	77885.1	60447.1	33476	47750.2
M165T103_POS	(M+H)+	trans-2-Hydroxycinnamic acid	Chemical standards	165.055	102.667	1.2293e+06	1.41953e+06	1.18201e+06	1.27998e+06	1.15202e+06	1.14441e+06	1.39196e+06	1.60312e+06	1.6498e+06	1.63428e+06	1.81923e+06	2.1651e+06	987424	899647	897111	1.27317e+06	1.08136e+06	1.37674e+06	1.64625e+06	573040	1.0282e+06	1.04089e+06	1.00718e+06	925111	7900.46	4848.97	5099.47	5265.09	8244.34	7328.96	9058.07	8938.19	6404.57	2666.62	4999.33	5391.46	84096.1	854052	1.21652e+06	1.5111e+06	2.08842e+06	1.18096e+06	1.75666e+06	1.52133e+06
M211T172_POS	(M+HCOO+2H)+	trans-3-Coumaric acid	Chemical standards	211.064	171.553	4329.66	4619.55	3201.5	3375.86	4158.95	2062.6	4812.42	3685.86	4460.32	4346	4202.19	2227.17	3790.19	3895.21	5856.37	4086.4	3335.47	12613.2	5704.6	4375.67	8512.84	747.994	4566.74	6087	6012.43	4970.21	5093.56	8692.59	11800.9	6714.19	6495.07	6997.28	3005.78	4689.36	5979.83	6575.36	8191.63	6806.99	8977.87	2542.98	4831.67	4437.84	6707.01	5300.17
M149T239_POS	(M+H)+	trans-cinnamate	Chemical standards	149.06	239.26	10853.9	13848.8	8906.98	10730.2	10039.2	10933.1	10468.7	12772.9	10807.6	10678.5	11828.1	11414.6	9658.34	10851.5	12106.7	11126.9	10625.2	9532.01	13282.4	10028.4	16360.9	9994.58	10718.2	11945.9	10332.6	10220.4	9595.62	9529.62	9510.83	11121.4	9639.33	12642.5	10508.5	9481.01	10292.9	11271.2	11782.2	9512.77	11258.1	10908.3	10043.6	10276.7	11712.7	9715.8
M195T186_POS	(M+H)+	trans-Ferulic acid	Chemical standards	195.065	185.735	29324.5	45515.5	38420.4	25235.2	30856.8	48701.1	24766.7	25193.3	19516.8	19195.3	22047.2	19487.6	9733.07	13585.9	6006.07	13184.1	10737.4	13107.7	33790.9	34796.8	33803.2	20944.4	40582.3	16006.8	54155.4	48199.4	40636.5	73830.9	69371.5	49166.7	70619.9	50501	38370.3	36213.6	40604.1	39093.9	41747.4	43628.7	37106.4	50668.1	70672.9	31495.8	14151.4	15752.7
M213T129_POS	(M+CH3CN+Na)+	Triethanolamine	Chemical standards	213.123	128.995	50394.2	59284.2	60550.4	57107.4	98611.2	98019.7	110324	51390.1	92415.4	72601.8	65309.9	53910.4	146438	203511	37988.3	66109	61356.1	134704	80094.7	96926.9	42890.9	181595	76660.6	46237.9	89965.5	71894.7	140469	79115.8	82781.9	153384	53597.8	37174.8	104862	102586	113637	174647	54751.1	85540.4	137909	45109.1	80651.8	83403.8	29789.7	88022.4
M424T180_POS	(M+CH3CN+Na)+	Trp-Arg	Chemical standards	424.217	180.013	6726.92	12496.2	7357.01	7362.18	9328.37	9512.84	9622.52	11301.7	6699.62	13369.2	11035.9	8800.77	10327.4	12651.4	11306.6	7624.09	4667.24	11373	10765.6	8662.11	8152.69	9665.09	6456.04	10422.5	9163.58	7794.37	9227.93	11341.1	13635.5	8554.7	8855.99	14074.6	7385.94	7622.54	10740.4	10497.4	11537	13904.3	8588.08	12781.9	10346.5	13390.2	15376.9	19498.2
M161T191_POS	(M+H)+	Tryptamine	Chemical standards	161.107	190.69	26567.8	39855	29555.9	36791.6	33582.8	28953.2	38125.9	68214.5	49279.7	52212.7	84295.1	48634.6	152516	55469.5	83201.2	29872.4	36184.9	254334	42079.3	118598	154281	74688.7	46350.6	37917.8	25668.7	23095.8	31298.8	46875	44102.1	32356.4	68143.7	33414.6	41781.5	26788.8	33270.9	29262	75732.5	49593.7	36555.9	36459.8	36035.8	42089.2	70853.1	52331.4
M160T147_POS	(M+Na)+	Tyramine	Chemical standards	160.076	146.534	1.04297e+06	787368	1.3446e+06	1.24765e+06	688082	716381	230683	1.47408e+06	2.44369e+06	1.24171e+06	1.45674e+06	933547	644014	484510	1.24803e+06	961062	614724	438240	2.61046e+06	1.43751e+06	1.73194e+06	262061	1.4822e+06	1.27915e+06	902519	1.20533e+06	1.46556e+06	2.20642e+06	4.07019e+06	2.12068e+06	2.76689e+06	2.44269e+06	1.16178e+06	965007	2.48517e+06	1.66135e+06	1.68011e+06	1.79837e+06	706694	1.33683e+06	1.03519e+06	1.38146e+06	1.55406e+06	1.40908e+06
M314T138_POS	(M+NH4)+	Tyr-Asp	Chemical standards	314.144	138.47	24773.3	19873.7	43738.2	29187.9	25921.8	28678.7	7981.08	8363.92	7396.07	6687.51	7173.2	5797.2	25400.2	28909	23899.7	18126.4	19044.5	21123.6	39001.3	51557	32457.5	36711.8	32515.1	58834.6	59989.1	38298	25489.7	26492.7	50471.5	47551.8	46292.3	25102	25784.4	22484.3	25615.5	24437.4	39894.5	28358.9	22405.7	24695.5	38355.4	29149.7	20629.8	29172.2
M352T201_POS	(M+CH3CN+H)+	Tyr-Glu	Chemical standards	352.161	200.576	9597.97	10844	10053.2	11217.6	5515.87	10370.8	10988.3	12663.4	7078.9	7544.1	9909.95	8734.3	7552.08	13529	14571.4	9925.05	6359.23	10110.6	11021.2	11936.1	7409.64	14367.3	16847.8	10677	10067.7	10378.7	8706.8	18244.5	12677.8	15062.2	14137.5	14867.1	8221.97	6490.81	9430.52	12484.6	4493.13	5546.9	9567	6807.04	6357.03	8103.05	5932.35	6597.85
M321T175_POS	(M+K)+	Tyr-Thr	Chemical standards	321.091	175.268	2222.54	3666.85	1706.89	3494.92	2511.33	1901.11	2464.22	2636.86	1397.3	4663.89	2537.15	2402.57	2222.92	2924.06	1879.03	1436.39	3249.45	3588.86	3646.67	1340.5	1249.83	3913.58	2236.18	2204.83	5122.08	1517.92	3272.93	5741.96	4919.16	811.613	3841.81	1452.53	750.796	1878.54	594.453	1111.79	4980.94	2952.92	3828.62	1977.94	8193.11	10652.7	5783.99	9900.52
M113T48_POS	(M+H)+	Uracil	Chemical standards	113.035	47.773	135040	188059	175710	162548	175111	172435	152710	85541.8	76998.9	41462.2	89086.2	50083.2	105252	180259	48971.1	64815.2	78706.5	153129	172214	184615	113274	217321	190206	123309	194817	123602	83650	144174	140161	153454	153953	155115	160097	172601	153803	181569	180922	202862	220840	105881	176718	144643	82203.9	184677
M325T42_POS	(M+H)+	Uridine	Chemical standards	325.044	42.1245	2892.45	3276.94	2544.75	2880.27	1729.71	846.968	14881.8	19086.6	15704.8	21628.1	13774.8	13455	11914.1	14067.8	18390.5	19823.9	13071.8	16241.8	3517.51	668.681	6157.98	3537.79	3769.31	5293.85	5346.52	5973.62	11132.8	14667	9906.12	6682.27	5334.06	5834.24	2852.88	3330.05	4437.59	3976.74	6502.36	5890.66	3666.43	3923.68	4379.11	3565.18	7558.37	3290.04
M147T176_POS	(M-H+2Na)+	Valeric acid	Chemical standards	147.044	176.08	21605.2	46381.1	44997.6	29378.9	22355.2	19192.5	9040.5	36300	16990	43806.1	44287.5	33138	22804.5	12707.8	47577.4	41425.5	18048.2	26406.6	44193.2	38837.7	49726.7	32794.4	59157.8	35634.7	42097.8	57153.1	47445.9	75287.9	43220.2	52004.2	54989.1	62277.4	59123.9	39733.7	48750.1	42044	24003.4	14182.1	18001.8	18730.8	12524.9	24095.7	17983.8	14571.6
M231T169_POS	(M+H)+	Val-Ile	Chemical standards	231.171	168.884	103579	143224	92971.5	131255	126163	43529.7	620159	97151	191357	30254.2	123173	269220	149303	226324	87964	109804	103922	197582	149255	146578	89749.3	258590	149402	82979.1	361298	130024	180249	133394	95314	149281	94937.2	84602	111850	161139	94680.9	123622	90950.9	85106.1	52967.8	98252.7	136074	351254	85228.5	421431
M287T151_POS	(M+K)+	Val-Met	Chemical standards	287.074	151.031	25508.2	15280.9	109834	42128.8	12688.6	44164.6	46542	35014.2	64822.3	39747.9	24676.2	36463.1	5266.67	33426.5	43958.7	163187	86412.2	22176.2	26526.1	12876.2	16041.2	14108	5531.07	28826.4	15947.6	35441.4	71855.2	123553	142647	145637	18011.7	30894.8	11673.1	38559.6	28158.1	22256.2	35352.9	51696.2	32152.7	26508.8	71731.9	66299.4	35693.6	68147.1
M322T274_POS	(M+CH3CN+H)+	Val-Tyr	Chemical standards	322.185	273.705	23513.6	4819.28	4053.02	23588.6	20455.9	37121.9	18575.4	4909.97	19042.7	38688.7	26827.7	4944.24	73275.4	18429	6616.36	7536.01	9923.23	4626.73	6104.45	4015.67	17663.5	6894.75	53193.9	6160.07	13580.6	26589.9	15561	44959.4	4303.02	5223.02	6571.1	8022.77	43136	12716.3	4398.76	14991.8	28777.9	29015.3	5240.06	17885.4	4588.4	3546.78	6101.05	6538.63
M217T143_POS	(M+H)+	Val-Val	Chemical standards	217.155	143.448	60202.1	102499	66884.5	81540.1	86463.5	85914.8	167974	62741.2	90192.5	38881.3	88898.3	60146.9	106864	191319	57818.6	62860.1	91236.4	164041	90858.6	109408	51442.6	208643	92616.1	52996.6	85800.5	91329.4	44631.2	95030	84822.1	99879	63304.2	68878	139972	135599	122468	103366	68555.2	56593.2	126317	56190.8	91864.5	88228.4	48074.4	92252.4
M169T260_POS	(M+H)+	Vanillic acid	Chemical standards	169.05	259.84	17714.7	19151.6	22050.1	21432	21055	23261	22092.6	23728.7	22036.8	18853.1	16697.6	20704.2	18902.5	22657	25795.5	20881.1	13452.1	23847.4	25721.4	18151.3	20226.9	24407.2	26243.6	21550.3	22454.9	18546.4	22651.4	22699.1	34336.2	23832.9	20261.1	15072.6	20173.4	24662.1	18978.6	11814.6	22686.3	21161.4	15939.1	20484.6	22491.8	22987.5	25012.6	19858.6
M297T148_POS	(2M+K)+	Vigabatrin	Chemical standards	297.106	148.321	9799.4	14258.7	22739.5	2883.58	12338.4	6212.61	553405	36082.7	12422.6	33526.6	39635.8	14488.3	16824.8	14513.4	16585.3	32957.3	215108	12669.8	22565.9	26408.5	13368.9	14384.2	13701.9	14854.5	14137.9	6703.19	9835.86	13050.4	15510.3	12381.4	13937.8	12346.3	7857.35	18430.2	18352.8	13888.6	8999.81	5393.03	9508.03	12683	14349.7	14168.5	11322.9	17151.5
M502T482_POS	LPG+NH4	PG(16:0/0:0)	Lipid MS/MS	502.317	481.88	192437	265183	81656.5	84868.2	181634	85045.2	176882	93945.1	80762.6	107413	94724.1	86991.9	131354	278865	79440.5	208505	158893	83931.8	78117	91530.5	104013	236002	69094.6	100915	435761	214466	85169.3	81873.8	322451	105580	79014.1	83467.6	80707.4	81494.6	98639.4	145021	79535.6	87365	169818	92591.3	88068.4	183962	83703.8	99608.1
M483T471_POS	LPG+H	PG(16:1/0:0)	Lipid MS/MS	483.272	471.47	32752.9	45195.3	48038.8	53584.3	57813.6	61969.5	83188.9	47426.3	49695.3	38340.9	76489.2	65876	17987.3	26217.6	40880.1	58264	73275.1	57182.5	59028.7	55187.3	48332.9	31949.6	30372.5	52253.2	47673.2	29778.9	24768.9	33178.9	55778.8	63531.7	42842.7	59788.4	58940.6	78583.4	99598.3	83862.8	50665.3	42312.3	46210	46315.3	59052.7	38493.6	43221.3	80691.7
M507T415_POS	LPG+H	PG(18:3/0:0)	Lipid MS/MS	507.272	415.127	603.229	5685.36	6688.14	8180.91	7868.76	7810.7	12062.5	13066.9	6654.8	7921.53	16714.9	14441.1	2465.41	1374.17	8961.64	6202.94	7183.41	4360.83	8565.24	7124.51	9265.55	2977.44	2461.35	18037.2	15549.2	6472.18	5143.73	4273.4	13720.9	5788.8	9511.63	12224.7	7696.12	9784.47	12154.8	13238.5	20730.4	18332.7	8778.83	8388.46	9412	6620.35	12714.2	18286.6
M318T364_POS	PhytoSph+H	Phytosphingosine(18:0)	Lipid MS/MS	318.301	364.005	257486	513020	343550	269913	298111	366336	167152	184814	178281	277788	317078	261431	173540	134730	321245	221272	277260	263631	317271	322117	281813	584953	148551	439833	140678	122045	191866	185345	287573	176648	323890	269529	245229	195828	324103	166105	383967	336632	474834	351747	514683	437436	648812	482481
M316T430_POS	PhytoSph+H	Phytosphingosine(18:1)	Lipid MS/MS	316.285	429.838	3774.82	7860.48	7176.14	6405.78	4213.63	5194	5431.58	5181.87	6347.38	5423.75	7707.49	4131.55	10004.1	3972.49	5056.68	4924.05	4269.22	6064.72	5669.76	4145.66	7095.08	7190.16	6209.8	6367.17	6179.1	4860.43	3661.18	3960.32	5723.34	5324.34	4417.15	7979.65	6872.96	3709.4	4396.93	5242.01	5678.57	7069.43	11457.6	4907.44	6284.28	5901.66	4327.79	7333.61
M595T406_POS	LPI+Na	PI(16:0/0:0)	Lipid MS/MS	595.261	406.045	5674.11	7847.9	6213.72	7197.43	7643	7568.26	7379	6486.45	4416.43	5627.27	6840.91	7742.35	5857.79	5597.18	7996.09	17669.9	14285.2	8986.5	14998	16734.1	10457.5	7015.8	11291.7	10910.3	7518.56	7839	4989.97	5992.69	11187.5	6248.2	14693.3	19137.3	7317.08	7752.9	8165.73	8460.28	7432.69	8661.11	6355.95	14369.5	10339.2	8228.71	10169.1	14381.5
M593T311_POS	LPI+H	PI(18:4/0:0)	Lipid MS/MS	593.272	311.344	5824.89	7138.66	5099.34	6831.67	2267.64	1873.19	0	6979.04	5646.13	5901.54	7077.05	4753.03	884.678	3261.81	4354.69	4615.92	4033.3	3001.57	7749.97	7207.89	6940.84	0	1839.61	5382	4280.91	2624.98	4990.56	5392.22	3956.06	10258.4	7867.02	9233.4	6957.71	1974.45	6767.97	1626.65	7062	6323.69	0	4720.83	6081.74	7515.26	3479.56	6910.44
M505T328_POS	LPG+H	PG(18:4/0:0)	Lipid MS/MS	505.256	328.225	6798.35	28625.4	7496.19	11921.6	3069.65	3485.71	0	15359.5	6918.51	10826.8	23379.7	13878.5	301.222	5008.61	14165.7	13598.9	5725.86	3295.79	11757.2	8571.72	13289.8	0	5400.33	9290.24	7568.49	4027.08	8625.33	8049.94	6496.91	18131.8	16268.6	20132.8	15462.7	3016.09	10982	2218.01	15932.2	20083	0	6981.26	9479.95	7901.14	12674.5	18300
M817T478_POS	PC+H	PC(12:0/26:1)	Lipid MS/MS	816.64	477.889	30410.6	32001.4	59297.4	15307.6	23757.1	16238.3	20527.9	23854.9	55052.7	13163	26546.1	11264.2	45125.4	14981.9	11468.5	9684.41	17281.7	26474.5	85707.6	18319.3	18874.8	28273.7	22637.4	31785.3	17138.8	13628.2	25453.2	25625.1	31296.9	23887.3	28174	20159.4	23137.1	80363.4	32866.3	50483.8	25015.2	15081.4	21855	22705.7	46034.2	29853.5	15375.7	23229.6
M767T623_POS	PC+H	PC(13:0/22:5)	Lipid MS/MS	766.545	623.246	24865.8	41383.6	46125.3	36502.4	27991.3	32623.4	24861.9	44987.8	21498.1	51954.4	46862.8	47163.7	14860.6	17047.4	78212.9	44716.4	37670.9	27707.8	51620.7	45198	58995	18794.3	25969.7	71938.1	42958.8	47868	50423.8	51485.9	77400.8	55631.2	61857.9	74253	42614.9	30144.5	46023.2	39669.7	52917	48352.1	21138.1	49478.4	42207.7	37167.9	61435.6	47039.6
M765T585_POS	PC+H	PC(13:0/22:6)	Lipid MS/MS	764.53	585.134	18738	20832.5	28151	29052.8	19997	24137.9	17665.4	33325.7	18547.4	45686.3	38322.8	42375.4	9870.11	11452.2	56047.2	31813.7	31815.5	17418.1	36280.6	35553.6	49335.1	9506.52	18701.4	44266.7	29245.9	41238.9	51040.5	46930.4	53720.2	39075.2	47092.5	49657.2	38778.9	27810.5	32526.3	30547.4	44176.4	41918.5	13424.8	42245.5	29954	20944.9	47762.1	33126
M757T492_POS	PC+H	PC(14:0/20:3)	Lipid MS/MS	756.552	491.546	45036.1	0	52114	37649.3	70289.1	72955	129301	69023.9	37825.9	49669.3	49800.7	64530.2	106255	78631.4	52074.1	52680.6	43430.5	97864.2	0	56765.4	69788.6	43358.2	52101.4	47170.5	50659.1	39299.4	45534.5	44736.9	31431.6	46513	75838.7	82185.9	37351	49089	72569.5	60509.3	58873.6	95162.6	57984.5	50230.4	55438.1	43695.1	33082.9	65235.6
M791T606_POS	PC+H	PC(15:1/22:6)	Lipid MS/MS	790.545	606.28	9473.55	11794.6	13775.3	3803.44	36149.4	40938.9	13356.3	29585.2	33259.4	34455.7	48820.6	42264.4	34566.9	28195.6	38228.3	22625.1	25459.8	13038.5	25964.4	25961.1	28240.9	9224.54	13132.3	28851.9	19968.6	30946	28357.3	63661.8	44014.6	30796.9	35333.2	43963.6	38354.1	24751.7	25087.6	23972.5	27528.4	22932	33102	34591.6	16533.3	11466.7	30009.2	22727.5
M496T424_POS	LPC+H	PC(16:0/0:0)	Lipid MS/MS	496.34	424.243	324235	465752	487706	519754	492430	639241	1.02551e+06	539379	509584	374345	640324	536139	444507	565034	399795	430308	652129	651917	1.07186e+06	603536	463710	718710	654656	395510	576812	1.48058e+06	342271	363918	619851	735363	415965	530906	534843	901770	804846	684573	640120	580371	710582	489055	691554	412942	340449	773951
M807T545_POS	PC+H	PC(16:0/22:6)	Lipid MS/MS	806.54	544.572	9864.53	14030.4	25283.3	14319.2	8669.81	21107.7	11884.1	21835.7	12406.8	28525.8	20667.5	21508.3	7430.23	12690.5	53293.7	23042.8	11800.5	16060.8	22127.6	31269.8	38771	19893	46179.2	25743.7	15852.8	23933.8	25531.9	44198.8	43585.6	43963.2	29197.3	38635.4	20766	17998.6	25569.2	14864	44655.8	35925.7	12361.9	17718.5	18385.5	21955.6	28168.5	19141.5
M821T636_POS	PC+H	PC(17:0/22:6)	Lipid MS/MS	820.594	636.073	493597	425452	645505	237388	489817	553422	598329	322707	493401	432779	342466	483546	498516	579878	422369	243858	241937	323305	414171	371210	320366	732251	553519	419278	629274	251587	181813	514012	776538	727067	363533	371281	241376	252857	684040	273458	314906	285694	697150	251863	345871	716779	342436	332363
M520T404_POS	LPC+H	PC(18:2/0:0)	Lipid MS/MS	520.34	404.061	140780	278858	259347	421203	425339	515195	1.05322e+06	383397	248287	160680	511090	488708	195775	114669	292495	352088	588932	585771	860319	392542	397046	336816	257029	412588	323838	1.14635e+06	124190	124253	484573	442178	285234	580177	320275	848494	804010	735595	467184	496136	500062	605276	462213	265538	300234	681677
M518T374_POS	LPC+H	PC(18:3/0:0)	Lipid MS/MS	518.324	374.098	33170.4	81782.4	101487	107580	131392	163075	350270	137930	92264.7	79781.5	210325	170012	69471.8	53020.2	84457	93333.7	151927	151742	189409	100941	107125	70917	49217.2	97589.9	106664	75509.5	41232.9	24213.8	159647	86634.4	109851	174686	132496	251061	206882	282863	212158	173023	178689	85793.5	139139	67444.7	100311	200873
M536T325_POS	PC+H	PC(2:0/16:1)	Lipid MS/MS	536.334	325.015	6180.9	8686.98	9269.08	13783.9	3231.61	10743.4	2886.81	9126.35	20006.5	6725.19	18269.1	7247.22	2787.75	12525.1	6029.91	6332.99	15728.5	12540.9	16372	17777.4	11402.8	1542.62	3503.47	4901.29	14206.8	5999.1	6336.34	6098.3	8278.23	48234.2	11230.6	21256.9	10586.6	12227.1	30201	3596.97	6288.56	5516.56	1106.77	4003.22	15660	5215.66	4719.56	18037
M855T452_POS	PC+H	PC(20:4/22:6)	Lipid MS/MS	854.582	451.887	15443.3	21424.7	19919.6	15849.4	13502.5	18017.3	17571.2	37971.8	15740.5	15246.8	16125.2	20515.1	13915	15850.6	17490.7	14560.5	13638.8	20038.7	23052	14585.7	16164.8	19490.6	15803.1	20966.6	24874.7	23514.9	15693.9	15483.8	21941.1	21818	15523.9	20865.1	18772.2	19789.2	18633.3	22161.9	15937	17066.6	20036.5	13135.7	19879.1	21007.1	17260.2	17039.8
M843T463_POS	PC+Na	PC(22:4/17:2)	Lipid MS/MS	842.561	463.279	9255.37	10552.1	16496.7	12274.2	8112.25	19146	14256.5	17130	14693.6	30333.1	21960.2	13867.1	4686.18	7046.97	32339.5	16112.1	11176.6	13180.3	19017.9	21891.8	29509.7	15046.4	37097.2	11095.3	11976.7	21470.5	15664.3	31713.4	39293.5	26311	24040.4	18815.4	13379.7	8492.98	16275.5	14016.4	35919.4	24359.5	13217.5	18083.6	16750.4	18490.3	23040.2	19091.4
M717T477_POS	PC+H	PC(5:0/26:2)	Lipid MS/MS	716.515	477.414	23460.3	26738.1	29134.9	24028.5	30062	29992.8	27723	31128	25740.7	25871.5	30506.4	33770	24161.9	22695.7	27803.2	21867.7	21777.1	22384.2	25661.1	28056.8	21731.4	30057.7	24549	26193.6	24766	20782.3	25508.1	27390	25859.9	24429.3	25152.7	27080	24836.3	28005.5	29450.8	31579.8	29104.3	27174.1	30776.7	25437.5	26539.2	30490.6	28474.4	27140.8
M689T475_POS	pPC+H	PC(P-16:0/14:1)	Lipid MS/MS	688.519	474.939	75070.5	199463	149150	104214	43564.3	145245	146284	133828	200528	102082	96860.1	70996.2	55792.7	58013.4	73545.6	59659.1	84584.3	88536.7	112323	77947.8	69210.9	94162.6	57693.8	52238.6	306090	216089	58502.6	45120.6	85284.3	71795.4	58704.1	215468	219433	108102	51353.2	152743	90411.9	116326	79936.6	84568.6	176868	86199.9	50831.9	80098.3
M522T438_POS	pPC+H	PC(P-16:0/2:0)	Lipid MS/MS	522.355	437.767	26692.2	35961.1	37932	51166.7	44712.4	73753.3	121452	43711.1	38516.2	31792.8	55718.7	48661.2	39345.7	43282.7	37995.8	40611.7	60890.1	55447.7	64352.3	40175.9	35311.9	57118.5	42718.3	40868.7	40177.3	247291	27789.2	36348.4	49695.8	60019.3	32121	47789	41842.6	85642.4	69004.5	74610.6	57287.1	62440.9	39660.1	29127.9	45597.2	27629.4	31410.6	68807.4
M745T582_POS	pPC+H	PC(P-20:0/14:1)	Lipid MS/MS	744.582	581.74	6617.57	18954.1	12474.6	6312.37	2867.37	12013.7	8013.69	4317.88	10900.2	4956.36	6915.15	2417.52	5222.08	6251.65	5315.52	3787	3868.79	6653.4	13846.5	4404.14	4639.51	6858.14	6013.4	5395.74	18067.7	15080.2	4305.52	3627.52	8352.32	9273.88	4347.14	11841.1	10751.1	8826.37	2808.9	9223.75	6544.02	6434.5	11295.1	4736.37	11035.1	8340.49	6180.2	4785.4
M454T415_POS	LPE+H	PE(16:0/0:0)	Lipid MS/MS	454.293	414.728	68882.2	125542	127241	111231	110169	133550	188126	107025	111915	65748	120100	98195.1	122974	144349	93781	90848.9	125569	158606	239836	149240	101872	193741	163180	113207	148193	118327	70703.4	79616.3	132976	175272	105556	115502	119061	179156	171107	149086	109000	98361.7	128015	81275.1	132785	84655.5	63128.4	132357
M480T419_POS	LPE+H	PE(18:1/0:0)	Lipid MS/MS	480.308	419.179	4523.98	7876.52	6317.64	8924.22	8684.62	9933.21	16305.9	10044.8	6539.92	5209.94	10803.4	12224.8	6377.49	10392.2	8101.17	7988.07	11259.6	10642.1	9779.49	6189.83	5806.13	7430.49	3015.52	7513.89	10388.4	6908.15	6821.35	5706.07	11798.2	12281.6	6797.91	11404.3	6227.87	11230.6	10956.9	11242	9343.16	9386.87	10618	5457.54	14195.3	6613.62	5176.46	12092.6
M478T391_POS	LPE+H	PE(18:2/0:0)	Lipid MS/MS	478.293	391.174	70411	120269	107607	255078	174352	164266	359503	189372	122282	82227.8	212029	204968	98910.4	110022	123373	168167	208448	182138	198871	143018	223205	127261	94817.7	140717	149767	110841	71990.6	53643.6	196757	180288	143217	366749	128416	252821	278981	447326	172980	147275	161339	90323	298394	148094	112266	205241
M476T370_POS	LPE+H	PE(18:3/0:0)	Lipid MS/MS	476.278	369.852	20626.7	39531.1	37583.8	49842.8	58990.9	51220.6	120461	61370.9	31062.7	28491.6	61602.8	57499.7	33629.9	34877.9	35835.6	38396	66970.9	54131.1	59467.4	39855.1	46029.5	32432	17347.5	36769.2	52280.1	28469.8	19885.7	13015.4	59064.1	33625.7	52386.5	73279.3	43568.3	68630.1	68432.3	93615	65864.1	50879.4	52369.2	29312.1	52827.5	32127	38587.5	63214.7
M729T492_1_POS	PE+H	PE(20:2/15:1)	Lipid MS/MS	728.52	491.787	23196.5	48974.1	54942.1	33294.2	26384.6	26235.7	42646.9	29594.3	17169.5	33409.7	32984.6	25011	35054.7	35661.1	31934.2	27278.6	32780.6	81477.4	130669	44609.3	31812.9	79662.9	30493.2	56020.9	43676.8	19856.4	44893.1	25328.9	64143.6	44041.3	45819.3	55934.3	32620.3	33358.4	57237.5	66016.4	33784.6	35454.9	71221.7	24633.9	60062.6	65118.4	29769.3	70591.5
M750T483_POS	PE+H	PE(20:4/17:2)	Lipid MS/MS	750.499	482.616	38182.2	40583.4	37911.8	38865.6	37967.6	38803.9	37261.9	37730.5	35565.6	35789.8	37905.5	39577.9	38425.9	37827.8	36066.4	37035.5	36813.7	37425.4	41140.7	36784.1	37050.1	40328.3	37425.3	39609	39169.7	38573.6	38793	43549.2	39614.2	40137.6	38192.6	38084.8	37786.4	37795.5	37254.9	38797.2	38847.3	37978.6	38091.2	36172.6	39943.9	38580.1	37128.3	37911.8
M767T455_POS	PE+H	PE(24:4/14:1)	Lipid MS/MS	766.53	455.36	41899.9	55792.8	50843.1	45543.9	38056.5	50495.7	46482.1	99471.7	45871.8	39728.7	44320.8	56176.2	38880.2	42032.9	41384.4	38746.6	36960.6	49043	60765.8	42860.3	42921.7	49207.1	42658.4	46707.1	75523.6	74441.1	42141.2	40105	56068.3	57728.6	44055.1	54956.8	55637	54001.7	43074.1	55001.7	44462.1	48300.5	48585	37497.3	54618.2	52799.2	44202.8	44860
M751T566_POS	pPE+H	PE(P-16:0/22:5)	Lipid MS/MS	750.557	566.39	6146.6	24000.4	27621.5	41485.3	35230.4	22476.5	27467.1	49278.4	9486.46	22990.9	30426.6	27345.7	27704.9	48355	20012.6	18054.3	21236.2	27867.9	30472.3	44109	28806.3	55888.5	41992.4	18655.6	49252.1	22395.3	16545.5	22706.5	70217.2	56354.2	32038	44713.4	26160.1	43789.8	26313	24355.1	48417.4	40003.6	51273.2	26622.5	56059.9	55094.4	55188.2	19759.6
M433T431_POS	LPA+NH4	PA(18:3/0:0)	Lipid MS/MS	433.235	430.815	49608.4	59478.8	53326.3	55582.1	72762.7	58034.9	91111.8	60589.7	47930.4	54868.1	66888.8	71954.5	59824.4	48935.9	57980.3	65223.8	50880.2	63821.7	73662	63789.5	61134.4	79348.3	55897.5	50552.7	62958.4	54063.8	40272.1	35710.9	66131.8	38173.1	60145.6	53829.7	65111	74033	78429.4	76927	87103.3	66793.2	106131	69025.4	72259.9	63111.3	57277.4	78172.7
M493T524_POS	LPA+NH4	PA(22:1/0:0)	Lipid MS/MS	493.329	523.536	15293.1	59848.5	44198.6	46361	55478.7	33002.1	49298.1	28342.9	38673	32015.7	59049.9	36518.3	32494.4	50579.1	59341.8	50694.3	56668.1	44267.7	64567	55304.2	31293.3	49418.9	39532.1	66762.9	44829.5	29036.2	27970.5	47394.4	43631.1	58076.8	36422.7	54772.5	36826.5	46969.3	59093.8	57564.9	52103.7	45442.7	47317.3	47270.5	29915.1	22710.6	48904.6	65128.4
M515T364_POS	LPA+NH4	PA(24:4/0:0)	Lipid MS/MS	515.321	364.162	2595.22	3870.2	4194.41	4655.8	4264.96	4263.61	4643.95	4502.26	2664.12	5546.35	4904.47	5087.63	1747.76	1782.16	7310.57	5114.04	4864.85	3662.92	6110.15	4678.57	6578.56	2949.92	3884.81	4965.28	3437.8	4883.97	4975.65	6221.89	7523.7	4675.93	5743.42	6789.34	4820.21	4910.84	4756.6	5571.83	4998.87	5146.1	4169.02	4199.81	4665.81	5226.22	5334.94	5206.08
M549T610_POS	LPA+NH4	PA(26:1/0:0)	Lipid MS/MS	549.409	610	57798.8	113143	97436.6	60642.9	60617.3	61776.2	65529.8	78760	57135.1	59268.9	78882.8	62732.2	58460.6	59006.2	111955	62169.9	60959.2	67424.1	110335	77106.4	71691.6	71500.6	56828.1	100224	62245	60726.4	59154.3	59833.5	114762	100644	91464.1	101042	59457.5	58039.9	72207.8	60569.2	74570.8	59966.6	72408	62150.9	61514.6	59302.7	69645.1	65892.8
M355T488_POS	MG+H	MG(18:2)	Lipid MS/MS	355.284	488.068	7632.31	12232.4	12067.7	5169.27	6985.9	5513.58	18212.1	4918.15	6849.27	5058.58	9756.11	5825.26	6589.35	7194.29	9117.4	5769.52	6639.32	19707.4	8090.41	5362.81	3861.24	6348.9	6357.01	7751.35	9156.46	7680.26	3449.32	3865.16	9109.43	7111.92	11743.2	11195	6872.47	6086.86	5238.96	7163.65	4506.18	7266.19	12274.5	8853.27	12217.2	18557.1	6347.15	14167.3
M353T450_POS	MG+H	MG(18:3)	Lipid MS/MS	353.269	449.918	39912.6	41646.8	37530.1	38023	58773	60084.3	64927.6	26561.2	48589.8	21801.9	28903.5	25755.2	68910.4	138453	43598	37708.6	41296.6	60533.5	54666.4	63712	107703	100014	96440.8	25223.9	47897.2	28112.9	4321.44	32653.1	46017.3	48384.2	70997.3	105964	178968	240804	189399	149112	12880.6	14272.8	22424.1	12553.9	15627.1	19449.1	5655.71	14000.2
M351T312_POS	MG+H	MG(18:4)	Lipid MS/MS	351.253	312.124	51990.2	64965.1	30768.1	61203.7	7143.37	73889	102773	38285.3	48596.4	25618.5	38551.9	21271.1	149657	187438	69680.7	78225.8	59594	182390	109382	126678	69989.2	100708	43970.6	74361.1	32398.4	23052.1	28096.3	51056	71518.2	64665.6	28094.2	36626.5	45228.9	15507.2	50989.9	87542.8	32978.9	30747.3	121255	41507.7	43172.2	57203.7	21756.2	63162.3
M379T496_POS	MG+H	MG(20:4)	Lipid MS/MS	379.284	495.755	9612.9	8914.29	3807.43	5948.73	5726.31	6240.92	1256.06	3380.12	8771.19	4997.07	4128.62	4348.56	11315.6	16711.7	4450.68	4502.74	5291.82	4805.86	5536.06	2244.54	1369.9	5425.05	10829.5	5826.9	5942	1913.84	3712.75	11040.2	2820.74	6852.79	3005.15	2825.26	7590.99	5598.77	5304.64	2296.7	3578.96	7089.2	2167.47	1687.51	4400.86	10232.2	3949.71	3282.86
M441T564_POS	MG+H	MG(24:1)	Lipid MS/MS	441.393	563.904	8670.35	11897.4	7099.04	7438.45	5510.12	6948.84	8114.47	7441.65	6520.45	5639.61	6216.55	7124.69	6378.11	6435.49	5424.19	7406.4	4131.8	7571.84	11853.8	8531.81	8024.01	9534.63	10684.4	9770.83	7093.29	7351.27	8375.36	7796.93	9765.57	6072.86	7464.49	7181.67	5050.94	8762.39	9159.31	8967.64	7244.04	8292.86	7477.16	10084.5	8416.99	9812.54	7788.02	10846.6
M669T539_POS	DG+NH4	DG(17:2/22:6)	Lipid MS/MS	668.545	538.901	7229.67	12008.9	8681.69	12437.1	9314.48	25922.8	14209.7	13150.9	9048.04	7684.2	34056.6	18862.7	9046.57	24186.2	49919.8	9967.35	8825.71	14474	72971.4	12607.5	16617.5	10193.4	10656.2	31063.9	8015.38	14571.8	5689.25	17946.2	11485.5	8324.69	24216.1	24812.2	12367.4	10574.1	6171.04	9082.29	17674	16663.9	12175.7	10132.1	14569.4	18173	23281.4	15616.6
M631T485_POS	DG+NH4	DG(18:3/18:3)	Lipid MS/MS	630.509	485.097	103341	260722	123016	106320	105656	237994	112757	94625.8	67273.9	206710	26440	88245.4	39783.2	237194	185437	171179	322057	4010.11	61217.4	234544	292599	134939	4046.38	4748.34	199828	196488	185681	121425	155098	115116	4465.98	148560	113624	213914	147162	61031.5	450188	149092	117899	222805	173929	4608.45	18884.3	332650
M628T612_POS	DG+NH4	DG(18:4/18:3)	Lipid MS/MS	628.483	612.231	2686.72	5422.99	2908.35	2088.52	2425.19	3280.95	4169.48	2992.03	3082.09	1529.23	4243.55	4307.31	3456.19	4773.46	4257.14	3018.63	1530.55	3871.03	4577.18	3283.01	2889.61	5805.2	2937.85	4097.67	4076.52	2403.81	1656.99	3718.11	3625.67	2954.54	2665.35	2344.7	1792.81	3276.86	2840.56	2469.8	3650.03	2143.14	4787.18	2796.63	4122.18	3788.58	2266.66	2787.67
M652T546_POS	DG+NH4	DG(18:4/20:5)	Lipid MS/MS	652.499	546.308	26265.2	50589.4	41941.8	40653.1	43526.8	32882.8	54405.9	26172.6	24048.4	24292.6	54452.9	29447	48626.6	57360	54890.2	45669.7	33029	41156	27027.2	29912.9	46355.8	39944.4	43478.1	55447.5	60678.4	33771.3	15974.4	23413.3	64881.3	43124.5	23393.4	48801.8	27130.4	25711	20887.9	42311.7	44143.3	23288.9	39484.4	30870.2	50215.3	27865.6	24623.8	45385.7
M423T543_POS	(M+HCOO+2H)+	Lithocholic acid	Metlin	423.309	542.989	10417.8	9976.94	8389.26	3243	7033.32	5048.32	16724.8	9337.57	5653.66	6716.75	12042.6	7478.08	5513.02	12060.8	6413.22	5986.25	14593.8	14616.8	12557.8	8622.26	3374.52	11834.1	6755.61	5433.77	12512.2	8247.42	4166.69	1587.61	10770.2	13546.9	4112.7	4579.37	5699.27	6390.42	10247.6	7124.47	9789.28	5830.41	18307	9633.03	9522.38	13511.3	6251.35	9442.69
M74T134_POS	(M+H)+	Dimethylformamide	Metlin	74.0602	134.417	248317	161224	180428	354683	231305	238513	169858	542061	277097	332396	300504	415279	265585	344512	276535	214714	256840	130623	198681	170256	192775	343964	177395	191953	152444	175561	243272	179826	448411	162102	333039	285736	232872	283353	473440	182489	116743	185737	159813	348704	248399	219403	191034	371316
M308T434_POS	M+	11(Z),14(Z)-Eicosadienoic Acid	Metlin	308.28	434.01	77394.1	95189.3	79148.1	79513.6	107049	81772.7	52115.8	80471.5	77422.4	69419.6	76887.7	72192	73827.2	45097.6	97452.6	36443.7	61104.2	52432.7	85652.4	70004.7	92926.9	85262.9	55504.9	79641.8	53350.8	68452.1	84639.1	80399.1	83616.1	79243.3	95159.7	83992.6	61744.9	83369	84071.4	68288.6	94906.1	68490.9	78135	80285.8	99890.4	85707.5	66806.7	68008.7
M311T332_POS	(2M+K)+	(+)-alpha-Pinene	Metlin	311.221	332.219	11761.4	15647.3	11418.2	3548.81	5273.07	22440.5	24131.5	12195.4	42572.1	8895.1	11958	6359.2	31167	49447.9	12435.5	13688.1	15377.4	35528.7	20641.1	15311.1	9784.6	60262.6	52504.9	2571.55	41528.3	39732.1	13344.1	49663.2	45331	37907.5	10158.2	3913.1	11860.8	19338.8	31252	18083.8	10168	8692.44	23018.4	11660	14283.4	13622.2	1160.1	7905.12
M273T178_POS	(M+H)+	(-)-Naringenin	Metlin	273.073	177.798	6784.24	9524.75	5402.65	5124.27	6486.63	6338.55	6487.37	7547.25	6124.47	7492.81	8091.16	7602.4	6972.91	6079.48	5342.19	4622.34	5101.82	7491.3	7890.08	5700.25	4369.26	6999.68	4417.53	5246.25	5601.37	4954.06	5856.3	76684.5	5990.78	4242.89	7121.46	6351.76	4628.09	4070.02	4520.22	4268.54	3782.52	4237.1	6774	6226.44	8211.88	5681.11	7983.98	6420.44
M225T676_POS	(M-2H+3Na)+	Allantoin	Metlin	224.997	675.708	19496.6	16292.8	9240.74	17460.6	17301.6	3042.23	39990	16459.1	35437.7	28904.8	19894.4	2873.18	37684.1	26549.5	12752.6	16508.5	1344.02	22192	15961	1235.23	1938.13	12341.6	7220.64	7215.64	25626.2	16771	1720.94	31538	13201.2	552.896	13418.5	13647.3	24985.4	27387.6	26774.1	21861.4	929.595	3259.75	21780.5	16692.7	38149.8	21352.7	19818.1	51424.3
M136T57_POS	(M+H-H2O)+	2-Phenylacetamide	Metlin	136.075	57.3015	328748	440402	39323.8	123406	493062	123843	381647	165664	130006	128423	272452	119078	158318	550902	98571.3	111913	116550	240791	105758	119021	147237	91933.9	556466	66344.4	718323	173449	119638	140552	390322	154942	158192	343036	191534	173789	193946	187565	162000	193412	160487	113959	110243	129547	147038	201985
M213T302_POS	(M+CH3COO+2H)+	Perillyl alcohol	Metlin	213.147	302.195	393396	207330	258641	359409	341148	369294	305995	362949	388673	152065	395551	209627	458465	329253	180503	165092	218748	216230	405498	418742	210357	213819	286633	193932	210856	178410	162171	174016	280334	306246	323638	219009	211582	434063	241844	366936	223411	201312	301444	328665	414272	367038	150619	392265
M177T308_POS	(M+H-H2O)+	Scytalone	Metlin	177.055	308.156	11569	9472.83	21983.8	11172.3	12504.5	22426	18178.8	10819.5	12183.3	11684.2	19977.5	14466.2	10287	11009.5	8839.74	10912.4	12071	9812.85	11200.9	10692.6	12451.1	10090.8	14625.8	31422.8	11621.1	11387.7	14721.8	7203.68	9356.55	8754.32	8228.37	9789.99	12868.9	11197.7	38970.8	9864.97	15729.4	13203.9	10036.9	14226.8	23029	9959.28	25518	32693.5
M146T55_POS	(M+H)+	4-Guanidinobutanoic acid	Metlin	146.093	55.378	850064	853880	927878	1.12637e+06	1.11993e+06	1.07602e+06	841029	1.29185e+06	1.4159e+06	1.15474e+06	1.0912e+06	481327	1.52594e+06	1.55167e+06	852432	1.4201e+06	1.21914e+06	1.57032e+06	1.10003e+06	947307	1.09395e+06	1.47828e+06	1.66826e+06	1.33711e+06	1.15516e+06	1.0744e+06	1.11454e+06	1.14704e+06	1.10085e+06	1.16515e+06	1.12975e+06	1.09973e+06	1.19197e+06	1.31352e+06	1.10667e+06	1.19483e+06	819528	719111	907953	996834	541670	944787	748985	874423
M233T293_POS	(M+Na)+	Alantolactone	Metlin	233.154	292.53	9486.8	10366.9	8458.07	10862.3	9504.07	12383.7	12146.6	9033.45	11889.5	13743.7	8716.68	8917.92	16332.3	35318.8	9907.22	12154.3	11807	19296.7	14920	11822.1	11502.8	19592.9	19256.1	13671.3	20587	11762.5	11688.5	56097.9	18497.5	11870.9	10777.3	9458.07	11951.9	18264.7	13818.1	11783.2	8676.47	10907.4	21476.2	10932.8	23949.1	21979.2	15732.8	19535.8
M301T230_POS	(M+H)+	Diosmetin	Metlin	301.071	229.596	60101.5	95848.9	63867.1	78274.8	79419.5	70517.6	107136	103208	77880.6	95477.4	107652	99929.7	169750	192541	190572	218726	201247	214644	207112	124882	149493	136759	113622	132121	109107	110153	98398	114865	160575	148873	105014	124523	111734	121285	126657	122437	90312.7	91714.3	105960	81773.4	85245.7	83212.5	85151.9	96600.8
M277T301_POS	(M+H)+	Stearidonic Acid	Metlin	277.216	301.464	42754.4	53919.6	34236.7	33933.4	46892.3	55259.5	73638.9	31912.2	58224.1	21233	36718.9	35373	55649.5	87044.7	21177.6	27713.5	47805.3	61042.5	60646.6	41169.5	22456.6	59842.4	60022.5	20385.4	55204.1	55155.1	17317.2	23765.8	51970.9	36330.1	30011.3	17847.1	32963.5	56994.4	45095.8	40585.2	31981.1	28333.6	55243.6	30110.4	52821.8	45352.1	17731.1	52322.8
M279T455_POS	(M+H)+	Phthalic acid Mono-2-ethylhexyl Ester	Metlin	279.159	454.618	1.3574e+06	1.32594e+06	1.31285e+06	1.60399e+06	1.52352e+06	1.35682e+06	1.47737e+06	1.3082e+06	1.5557e+06	1.35443e+06	1.12795e+06	1.44527e+06	1.50385e+06	1.59942e+06	1.23347e+06	1.55305e+06	1.53157e+06	1.651e+06	1.37955e+06	1.07341e+06	1.09579e+06	1.45784e+06	1.54849e+06	1.3477e+06	1.56282e+06	1.51134e+06	1.3755e+06	1.4221e+06	1.16691e+06	1.3841e+06	1.6648e+06	1.37341e+06	1.52824e+06	1.45465e+06	1.21791e+06	1.38166e+06	1.24736e+06	1.3687e+06	1.36484e+06	1.45754e+06	1.84953e+06	1.27548e+06	1.31191e+06	1.6376e+06
M330T366_POS	M+	Eicosapentaenoic Acid ethyl ester	Metlin	330.264	365.645	95881.1	90331.9	134289	27707.9	33229.9	149667	118013	54336.1	135702	99425.5	66610.3	33209.3	61396.7	114225	38176.1	33344.6	41801.5	56491.4	92066.1	31332.9	30469.2	78669.9	134818	19453.8	139758	301178	73198.4	115120	111397	112171	40129.4	23486.5	59663.8	63871.9	42970.4	35939	46628.7	47073.5	91160.5	83612.2	87430	87173.9	35167.5	42862.4
M343T494_POS	(M+Na)+	20-HETE	Metlin	343.227	493.759	4680.07	5366.44	5205.48	4099.67	5872.94	7830.33	7129.98	3931.65	8262.78	1650.77	4303.95	3712.27	15640	11835.7	6089.04	4704.77	4474.27	10914.9	6122.06	6967	3760.74	17045	23871.7	4130.08	4990.16	4409.96	4870.32	8936.58	6245.19	8257.19	3962.26	3892.96	6242.57	12425.3	7799.43	5826.42	10628.1	8633.18	7340.58	2529.33	3458.32	5057.04	1826.91	2824.48
M355T385_POS	(M+H)+	MG(18:2(9Z,12Z)/0:0/0:0)[rac]	Metlin	355.284	384.729	28215.1	42319.6	38483.8	48614.8	38251.2	44946.3	36612.4	53893	26172.2	61348.5	46651.7	44750	21263.2	21949.4	48791	38842.4	30996.3	36109.2	66900.2	39566.7	68829.4	32995.5	55168	52804.5	46406.9	61069.2	46645.6	67183.5	101750	42424.6	65583.5	57403	57583.2	34014	44161.4	52556.1	40917.6	43696.1	45983	60428.3	50815.8	55678	51756.8	41595.7
M416T520_POS	M+	gamma-Tocopherol	Metlin	416.365	520.041	108123	124378	98835.9	247453	103129	100692	86200.6	116549	26314.3	112296	128227	64708.4	68622.7	40458.1	263656	67810	61006.1	0	67839.4	60367.1	40898.2	72625.4	0	0	104415	88910.5	115635	13720.9	174331	99148.8	0	184523	114173	61643.1	123025	39527	64454.7	79240.3	52089.7	52500.1	195154	0	74800.6	154787
M328T346_POS				328.249	346.075	485715	681418	434727	417715	538042	574547	772854	370155	656644	402528	541736	322135	913336	1.07174e+06	357088	645166	888246	1.10397e+06	1.57713e+06	939589	661627	592965	1.63618e+06	417688	874395	584851	301986	548392	620699	625420	270611	318144	542319	647750	585714	687924	467929	451510	975391	1.11127e+06	742639	573607	345147	532511
M328T290_POS				328.248	289.816	19442.2	28026.2	18724.5	16814.5	24639.4	22199.9	35027.7	19535	24237.4	12128.3	26351.5	18544.4	26900.6	36720.4	15767.3	22345.4	27342.7	35062.8	57907.4	28273.2	26552.4	27856.8	45221.8	15768.9	29858.4	16072.2	8999.15	11386.8	26793.9	19845.8	11710.9	12366.5	18014.2	22740.3	20050.1	22081.7	21159.8	17444.8	30775.3	27441.1	33222.3	25134.5	13565.5	25740.5
M328T364_POS				328.248	364.412	32815.6	76242.1	34676.2	26216.8	34587.7	37755.4	102984	34030.9	51278.3	26443.6	62654.6	29179.5	49512.1	65827.4	25245.3	34002.8	66993.3	157595	104114	91849.4	39372.4	77811.6	98988.3	19315.8	132438	35341.2	24944.3	35400	138136	55070.2	52809	59613.9	31295.3	33830.7	28796.2	48762	40129.6	33594.5	172086	68382.9	111113	37719.6	24966	37941.1
M328T266_POS				328.248	265.506	1352.72	3773.44	0	0	1823.64	0	13113.8	277.773	3389.16	0	0	0	70875.1	25784	744.116	1420.83	4258.44	51555.9	6280.71	17063.5	3410.74	46992	159315	0	2982.92	253.036	0	2146.33	2207.12	2278.92	0	0	2954.55	14929.3	6419.51	6227.73	549.008	0	17728.8	2673.17	1389.02	1346.08	0	0
M295T374_POS				295.227	373.582	24455.9	52019	24593.1	9894.98	15089.4	36325.9	90038.8	22146.4	40817.2	15564.8	29536.7	13747.3	46977.9	71621.6	18456.9	20094.4	24903.5	38307.2	117272	26066.8	23409.1	57570.6	227693	13791.2	52547.9	110740	21089.2	51656.1	35205.1	51827.3	13665.3	13446.8	24671.8	36389.4	31394.4	29563.2	22065.7	23357.3	130134	27442.1	26299.5	36978.2	8856.27	14858.5
M295T442_POS				295.227	441.785	343559	457908	366345	288203	383639	493179	931419	361678	489898	285712	440070	352487	552784	1.03693e+06	252521	360853	549614	603423	721804	471014	353527	628894	1.21462e+06	210912	866484	1.61187e+06	352527	529907	575410	492524	274585	304079	533222	736272	574113	570392	410513	316823	671712	440883	440787	379641	236423	361230
M313T529_POS				313.274	529.461	23218.6	42458.4	26490.6	23865.3	22244.4	24607.2	28153.4	23127	23833.9	23226.8	22997.4	29168.4	17869.7	29114.5	45423.9	24551.1	22530.9	23972.3	35931.7	26131.5	23622.4	30326.1	26044.8	27246.1	24342.1	21526.7	23718.4	29446.7	28185.3	28279.5	25439.2	29862.9	24740.9	21535.5	23879.1	21933.9	25967.8	27046.2	35282.8	25159.8	31225.3	25841.5	26001.9	28567.6
M313T617_POS				313.274	616.512	26026.3	19558.4	20901.9	17374.8	22571.1	20219	15876	17101.6	22477.8	17960.8	16895.1	19733.4	20107.9	15058.2	23522.2	19468.5	25218	18069.8	29831.9	15851.4	13142.9	28764.8	14028.1	15969.7	13893.3	26337.2	18550.5	21198.5	21053.6	23555.3	12317.6	15045.8	16646.6	22850.9	16964.1	45205.6	20223.3	20523.5	15415	16242.3	14666	12795.8	16690.2	18766.8
M343T404_POS				343.227	404.016	266445	213002	208547	302667	282163	312780	288523	195848	312603	271014	201889	224637	347485	335087	219470	283928	253001	337279	44860.1	292013	249586	809631	445404	231305	312492	247092	257088	391323	309841	249308	221928	186531	302132	414622	292712	310472	185930	270902	301808	208744	370973	371224	281559	326345
M303T464_POS				303.232	464.281	3361.85	0	0	5838.96	2584.08	0	0	247.007	42664.2	0	1918.52	0	7057.19	20834.4	603.438	5062.16	0	11669.2	19878.1	42970.9	18145.2	72008.8	162831	25296.7	0	34188.5	1703.33	17900.5	35395.5	13524.3	0	0	0	14970.2	11922.4	13469.7	3489.51	1791.4	0	0	0	4438.95	0	0
M152T128_POS				152.057	128.479	93021.4	102744	75839.5	92818.7	172427	105348	367641	122136	123763	90375.3	151197	71146	184913	294825	58709.9	129832	159445	219776	122210	143297	74068.5	176932	88052.7	74561.6	307127	141461	119153	113725	208743	240002	121960	130632	139209	226638	206124	298227	81584.3	69251.5	200411	77280.2	31096.8	119036	147271	291417
M364T42_POS				364.065	42.484	4075.64	4892.53	4594.97	4456.99	6147.97	3544.14	18719.6	21042.5	16280.9	32011.9	21271	14542.7	15656.1	19565.5	33471.4	19386.5	17591.5	17531.9	6940.04	4285.43	5579.4	8263.95	5922.37	4826.71	6489.66	6365.75	9537.68	11602.6	9054.36	5496.3	5717.89	6833.11	4084.11	5737.1	6068.38	8198.17	3932.47	7154.69	5207.04	3221.31	3687.21	5464.13	6075.83	4438.34
M325T253_POS				325.128	253.395	0	0	0	0	0	0	0	0	0	0	0	0	15854.8	12643.1	13754.7	15731.3	13711.5	18207.4	10661.8	7416.41	5914.28	7525.92	8172.33	8021.29	4712.67	3913.58	3304.85	4893.35	6203.78	4658.13	253.025	0	0	0	0	0	788.839	289.605	221.859	249.048	1068.08	0	3725.44	6085.75
M325T38_POS				325.113	37.8155	34057.3	42431.4	26381.7	35798	37404.8	34888.5	35531.1	37281.7	32529.8	35825.6	38401.1	36604.9	27568.8	24626.2	34855.2	37857.7	33536	32641.4	32513	32254.9	34943.4	35041.8	34589.1	36016.6	30829.1	37926.4	34672.6	38344.8	32963.1	37295.2	35871.4	37958.2	35970.9	36313.3	37427.9	36746.2	38366.4	36852.7	38610	36530.9	29469.4	35146.5	36879.2	38479.7
M138T92_POS				138.055	92.1685	128331	223340	144637	151346	211319	194478	169614	356517	299993	187210	174280	302332	256576	140315	191617	129303	132264	147442	138716	149960	166594	181059	251386	158880	107684	141848	133887	684787	147219	153850	122254	123568	106538	115802	122125	218327	158398	1.12863e+06	154577	183501	163767	202981	169796	193780
M138T68_POS				138.055	67.9725	854321	687548	322030	739109	776084	516389	824877	407195	718178	653460	497952	938680	582523	393919	646173	543620	495568	233595	257867	322503	608818	660720	920729	696094	624172	575162	204849	1.00536e+06	538189	484087	201201	475505	465219	415321	340816	333648	420546	461137	383389	672938	911788	551680	602405	294197
M601T563_POS				601.422	563.428	8.66126e+06	1.29219e+07	1.24024e+07	9.78518e+06	1.13966e+07	1.10387e+07	1.37766e+07	1.02892e+07	9.15215e+06	9.16303e+06	1.50077e+07	1.16813e+07	9.41647e+06	8.45792e+06	1.35547e+07	1.08767e+07	3.66362e+06	1.28894e+07	4.11882e+06	1.23204e+07	1.14942e+07	8.89246e+06	7.82458e+06	1.30644e+07	1.01646e+07	1.29297e+07	9.98275e+06	7.96328e+06	9.86424e+06	1.32461e+07	1.36937e+07	1.29034e+07	9.74298e+06	1.00844e+07	1.18232e+07	1.59192e+07	1.37084e+07	2.72365e+06	5.42307e+06	1.33422e+07	7.85538e+06	7.02368e+06	9.34664e+06	1.14307e+07
M301T439_POS				301.216	439.493	46153.5	6110.35	2727.02	43961.8	17125.8	13663.8	3151.75	18526.4	393067	5662.9	2526.71	5396.64	15003.7	17152.8	11093.3	11947.7	10922.5	12095.3	61668.5	43603.5	124624	35235.6	128678	13006.4	4772.78	4556.1	15521.9	25498	28776.9	21539.4	5957.46	10965.5	9827.22	20569.4	25657.3	17127.1	55958.3	18652.8	2279.36	2659.95	1431.83	63600.9	2694.3	6479.39
M301T354_POS				301.216	354.127	24574.3	268.222	0	18271.2	5206.23	5225.26	242.472	8534.45	319809	0	0	0	77496.6	18140.2	8517.77	10951.4	2429.93	14824.9	55752.6	135684	71115	79918.1	629946	16824.1	1764.5	3623.24	12908.9	2543.69	62717.8	77995.3	5748.71	5917.2	7414.09	36752.9	49220	43864.1	15712.1	7394.29	0	0	0	25123	1068.42	1692.57
M301T489_POS				301.215	489.305	8027.9	6893.83	6252.8	7399.48	6128.87	6487.27	5265.82	5650.49	12380.7	4836.19	7495.99	5893.33	6310.84	18049.3	5920.44	4986.5	3850.46	27739.2	9881.45	6957.08	7326.1	42911.9	67696.8	9363.01	5195.03	4442.83	4986.33	6849.72	8109.62	6753.03	6492.93	5342.51	6007.82	15910	13381.1	6273.71	5705.61	5999.5	11206.3	4169.51	6184.75	8494.88	6421.15	5662.82
M601T611_POS				601.426	610.739	12237	20464	17532.3	12412.2	14859.6	13797.2	14018.6	15093.3	17441.9	11643.7	15137.9	8653.63	14795.4	14023.8	19417.4	15798.6	14298.3	18201.7	22309.7	16144.1	16635.5	19852.9	14482	19966.9	12660.4	13952.4	12666.3	22162.4	23597.3	19605.9	14290.1	20140.1	14680	17857.9	18828.2	16250.1	2680.33	12768.4	14454.6	13905.4	11466.6	11923.9	13016.1	13886.7
M287T117_POS				287.135	116.582	17760.7	20374	30142	32282.2	47155.7	38943.4	49870.1	18579.6	28333.5	14242.1	45411.1	0	9095.64	12774.2	0	17644.4	39674	41395.6	38900.7	43625.3	24328.4	15296.5	7916.4	36613.7	13650.9	1064.37	6112.62	1073.26	13291.1	19333	19450.3	29310.5	22208.4	16678.1	26541.3	29586.3	116965	146651	513606	18030.2	1402.76	8519.72	25913.9	326256
M136T66_POS				136.062	66.244	1.02631e+06	2.34952e+06	778688	1.29544e+06	1.00824e+06	1.18199e+06	1.19361e+06	1.16083e+06	944038	859106	1.2271e+06	1.2551e+06	1.11504e+06	819806	381886	823084	1.09449e+06	1.33935e+06	544659	923853	1.24334e+06	1.35397e+06	172275	1.09621e+06	686007	1.26811e+06	989675	1.12616e+06	754534	1.191e+06	996646	1.54162e+06	1.21637e+06	1.03682e+06	1.33895e+06	1.24051e+06	872500	710806	1.57438e+06	1.30277e+06	1.72967e+06	978156	1.13379e+06	893882
M136T134_POS				136.062	134.406	305771	401286	337797	315477	310833	301166	356521	289864	230273	205412	292232	251088	293902	394901	211851	245516	281038	366135	361686	295180	304086	338398	296957	267151	367516	314310	263438	344456	340317	351265	326433	338363	329784	326205	312606	307739	199596	189969	374158	315511	360407	309790	275709	323059
M348T134_POS				348.071	134.408	58871.6	88949.9	77104.8	71192.1	65769.4	70110.7	55500.7	32652.2	35547.8	22506.5	42518.7	26834.3	35685.3	56399.8	24028.9	34515.3	38207.1	60987.8	88067.1	93384.7	52618.3	68343.9	86711.4	76697.1	48137.1	47667.3	35606.2	52938.9	66721.8	58987.3	63049.5	51279.2	62579.4	49595.2	55005.5	59851.1	47946.7	48677.4	41094.2	45682	47264.1	60739	38118	67696.5
M330T43_POS				330.06	42.5545	39793.6	65558.7	40915.6	40438.8	63433.5	49021.6	52159.9	34265.5	35588	21737.7	37559.4	21267.1	74497.1	99249.5	30431.5	65828.6	62582.3	77427.8	92226.8	69479.6	44042	128732	78460.5	55048.7	90297.9	55335.1	56173.8	48584.7	83076.8	79166.7	44463.8	53092.6	50154.4	80816.2	79674.4	87674.6	23467.1	22057.4	55385.6	30550.7	57829.1	77609	31735.4	52327.4
M330T121_POS				330.06	120.659	57482.9	83568.4	60899.8	63536.4	93349.5	72593	93495.6	58815.7	62174.5	36252	65903.4	0	111603	164595	0	98047.5	95681	125926	127565	115068	64453.3	212131	126659	75445.4	121887	72340.6	68735.2	74863.2	105805	94560	70822.6	74697.5	77602.9	109923	116484	141208	37377.4	31597.4	80841	42180.3	0	91943.8	45977.3	101684
M268T99_POS				268.104	98.546	3.9724e+07	4.06438e+07	4.15377e+07	5.07922e+07	4.1131e+07	3.91619e+07	4.65502e+07	3.22106e+07	46842441	2.74347e+07	4.0293e+07	186790	3.96311e+07	4.03245e+07	5.13061e+06	3.86605e+07	3.32938e+07	3.4299e+07	1.89469e+07	4.46593e+07	5.1593e+07	2.84641e+07	4.44958e+07	3.62966e+07	4.35793e+07	5.35912e+07	4.62904e+07	4.66551e+07	3.6186e+07	3.58066e+07	1.38212e+07	2.12044e+07	4.75491e+07	5.1259e+07	2.76312e+07	5.07793e+07	4.30307e+06	2.39848e+07	2.59317e+07	3.70856e+07	2.17025e+06	3.58838e+07	2.80501e+07	4.02992e+07
M268T66_POS				268.105	66.0345	2.96083e+07	4.93225e+07	2.2463e+07	3.36323e+07	4.40957e+07	4.11866e+07	4.19194e+07	2.20569e+07	2.95358e+07	3.0549e+07	2.38961e+07	3.46675e+07	2.78151e+07	2.57836e+07	1.36633e+07	2.43366e+07	2.9599e+07	3.80101e+07	4.75842e+07	2.7208e+07	3.87544e+07	4.22171e+07	2.74567e+07	4.10512e+07	4.8361e+07	3.15871e+07	2.8731e+07	2.92968e+07	2.25561e+07	4.24174e+07	2.73977e+07	4.32782e+07	2.97977e+07	4.09977e+07	3.79713e+07	3.34249e+07	2.7255e+07	2.6312e+07	4.45252e+07	3.20737e+07	3.98832e+07	4.03318e+07	3.57699e+07	3.95048e+07
M268T134_POS				268.105	134.4	7.10493e+06	7.86548e+06	7.28332e+06	7.3636e+06	7.45679e+06	7.2082e+06	7.64427e+06	6.58357e+06	6.09719e+06	5.3873e+06	6.83066e+06	6.73038e+06	6.6424e+06	8.01231e+06	5.44416e+06	6.00874e+06	6.51468e+06	7.38002e+06	7.63649e+06	7.20157e+06	6.98133e+06	6.55614e+06	6.44577e+06	6.40779e+06	7.86156e+06	7.19157e+06	6.78871e+06	6.8097e+06	7.53888e+06	7.84355e+06	7.10184e+06	7.55702e+06	7.48423e+06	7.4961e+06	6.42501e+06	6.91331e+06	3.94631e+06	4.05258e+06	7.1953e+06	6.97874e+06	8.16117e+06	7.07609e+06	6.66703e+06	6.93347e+06
M250T149_POS				250.094	148.863	162526	172109	172961	207812	215554	534351	201596	155343	133188	195756	167288	145970	146512	305835	101132	330196	164618	284644	234192	147795	193156	138367	185883	215261	182090	151798	122128	147180	243074	180919	255642	324422	185531	152369	208892	207944	213392	219255	174915	182727	208970	166406	130354	242353
M348T42_POS				348.071	41.993	10999.3	17269.4	15077.9	14480.4	10103.2	8863.69	140825	244685	164734	235890	228269	193495	119803	110402	304845	228736	158099	138436	21441.7	9687.76	31427.4	11492.6	17039.2	25218.3	22131.7	23587.9	56996.5	66263.2	42550.8	26943.7	33413.3	40582.8	14220.8	13638.3	23755.4	19625.9	27676.2	23229.9	13037.6	15136.6	15809.6	16099.1	42223	17990
M271T226_POS				271.06	226.127	12866.8	19160.1	16493.2	18574.7	18300	17834.8	28194.1	28239.8	18883.8	24176.1	25946.3	27533	51683.4	62718	64304.4	71476	63730.1	68158	46772.4	24991.9	32338.4	34591.4	28595.2	37833.4	31201.3	25506.5	23282.6	29745.2	45861.3	38624.5	27985.7	25463.4	25492.6	25987.6	28304.1	26254.1	21266.3	20171.7	22942.9	18537.6	23872.7	24030.3	22263.2	26572.2
M322T105_POS				322.089	104.699	121980	206047	232977	131597	107058	151632	98125.3	193072	132205	174334	214317	56872.3	135580	198601	21585.8	182212	180094	141421	310498	109742	159411	99392.2	180268	201013	210938	179554	176168	183535	195783	183043	271823	222867	199221	112748	152440	202805	175317	174250	100038	137407	49056.6	156619	112882	180704
M131T151_POS				131.049	150.541	26967.2	31827.7	35048.4	14753.1	28954	27563.6	43839.1	35154.9	26744	55440.4	41483.7	41751.9	99430.4	52372.8	32819.7	12751.9	19049.3	77050.3	25176.7	37457.7	31376.7	47675.2	23761.8	10859.9	31500.4	42238.9	31344.9	21703	19207.1	20209.7	32373.1	20541.7	40085.2	25661.4	19495.9	34896.5	21036.6	25491.8	18059.5	29400.2	27895.5	18902	32979	38435.3
M123T102_POS				123.044	102.489	367252	489585	385373	403962	363189	368998	416743	520095	500352	516156	553614	665374	311384	279263	288780	389366	308760	457706	565195	221822	337713	335450	274446	286744	3460.21	2734.6	3874.52	4613.64	5487.69	5561.99	3933.68	5918.54	3887.39	2640.66	4488.62	3185.48	39149.1	262367	381936	455397	623196	397326	559924	489397
M123T44_POS				123.045	43.723	503191	621035	502518	554635	507780	488282	572766	641579	536501	646353	706624	685166	442754	399588	344532	531304	462816	648552	683761	175721	465762	445315	371314	387735	183409	145167	124189	126371	183758	943.571	153505	143603	171717	191680	181178	167303	444167	524450	560917	623043	711098	512795	734736	605839
M369T193_POS				369.118	192.916	31527.2	22241.9	16091	18939.5	11370.9	19692.2	12233	22911.3	14332.7	29396.2	25084	24897.6	5686.45	13741.7	10271.8	7531.22	13194	4873.72	9382.29	5346.21	9006.04	5692.84	9527.38	13520.2	4113.42	5333.41	7526.49	14222.2	13861.8	13450.1	7631.81	6244.63	4441.11	9583.03	11704.6	3489.87	14759.3	16405.9	23389.1	20343.5	20035	10821.9	49401.6	33285.9
M167T289_POS				167.107	288.577	13573	38243.2	25528.5	15812.4	13338	15314.4	38632.7	12308.6	14918.9	19117.5	11726.5	27733.2	32280.3	15089.1	14305.8	14357.1	11834.8	37896.6	60014.9	13046.7	39481.1	37395.9	40025.2	18270.1	18159.1	16809.7	19670.1	24180.3	22635.2	16385.8	13891.2	22987.5	28657.7	39368	30233.4	16020.8	11101.3	15162.3	39920.8	10039	17974.9	21783.3	28815.2	35153.5
M631T461_POS				630.508	460.697	17028.6	12067.5	28660.1	10633.2	2003.61	41107.8	11504.3	10100.5	0	22542.5	681.121	0	57964.3	25297.2	13314.3	46989.5	20399.2	0	6400.31	22928.7	18108.7	23451.3	0	0	45838	8964.32	18329.2	10704.2	35894.1	21022.8	0	20809.5	35990.7	37358.3	29970.9	24671	34290.1	51151.4	12583.6	9082.26	40415.9	0	0	17890.7
M628T528_POS				628.499	528.207	80694.8	123596	89325.8	74633.8	50564.7	94184.9	47881.9	104507	120614	72164	107015	62995.6	68464.4	82790.5	49941.6	50676.9	47892.7	76320.6	93286.4	53130.7	98354.7	76292.1	50659.4	72702.1	185876	121920	48341.6	38734.8	91370.4	69369.3	45734.7	111979	117238	98100.3	47375	101528	92015.3	86466.7	91058.3	54836.1	105049	74060.2	66902.4	95040.1
M445T555_POS				445.367	555.234	18716.6	24992.8	14997.7	30859.2	15660.7	10622.1	20777.6	10808.6	12914.9	28993.2	15419.6	15659.3	14308.3	17407.1	15950.1	28043.4	18155.7	21981.3	19188.4	16045	17909.5	25281.4	20797.8	26474.6	26832	26400.5	21273.2	11655.2	14646.4	26330.5	22603.1	22572.4	23113.3	12678.2	16004.1	13656.7	13643.9	17311.7	17289.1	21705.6	26267.6	21512.1	20495.7	17544.6
M136T118_POS				136.075	117.575	39637.3	46406.9	57708.6	43986.2	42292.4	49080.8	21189.2	75036.7	47897.1	43986.7	116621	53161.7	63141	85173.9	47020	40567.7	45571.5	99006	58036.2	60989.4	56407.3	80432.4	49601.1	37265	77439.9	59011.6	42299.8	41320.3	46803.4	51761	54869.4	62260.4	64160.4	57670.2	59393.6	67157.3	58343.1	51333.6	64115.1	43022.3	22302.7	48768.9	53854.9	69700.7
M303T363_POS				303.232	362.676	11180.8	3032.91	252.7	11095.6	3771.99	1543.65	2019.45	20789	111428	0	0	0	43471.8	12781.2	9949.96	8169.91	241.502	9133.3	5964.63	59680.6	52823.3	43485.9	143493	5897.3	0	0	4987.88	11789.4	16172.1	26181.4	3715.66	3000.02	2689.21	8322.44	11733.4	10063.7	14103.7	6294.08	4704.49	0	0	9226.75	0	0
M338T488_POS				338.341	487.824	28829.2	40341.2	38407.1	48252.6	32518.8	118265	30245.3	34641	66630.6	114767	31402.6	25834.2	25325.6	75065.8	45655.9	31339.9	153731	95342.5	64823.9	32472.7	127955	37468.6	386249	65358.9	37608.4	51437.2	35038.9	297098	59768.2	44768.9	55330.9	39496.5	143464	183569	59690.4	51802.6	29338.3	29415.6	38023.1	42896	29436.6	98153.3	47433.9	108655
M338T551_2_POS				338.342	551.019	8597.59	10381.8	8972.55	6801.14	6451.81	6352.58	2679.41	9725.31	6103.49	6321.91	11240.8	7334.91	11436.9	9522.44	9091.58	7135.47	6096.57	7509.59	14924.5	5898.28	3330.5	5318.62	6276.58	9586.3	5111.08	4904.49	7246.87	5582.29	9381.26	10415.3	7100.82	8261.39	5810.78	11073.7	7692.6	11759.6	5684.43	8633.68	10293	6530.17	7520.67	7918.14	6911.34	8538.33
M457T223_POS				457.11	222.906	6380.37	9187.79	9467.99	6803.15	6816.78	5526.88	6270.47	13901.9	8824.42	16064.1	13739.1	14512.1	32934.3	23902.6	69747.3	49382.7	40870.9	36052.9	33640.4	14127	21314.9	19247.9	25250.7	30247.7	20161	22898.2	21256.4	22455.3	31358.6	23171.7	24185.1	26819.7	20357.8	15937.7	22394.3	19300.6	9192.86	9545.37	5820.19	9063.74	9265.18	8071.78	15530.4	11161.1
M247T226_POS				247.133	226.496	5652.17	8664.63	7567.89	8177.17	6901.76	7302.47	10433.1	11463.1	7857.91	13360.3	14165.2	12643.3	7597.64	11204.1	11796.4	13734.1	12476.4	13907.9	9671.03	4181.47	5348.2	6802.36	5607.61	12218.3	7098.28	6044.08	6896.11	6474.72	8620.12	7685.24	7828.54	6925.23	6868.49	6556.92	7538.51	6825.08	7787.44	7299.24	10567.1	10767.8	10109.9	9000.31	11161.1	11687.6
M247T162_POS				247.128	162.015	29125.2	28901.2	29502.5	37118.3	33874.7	29096.1	45527.4	32218.8	25174.7	17339.3	26833.9	28738.6	35252.1	49764.2	25991.2	30268	29073.3	39908.2	42040.9	31730.9	31096.8	73331.7	24476.3	29811.2	25602.4	27391.6	40411.5	36736.1	40351.4	39171.3	21581.3	19812.3	18821.8	40231.7	32530.7	43190.4	35360.7	31941.9	45960.1	26432.9	26665.6	31230.2	24966.5	33382.9
M247T56_POS				247.129	55.9295	52828.5	54999.3	42309.1	69958.9	74931.7	79476.9	153324	59465.8	72554.4	25928.2	74397.6	46650.8	88382.1	145776	41864.7	58955.3	79790.2	150128	57709.5	82379.7	35763.9	125786	6436	34393.8	65146.6	67690.9	29666.5	95702.4	56405	65548.8	57703.9	56293	63046.3	94019.9	77185.2	93442.8	56258.6	60088.9	156637	35132	72229.9	52668.1	30468	91303
M247T140_POS				247.129	139.853	21313.5	31313.7	33755	19772.1	39445.4	32199.4	39684.3	32645.5	47378.3	27566.1	34570.6	30687.7	34615.7	35171.9	20553.6	20458.5	30112.4	32237	37961.3	28059.3	19521.6	37490.4	23235	19489.6	31404.9	21745.4	20486	24826.7	44596.1	23859.5	28192.1	26334.5	25763.6	24348.5	25771.3	29157.8	25892.7	20532	22644.1	19575.1	27054.3	22071.4	23871.2	64764.5
M331T228_POS				331.081	227.945	893552	1.4293e+06	1.20208e+06	1.27629e+06	1.0773e+06	1.26682e+06	1.26657e+06	1.19089e+06	786629	921620	1.22315e+06	930923	1.32522e+06	1.47548e+06	1.46007e+06	1.60488e+06	1.53645e+06	1.90283e+06	2.00181e+06	1.45533e+06	1.49083e+06	1.52962e+06	1.21519e+06	1.59672e+06	1.40292e+06	1.29635e+06	1.15912e+06	1.29519e+06	1.7131e+06	1.76938e+06	1.71424e+06	1.72175e+06	1.52412e+06	1.43044e+06	1.66011e+06	1.643e+06	1.25282e+06	1.15566e+06	1.43292e+06	1.10394e+06	1.2912e+06	1.0734e+06	1.30318e+06	1.38026e+06
M331T204_2_POS				331.074	203.575	3265.84	7209.08	4466.38	4079.75	3997.29	3870.79	5235.14	4582.93	3787.4	3817.98	5472.22	5378.11	3336.15	4234.98	3377.86	2844.1	3351.24	3532.9	6074.4	3269.19	3568.6	2553.83	4158.2	3669.18	4617.46	4442.39	2761.37	5411.06	5971.67	4602.85	5403.82	4767.01	3885.06	3096.09	5444.53	3529.01	5661.41	5041.32	4897.86	4549.49	7158.78	5160.56	5789.51	5434.24
M284T129_POS				284.099	128.7	148420	180809	106489	155425	252608	160368	1.78374e+06	244321	236273	334572	360850	144731	297846	1.17283e+06	67775.8	205614	280145	403781	186266	110869	103608	202040	108837	99081.6	655084	248630	221654	203492	433784	649295	214227	235359	231884	435429	420659	589766	135619	154587	328137	127504	140513	191170	276642	646991
M246T56_POS				246.145	56.262	26610.9	79342.3	9623.61	34943.3	74367.3	34577.2	72848.3	55870.1	3126.65	22663.6	30642.3	28103.5	23004.7	34899	29748.6	20460.3	44331.2	90509.8	25340.9	38320.2	10761.8	55147.1	66131	30530.5	84860.9	55604.5	41423.1	24504.1	32399.1	65710.8	19466.8	29770.5	21639.4	26995.3	36769.7	25739.5	100292	74472.9	62443.4	34382.6	44439.1	54510.6	12503.2	25469.6
M261T57_POS				261.146	57.128	12257.4	11830.6	10469.3	13763.2	12485.3	17214.6	62421.9	19074.4	9755.66	14696.1	15004.1	16668	11275.7	10201	16311.1	12817	13289.4	49846.9	42554.8	13992	16558.9	350611	129910	12249	26764.1	20882.2	21977.8	73667.1	29870.5	32650.5	12238.1	13680.4	14806.7	93787.9	58455.3	16315.2	11057.2	12614.3	86635.3	15973.5	14235.5	18388.1	16559.1	15685.1
M229T169_POS				229.155	169.432	533119	449195	510039	673309	830783	842739	1.0755e+06	578744	829691	412687	709566	522098	952709	1.49177e+06	493927	614623	751592	1.17894e+06	750965	854597	493923	1.40001e+06	777233	483451	837519	744073	407023	847605	788016	866092	577583	518101	752156	1.07449e+06	1.04064e+06	915536	616694	610846	972980	492138	698568	755602	364889	810734
M318T207_POS				318.181	207.04	903339	1.60933e+06	1.44805e+06	1.03421e+06	1.20213e+06	1.32016e+06	1.05634e+06	1.14306e+06	987953	1.67236e+06	1.4006e+06	1.28476e+06	878836	837472	1.07118e+06	840521	1.07812e+06	1.25057e+06	1.50532e+06	1.67616e+06	1.15638e+06	1.15621e+06	1.11725e+06	1.17884e+06	1.59013e+06	1.28612e+06	1.30506e+06	1.42826e+06	2.04837e+06	1.76732e+06	2.00074e+06	1.67863e+06	1.53595e+06	1.48689e+06	1.44572e+06	1.49221e+06	1.61381e+06	1.36885e+06	1.13761e+06	1.4109e+06	1.40771e+06	1.44371e+06	1.49059e+06	1.61465e+06
M361T168_POS				361.111	167.989	15056	28768.1	27881.8	24381.8	29293	31844.8	32220	31473.9	26964.6	39562.1	45559.2	32792.9	55244.8	90755.3	76004.6	63737.9	58647.3	132347	60536.6	65053.5	60283.2	78877.6	79489.7	68153.5	39237.7	48152	32366.1	64754.5	60807.4	67016	71147.3	155527	646205	49143	141723	139281	522097	279826	235915	20165.3	25203.5	24076.5	33116.8	283374
M358T225_POS				358.174	225.009	9425.55	6425.93	5754.25	10419.3	12557.9	11567.1	17110	7443.89	13478.5	7176.71	10701.6	11416.3	13172.8	15618.8	7161.76	9759.95	12559.9	15007.5	7046.46	6756.77	5745.87	16250.2	6865.17	4816.27	8277.17	7294.01	4865.9	6891.14	7794.53	8350.09	5741.6	4308.67	9227.79	13348.1	9353.27	12358.7	7784.06	8692.67	11516.5	11530	11169.3	9938.63	7537.56	12497.2
M221T134_POS				221.092	133.675	55641.1	63246.9	34623.9	38727	48449.1	50045.1	41234.9	42098.8	70547.9	55496.1	69339.2	55644.4	68076.7	45114.3	30974.4	37468.6	34487.9	53484.8	76107	48207.2	34804.1	37954.3	37905.4	29617.3	32028.1	26515.1	28411.2	46912.7	33502.2	21665.3	45498.5	43606.4	35202.2	32142.1	24252.9	33636.7	28412.5	32945.4	35520.6	47655	49337.3	27650	63319.4	47533.8
M188T151_POS				188.068	150.541	5225.3	4309.09	4065.4	4894.15	2287.75	4036.52	6035.18	9558.32	4984.62	5613.73	10588	2965.7	8612.52	7741.83	4732.97	4436.69	4475.11	13293.8	6920.42	3497.23	5007.14	5745.63	5642.56	5180.04	12168.6	5428.29	3588.96	3806.88	7133.17	3424.48	13751.1	7752.67	3131.56	4294.59	5715.79	5327.14	3931.62	4174.59	3639.77	4479.38	8521.02	2204.57	5939.17	8223.3
M423T436_POS				423.311	436.275	139735	192688	162371	101838	160009	131754	403810	162859	145255	131765	231447	143238	129647	253390	123194	122292	272614	293564	181281	187019	95740.9	287706	90766.5	105991	283929	196456	113826	83548.1	227061	265739	100426	119961	132922	153722	227553	144266	215345	135348	397037	161285	256667	258039	122807	209362
M132T101_POS				132.102	101.223	6.18352e+06	7.12326e+06	8.32305e+06	9.25247e+06	6.50949e+06	7.16139e+06	7.91047e+06	6.87221e+06	6.4266e+06	5.82832e+06	6.53719e+06	6.25054e+06	1.03166e+07	1.01153e+07	5.52329e+06	4.74916e+06	5.68804e+06	1.01355e+07	8.64122e+06	6.7137e+06	6.57007e+06	8.75128e+06	5.48796e+06	8.98072e+06	7.10693e+06	8.57179e+06	7.53421e+06	4.40408e+06	1.18856e+07	5.34334e+06	9.05278e+06	8.6221e+06	9.01419e+06	5.85748e+06	6.58322e+06	1.3579e+07	3.28527e+06	7.97264e+06	4.83951e+06	7.14085e+06	9.07148e+06	5.92903e+06	9.6109e+06	9.12577e+06
M130T30_POS				130.05	29.8385	535315	786306	687952	584651	557220	690056	436705	605694	442141	467130	611760	579640	519518	569521	570850	432112	420941	768157	899823	923118	767008	770024	999108	889522	488241	432732	471617	667528	661025	611739	686181	695561	544007	519849	573910	534891	560515	605647	612116	547017	676682	655623	698990	762699
M182T102_POS				182.081	102.5	72487.4	94303.1	79348.3	75068.6	71277.2	70266.2	96725.5	99635.1	87383.7	90554.1	107750	79719.2	85006.1	88844.2	29039.8	75240.8	71353.9	101329	102351	72093.5	75857.7	93948	73916.2	63655.4	45824.6	34265.7	22365.6	25119.3	37294.1	33067.2	41649.5	42246.1	37165.8	27581.9	31955.8	46033.8	28181.5	33150.5	79998.5	80884.1	77233.1	77731.2	104923	106349
M182T117_POS				182.081	117.463	489579	745764	655890	534180	530147	598753	950089	714643	615373	535924	778092	653963	744845	1.04464e+06	690185	477194	530325	1.07514e+06	776488	763134	622691	828771	731875	497780	828566	750345	574083	578276	713225	714595	829320	832074	807601	710718	752120	841282	638685	595924	765521	617089	874915	621285	640972	960298
M182T57_POS				182.081	57.068	1.09278e+06	1.6378e+06	1.58542e+06	1.35706e+06	1.31982e+06	1.4952e+06	2.20097e+06	1.69461e+06	1.21642e+06	1.28185e+06	1.7088e+06	1.27295e+06	1.79441e+06	2.37267e+06	1.21157e+06	1.23452e+06	1.27037e+06	2.34368e+06	1.65013e+06	1.58231e+06	1.61271e+06	1.81586e+06	1.44217e+06	1.1812e+06	2.23114e+06	2.08784e+06	1.36521e+06	1.49141e+06	1.86935e+06	1.81124e+06	2.08156e+06	1.94076e+06	2.17629e+06	1.68563e+06	1.84125e+06	2.05137e+06	1.77261e+06	2.11097e+06	1.93328e+06	1.29935e+06	1.40683e+06	1.53087e+06	1.61948e+06	2.16711e+06
M158T160_POS				158.082	160.26	1.29201e+06	1.55386e+06	1.24059e+06	1.7669e+06	1.8356e+06	1.76052e+06	1.88906e+06	1.7967e+06	1.78297e+06	1.72537e+06	1.76597e+06	2.09217e+06	2.10752e+06	1.68284e+06	1.57497e+06	1.8518e+06	1.75657e+06	2.32606e+06	1.88155e+06	1.87532e+06	1.18248e+06	1.70169e+06	1.39758e+06	1.61758e+06	1.53142e+06	1.23377e+06	1.40075e+06	1.4238e+06	1.68944e+06	1.66028e+06	1.91491e+06	1.76407e+06	1.72545e+06	1.71761e+06	1.7168e+06	1.77941e+06	1.88931e+06	1.53879e+06	1.21392e+06	1.73859e+06	1.68139e+06	1.42726e+06	3.11128e+06	2.22178e+06
M353T364_POS				353.269	364.2	207501	513746	370781	352199	397879	391406	454682	422254	260901	514286	465722	415961	171630	220937	601788	434898	413445	338864	528414	439879	585939	299274	415368	487481	345594	459084	385104	533754	665978	375821	564434	587757	436100	467060	468952	521460	448982	440890	390620	397274	379611	413183	456803	425942
M353T400_POS				353.269	399.603	182120	236763	318581	252617	192810	339638	240461	391352	359902	657198	487905	662113	70425.8	407162	725857	363362	543045	265907	422823	336683	656054	131241	262382	573529	290054	532403	496742	637729	779905	901193	823023	675826	459689	255452	355491	423477	466253	469013	195720	417150	876507	305291	692951	431077
M351T439_POS				351.25	439.163	6426.29	6951.25	4464.23	2208.84	1814.31	1457.47	0	1997.03	5284.39	1240.92	3591.07	3512.72	3849.7	4843.83	289.894	0	3409.66	2264.76	3665.17	2519.93	1106.98	2950.17	1955.14	1631.94	4517.79	1896.06	1571.34	1709.37	0	5601.52	1810.64	315.604	2767.36	881.459	4250.27	0	3474.47	4102.6	2052.91	1550.15	3686.46	3501.75	764.462	918.664
M305T395_POS				305.211	394.633	4587.5	3626.11	4084.46	4664.57	4089.07	2513.8	5795.99	6073.59	3903.08	2743.55	6522.68	5177.56	3025.69	4743.2	3052.72	5530.4	5657.06	4414.44	8655.37	4722.11	7378.43	10260.3	17313.3	2836.61	3429.62	5642.47	5073.91	8120.15	2682.66	7647.76	6123.6	5672.7	2725.78	4004.81	4579.65	5308.22	10442.3	6144.05	5937.38	4445.35	5905.77	3925.87	5857.67	6511.08
M300T490_POS				300.29	490.065	8472.21	14177	12369.6	12346.8	8717.57	11609.6	11270.5	8460.89	10928.6	8875.02	10619.1	9284.23	13054.8	10201.1	12330.4	9738.83	9086.02	12627.5	16406.1	12277.8	11054.4	15921.4	15019.6	13172.5	16528.4	32969.5	6491.79	14148.9	16401.2	11371.6	10512.5	11318.3	11518.7	11398.4	10706.7	11596.8	14240.8	9575.23	11344.3	7040.91	12129	10661.6	9332.21	9507.34
M757T620_POS				756.551	619.717	11933.5	3060.49	14427.9	10568.5	13260.4	10438.3	23071.1	11660.9	8942.05	4735.68	19061.1	6833.55	7948.27	19148	9197.44	10504.2	21337.6	16757.2	3797.27	19037.7	8226.56	19942.7	5858.28	920.406	22324.5	8670.53	11822.2	10554.3	6384.28	300.073	11641.5	15353.8	16688.2	15383.3	25336.6	13739	17212.3	12810	18954.2	9049.76	30445.6	18655.1	11335	33792.8
M518T463_POS				518.312	462.839	1311.45	1195.08	1966.93	879.174	1158.63	1610.22	2254.08	1910.47	1145.48	1818.36	1894.98	867.547	806.081	1787.12	1050.94	867.616	1429.94	1123.39	1815.84	1024.15	1297.61	3272.74	1539.8	1265.38	3085.14	1278.29	1042.18	961.863	2714.14	1931.87	1641.35	1320.7	1158.06	1188.15	1222.62	1415.76	2043.04	1834.99	1215.47	872.976	2114.81	1782.17	1068.81	2597.27
M454T507_POS				454.306	507.155	5301.1	7971.47	6585.3	5188.21	6199.42	6097.51	11780.6	18960.9	4771.02	5271.2	11940.1	18545.9	5964.26	6351.45	5345.81	5562.07	17501.2	6347.29	8381.12	20094.6	17222.1	6827.81	5558.36	13256.4	11454.3	9803.76	7484.18	5856.73	6784.37	6993.94	6166.69	6671.88	9667.11	5344.42	21985.9	6125.95	6106.6	5475.11	5896.78	2883.04	7034.45	19202.5	12503.1	15625.3
M729T622_POS				728.521	622.47	49744.2	38850.6	15036.9	51247.1	49456.2	36213	38066.1	24203.4	26948.3	28918.1	30629.5	23883.3	18427.5	54031.8	45090.5	14266.9	14896.5	14104.2	20119	50016.9	49817.6	4060.8	36522.9	8124.36	49028.8	23936.9	35709.8	25576.5	117452	3274.96	30666.2	54932.2	35805.2	26411.4	80949.5	35701.8	34353.9	48508.9	29126.6	23209	45364.9	71091.3	14195.2	86164.3
M181T218_POS				181.123	218.443	73245.7	91896.4	70942.3	76988.1	84259.3	73037.2	67089.8	70862.9	69513.3	56599	68172.5	59001	97544.6	94422.4	77793.7	76788.4	66044.9	83190.3	77998.1	74852.2	72395.1	59556.3	76453.1	74356.4	63694.7	61815	59270.3	70211.5	66235.1	72803.5	66031.5	70767.7	67926.2	53454.7	61895.2	63837.8	74943.8	75015.4	66381.3	62751.9	54964.4	57963.5	54592.7	68936.2
M463T230_POS				463.124	229.598	179342	196481	194775	219598	175144	160655	330814	235361	172918	212301	262064	317790	378883	431532	542514	607303	442593	607167	573584	290588	314302	290147	264147	307702	267112	246931	245592	250440	598477	485131	246017	279578	239250	267417	271056	251466	201952	202185	301934	246659	189712	235583	193101	222722
M354T148_POS				354.176	147.58	6843.42	9728.35	8955.53	6908.42	7701.25	7991.46	21823.4	7325.95	7266.71	7813.86	7915.97	6780.76	6451.99	7323.92	7116.33	7217.41	7108.44	8756.63	10152.8	8649.22	7645.09	13903.7	5627.16	7356.66	9183.12	5797.23	5249.9	8385.75	10940.7	6691.17	7985.24	5053.47	4585.81	7429.79	6011.53	5511.33	9979.25	8775.95	9677.03	12184.8	10936.2	13887.8	8616.28	10459.2
M354T202_POS				354.163	201.591	9234.35	10353.4	8364.05	10676.9	7674.33	7204.8	5586.26	8181.3	6457.71	9107.23	9254.8	8462.85	9320.94	8771.3	8344.86	9982	8039.96	7303.99	11531.5	8054.64	11520.6	10827.8	6921.86	10154.1	7092.95	7965.51	7160.47	8133.04	9591.7	7534.11	9774.75	9000.22	8651.02	6578.53	7301.6	6367.44	4973.85	4472.5	9997.34	9833.05	9985.76	9058.67	10289	8815.08
M295T187_POS				295.128	187.465	40006.2	32924.6	18966.4	27010.2	32773.1	47016.6	58941.5	44823.2	39992.5	44444	53035.6	43457.4	96381.9	46359.7	45441.3	19487.9	27003.5	72542.1	15496.2	63254.2	26245.1	64423.4	24055.1	16646.7	42837.8	32150	37612.4	20032.7	16523	29199.1	41683.8	24636.1	33834.9	26908.5	29429.9	31956.1	15058.4	30233.1	30474	26185.5	45601.8	21384	38049.9	41126.6
M263T179_POS				263.139	178.818	16813.5	10794.4	10457	19066.6	22949	14396.4	13026.3	37744.4	15450.4	11048.7	37688.2	61222.7	26048	8915.17	15233.9	64432.3	26178.6	11313	33214.1	40193.3	6609.56	6889.46	37448.5	28547.2	8321.21	12106.4	23573.1	36078.9	56537	26089.1	30774.9	14001.9	26572.6	9623.52	14305.3	11482.8	13542	55179.5	47062.8	34127.1	6102.66	9963.66	7706.5	8726.33
M326T204_POS				326.148	204.39	3665.69	5499.01	4661.69	4759.92	5997.26	5239.47	5701.1	4389.19	3400.76	6044.76	5005.89	4716.92	4604.85	7261.68	4329.75	3060.92	4278.31	6020.76	6355.7	6384.35	4651.44	7347.72	3353.17	4804.96	5395.54	5964.41	18186.5	2174.77	5999.79	7045.47	4879.22	5103.41	3959.99	5041.63	7009.81	5804.53	3639.64	3273.87	5196.14	5206.33	5781.93	5606.13	8519.29	5258.51
M304T37_POS				304.161	37.283	175721	200075	185718	200261	224106	184542	204710	153477	164433	137740	161062	150390	182966	187035	84689.9	125184	165368	207060	264881	191571	153090	215593	120501	166020	142764	111823	94071.7	69083.1	90986.6	103545	150209	177542	126056	121544	121380	111260	81383.5	81960.8	188759	140665	175253	112649	164658	128135
M170T101_2_POS				170.082	100.774	123798	174915	159101	168549	128982	93567.2	226405	134421	166197	136837	148533	22230.3	160197	282948	37735.8	153290	172777	215277	145906	71222.1	168508	277232	158086	144925	69507.6	115907	112758	182058	168543	186363	102827	114881	93454.6	149802	154742	112935	635917	355775	261092	154130	13526.8	190420	139199	199461
M219T154_POS				219.134	154.019	352812	503335	386865	298018	482652	472920	480473	307521	450636	300937	458670	326939	368496	598837	225492	429914	535259	743892	397510	372953	302919	596753	377844	350829	453827	356598	177146	272935	372360	352335	350386	333286	332278	488412	503878	467249	332204	303774	494200	313612	321262	383039	252109	400327
M331T399_POS				331.284	398.861	4028.24	6508.3	5258.96	5996.69	5365.75	6124.48	8436.79	7111.69	4759.65	7391.83	7499.83	6801.19	3785.93	5465.59	8256.43	7661	6368.73	6372.52	9484.71	6837.92	10258	9003.58	6457.25	8601.82	7121.69	7563.38	6992.02	10340.7	11253.9	6862.81	11877.4	8942.41	8418.96	6667.73	8610.84	8332.82	6561.94	6053.88	6527.93	7893.44	7123.72	6629.97	7637.07	7582.87
M360T38_POS				360.15	37.835	907562	1.07769e+06	683815	911541	893222	950993	876993	977661	870914	927290	995034	951387	676876	601894	948696	940185	933980	853615	824175	869172	941342	855407	913315	1.05951e+06	844094	1.01064e+06	909952	917283	819697	1.03118e+06	913935	1.09345e+06	927577	945600	973024	955249	923180	929469	889939	961846	714146	998950	927700	913732
M307T37_POS				307.101	36.876	6091.03	8838.54	5573.73	4617.86	5805.22	6726.23	7497.12	8022.64	6587.66	7349.51	8988.83	6734.57	6091.4	7195.64	8927.76	9583.89	6670.59	8264.33	9500.32	8720.87	7687.07	7816.7	7999.15	8704.01	10271.4	7324.63	8923.7	10227.7	9727.46	10198	11277.5	11176.8	9071.02	8843.92	9020.29	9574.82	9561.54	8570.16	7710.61	7355.18	6573.59	6775.57	6520.84	8424.93
M233T159_POS				233.15	159.332	103479	142996	96203.4	120322	141384	129106	223861	106322	156172	73804.6	118106	98524.3	152811	262256	89232.2	99208	142758	218688	143099	152984	89149.9	246660	139999	85865.8	151108	104874	75666.5	139263	149421	140816	104740	94227.9	106551	161810	150888	132928	95338.3	91965.2	176950	100234	149849	140262	87538.7	153343
M165T118_POS				165.055	117.524	108154	144052	114872	112387	106471	118709	159537	138635	142179	137146	161716	67309.8	120392	147604	48982.8	98053.5	100767	159841	144993	96799.8	110922	110743	104183	85800.6	75989.5	73392.8	47846.9	51914.2	61389.3	58420.6	73351.7	68939.8	75534.9	63993.9	66481	78450.2	102805	106770	125300	131271	92118.3	109664	156303	161884
M149T151_POS				149.06	150.539	39500	24077	38262.2	22891.9	26680.8	23493	41410.8	25248.1	40675.7	47561.8	37811.6	25302.4	93248.2	50637.7	30108.6	14015	28578.7	70052.9	32795.5	34417.4	30202	47736.4	33680.2	12301.5	25972.4	42095	24250.8	15432	26296.2	29916.8	31608.4	21957.2	44235	16700.6	19185.8	20702.2	29459.6	26911.2	21102.4	18190.4	26132.2	18013.5	52507.3	28117.2
M177T185_POS				177.056	185.493	244011	311491	195325	170552	157397	210569	92051.6	265218	208313	233138	276530	220691	97203.2	35974.6	98427.8	88046.9	36619	81142.9	278851	184827	227450	139358	236464	113894	303400	272298	232955	336702	499260	244696	377124	296880	220764	198799	215973	231601	245959	229137	219366	223543	292613	190588	98134.3	79671.6
M213T43_POS				213.124	43.229	62696	90959.5	59730.6	75866.1	110781	115574	117632	57938.6	76404.8	33776.7	61501.4	44678.3	156671	221892	52594.1	72217	84796.2	144454	90706.8	116264	45010.6	200532	72843.9	58009.9	126251	83140.1	54169.9	62833.3	101847	120845	58622.9	51229.3	92875.1	126159	151196	128392	58363.6	63185.4	108678	49673.7	75994.1	99017.9	29117	80463.7
M138T153_2_POS				138.091	153.02	51760	66319.3	62021.8	48907.4	48084.4	55783	56400.5	70230.4	56544.2	75563.6	79174.8	72814.6	50178.1	51757.5	73483.4	73730.1	70522.5	56952.3	74932	48038.4	51827.4	45190.8	60326.7	72417	50894.2	45354.6	48783.7	75432.5	56832.6	51569.9	58359.5	57286.4	47463	39487.1	43514.9	43480.2	60536.7	55445.8	53300.2	61303	65250.1	65021.3	73842.7	66414.9
M138T126_POS				138.091	126.431	112963	150783	124742	125778	106017	131505	85717.5	138238	175651	176664	170179	168762	198325	110167	316918	219443	138684	136126	162550	201433	157823	199769	233953	157151	120061	111855	130248	149736	138104	122024	177492	137831	149070	223507	187653	211830	128773	137910	125486	158134	158566	167480	217076	157071
M138T69_POS				138.091	68.678	72931.8	80177.7	61695.1	63472.1	54510.4	46608	58390.6	38962.9	98660.7	100338	68336.7	120359	89397.4	34825	299702	111287	84386.1	38144.3	91009.6	173302	83467.3	86968.9	100740	88956.4	28728.1	61270.7	75684.4	69845.1	62051.1	61919.7	75788.5	48606.5	61354.2	97182.1	83418	92013.6	69158.6	35189.7	75278.2	81044.5	106811	83626.2	71907.1	62941.9
M120T151_POS				120.081	150.762	2.92055e+06	1.49343e+06	2.58382e+06	1.60351e+06	1.86526e+06	3.2325e+06	3.2452e+06	1.97783e+06	2.11117e+06	3.91355e+06	2.44896e+06	2.37527e+06	4.24463e+06	3.25666e+06	2.08687e+06	900792	1.87737e+06	2.90855e+06	2.49036e+06	2.86895e+06	1.32828e+06	2.8897e+06	1.41217e+06	752063	3.08408e+06	2.06796e+06	3.4903e+06	1.59097e+06	2.22574e+06	2.29979e+06	2.21465e+06	1.67259e+06	1.95819e+06	1.95102e+06	1.46349e+06	2.01882e+06	2.1736e+06	1.76516e+06	1.3433e+06	2.19375e+06	2.39476e+06	1.81354e+06	3.19792e+06	1.54222e+06
M275T131_POS				275.111	130.667	568450	1.91726e+06	2.30283e+06	1.57691e+06	1.48552e+06	1.80515e+06	519696	1.88599e+06	1.82521e+06	2.17542e+06	890700	663197	1.62696e+06	1.52305e+06	633616	903744	2.69508e+06	1.64949e+06	2.26947e+06	2.12144e+06	2.16737e+06	1.73367e+06	2.9721e+06	897959	2.18719e+06	1.72787e+06	1.70129e+06	1.98408e+06	2.00283e+06	1.8012e+06	2.03444e+06	1.23639e+06	6.30647e+06	1.47703e+06	4.27431e+06	3.85593e+06	2.062e+07	1.57864e+07	2.59095e+06	794530	546288	1.34841e+06	1.89491e+06	4.51245e+06
M275T78_POS				275.11	78.423	41084.9	83481.5	93158.7	74684.5	52199.7	70754.4	52854.5	86419.8	83870.9	113209	114875	159348	47775.5	35472.9	72585.1	104717	126108	163923	89916.8	81058.8	92552.2	84374.2	306338	108509	29580.2	46983.8	48647	88321	61626.2	40930.7	399372	222823	54376.4	57732.8	1.55814e+06	1.26268e+06	6.09743e+06	3.74855e+06	352840	47967	140177	43833.3	47067.6	1.13048e+06
M275T102_POS				275.11	101.797	88406.4	142203	164529	158634	167401	162269	120936	154579	213814	241653	326058	173784	161492	101605	141019	367496	291758	321996	124302	140360	164098	170235	534911	174573	92859.2	84167.8	82362.6	203441	82447.1	61067.6	1.1899e+06	384970	140863	101185	2.94561e+06	3.53126e+06	3.59421e+07	1.68548e+07	1.46351e+06	182701	89575.7	75444.7	127859	4.87667e+06
M113T115_POS				113.035	115.338	113450	191761	152067	129908	139227	147090	132294	72284.7	61666.1	37249.8	76952.7	54752.3	87193.9	146313	43647.8	55402.5	71440.2	137193	181203	168563	97955.3	196375	152942	110762	164469	100092	71785.6	101410	129789	129571	130499	131971	129446	156155	130456	139085	115513	109934	199002	100365	147978	148232	75361.3	166761
M245T115_POS				245.077	115.329	68641.8	100839	81743.1	83140.3	76985.9	82507.5	75177.1	39501.5	34147.8	19955.8	43834.9	3859.22	47693.4	83826.5	24360.3	28140	40416.1	76752.2	98984.3	93228.3	65248.9	111308	86191.2	77028	94246.3	57831.7	41053.6	62153.1	72303.6	75096.4	79276.5	84064.8	80059.9	79724.5	72773	75225.6	63233.2	59633.7	106926	57906.7	70026.9	73769.7	42461.5	90747.1
M245T47_POS				245.077	46.6685	73805.3	116447	103923	81213.8	95108.2	95515.7	89734.6	50015.5	51696.2	25572	56744.6	28346.4	57991.6	101537	33048.8	44227.2	50179.8	89635.2	106136	110651	67933.1	123985	103805	78547.1	114347	61315	52172.1	70868.1	84550.6	91762.2	93708.8	83496.3	86040.1	85346.5	87624.3	92853.5	97309.5	111007	128026	61806.6	98993.3	76906.7	50300.6	112736
M281T177_POS				281.148	177.074	21564.7	26784.3	25511.7	26409.4	23662.1	22235.6	21425	23584	24978.7	20654.6	25135.9	19300.8	22473.4	28105.5	23044.5	26625.5	25158.3	27326.4	34962.3	32776.4	36404.5	29391.1	33643.4	35360.2	34658.2	20634.3	21108.6	26262.1	35583.8	30854.4	25379.9	26523.2	23016.2	22918.5	26979.2	19481.1	36151.2	31693.9	27657.2	30613.8	26018.3	28318.8	28004.4	23205.1
M169T148_POS				169.05	148.064	27844.1	35015.7	52042.3	35188.9	30841.1	31842.1	83928.8	36195.1	32392.4	32656.3	38269.3	31431.2	30065.4	82488.8	3094.81	47027.6	36737.4	46960.8	58598	37299.7	38417	33546.9	33153.4	55483	40662.7	50832	58014.9	64933.5	92990	52227.8	34772.9	59486.7	30942.3	32806.7	46802.7	33156.1	33492.9	30444.2	35696.7	31324.4	52769.6	40877.1	37908.2	44680.8
M70T160_POS				70.0651	160.449	152071	181030	152489	202567	203964	197168	208746	198758	193146	198483	190952	228262	243169	204287	183323	206945	200642	254015	213263	209979	143813	213569	166228	184216	171593	151304	155668	172911	193749	194197	214753	190691	205675	206547	213243	206678	215958	180521	145374	194717	190921	168928	328824	244419
M70T35_POS				70.0652	34.5635	252378	276659	324593	270880	252514	299153	295420	246031	250520	287087	311945	309825	334802	335640	317732	249891	269617	363708	362182	381646	386570	399961	388188	339474	311723	334982	260016	311219	383365	363895	430146	363524	386132	379190	410076	427169	305674	343708	255408	262147	302640	272468	328361	390879
M74T41_POS				74.0965	41.174	1.33802e+06	1.17746e+06	1.5838e+06	1.318e+06	1.08071e+06	971288	955610	1.49515e+06	966795	1.51493e+06	1.83431e+06	1.13633e+06	721065	1.17132e+06	1.63666e+06	1.53329e+06	1.32674e+06	1.21287e+06	1.09615e+06	910164	1.46034e+06	820804	772646	1.377e+06	1.1584e+06	912571	1.61642e+06	961705	1.16272e+06	1.24078e+06	1.3527e+06	1.3376e+06	1.48356e+06	772267	1.28352e+06	1.33782e+06	923671	1.04332e+06	1.0358e+06	955689	867034	1.21833e+06	1.57183e+06	1.20993e+06
M83T24_3_POS				83.0386	24.145	260906	184247	131625	287645	283679	306669	318015	307431	299973	309758	233556	321059	289282	306338	276261	292178	294148	316557	54890.3	280718	290884	248359	239939	264207	263384	312762	300356	289338	206115	331542	340154	261021	316809	316004	301364	313379	326010	336771	273704	302790	264688	280869	301941	360739
M84T30_POS				84.0445	29.8825	190307	264098	243022	215606	197535	228391	154085	219188	155425	207449	225585	238198	172507	185979	223921	193009	162826	230222	300184	295700	271110	252314	330326	296662	160128	172973	191162	256016	232554	212498	264639	267717	222248	190729	222639	189649	244606	257639	188847	197083	218266	206563	247096	256069
M85T38_POS				85.0283	37.8135	109391	183328	143583	105817	109956	109358	100390	110233	124298	99789.1	99662	112062	109085	119475	115539	111197	107756	95071.5	186554	108317	106861	106786	106872	105962	127957	110248	107525	105474	118993	106707	108025	107208	113744	108431	112740	110657	106868	98038.3	103149	112009	125876	128310	108395	112485
M86T108_POS				86.06	107.878	70576.5	129775	100992	107735	103760	487290	125762	106947	160434	264511	133723	167881	173780	163274	126570	385775	173354	151434	96760.6	107078	102989	214736	180167	131793	241429	136844	119084	287204	168916	180611	76445.5	127016	105194	213591	142893	103690	285251	235154	298400	130878	395005	221565	172477	306756
M86T57_POS				86.0963	56.545	2.81514e+06	4.13453e+06	7.04052e+06	2.13053e+06	2.70884e+06	5.82729e+06	3.59977e+06	4.98576e+06	5.17827e+06	5.32563e+06	5.47089e+06	4.20979e+06	5.48831e+06	4.58778e+06	3.97584e+06	2.40481e+06	2.72707e+06	5.82851e+06	7.75284e+06	4.30009e+06	4.42836e+06	6.69754e+06	4.1107e+06	4.24381e+06	4.29594e+06	4.02656e+06	4.03976e+06	1.62734e+06	5.34968e+06	4.49319e+06	7.67662e+06	7.18702e+06	3.92636e+06	4.22519e+06	4.87046e+06	3.98776e+06	2.66604e+06	2.36812e+06	3.11241e+06	3.84286e+06	5.30068e+06	4.22988e+06	7.35066e+06	4.69195e+06
M86T93_POS				86.0964	92.88	1.29889e+06	1.53335e+06	1.9779e+06	1.05886e+06	1.22279e+06	1.56777e+06	1.46688e+06	1.53194e+06	1.38131e+06	2.92175e+06	1.46895e+06	1.46258e+06	2.36813e+06	1.87198e+06	1.10203e+06	1.06281e+06	1.25987e+06	2.62404e+06	3.04855e+06	1.28994e+06	1.17097e+06	1.79286e+06	1.05976e+06	1.07188e+06	1.8353e+06	1.82079e+06	1.34852e+06	660817	1.29281e+06	1.03525e+06	1.71827e+06	1.59356e+06	1.69036e+06	1.0238e+06	1.14835e+06	1.30613e+06	879122	1.72358e+06	894657	1.59665e+06	1.70717e+06	2.24667e+06	2.1081e+06	1.62829e+06
M92T24_1_POS				91.5464	24.145	204808	281078	212785	225995	225531	263457	275043	273433	245944	264988	289941	267725	242966	293997	221548	243958	246673	267525	156128	224555	233953	192809	180519	206416	287247	270354	244831	241067	251635	243122	257775	259901	265026	265719	250145	268619	259673	273037	268586	260792	292383	232032	263791	268022
M97T38_POS				97.0286	37.806	92423.1	99015.8	104439	92036.4	86661.2	91893.1	94767.5	104969	110450	93331.1	106409	93358.9	89764.1	75667.7	92276.8	101071	95673.8	117357	82399.6	83153.3	93305.7	87692	92594.9	91261.8	86184.5	94449.9	92703.6	93740.5	77873	97510	91333.3	97061.2	95550.8	96966.3	99476.6	84469.7	91070.8	115355	127729	95529.5	96821.5	113736	90725.5	98678.1
M100T24_3_POS				100.054	24.144	82313.7	214133	138428	95298.9	94133.5	105169	130447	136530	102146	100268	226208	104147	99663.3	113026	95068.5	101591	97670.1	108673	235620	92471.2	100458	78027.3	68915.4	86781	121171	104699	99217	100161	177467	92951.5	110534	141471	107944	105887	100821	105252	101209	109037	135162	105796	128039	95574.9	100279	110112
M100T149_POS				100.076	149.083	412711	327209	366275	418687	438939	391875	343449	366232	456052	407160	324250	400830	563039	532218	540524	610843	650451	475643	435429	382789	383434	435759	529017	520762	492118	567602	456249	474558	477721	491086	487954	439956	486320	463716	481779	399178	473977	508249	411812	466476	422651	418679	357167	340094
M102T60_POS				102.128	60.379	2.5421e+07	2.57022e+07	1.04138e+07	2.64148e+07	2.46485e+07	2.63165e+07	2.36173e+07	2.66503e+07	2.52231e+07	2.62743e+07	2.63517e+07	2.06051e+07	2.47478e+07	2.18234e+07	2.7325e+07	2.69979e+07	2.54717e+07	2.53008e+07	2.59678e+07	2.47744e+07	3.07781e+07	1.22234e+07	2.33982e+07	1.83746e+07	2.51897e+07	2.55103e+07	2.35698e+07	30534359	2.52431e+07	2.31854e+07	9.73932e+06	17279889	2.96218e+07	2.57134e+07	2.76927e+07	2.64801e+07	2.11988e+07	1.56172e+07	2.81088e+07	2.58738e+07	1.87542e+07	2.66098e+07	2.70444e+07	2.47068e+07
M102T132_POS				102.128	131.785	1.28538e+07	1.61006e+07	1.49147e+07	1.44455e+07	1.29472e+07	1.4811e+07	1.04927e+07	1.49201e+07	1.19558e+07	1.47657e+07	1.19145e+07	1.18331e+07	1.33366e+07	1.1812e+07	1.26817e+07	1.46173e+07	1.42397e+07	1.5336e+07	1.74191e+07	1.51105e+07	1.51482e+07	1.63277e+07	1.40838e+07	1.48039e+07	1.28548e+07	1.51286e+07	1.4102e+07	1.52579e+07	1.66672e+07	1.47466e+07	1.38127e+07	1.60818e+07	1.53821e+07	1.49797e+07	1.54684e+07	1.53513e+07	1.36002e+07	1.38982e+07	1.47439e+07	1.32094e+07	1.07584e+07	1.54744e+07	1.50601e+07	1.41336e+07
M103T151_POS				103.054	150.773	156962	87017	197453	95211	113986	165558	155725	147385	94438.7	183538	160467	166339	317119	160713	100817	55076.9	113978	144815	112128	143617	74321.3	183628	74457.1	52261	195774	122337	171599	95101	76480.2	121380	156711	104255	122047	115346	83222.6	83442.4	115167	99810.7	68038.9	109890	196515	67603.8	117891	170592
M103T24_3_POS				103.054	24.143	116859	68150	47805.2	127570	125720	137803	138192	135927	131507	134598	90615.9	142103	134436	136059	133811	129142	131915	142662	18522	136057	132446	120169	111207	125449	110523	141593	139039	127836	66178.1	148882	147488	111562	138230	135562	137185	138509	150751	140060	115271	134562	108493	128903	140166	158410
M104T32_POS				104.071	31.8385	827101	1.08049e+06	994436	940288	1.07869e+06	1.13388e+06	1.48102e+06	826567	1.31656e+06	612389	1.05576e+06	673842	1.91429e+06	1.93744e+06	1.02613e+06	1.1984e+06	1.28569e+06	1.88398e+06	1.37983e+06	1.41724e+06	697795	1.87838e+06	1.30384e+06	835285	1.64582e+06	1.09438e+06	873790	982550	1.21273e+06	1.73541e+06	933849	958907	1.48799e+06	1.72851e+06	1.62184e+06	1.60799e+06	1.15084e+06	1.04965e+06	1.50082e+06	803692	1.02369e+06	990178	487889	1.13369e+06
M104T40_POS				104.108	39.694	1.47307e+07	1.80901e+07	1.60477e+07	1.29607e+07	1.4181e+07	1.38582e+07	1.57947e+07	1.51503e+07	1.51265e+07	1.29564e+07	1.4044e+07	1.27665e+07	1.8062e+07	1.97524e+07	1.63159e+07	1.35964e+07	1.38713e+07	1.83602e+07	1.65929e+07	1.42533e+07	1.45182e+07	1.69309e+07	1.47924e+07	1.47297e+07	1.39541e+07	1.39364e+07	1.3941e+07	1.42274e+07	3.01973e+07	1.52792e+07	13575209	1.50767e+07	1.36763e+07	1.39528e+07	1.39523e+07	1.32547e+07	1.41652e+07	2.75534e+07	1.72272e+07	1.29311e+07	1.34659e+07	1.60502e+07	1.41847e+07	1.21458e+07
M104T126_POS				104.107	126.495	5.39728e+06	6.93719e+06	7.51934e+06	5.78174e+06	5.65189e+06	6.12864e+06	2.49802e+06	4.4606e+06	5.20718e+06	6.09478e+06	5.9175e+06	5.61811e+06	4.07735e+06	4.0344e+06	1.28398e+06	5.62139e+06	5.68053e+06	4.8298e+06	7.51748e+06	6.70292e+06	6.43071e+06	4.54578e+06	5.5856e+06	6.62914e+06	2.06895e+06	5.33539e+06	5.28192e+06	6.11061e+06	7.62716e+06	6.18547e+06	1.8894e+06	6.21214e+06	6.0121e+06	5.47945e+06	6.18699e+06	4.16321e+06	4.31256e+06	3.7749e+06	2.91732e+06	5.48959e+06	1.42942e+06	4.05813e+06	5.80743e+06	1.76516e+06
M105T168_POS				105.07	168.137	185946	269673	248286	130790	214320	119729	40107.5	62717	130023	76477.4	70030.9	69609.4	691171	397570	312954	260097	262992	404172	703628	531126	385476	802578	573865	568648	333962	293173	329726	234426	169930	165264	235431	215930	346305	222208	235626	202884	331416	286744	280026	349258	341621	357733	394108	487511
M109T283_2_POS				109.101	282.881	67892.4	77676.2	78314.6	73709.6	84634.8	108672	70206.5	92176.6	88788.6	61435.1	66852.2	71820.4	92764.6	84161.8	55986.1	59037.1	63346	119140	127260	88695.3	65622.6	111746	62715.4	66074.6	103008	87265.4	54802.5	87931.6	78378.7	98827.2	66396.2	83355.8	79115.5	91716.6	99261.5	63485.8	69064.2	70113.3	105964	90059.3	93458.3	83955	81308.1	83669
M111T203_POS				111.117	203.08	104154	111932	88698.5	106548	104075	105987	104693	114743	107621	85520.6	106151	110287	105551	92065.2	83485.8	81616.3	92310.2	106360	112328	78974.3	110199	93030.1	73023.6	78625.5	98375.9	107842	113227	109616	110572	98125.5	83862.2	112371	89944.4	110410	97509.3	89861.5	110853	102068	113107	103520	113245	107238	104979	82509
M112T24_1_POS				111.562	24.145	95925.5	127617	107982	110751	107829	131193	138597	131900	116683	125744	133236	123084	120699	128506	121139	119240	121669	127654	66663.3	118318	123574	103231	91243.8	113052	136322	124169	121883	122016	134293	127950	132154	133796	127880	130495	131367	130062	127063	128743	133450	128719	131202	120946	128498	134306
M114T180_POS				114.092	180.248	221616	209978	250400	264993	250502	250658	244177	241283	230111	263372	254727	256050	339318	341068	343464	330621	361816	329812	284086	292268	300289	262126	310684	296526	262504	264099	230427	264555	265331	274299	225104	298522	305978	367350	393960	284423	238726	245229	221601	248905	236423	222983	263959	242320
M116T642_POS				116.144	642.472	211039	232749	213759	204990	222977	201512	197294	208803	230221	225601	220591	186521	224582	231381	221733	215120	198047	218202	238419	211625	203226	238415	218630	218610	215607	188552	178758	197426	216336	217468	210113	205202	203544	202010	217905	205875	207201	194439	236821	186672	203191	223468	219354	215306
M116T603_POS				116.143	603.104	699221	381868	950300	716722	805722	678555	779246	753938	325572	728749	777653	676705	720293	746475	881881	679911	314444	729986	520645	844441	712656	856394	354780	1.00267e+06	847302	697270	707814	705560	508899	917052	802225	758528	696557	718761	727560	698290	737925	601998	796816	733153	754106	879453	808561	713084
M121T126_POS				121.065	126.496	271191	340803	295007	299274	249287	301334	201044	314193	399387	411120	415349	383934	493726	268348	715016	524852	343400	296318	388490	456346	348234	487594	566684	350538	263339	274518	302142	353820	302556	278873	424132	322335	350861	553844	447909	505615	325297	349473	308919	370387	358173	392446	513154	350911
M121T44_POS				121.065	43.781	154242	166480	135174	166190	161304	155735	165529	197221	162547	193149	217456	234303	136818	128386	117452	159224	140736	184379	176724	74217	153451	153873	116001	134723	0	0	0	0	592.37	0	0	0	0	0	0	237.449	128766	149856	160551	191653	205493	148479	226043	188811
M125T191_POS				125.06	191.316	83319.5	88594.3	84348.9	86014.8	84800.7	88025.4	80224.9	85907.2	78814.1	78607.1	80933.2	82634.7	82131.3	85181.2	83268.1	81420.2	82945.4	81571.3	86221.4	79613.7	83936.1	82059.7	76901.6	84006.8	79982.4	84355.3	83547.8	79559	80379.7	84258.8	77933.7	84262.6	82206.1	80826.1	78871.5	79499.1	83352.6	86832.8	87854.1	83872	83208.2	83099.7	80928.3	79046
M129T24_2_POS				129.022	24.148	63315.7	84276.3	107602	71385.9	72026.5	87650.2	86447.2	84703.8	81743.3	93244.3	118544	94034.2	79130.3	84226.8	71720.1	81567.4	80983.2	86466.5	139499	73958.8	73493.9	57282.8	50499.6	66938.6	89778.2	91858.3	80839.7	80440.9	154034	92965.8	90373.8	88261.3	96016.8	88528.4	85876.4	89926	90472.3	93060.9	86555.2	86726.7	115888	80241.2	88947.1	93092.5
M130T190_POS				130.159	189.992	681101	914906	852394	690603	631971	691809	816258	615170	704883	775893	779625	491806	537733	560899	741283	590448	611019	571252	1.15646e+06	645671	622291	651989	589614	676499	1.4119e+06	1.27318e+06	561247	553173	722190	690786	614758	901123	825771	746243	532037	707877	524529	533268	755819	574161	783323	682693	706516	579845
M131T642_POS				131.13	642.11	425733	1.02029e+06	548561	538921	425335	643090	514648	273971	333595	305374	434914	326785	506046	331928	451575	224111	256854	337462	650376	271317	262004	630288	490447	384458	309875	305552	190921	361764	443278	259116	405638	277296	392469	723813	381970	485688	317559	255813	359230	246761	286951	321547	243675	365802
M132T178_POS				132.081	177.803	53736.8	67791.8	29119.9	31640.8	47019.6	46414.1	43889.6	49644.9	43858.3	69763.9	66856.9	68866.3	55905.6	34653	36854.7	28500.9	34746.3	61870.9	67757.2	33735.8	23635.8	48135.3	24038.1	23485.6	29656.7	30809.1	38385.4	10892	36885.8	21958.4	44683.5	41029.8	30518.8	23232.7	23543	23635.1	19692.3	23176.3	53078.6	53192.9	57292.8	38351.4	86507.4	49535
M134T34_POS				134.081	33.563	207927	259661	303140	203763	215678	226018	269270	235543	233752	247799	221711	194977	201558	186541	194571	188142	206933	200046	244260	220984	244186	325689	216493	272746	198903	160877	192543	157350	194720	184756	276152	244551	221727	207369	229599	203307	473928	415714	211729	170954	185644	203436	199306	334667
M137T156_POS				137.06	155.681	283789	262577	261948	212275	207561	294412	325952	329508	312944	447965	520733	488002	218131	225168	253759	457617	494062	318078	423637	107139	196230	143244	124573	261770	15361.2	17051	6646.24	15528.3	8887.05	15043.5	16833.4	11063.5	13491.9	5033.86	8208.85	11582.4	319767	272483	271802	364128	407923	314964	486425	406053
M138T52_POS				138.055	51.758	2.46017e+06	2.66173e+06	2.62065e+06	1.23989e+06	2.25972e+06	2.30731e+06	1.41637e+06	1.02605e+06	2.55373e+06	2.88006e+06	2.38158e+06	2.09512e+06	2.17304e+06	763408	1.48233e+06	1.74877e+06	1.76832e+06	1.75401e+06	1.92324e+06	1.67728e+06	1.99412e+06	2.06815e+06	1.89416e+06	2.13182e+06	927980	1.73834e+06	1.07259e+06	4.31986e+06	1.78299e+06	1.78085e+06	1.58259e+06	1.54203e+06	1.4837e+06	1.52918e+06	1.4274e+06	1.42842e+06	544160	1.34514e+06	772292	2.26972e+06	901475	2.92774e+06	2.08667e+06	2.20465e+06
M140T302_POS				140.068	301.713	96390.8	139632	111470	314168	338096	96511.5	333347	341975	102466	78581.3	123303	85637.6	79306.7	348984	76826.6	92751.8	44163	85717.1	97218.8	80859.4	86720.1	82980	67141.7	196028	98860.9	83436.8	76178	71756.5	89204.8	105200	81256.4	102078	78708.1	86515.6	367455	338342	210239	321778	342480	304585	103394	329922	316175	337158
M142T22_POS				141.959	21.6735	439317	778155	355193	446775	395728	373274	371426	317285	469500	434900	852938	391094	465337	579597	463362	550505	498992	587671	384448	502672	485473	459803	389004	474844	510074	470638	486929	498874	667140	549650	488405	721898	544475	500424	418356	452446	522422	505155	804535	438887	262961	457812	510008	486395
M142T53_POS				141.959	52.7175	388889	402519	451173	346394	375802	335626	395080	402889	347229	332473	398358	237777	326569	410563	274860	337037	316371	372701	412105	308454	354952	362220	332703	363034	416956	318475	348030	358136	394793	332180	211531	399691	310359	317600	321219	347226	366048	395800	432389	334144	169761	373280	330675	196757
M142T647_POS				141.959	647.363	1.41889e+06	1.60177e+06	1.45884e+06	1.45068e+06	1.28552e+06	1.18118e+06	1.66297e+06	1.33287e+06	1.34401e+06	1.59535e+06	1.0269e+06	1.50248e+06	1.18323e+06	1.04428e+06	1.90549e+06	1.07747e+06	1.62681e+06	1.51951e+06	1.78013e+06	1.29938e+06	1.46101e+06	1.50106e+06	1.25116e+06	1.61858e+06	1.38691e+06	1.33094e+06	1.29977e+06	1.60538e+06	1.83726e+06	1.58368e+06	1.47391e+06	1.55442e+06	1.30479e+06	1.47277e+06	1.27065e+06	1.37424e+06	1.21397e+06	1.29866e+06	1.62688e+06	1.46445e+06	1.42283e+06	1.63801e+06	1.32658e+06	1.48045e+06
M142T712_POS				141.959	712.108	1.66779e+06	1.65491e+06	1.54931e+06	1.86715e+06	1.82322e+06	1.73722e+06	708423	1.53894e+06	1.12898e+06	1.6e+06	1.6577e+06	1.73138e+06	2.0039e+06	718581	1.82703e+06	1.63715e+06	1.54502e+06	1.82848e+06	1.70194e+06	1.66671e+06	1.72784e+06	1.20741e+06	1.67956e+06	1.67361e+06	1.01143e+06	1.32447e+06	1.65506e+06	588410	1.46124e+06	1.72785e+06	1.51968e+06	4.71075e+06	519186	105116	453941	1.61884e+06	1.54976e+06	1.79123e+06	1.37005e+06	1.78819e+06	1.04935e+06	1.75653e+06	1.71893e+06	1.89563e+06
M143T24_POS				143.002	23.65	194267	154774	155342	175221	178923	157389	184406	191847	173417	177891	213244	166545	171972	225462	182018	164919	153512	151966	151979	183293	168107	203327	174123	167322	86886.2	173511	158725	166211	212390	261200	204181	224255	173757	174807	148087	158381	340489	185327	191796	166104	74057.7	241100	159046	187709
M144T191_POS				144.081	190.643	93438.7	139139	101661	122627	116317	100557	126938	228568	168680	185325	278726	168784	521689	193758	252212	102696	130279	914886	148561	380089	519333	252575	161726	130369	82421.9	85817.3	98494.5	166632	149057	123155	240383	114581	150126	105265	114946	99135.6	256631	172050	130877	126201	113532	145694	228039	173955
M145T645_POS				144.982	644.624	3.25754e+06	3.78149e+06	3.47997e+06	3.18879e+06	3.45459e+06	3.51377e+06	3.39547e+06	3.02692e+06	3.33357e+06	3.23531e+06	3.27481e+06	3.29865e+06	3.44255e+06	3.1771e+06	3.50917e+06	3.28076e+06	3.11868e+06	3.20775e+06	3.95941e+06	3.38358e+06	3.37035e+06	3.40784e+06	3.2736e+06	3.48085e+06	3.67773e+06	3.31667e+06	3.22748e+06	3.2361e+06	3.89839e+06	3.70019e+06	3.94659e+06	3.40381e+06	3.29236e+06	3.34715e+06	3.79235e+06	3.36696e+06	3.36565e+06	3.21291e+06	3.17808e+06	3.21025e+06	3.82579e+06	3.49419e+06	3.42827e+06	3.2534e+06
M146T178_POS				146.06	177.806	81218.4	107334	49236.5	50012.4	68999	77665.5	63874	77097.3	71264.8	107489	100099	106599	88985	62320.9	66778.2	45221.1	62111.7	100897	103806	63691.1	41999.8	78503.6	41772.6	38163.3	43482.5	48009.3	58621.2	64560.4	60628	36001.2	68716.3	71601.2	50884.7	37589.6	38750.6	37257.5	37850.2	43252.9	80849.1	78470.6	81505.5	66108.6	135357	69102.2
M146T170_POS				146.118	170.232	84707	102320	101335	95796	69718.1	77311.7	61804.8	125525	58592.4	139983	115194	115642	58573.9	42737	118478	78184.8	62453	65197.8	98316.6	77486.9	128908	40075.6	61411.6	141232	66128.3	78208.8	112339	113043	95394	69712.3	147774	156236	78583.3	50679.3	71899.3	71495	137988	132317	51985.4	128406	85049.6	95867	167154	125228
M146T643_POS				146.165	642.819	316173	0	280238	389065	299178	316868	334383	274494	312228	336869	322906	305560	308705	362373	466723	308295	328256	285074	0	282854	314644	300816	302242	366407	456499	328075	313965	308362	5266.75	144895	293488	334202	304640	295151	288366	299293	315319	313076	295996	354848	456982	289140	295171	394941
M149T570_POS				149.024	569.843	63321	89277.4	90560.9	68730	57273.1	58280.9	77845.7	64239.4	62802.9	65390.7	66473.9	49541.2	68756.7	62239.2	81352.4	61487.8	44608.7	69738.5	86582	67591.3	52849.9	80188.3	64468.7	95831.7	59039.2	49894.6	43289.5	46868.5	94942.3	94411.1	66178.9	74079.9	47773.8	55756.8	58361.9	56264.9	50838.1	52836.5	83600.1	58348.1	66541.5	70233.7	70292.8	65458.7
M149T290_2_POS				149.133	290.066	52537.2	74396	45983.1	46801.9	68083.5	58677.3	97561.8	51927.1	63229.6	29414.8	73200.4	50849.5	71995.2	102133	39595.4	59734.8	75372.3	98075.6	169253	71015.2	82120.1	75695.3	101378	70580.2	84852.6	38689.5	21472.3	27530.3	76222.1	45744.8	32409.9	31741.8	44986.2	57499.2	51660.7	57312.6	51081.1	46751.5	80770.5	70264.2	97616.3	70322.3	34789.9	71300.9
M153T24_2_POS				153.033	24.149	66299.6	28652.9	25239.9	78066.4	76064.4	84179.4	73693.8	68479.5	83178.9	88027.4	42020	96703	80183.3	70085.6	71282.6	81756.1	75511.5	73581.9	7502.62	75876.8	75663.3	61879.2	61900.6	65529.4	62457	85541	80970.7	78191.6	41815.9	96956.6	86863.5	52209.7	87850.6	83682.5	83153.8	82861.7	93692.9	85378	56555.4	81903.1	69464.8	80164.9	81277.4	96450.6
M155T266_POS				155.107	265.776	205018	231388	201738	212108	208586	209959	201407	206756	197805	203966	212490	193738	204686	200502	198297	194460	197474	197375	199993	192643	192288	177868	171671	197043	200200	206094	203307	197610	199026	199676	202699	212351	204043	199278	193520	201194	205446	206594	202768	195627	197611	196473	199891	209021
M155T198_POS				155.154	197.716	249747	305994	298847	284821	256912	260990	221891	283289	302004	332115	300570	327443	259052	293395	361984	265935	239904	171169	290280	278407	338481	256005	320195	334069	218201	171152	306661	372781	337559	322162	211222	335562	311878	264915	233913	261949	288467	296853	191756	259048	240837	236749	243785	206808
M156T127_POS				156.139	127.308	36543.4	38273.3	39896.1	39648.3	37467.1	39613.1	37132.3	39731	40724	53687.6	44776.2	50450.2	39152.7	35559.4	41067.2	37842.8	35838.8	39932.6	41372.6	40176.1	42723.4	37971	40602	39697.5	42678.8	38809.7	59992	53504.3	46137.2	41075.1	38784.8	42165.2	39315.5	45306.2	40057.8	38054.8	22058.7	31046.9	38685.5	40069	44648.2	38898.1	43316.6	35290.7
M158T337_POS				158.154	336.711	257458	273602	258704	243553	260567	235122	255013	228639	235490	232196	223242	226554	247950	230546	210653	237505	247035	232884	320323	216736	245190	255009	218548	230762	267301	290959	223894	230675	238918	224934	222232	243729	262698	270731	219746	231554	214202	217787	235902	222843	261576	227358	240938	223707
M160T52_POS				160.055	52.121	124138	149553	130262	9682.99	220858	205508	196512	124223	220076	202492	110351	108854	120837	121589	173769	131679	194595	111502	138425	139624	224464	143629	201300	140091	116822	120754	119634	133121	135237	128144	217064	197978	199358	103875	120423	196033	145984	191299	199589	91786.5	165817	142797	136420	195545
M163T243_POS				163.133	242.694	106453	105009	84030.9	116508	109664	91287	88670.4	101775	106033	102670	95975.4	111719	118237	106352	85531.4	108685	110503	102245	140739	69849.1	134016	78618	92594.6	88805.1	143292	129273	100154	99955.3	134778	78497.9	95158.6	97064.8	114174	108049	80869.6	102281	84524.3	97303.1	92413	110263	177558	91409.6	87900.7	98216.6
M165T44_POS				165.055	44.0205	1.53953e+06	1.66291e+06	1.41192e+06	1.62693e+06	1.55578e+06	1.48049e+06	1.81965e+06	1.88014e+06	1.59273e+06	1.86847e+06	2.09859e+06	2.2099e+06	1.32167e+06	1.29938e+06	979349	1.56143e+06	1.40947e+06	1.89244e+06	1.79728e+06	662915	1.38418e+06	1.29711e+06	1.18368e+06	1.14055e+06	24015.8	23210.3	21679.8	15760	21947.5	22165	30719.8	30830	23964.1	20439.2	20118.4	23367.5	1.29527e+06	1.58685e+06	1.65e+06	1.89994e+06	2.0848e+06	1.516e+06	2.13261e+06	1.85499e+06
M169T58_POS				169.097	58.3265	286891	868388	186716	322455	328311	159517	176667	225928	433294	208119	205749	102805	261897	313224	282417	500568	448901	239926	1.04741e+06	211663	277113	173342	233515	223095	296235	397742	183928	154341	247100	476763	206151	143598	495771	328202	319343	231936	150093	146168	223410	226266	98716.9	309944	217675	300078
M169T235_POS				169.123	234.552	61327.2	54538.5	62588	67043.7	49430.5	57506.2	55843.9	67171.1	72150	101784	54000	57685.7	67121.7	78247.3	68133.2	61432.2	54532.5	70866.1	61930.9	65260.1	62247.3	94095	103677	81824.4	105277	59689.9	93475	110484	127024	59546.5	61567	54229.2	55588.1	95914.8	69561.6	57952	65547.1	66668.8	104027	60837.2	369380	260411	203076	161186
M170T24_1_POS				170.049	24.1465	258013	212276	239737	288536	287114	346305	351469	343785	321217	346630	299093	352235	305275	314617	288930	306120	304967	340243	153054	295859	295828	251339	236983	270763	357690	340992	311282	308654	353962	401512	409404	328276	346351	348975	351933	343383	378226	403179	327105	344807	401987	310446	345073	422311
M170T80_POS				170.081	80.386	766156	933412	956703	942311	854465	726256	1.60135e+06	972016	702122	748291	915946	102248	1.02296e+06	1.40857e+06	86076.1	934477	1.05659e+06	1.77024e+06	769331	1.00352e+06	902878	1.42986e+06	1.3649e+06	741719	965667	751368	578535	867915	883732	1.06421e+06	583038	677094	594426	756618	1.01994e+06	766540	771557	683171	1.34858e+06	892989	76194.7	1.22176e+06	736337	1.21451e+06
M171T262_POS				171.149	262.307	2.18744e+06	2.4516e+06	2.62757e+06	2.45339e+06	2.17687e+06	2.72508e+06	2.43063e+06	2.77469e+06	2.25014e+06	2.84066e+06	2.61465e+06	2.91375e+06	2.38278e+06	2.78042e+06	3.24835e+06	2.84449e+06	2.62314e+06	2.78533e+06	2.85241e+06	2.72543e+06	3.37675e+06	2.80152e+06	2.90414e+06	3.01813e+06	3.16391e+06	3.65085e+06	3.04006e+06	3.69418e+06	3.58327e+06	3.03668e+06	3.26027e+06	3.22737e+06	3.29219e+06	2.85712e+06	2.99418e+06	2.94288e+06	2.81577e+06	3.11704e+06	3.10341e+06	2.90438e+06	3.11688e+06	3.08319e+06	3.6931e+06	3.28027e+06
M172T550_POS				172.116	550.27	40042.2	33406.4	32040.9	22939.5	25158.1	27368.5	28173.8	17286.4	26768.5	26971.8	42282.9	30395.9	43340	38150.3	35262.2	22394	32551.4	28528.7	50977.1	27085.9	23631.7	25064.9	26531.6	28839.2	25710.5	28061.3	28467.8	27246.7	20279.2	19964.9	28009.3	21345.3	26671	40362.5	20537.9	37336.4	28321.1	35676.8	22329.8	31283.5	29583.6	25065.6	24266.7	36950.7
M173T128_POS				173.079	127.994	584519	421954	366446	302188	679668	547158	836790	602411	612073	286986	779520	241404	561166	600272	379568	510200	513500	837275	886686	759018	703706	457823	243701	921903	363027	585834	291143	281542	728961	511153	294457	398245	546054	531062	337573	266370	301521	284434	404860	266488	218300	395457	702467	432612
M174T135_POS				174.149	134.627	141844	323216	246172	30021.9	155679	113431	25914.8	123268	103164	90561.8	107024	101221	354976	302149	155805	230199	165940	374119	189301	101282	238582	32686.2	99394.3	33984.2	121952	79491.4	27701.3	174118	579640	524841	183923	149376	47183.3	123460	86189.4	55575	338126	248230	25976.3	60750.4	61041	138776	25957.3	15098.6
M174T251_POS				174.185	250.644	45913	52234.8	51292.7	48093.3	45763.4	44150.5	48940.5	45916.3	46717.1	44014.2	47567.9	45445.6	41805.7	43229	46664.1	41059.6	40664.2	43622.3	49802.9	45040.4	49554.9	42423.8	39580.5	46099.5	46646	42600.4	44766.7	43431.3	49722.8	49697.3	45079.4	43295.1	44483	43046.4	43826.2	44821.8	48762.8	46189.3	47183.7	44769.3	44833.5	48330	51292.1	46558.1
M175T57_POS				175.144	56.614	53394.6	80637	47084.9	82593.8	79326	131321	39685.6	55097.6	64090.8	41226.3	47433.8	42714.4	38846.9	38597.5	40173.1	47748.6	49285	47001.4	89495	81722.3	77455.7	66724.9	53099.9	144645	56776.9	61914.5	54510.4	32637.4	79494.2	72350.2	132413	61476.9	53181.1	52764.4	54797.3	78198.4	119924	92905.7	82937.2	61442.8	70224.4	128581	86519.7	69670.5
M176T36_POS				176.011	35.553	155588	166933	225711	152696	158758	173316	157070	212528	163824	185987	185418	175535	146736	161589	146489	137296	122528	166985	123897	153748	190043	156300	265117	151997	168764	162440	150947	365849	141632	147890	154652	118469	130460	95012.2	115678	118613	211393	197599	143889	187757	174024	183911	156522	193928
M177T20_POS				177.07	20.4265	647733	883432	1.35863e+06	832965	797484	814936	622920	693050	830095	664220	588814	665572	885103	675565	883107	786533	641014	694247	1.50147e+06	883669	966677	683162	876815	998604	1.39349e+06	880841	815365	777053	1.47603e+06	907037	809817	710886	881863	582459	1.2135e+06	876216	899214	889566	680573	520993	1.32467e+06	749610	847912	789112
M177T668_POS				177.07	667.642	1.73735e+06	544740	1.64611e+06	458578	681924	1.90055e+06	1.87774e+06	1.5651e+06	227046	1.22667e+06	1.94765e+06	36589.1	651017	1.58741e+06	1.90916e+06	33317.6	439695	1.61614e+06	1.96613e+06	1.51742e+06	1.79758e+06	1.60335e+06	1.77632e+06	1.42047e+06	1.75078e+06	509033	1.47405e+06	1.11315e+06	1.78819e+06	1.42868e+06	1.59397e+06	1.5436e+06	1.89453e+06	1.99462e+06	1.43383e+06	1.3941e+06	1.80114e+06	618729	2.0489e+06	1.66916e+06	1.88235e+06	1.55987e+06	1.67947e+06	1.88935e+06
M177T154_POS				177.069	153.761	237865	367557	318226	226818	263921	256127	2.63474e+06	375348	220352	221644	580245	230111	212529	302844	274706	422187	740507	277903	456903	251260	255598	249195	247688	285254	315370	224646	219800	230361	336462	277734	305599	325332	227518	220613	256586	240665	242052	244824	306761	229168	316353	268585	254331	297097
M180T187_POS				180.102	186.801	22597.8	27480.4	32604.5	23812.2	18153.9	22128.7	15617.7	41059.3	15094.5	47080.3	35840	33827.7	2821.98	11658.4	51122.9	23147.9	17426.8	19818.9	29607.6	23496	39989.3	15939.4	17065.6	47010.7	21357.4	24601.4	33134.4	29999.5	30803	21283.9	49180.2	45376.3	20448.2	10165.5	18059.3	16569.2	46837.5	41851.9	14217.1	33661.6	25691.5	31540	60445.4	41118.8
M181T104_POS				181.026	104.451	424206	385749	426490	434211	432275	471260	444772	734662	399568	458410	372558	485180	778609	442187	429209	465651	418813	860219	414533	422767	455947	442739	523097	478601	559818	430752	449922	520312	451584	494532	383628	448094	446166	507911	503072	508195	466632	429681	454052	415321	177971	520587	543179	516547
M181T507_POS				181.123	507.154	192243	282371	262613	188615	211203	182988	222381	214966	188556	178571	235548	181286	200746	215020	228653	203021	186966	261234	250869	236337	220255	209591	192167	273739	196002	190483	192221	183505	241575	255632	256516	252938	181290	176251	225073	192415	229700	190620	213644	190420	179327	196741	175748	211027
M181T520_POS				181.123	520.251	354104	480200	403058	329465	344694	357332	375285	360964	349323	322882	364629	325545	353769	376721	382968	336304	355387	455696	467111	391502	361799	393080	339724	498417	379016	349479	352332	348702	430652	406758	407603	387859	324395	326207	366629	337822	400048	341503	396594	365586	374283	377903	341646	362579
M181T335_POS				181.122	334.599	59894.9	72796.7	57456.3	57341.7	60667.6	71623.8	79953.4	59720.6	73078.7	44448.8	63058.3	65710.3	107872	100331	59965.1	56776.7	64248.1	106044	86987.1	72112.7	74648.9	152053	132547	40215.3	53366.6	54917	52820	88308.1	52875	66323.5	42424.3	54231.5	76411.6	115736	84018.2	68144.4	92440.2	95311.6	98907.4	41507.1	55378.4	47600.8	38992.9	46714.2
M181T542_POS				181.123	541.601	164407	285141	250363	163901	209676	150688	207838	187067	140969	166719	230661	165365	163122	178750	248376	200817	198344	285199	272966	247127	228304	192956	137653	296691	173023	156688	154868	128403	238632	241517	250990	231745	158801	155157	216137	170767	239325	155203	215219	192233	166835	181443	168773	193292
M183T683_POS				182.986	682.602	1.0666e+06	1.25228e+06	3.90552e+06	320635	4.13969e+06	903312	999380	1.66786e+06	778151	571606	2.88642e+06	825941	1.26783e+06	1.02693e+06	1.17669e+06	930458	798856	2.65156e+06	4.70699e+06	730725	1.93566e+06	1.16379e+06	879853	2.81883e+06	1.0475e+06	105392	945091	2.50788e+06	3.55075e+06	1.4467e+06	1.15041e+06	857768	2.25912e+06	1.01937e+06	468028	1.10451e+06	1.01208e+06	1.68609e+06	2.53589e+06	1.09341e+06	1.06752e+06	1.862e+06	3.65625e+06	2.52023e+06
M183T647_POS				182.986	646.846	2.38651e+06	2.9102e+06	2.68652e+06	2.26631e+06	2.6005e+06	2.6561e+06	3.2739e+06	2.72674e+06	2.90836e+06	2.59976e+06	2.35336e+06	3.06861e+06	2.88057e+06	3.2437e+06	2.55342e+06	2.68287e+06	2.40864e+06	2.98261e+06	3.00854e+06	2.97815e+06	2.95291e+06	2.81725e+06	3.3084e+06	2.7245e+06	2.87428e+06	2.3122e+06	2.53528e+06	3.02425e+06	3.28362e+06	2.66396e+06	2.8769e+06	3.07847e+06	3.00985e+06	3.44534e+06	2.75629e+06	2.94128e+06	2.71664e+06	3.19273e+06	3.18097e+06	2.67913e+06	2.91757e+06	2.81497e+06	2.65968e+06	3.07041e+06
M183T22_POS				182.986	21.604	757335	709083	587129	744402	707177	635018	740453	576554	743068	954899	696452	708523	827559	584792	803701	881641	729935	524378	665365	729530	827758	797660	752688	824992	833664	757668	801048	742369	638596	751292	754592	1.28846e+06	926534	739675	816484	799335	981730	843306	1.38807e+06	722322	1.06465e+06	826413	815934	839230
M183T712_POS				182.986	712.107	2.71659e+06	1.13126e+06	3.34812e+06	801550	2.62255e+06	3.08091e+06	5.2484e+06	3.43084e+06	2.42011e+06	3.61346e+06	2.37251e+06	2.474e+06	2.98414e+06	1.02015e+06	1.03256e+06	1.84365e+06	2.84944e+06	1.59917e+06	1.10369e+06	3.02703e+06	2.77808e+06	1.47724e+06	2.90249e+06	3.03615e+06	1.85767e+06	1.9221e+06	2.67852e+06	2.63053e+06	2.1581e+06	7.08501e+06	1.92534e+06	2.56111e+06	2.72425e+06	2.52397e+06	3.05263e+06	2.7952e+06	3.14631e+06	2.95385e+06	2.90169e+06	2.80545e+06	1.89782e+06	809544	2.97761e+06	1.69086e+06
M184T29_POS				184.073	29.4425	618437	795569	753746	571974	606325	609591	803267	795661	597283	589654	686402	544571	584318	679174	685701	603150	543524	723655	623707	604436	704990	514409	386663	555288	761635	731676	623532	702264	1.04311e+06	910533	751295	1.00175e+06	815271	677856	768493	801741	740405	860846	987628	647853	856584	835014	656719	809562
M185T242_POS				185.115	242.492	355455	337082	287399	439116	384797	304258	301537	338559	345501	359887	301682	383916	393835	353415	273453	323513	384348	319288	427268	205360	385383	266020	309389	257368	409960	469947	333912	326255	364674	319382	321168	324726	415212	344872	265249	352233	291093	327112	315524	377313	505310	338116	319112	310858
M186T179_POS				186.149	178.54	24331.7	24663	31679.2	19363.5	22076.8	34847.2	40179	21300.7	28594	10080.9	14214.6	15116.7	42069.8	51499.2	31739.3	20860.4	22800.1	67348.4	33078.3	43246.6	32373	95963.6	78358.2	17446.7	32293.4	20292.6	22884.9	33253	24974.7	35124	19820.2	19741.4	26966.4	53490.9	50896.3	34240.1	42767.7	32145.7	36261.4	16356.3	19152.4	19567.3	11279	10655.3
M187T24_1_POS				187.065	24.1435	252760	451754	567616	299922	300045	364655	401243	350002	335851	370333	616848	367448	325259	356164	311891	335788	332156	352324	789811	312060	327168	242223	210062	293499	390664	376918	336360	333417	820729	363769	357961	407206	370700	373195	367818	365816	353246	364492	338810	367525	516389	342059	365248	358871
M187T317_POS				187.127	317.327	340442	399583	349293	354386	365195	402974	407758	412369	297438	359249	549405	446477	290002	336279	511880	411843	421310	427226	462899	439870	511456	248518	207211	419415	321366	292491	335531	331214	470181	464339	475329	512435	442819	278924	428958	444017	461155	449780	249497	370106	244762	230400	347890	361363
M187T146_2_POS				187.144	146.131	54227.1	65324.4	64178.2	50931.5	54452.4	56191.5	68806	64359.3	59121.2	60989.3	69434.6	54336.8	89596.4	78109.4	90732.3	55649.8	52929.2	113580	59591	64894.4	70914.3	84806.5	191393	57090.6	67238.9	55150.7	57037.5	68184	72969.8	60749.3	66217.2	56604.8	62531.7	60443.6	64730.4	57820.9	45659.8	48624.1	59962.2	49711.4	56706.1	57620.7	50739.5	49453.7
M189T57_POS				189.16	57.476	2.55735e+06	4.60808e+06	2.22376e+06	3.04759e+06	2.76379e+06	2.48165e+06	1.07615e+06	2.94419e+06	2.40843e+06	5.25205e+06	3.46572e+06	2.6009e+06	3.02273e+06	2.8146e+06	3.91957e+06	2.99394e+06	3.19604e+06	3.20572e+06	5.24409e+06	1.55135e+06	3.39535e+06	2.33165e+06	2.78175e+06	5.23605e+06	2.5548e+06	1.90444e+06	2.2139e+06	2.20714e+06	1.41645e+06	1.01943e+06	3.70966e+06	3.70783e+06	2.8417e+06	2.39207e+06	3.09186e+06	2.70729e+06	1.6617e+06	668580	1.50467e+06	3.13185e+06	2.59529e+06	3.3054e+06	1.76083e+06	2.76997e+06
M189T131_POS				189.16	131.454	616081	1.86282e+06	703534	664889	638649	731529	522490	738700	2.05226e+06	722780	823231	864115	1.68909e+06	556381	1.03239e+06	472513	498969	1.93267e+06	751477	1.34643e+06	939968	240770	737459	526834	1.69829e+06	433859	166419	399550	568380	1.13429e+06	959843	1.32164e+06	704079	566735	465838	1.67796e+06	212780	113806	1.22512e+06	546684	504424	930736	1.02388e+06	1.68458e+06
M189T116_POS				189.16	116.094	384728	490484	465981	481160	433735	498453	309640	393812	424514	335450	483322	562164	463112	399294	530996	422119	374426	474312	523118	660517	434383	415433	459840	498889	455484	476055	466200	277734	362408	397743	581937	448902	345108	467130	363272	414295	248501	784979	373755	411335	344566	415910	552000	459786
M191T24_POS				190.98	24.3935	145292	150713	154011	137395	132481	125709	145379	153223	141227	133146	112222	102546	128111	147218	142628	127016	107887	144562	86894.1	153595	136077	156103	202056	148968	134811	103034	101617	138725	82151.2	100544	129256	102348	114728	118388	119745	118852	110138	117468	118302	110636	110971	117564	111849	117695
M191T283_POS				191.144	282.625	135553	238021	104200	141112	155364	158476	195501	135713	137911	138536	160280	191781	192378	209314	129343	180181	214124	337993	199422	173727	155612	323653	141863	136237	264219	159748	131705	158143	253588	197300	152967	141116	143940	247294	215272	193499	126333	137085	322543	241132	265946	223764	261494	261350
M191T236_POS				191.144	235.787	14940.8	26555.4	16473.2	22593.3	17692.1	23085.1	16811	19304.5	21259.4	26000.3	70561.3	64520.7	73749.5	65440	104056	159376	139994	151680	168839	113237	89176.5	77259.1	71527	94885	133762	100387	82850.4	84755.6	173973	109982	131912	107851	86708.3	68684.6	89440.4	100036	29807.6	25981.2	26269.2	83535.7	31203.2	27759.6	161014	14724.8
M192T326_POS				192.139	326.497	182965	182616	171110	351983	295854	210308	137000	167407	209523	181698	118017	297846	320793	150343	141566	290321	325689	165657	197140	130713	153635	147370	220755	178723	139032	322882	132824	214187	108977	172051	155021	166664	299093	304398	170650	182536	190759	192061	150372	233405	174580	163962	157291	133023
M193T196_POS				193.144	195.645	27422.4	103844	111838	29635.4	32059.4	34093.8	79248.6	94167.1	29591.9	22270.4	62705	27065.1	28153.4	41675.1	88892	28958.8	25336.9	116729	98767.8	59916.3	76805.8	86868.1	34882	111720	47307.4	26462.4	33968.1	29142.2	63150.5	107192	96335.1	92315.5	33225.9	27454.4	82474.6	29723.1	88964.2	35826.9	86211.4	27863.1	61462.1	98915.8	77364.9	78548.3
M195T152_POS				195.123	152.27	146818	147723	149841	152328	162351	134866	161703	150495	162204	150168	164319	103061	148152	133929	220202	72141.7	72698.1	137353	159480	93982.1	180780	155997	81737.3	169587	127507	137422	140935	73392.8	170295	156023	70930.3	95513.6	89866.4	144041	167785	104033	148383	160127	167103	148464	65265.4	178277	126895	132563
M195T290_POS				195.138	290.063	193567	244109	158022	165069	237840	192446	295290	176360	225024	99512	229003	174199	238603	316111	138137	209170	251228	321398	559697	246678	260220	247896	335712	149330	286131	133648	78763.9	102895	238224	154091	105930	112985	151062	194147	177262	199387	177764	166436	258521	240767	326742	222116	120110	242701
M195T302_POS				195.138	301.709	125955	136661	109036	107225	135867	146598	169919	99026.4	159712	59700	114180	110920	156595	229964	70561.4	86911.6	145806	169484	162085	125847	80036.9	159941	167669	70793.6	157679	136437	57070.8	71419.1	152449	107213	109298	59579.2	102709	32987.3	133852	114893	96099.1	93426.9	159302	95716.9	161325	133952	56192.2	169163
M197T247_POS				197.118	246.681	99778.5	90596	74313.3	106737	99851	103043	96303.4	104989	115516	112272	89683.7	90333.2	124812	165113	80974.5	111953	84898	123976	81981.2	79614.3	83262	99243.2	129074	86782.2	122755	83694.6	95963.8	197523	103639	80111.6	93469.3	83858.2	111526	130975	88724.3	101550	92783.9	114361	136136	74142.1	176692	139985	123401	162227
M198T104_POS				198.053	104.457	256833	249636	262401	259765	267348	294284	276743	446710	243550	283254	228118	304792	468130	266805	285413	285182	251883	541459	195843	273056	285667	279214	328111	311741	345047	287769	278766	315114	293393	311305	235380	284380	268784	342671	342834	306336	253962	260184	279479	251094	118144	331824	341493	312045
M200T411_POS				200.201	410.75	51275.1	59139.1	59020.5	51494.5	50894.3	57336.8	65193.1	57616.2	48766.5	54670.3	60434.5	51844	48881.5	55353.1	56700.3	50732.3	50842	61092.5	56293.7	49258.6	59980.6	50518.5	60613	54103.6	56248.8	55827.2	51173.7	48801.4	55539.7	58750.5	59314.2	56034.4	55498.5	48043.1	53159.5	51617.6	56145.5	52332.1	62326.2	49127.9	59587.2	57246.1	59355.3	60615.7
M200T306_POS				200.238	305.683	118454	236906	166878	93877.1	127679	111398	33944.9	98247.4	105148	115646	89724.7	95929.6	128063	28962.3	146828	20280.1	78870.6	27878	181418	110674	114489	165922	89451.2	97311.5	34322.8	107816	73476.6	210177	111756	139926	107406	144117	111932	168185	143711	103748	124092	105883	105645	105714	153005	140057	80222.3	61156
M201T175_POS				201.11	174.971	36541.9	179154	80335.1	23600.7	36955.2	55679.3	76050.4	74623.3	92222.1	27959.8	74768.6	32900.5	51411.9	69031.6	107865	29721.7	29073.2	93717.5	166452	94406.5	105244	62261.8	34672.2	81040	115361	33164.8	72223.7	41504.7	75743.4	77726.7	67838.2	80320.6	34987	21328	69342.8	38666.6	104255	70261.3	78433.3	42647.3	47672.4	91732.8	82766.2	66078
M203T105_POS				203.009	104.701	569407	556396	585407	550575	543647	602517	545844	1.00575e+06	540286	566327	543853	985916	1.03702e+06	572125	860140	627027	533017	1.08554e+06	454252	575903	557921	496407	748088	534346	746514	519975	555668	667228	513906	451370	464284	542057	508828	556114	562295	614178	527065	565848	601917	561846	1.08228e+06	528514	681279	631918
M203T85_POS				203.008	84.72	312736	348293	532831	286170	268136	395347	397353	613601	275371	349476	312392	550146	554671	317128	520463	316204	280537	618082	386590	369643	315957	375282	326824	455577	345212	276402	294783	418063	446705	322135	261428	238659	337580	396447	468965	367533	464643	504812	501734	243621	580159	483294	385282	507854
M203T56_POS				203.151	56.073	631574	972123	715243	677303	699658	678378	544090	752577	681451	692720	798877	523780	733847	739084	424096	562370	601539	761813	1.00442e+06	844212	626494	707099	427683	869580	677761	647969	586343	379995	735677	686212	818004	677136	577082	527412	530859	515404	319686	436640	821343	840453	549233	823678	996263	593118
M205T455_POS				205.086	454.864	47225.7	41217.1	44234	54776.6	54622.2	46867.4	51766.3	43884	54434.4	48796.3	38169.9	51589.3	51247.6	55848.1	37769.1	54757.7	53803.5	54966	43616.5	33760.7	36981.8	46964.3	52621.7	45262.7	52932.7	53718.3	50446.5	49532.4	34809.3	43689.3	54538.7	42705.3	54141.3	51329.7	42382	48964.7	40522.1	46583.2	47305.2	51086.8	61779.2	41994.2	43091	56553.3
M205T178_POS				205.098	177.803	6.13928e+06	6.80581e+06	3.93941e+06	4.15317e+06	5.60984e+06	5.42451e+06	5.70539e+06	5.96991e+06	5.49171e+06	7.05013e+06	7.34909e+06	6.9894e+06	6.26654e+06	4.61107e+06	4.75066e+06	3.7879e+06	4.56945e+06	6.53459e+06	6.67716e+06	4.52597e+06	3.14865e+06	5.42349e+06	3.35477e+06	3.3735e+06	4.1124e+06	4.06934e+06	5.0967e+06	1.5943e+06	4.66634e+06	2.93822e+06	5.57754e+06	5.07202e+06	3.94097e+06	2.99559e+06	3.21659e+06	3.36535e+06	2.66379e+06	3.13647e+06	6.01869e+06	6.23766e+06	6.31745e+06	4.82792e+06	7.99128e+06	5.5659e+06
M205T37_POS				205.118	37.0605	104138	148118	105672	103277	110285	106612	126791	111551	91651	90638.5	103839	84401.2	105521	121292	100860	103062	103831	131193	148229	121248	118877	139999	111964	122933	139621	108494	93483.2	93383.7	59808.3	114178	148195	155389	122371	124117	119994	115186	110141	118052	121268	96982	115409	95046.3	97339.3	120820
M205T318_POS				205.144	317.844	30188	48481.1	34179.4	45618.5	35791.9	33541.2	30433.3	27715.9	30604.1	30829.7	30519.8	36299.4	35825.3	32067.6	29770.5	34459	36915	29300.3	56472.9	21332.7	38614.7	35693.5	28455.4	33066.5	38649.2	46502.4	31301.9	31752.9	35598.4	30697.4	34245.8	35222.7	44716.4	33789	29497.8	30490.5	30599.4	31986.3	30029.9	31143.9	42355.3	31775.9	29663.3	32575.4
M206T63_POS				206.103	62.6165	59672.2	69270.2	60355.7	75418	83032.4	104308	88623.2	93531.2	64291.1	107668	91051.8	51905.8	110960	96998.3	45108.4	81003.8	87598.5	126050	83273.5	74088.1	92982.1	72740	66820.2	65559.8	109398	97707.9	83507.5	75520.1	114783	120971	92189.3	94953.1	102302	76265.9	71674.9	85749.5	76225.1	83021.4	56731.2	98287.9	49728.9	81131.7	101818	103037
M207T27_POS				206.886	26.869	264239	280137	318243	274873	248878	273845	274006	270494	268161	273721	267799	275694	272929	276756	266239	262272	268743	275830	269952	266846	261752	267659	272624	269106	282824	256456	256244	255925	277996	259735	303970	269582	256558	279042	266515	277339	256422	327002	276202	261721	296817	268923	249642	272912
M207T198_POS				207.138	198.377	49389.4	105004	72731.7	73300.7	65763.9	85767	42262.2	12043.5	47939.8	71148.5	87906.6	61571.6	85576.7	75216.6	104376	116441	96516.2	114540	206880	191952	178440	153639	118353	131878	182576	131842	117661	145593	229929	175151	191485	164246	136333	112257	138227	130238	107900	88274.7	109664	132245	121827	100258	87191.4	72619
M209T274_POS				209.154	274.447	536836	1.25159e+06	563443	692935	816795	785407	813649	705233	649088	623934	854370	832954	369184	348174	283320	375187	488232	581231	383071	324862	386564	469210	173762	413830	352182	258219	231842	240261	485337	476540	383937	287021	266117	344523	428165	396154	757680	682472	1.30009e+06	1.05848e+06	1.05251e+06	937978	1.297e+06	1.32244e+06
M209T401_POS				209.154	401.332	42206.4	46206.3	42804	40792.5	40762.8	43427.3	39879.9	41207.6	41295	37529.7	42442.9	39499.7	41850.7	41649.6	39684.9	39430	39087.5	41137.6	53519.7	38212.5	52458.4	44064.7	39063.2	42064.8	41331.7	38998.7	39483.1	43021.4	42425.8	40031.3	39759.1	37750.1	40321.9	40591.4	40762.9	54465.4	42590	40751.7	44421.7	51394.1	45537.3	45375.4	41015.8	43553.5
M209T183_POS				209.165	182.505	133431	147669	138668	132006	129633	132509	126102	130629	124453	135625	131521	131272	116973	129609	128631	128528	128793	123775	141300	128444	121810	142226	104681	136250	106921	119713	109908	135890	125931	143355	124152	138228	143823	139812	140124	129920	138657	135463	140147	126213	120220	130932	132305	117341
M210T62_POS				210.038	61.993	107966	145849	165984	167989	158572	152820	258049	286539	172347	235985	306681	125836	134033	190824	108251	171675	165336	262453	122774	76983	128092	93277.9	99711.8	108771	203756	108068	117805	122079	214582	113976	158009	110696	122004	119799	126046	121975	243785	353051	249155	168473	148071	172936	228042	340895
M210T151_POS				210.05	150.549	52054.9	22810.7	24772.6	11569.4	32772.9	47081	43997.7	36127.4	48710.7	70793.7	38660.8	47869.3	61592.2	57147	37811.8	15328.6	35732.6	49527.8	39738.4	44758.6	25053	48582.9	27628.2	21868.5	54020.1	33382.6	36697.3	17486.4	21724	25209.9	42792.2	25596.7	47698	23843	37119.7	27884.6	35913.7	21080.3	24690.2	37309.1	30668.5	25352.6	38679.2	38596.9
M211T364_POS				211.17	364.411	156873	194694	164548	147093	156349	148150	154894	147992	112384	138391	156875	150592	145978	158916	129694	137507	142041	150276	154658	103224	124205	127772	63060	141607	159246	148349	138297	127229	125757	128166	139959	145976	137675	129799	124623	118213	142935	146165	161809	141822	160005	142965	141722	153454
M212T147_POS				212.09	147.298	97314.7	107103	63714.3	112573	47065.4	50935	74797.5	90609.2	61505.6	101699	89923.1	82259.2	153600	65895.5	64058.1	63612.5	68050.7	72860.3	53171.7	41120.1	95229.1	50083.8	106851	104755	58890.3	102574	37878.4	76526	57344.1	44055.4	59596.3	92506.3	50175.3	155417	50221.9	45404.2	157872	121961	48449.1	49149	56720.7	128568	111253	43687.2
M213T192_POS				213.11	192.191	21030.1	93202.4	97374.8	19742.2	21211.9	18739.5	80148.1	98669.6	18848.7	17462.8	88399.8	19475.9	19614.3	30504.2	93831.7	15155.2	23848.1	111834	90107.7	59034.9	79833.1	71698.4	19957.7	96851.9	33655.3	19723.6	23820	38365.2	92413.3	99144.2	100151	96638.8	25296.5	17755.8	78316.7	21335.3	76344.9	24308.4	88406.3	19464	37295.3	84496.3	69451.8	78014.2
M213T58_POS				213.124	58.351	144884	188441	139711	174274	267120	275598	291897	125038	193639	74483	138379	217036	318216	429755	86172.1	160047	180709	303581	188645	207117	103492	424515	163525	124698	281078	170897	105208	152983	366668	526985	118346	94730.6	196934	244264	263927	256925	84910.6	78116.3	232854	113089	376161	237229	68287.1	147708
M213T258_POS				213.16	257.604	316114	378524	360303	317948	307650	341950	373321	359871	301673	314345	353184	349311	304452	331535	351875	319402	244823	292010	311344	313523	309512	254575	217990	338307	275651	221172	287573	316199	317212	302068	279599	334982	292012	253471	288577	285323	295781	296093	301415	286541	287236	315739	294495	285521
M214T451_POS				214.217	450.9	46510.3	114413	145855	68907.7	74108.5	62971.8	123983	143495	57660.1	46621.1	73986.4	68072.9	60835.2	62365.8	122171	75398.4	65017.4	164190	132362	75852.1	105925	124738	73964.2	142106	77274.6	59124.7	51883.7	61265.9	79382.4	168254	162955	149752	74367.4	65698.2	112815	49907.7	130184	64091	138062	54228.9	114407	136876	123352	125096
M215T65_POS				215.017	64.787	48936	74102.3	69168.4	61065.4	54323.9	60954.5	104458	80851.4	70376.9	98017.9	92616.4	51009.7	67706.6	101403	49938	78112.2	54422.6	82956.3	75871.5	61217	69889.5	56956.4	63205.2	55879.2	87891.7	73337.2	70334.7	102846	172422	89795.4	125804	84371.8	86932.6	65162.4	72558	81986.5	57360.1	169128	62439.5	50511.4	48615.3	54087.6	52548.3	106538
M215T196_POS				215.126	195.897	286994	969924	1.105e+06	301034	312704	316237	841194	996686	292943	207652	641284	255264	269824	447912	796778	259310	224669	1.18631e+06	902627	543442	724643	744786	349913	976784	476951	257277	328201	257815	605438	1.02571e+06	891811	854425	309484	272569	736974	273306	809433	349162	911976	260152	643081	1.01803e+06	699979	729977
M215T145_POS				215.139	145.118	119535	193622	131490	181360	192446	203143	334176	138410	164735	107087	255484	115468	254849	477408	115680	182864	179829	311555	174375	196303	107223	296439	273152	159715	193288	187454	103742	320613	191584	184711	175886	197707	221085	220268	217202	239102	149203	124439	273997	142950	154302	176750	124388	286300
M216T299_POS				216.16	298.982	31431.7	177364	238358	33412.2	44175.8	45683.1	192656	235596	33817	25570.6	86857.7	38738.1	45369.5	56592.3	198895	41896.7	38752.9	269183	179424	116621	172258	179213	44958.8	237109	69922.5	31000.8	40850.9	42309.8	92989.2	260970	279504	231196	47126.8	42229.1	177163	32490.8	201541	45601.6	192807	30815.6	84895.6	210617	145200	187330
M216T308_POS				216.233	307.923	128476	162609	144288	143826	133068	141636	97986.9	130085	131216	135651	143569	143038	121710	95247.4	158086	94350.9	121900	85684.8	152421	130887	133441	139099	109867	138542	95900.5	130479	120193	142842	142324	144096	135524	144018	141190	139531	138135	141888	133730	137994	135762	130716	144539	133325	119705	111341
M217T152_POS				217.105	152.281	384917	297838	451160	409264	429512	348880	480245	483710	418102	369643	484455	406784	360081	379899	555811	182045	199602	398075	460734	479133	479479	369619	211603	446947	397838	356244	375453	179904	545203	389467	220250	262697	213382	355422	407894	254659	387708	413688	505181	382968	203857	455691	210637	402008
M219T150_POS				219.077	149.559	4714.92	162011	141421	131553	178968	170376	225904	141735	13870.6	8793.65	157669	110270	35962.9	10326.6	119675	157792	196337	263464	185546	183743	110853	233550	150802	136027	168185	129507	90549.8	137621	144485	169064	145350	3547.31	3958.78	3938.93	188427	177648	120901	3523.12	177873	108061	8079.41	132550	84975.3	173543
M219T259_POS				219.1	259.046	47652	44596	32944.6	35557.1	41009.7	42362.4	58818.7	43612.1	43197.2	34412.3	35108.8	33924	37441.9	54077	23812.6	26221.4	30629	45396.4	32006.2	23384.5	29283.3	39527.4	39974.4	25254.8	33299	28197	25010.6	33564.8	28539.3	28222.2	20115.8	23123.7	23566	31759.6	24742.1	22782.9	37856.7	46045.5	94949	47889.5	78872	84841.2	60711.4	82745.3
M219T209_POS				219.113	209.32	29512.4	40118.1	38717.2	27714.9	22974.8	27001.6	14336.3	43686.7	18188.3	52245.6	44274.9	37216.6	26676.1	8681.51	47161.6	24199	16174.4	21959.1	40464.9	37903	49556.8	20576.2	39980.2	46428.3	19474.7	31903.4	40798.5	32685.7	33100.1	20716.4	48826.6	45590.1	24526.8	14449.3	19861.8	17250.6	158598	122677	37589.4	44555.8	31799	38964.8	62718.5	53789.6
M221T346_POS				221.154	346.068	29866.1	49967.5	25534.2	31092.9	42159.7	37167.1	53824.9	25051.1	38375.4	14465.7	40596.5	25227	66170.5	75332.6	24763.6	48252.4	69307.2	81737.2	125153	70712.8	48175.4	35547	81557	31726.7	60827.8	36301.3	17154.5	23560.7	38996	37779.2	18116.8	24218	41624.4	48925.7	45948.9	54685.1	34616.1	30250.8	72999.1	73534.4	49154.2	36595.6	21546.7	38613.3
M221T31_POS				221.186	31.334	1.3478e+06	2.07173e+06	1.87673e+06	1.39542e+06	1.45461e+06	1.60768e+06	1.16488e+06	1.40753e+06	1.47919e+06	1.83316e+06	2.11268e+06	1.93725e+06	1.0316e+06	1.57366e+06	1.82522e+06	1.43766e+06	1.53072e+06	1.63514e+06	2.28552e+06	1.86676e+06	1.89102e+06	1.46037e+06	2.57512e+06	1.63642e+06	1.63807e+06	1.38993e+06	1.25637e+06	2.96952e+06	1.4207e+06	1.41359e+06	1.39612e+06	1.4948e+06	1.25914e+06	1.43486e+06	1.67882e+06	1.42331e+06	1.3264e+06	1.4615e+06	1.56532e+06	1.76811e+06	1.48474e+06	1.52538e+06	1.07856e+06	1.21237e+06
M222T62_POS				222.061	61.82	276299	439864	426587	341414	346908	344070	264904	267093	249639	250042	246166	121220	162637	226945	122598	229131	199876	205167	429451	255551	212691	221944	181488	361048	320186	247506	236239	248389	482562	319677	345805	330863	288394	346814	351933	308759	531541	462849	263032	282911	232835	256723	314056	332650
M222T318_POS				222.17	317.849	22786.2	31823.3	24244	32517.8	25725.3	22722.2	21827.1	22324.3	22419.2	20632.1	21663.6	24351.5	27849.5	22138.8	22048.3	24034.9	26804.8	22298.1	41221.5	15983.1	31805.5	24661.8	16090	22575.5	28135.1	32691.5	21878.9	22944	27824.5	20965.7	24815.9	24600.3	31754.4	24649.1	19972.5	22270.4	22336.7	22904.3	23168.6	21700.2	31143	21695.2	20285.7	26172
M223T27_POS				223.025	26.639	274989	298672	225042	223896	287239	219096	152682	152906	172521	135792	157364	181891	163172	119526	9178.91	61188.9	89588.5	169758	256143	28808.8	130636	163070	111658	161109	100383	18552.8	79102.8	34516.7	73080	58805.1	135673	144428	103946	74822.8	16465.4	74385.8	50793	102799	204395	195100	255349	182520	382903	193530
M223T360_POS				223.097	360.194	8579.92	14223.7	37778.3	6824.47	9919.32	9903.42	92490.1	56433.2	18785.5	24092.5	8307.39	8307.74	8814.14	8757.31	7543.97	8516.47	14355	13330	8887.67	130954	10931.1	16306.6	8350.28	7294.72	347102	9432.56	6893.4	108886	9121.37	6027.52	8603.65	10569.7	11597	8238.98	35156.5	6299.22	8834.35	7277.91	9750	12027.6	11238.6	7479.39	9030.19	11728
M223T262_POS				223.133	261.564	35128.8	35234.7	28325.9	38775.7	38520.6	38390.5	29423.5	36085.7	45143.9	40497.5	29851.5	34380.2	62233.5	59734.3	35975.5	31589.2	38111	36090.9	41804.8	35266.9	39187.7	48291.6	55618.9	30585.9	45380.5	30835.5	34094.6	98323.6	36312.4	35963.3	28550	30230.1	42647	58018.6	39974.6	38845.6	36583.8	37407.6	37248.9	30776.7	48094.8	44991.1	36117.4	35687
M226T24_1_POS				225.987	24.146	13280.7	8486.62	7064.65	15652.8	16030.9	20194	20387.4	17094.4	18108.2	22076.1	15602.3	24310.5	17515.3	15780.7	15145	18469.4	17670.5	17452.3	4739.75	15955	15937.6	11722.9	11611.4	13054.5	15728.7	21930.8	18280.3	17115.7	15553.2	25359.8	23968.8	15102.9	22849	20196.1	19095.7	20399.7	24649.4	22021.7	15583.1	20611.5	19417.6	16547.9	20610.2	24247.4
M227T62_POS				227.017	61.6695	376139	498690	475023	414982	413863	455654	400069	380672	307951	323305	379432	131040	220011	359560	132725	291403	255751	334810	504439	373927	271072	265985	232263	389127	599740	331412	310464	327187	548630	392776	462318	621978	446569	481856	462259	441158	655433	722360	367970	404413	248591	336101	435488	488196
M227T256_POS				227.082	256.349	41831.6	10080.2	35163.6	20582.6	20430.5	31939.4	20103.7	15960.8	82761.5	39585.6	38166.5	92598	33094.5	25091.1	13622.9	104927	28214.6	67073.4	12165.4	11913.4	5703.6	7313.2	4500.99	5448.74	16670.6	42860.1	292758	19065.3	49018.9	53546.9	9705.48	11948.2	10739.1	22047.6	6662.99	8829.13	8882.16	16310.6	23596.7	26844.7	76362.3	46482.4	38465.8	27031.8
M227T318_POS				227.126	317.825	315562	335058	329255	447423	365559	301702	263711	282483	288304	262064	206655	326168	329246	266120	251672	302448	338178	228152	342032	173737	259664	227063	195643	296603	275617	438331	291090	275621	229129	265897	285351	299277	428731	311842	234277	266858	267113	287648	221636	290763	297719	248433	237014	248520
M227T271_POS				227.128	270.738	236879	258492	315228	230290	206165	298828	290310	277624	297512	169856	229217	255064	231795	285385	231115	310487	216682	361496	340011	326246	310942	421150	517984	182754	284327	295726	336744	395927	305173	380932	192179	264099	255302	403469	362400	263020	216178	214930	276657	210117	277478	340207	190098	200276
M227T57_POS				227.139	56.6905	58999.3	46005.6	69637.5	61860.2	70659.8	78382.7	79974.4	47228.6	76737.8	88027.4	89331.8	55532.4	71331.6	71208.5	57553.9	67673.7	68464.6	82434.9	52815.1	79840.4	66151.5	70459.5	74712.7	79668.9	78296.6	35593.4	74826	75998	62004.2	63079.5	77864.2	84469.8	72973.8	74864.1	82960.8	74323	58452.5	35208.9	77820.9	83489.4	64817.4	62035.5	74828.6	84285.2
M228T63_POS				228.084	62.947	28615	52968.5	48543.4	54888.5	58236.9	66031.6	54221.6	71734.9	50840.9	92149.9	71365.4	18686.6	60022.4	61456.9	17747.5	66388.6	61808.2	75143.6	51099.5	37064.6	74452.2	48238	51768.2	49569.7	75171.4	54757.4	62388.2	66138.1	59526.7	69823.6	56568.3	57877.3	61888.3	49837.3	44003.1	43579.8	43968.4	51494.7	52616.6	64407.9	33052.4	63286.3	62349.3	68165.5
M228T183_POS				228.179	182.504	2.11755e+06	2.2485e+06	2.10785e+06	2.12613e+06	2.19532e+06	2.19235e+06	2.17218e+06	2.15988e+06	2.08509e+06	2.15188e+06	2.22908e+06	2.1778e+06	1.97187e+06	2.10544e+06	2.2352e+06	2.05027e+06	2.11168e+06	2.08302e+06	2.16391e+06	2.11642e+06	1.99232e+06	2.12993e+06	1.7205e+06	2.19076e+06	1.94903e+06	1.95397e+06	2.0233e+06	2.13148e+06	2.122e+06	2.16449e+06	2.09343e+06	2.21613e+06	2.14644e+06	2.09268e+06	2.17357e+06	2.06849e+06	2.16663e+06	2.13504e+06	2.15407e+06	2.17097e+06	2.15535e+06	2.16135e+06	2.17832e+06	2.04298e+06
M228T542_POS				228.196	541.598	61367.5	82371.3	75046.9	42941.8	45916.7	115074	39783.5	49127.1	44604	82836.8	51292.4	32530.8	49986.4	24177.4	48496.3	43229.9	31613	44378.9	59526.5	39292.2	30324	42998.6	30115.3	62960.5	30020.2	27084.4	26767.1	33579.8	35449.7	42130.8	49670.4	34728.8	27782.6	45615.8	45794.7	39911.5	31092.3	37505	35885.2	32128.1	31894.8	45849.3	56607.8	38953.8
M228T331_POS				228.196	331.188	111277	126673	121634	100292	92009.2	166041	97922.5	90346.8	91091.2	104388	112482	97734.5	85508.2	82884.7	96417.8	113100	86665.6	110457	108478	86189.6	95146.3	95826.4	64584.7	99235.2	68429.5	77606.4	80788.2	81253.7	90345.7	96703.1	101482	81804.1	78572.4	82466.4	95359.5	109453	75375.7	87326.3	80693.2	82049.3	63185.3	83946.6	86167.5	94916.3
M229T138_POS				229.155	137.719	1.44217e+06	1.77741e+06	1.80344e+06	1.64066e+06	1.63841e+06	1.65958e+06	1.7167e+06	1.89772e+06	1.75534e+06	2.03355e+06	1.85214e+06	1.79393e+06	1.68078e+06	1.65611e+06	1.70416e+06	1.84452e+06	1.77632e+06	1.96774e+06	1.94208e+06	1.70957e+06	1.74083e+06	1.63506e+06	1.56924e+06	1.69234e+06	1.86795e+06	1.7268e+06	1.66169e+06	1.86586e+06	2.17067e+06	1.90286e+06	1.96335e+06	1.79388e+06	1.89502e+06	1.78091e+06	1.80539e+06	1.72879e+06	2.39859e+06	1.36233e+06	1.58093e+06	1.88886e+06	1.74107e+06	1.78575e+06	1.79913e+06	1.69113e+06
M229T43_POS				229.155	42.801	1.11481e+06	1.25957e+06	1.40573e+06	1.20308e+06	1.33032e+06	1.33869e+06	1.35365e+06	1.33437e+06	1.35334e+06	1.53185e+06	1.5439e+06	1.61225e+06	1.35407e+06	1.40383e+06	1.44814e+06	1.51366e+06	1.67482e+06	1.52786e+06	1.43175e+06	1.38145e+06	1.26634e+06	1.41343e+06	1.38984e+06	1.25507e+06	1.48202e+06	1.46285e+06	1.22669e+06	1.32822e+06	1.61072e+06	1.49846e+06	1.59058e+06	1.29883e+06	1.51688e+06	1.40632e+06	1.4885e+06	1.50582e+06	1.38744e+06	1.28171e+06	1.11984e+06	1.34749e+06	1.29591e+06	1.1876e+06	1.20637e+06	1.37973e+06
M229T99_POS				229.155	98.996	1.98497e+06	2.97706e+06	2.91684e+06	2.52045e+06	2.59368e+06	1.95546e+06	2.40711e+06	2.61173e+06	2.17388e+06	2.57221e+06	2.18253e+06	1.54359e+06	2.23184e+06	2.28275e+06	2.34318e+06	2.05177e+06	1.90287e+06	2.23185e+06	2.9114e+06	2.32955e+06	2.09469e+06	2.30913e+06	1.92858e+06	3.83737e+06	2.25127e+06	2.12167e+06	2.43648e+06	2.47391e+06	3.33419e+06	2.91545e+06	1.98981e+06	2.12844e+06	2.50391e+06	2.1487e+06	2.337e+06	2.01583e+06	1.6328e+06	2.01743e+06	1.94073e+06	2.01443e+06	1.9918e+06	2.36462e+06	1.94036e+06	2.01654e+06
M229T58_POS				229.155	57.915	430405	602974	525014	519061	516026	510703	573566	592577	539843	616973	563673	1.54797e+06	475813	462983	1.6725e+06	587673	575278	592747	803909	614074	569367	512665	495067	700234	581534	498135	491719	582894	1.08968e+06	1.00061e+06	613550	575523	596030	557335	819126	569986	490934	452925	503483	522236	1.54513e+06	786692	546621	539026
M230T610_POS				230.14	609.503	161258	284596	359170	165269	142648	207823	252990	267537	206925	201099	298971	209612	184889	173907	293959	180229	152203	231248	308950	264517	196366	221727	191396	273250	394353	184641	169443	186483	348391	258939	277581	275663	218723	203296	303041	187838	239736	160036	273036	175701	237013	254619	416005	230856
M230T644_POS				230.14	643.861	147824	126381	154959	149682	152023	131142	158217	148990	146205	144263	147348	149909	149951	146138	133620	146653	139721	148395	148908	168041	136390	149592	143549	126811	125291	155006	138622	134448	140597	130288	155900	107796	143674	150842	141145	140112	129842	125094	183418	142989	126560	139237	163002	135856
M230T302_POS				230.176	302.345	35033.1	33013.6	39387.5	35855.2	37663.1	39705.2	37051.6	40486.9	43944	38649.1	39357.4	40653	38362.4	35522.2	43356.7	47493.3	36473	37948.1	35882.4	38920.6	46237.5	37932	34926.2	41806.6	42019.9	35792.4	38047.1	44425.7	39753.6	47951.6	47020.7	56086.3	56949.1	39600.7	40704.9	47070	38105	36574.4	36770.9	38014.5	43001	38152.6	49131.9	40239.6
M230T339_POS				230.248	339.224	438684	428930	350692	337873	340348	314934	314557	314826	288243	333276	316331	291834	299849	336731	286283	292621	291423	276202	320286	266222	322330	308593	249047	318126	367387	608670	290727	303413	288112	307021	297493	302409	320646	319704	270929	334544	306441	320691	313949	289627	333843	324097	297289	314306
M231T155_POS				231.084	155.24	109279	106268	104475	109165	102591	107467	129450	130739	121076	106933	115306	101098	92701.2	104268	76157.3	62161.4	111809	99892.6	120353	113369	104132	94621.7	112476	124031	124720	126075	149717	62239.2	119137	95552.5	64068.3	113001	126641	124926	109364	128433	57844.6	110119	59485.7	103701	69303.1	105821	111557	110580
M233T24_1_POS				233.009	23.9125	23940.7	36466.8	32930.3	26894.5	27770.5	30365.9	29936	32832.7	27729.4	29711.4	33082.8	30181.4	28587.9	31318.9	27379.6	28520.8	26839.7	30578.8	52893.4	27953.8	28856.9	25260.6	25862.7	27749.6	27725.9	28218.8	28670.7	30820.5	40867	29920.5	28620.4	36173.4	29733.3	30269.2	28457.9	27797.9	28225.9	28167.9	36877.7	29261.9	31475.8	26544.3	27816.9	28112.8
M234T255_POS				234.207	254.625	251864	271464	252396	265211	258740	256345	245006	257288	262427	254945	239851	254729	254139	254953	245156	267221	245129	286650	259695	269793	278145	265960	227620	250895	268410	260516	252218	255488	269389	274123	276438	259814	263908	259062	261635	268249	269976	269616	269592	265998	261620	261405	265405	270671
M235T176_POS				235.144	176.129	675171	1.22772e+06	1.26768e+06	930140	711439	589415	302087	1.13318e+06	515695	1.27692e+06	1.44701e+06	1.04005e+06	717139	423188	1.5201e+06	1.27359e+06	561212	859115	1.19005e+06	1.1754e+06	1.47557e+06	886901	1.68952e+06	1.06413e+06	1.38027e+06	1.63505e+06	1.60927e+06	2.11064e+06	1.21929e+06	1.4709e+06	1.69168e+06	1.82988e+06	1.62915e+06	1.21149e+06	1.40241e+06	1.28241e+06	415674	322962	548463	606738	379229	692188	536332	430551
M235T346_POS				235.17	346.066	113612	201855	90013.1	124955	176567	142041	221480	94864.1	148114	54458.7	155808	89891.4	247311	302230	86100.2	193596	277778	326291	490505	281721	193295	128673	309141	122539	232647	134386	62729.7	77982.2	147148	150527	65414.6	89798.7	161712	188229	174289	213605	126140	117931	293455	304683	200796	147049	85722	153097
M235T290_POS				235.169	290.308	25090.8	34139.3	22668.7	23743.5	34308.5	31408.3	58273.2	37612.8	43215.3	43499.4	43101.5	37492.6	52089	71343.1	34737	46300.7	52044.7	73021.9	64700.2	39177.7	29896.3	42770.7	59612.2	20610.5	52873.5	28041.5	20837	37278.7	49166.8	38794.1	28760	24198.9	34233	45404.7	42263.9	41586.1	27635.3	24082.4	42361.7	35696.6	40324.4	33918.8	17506.5	34588.9
M237T150_POS				237.085	149.55	37777.7	27553.6	16799.7	32503.8	30531.7	37862.7	28302.4	23378.4	55432.3	53085.5	27448.5	37637.4	121580	48964.4	22350.6	21635	19926.4	46985.3	24176	19998.4	21527.1	22781.9	30928.1	17771.3	29244.7	21467.9	27919.1	34626.5	28230.1	20199.7	22818.6	19737.4	33228.5	38707	20445	28236.2	23834.8	34847	39764.4	19846.8	44888.8	19596.8	55393.7	42711.9
M238T299_POS				238.142	298.983	14222	84699.1	121387	15325.4	21274.5	20574.7	87656.4	113871	15108.7	11904.9	39110.7	15680.8	19608	28747.9	95803.3	18262.3	15731.6	109861	83552.2	52286.7	88462.6	74024.4	17647.1	112939	33944.9	15185.6	20726.2	19250	45920.8	121355	137105	117946	23786.2	18414.6	80645.8	14935.8	97187.5	22727.1	82002.2	12670.1	37682.6	91529.3	61582.4	82563.8
M239T240_POS				239.089	240.236	31678.2	44336.7	29538	27154.9	30487.9	20237.2	33405.8	36758.4	28086.4	22098.6	34917.3	23496.7	23358.8	38742.4	24672.1	18817.1	21816.1	24792.3	41378.2	24067.5	40130.4	22208.7	22047.1	26371.1	26852.3	29458	29723.2	17905.7	22557.6	19289	20024	36853.3	24166.5	22016.2	23354.4	24953.6	19097.2	25733.1	30177.7	26304.5	25220.1	24978.5	19267.3	27267.9
M239T167_POS				239.149	166.877	99026.9	96051.4	101082	110200	101665	99690	98628.8	93366	106525	100953	94547.8	100248	100366	93731.8	107420	95803.4	95314.8	99541.1	105083	104279	103701	106806	108021	101159	102596	100834	100447	92736.7	100001	101053	95680.6	92663.8	97745.1	98342.3	95498.9	100482	93859.4	103783	84647.4	95337.2	95586.2	104252	96420.8	98235
M239T313_POS				239.162	312.663	49708.5	51676.1	62702.1	52301.6	64065.5	54297.8	69865.7	51455.5	40614.2	48369.4	47764.4	39206.8	49378.2	61981.7	48660.7	36486.8	36545.1	40736.1	42358	36905.5	46902.2	37959.3	28899.1	48491.9	61069.1	53258.9	49511.1	46036.7	50075.2	46453.6	59903.6	56371.3	50812.6	42650.1	42334.4	50089.3	53405.5	50174.6	56230.6	36630	46579.8	44080.1	38254.8	47775.4
M239T43_POS				239.225	42.705	1.53805e+06	1.85579e+06	1.67185e+06	1.55688e+06	1.45122e+06	1.56386e+06	1.67998e+06	1.76315e+06	1.38207e+06	1.57929e+06	1.66817e+06	1.51764e+06	1.3891e+06	1.42961e+06	1.89245e+06	1.62026e+06	1.61166e+06	1.68488e+06	1.85951e+06	1.48292e+06	1.69599e+06	1.51309e+06	1.67355e+06	1.74351e+06	1.74266e+06	1.73761e+06	1.7627e+06	1.87835e+06	2.17305e+06	1.79703e+06	1.75305e+06	1.93884e+06	1.64372e+06	1.75875e+06	1.76935e+06	1.68823e+06	1.60696e+06	1.72793e+06	1.88017e+06	1.47551e+06	1.61221e+06	1.63208e+06	1.70962e+06	1.64399e+06
M241T57_2_POS				241.155	57.1545	349445	518599	395758	456680	493396	506212	497986	468946	1.04559e+06	433928	448267	593685	999021	426134	764586	412988	444427	481405	620996	481721	513710	411556	344697	512989	485592	423021	419132	429979	669692	608187	459998	497707	461923	466339	1.18696e+06	470664	446340	425452	457131	467641	526991	439085	461764	443779
M241T132_POS				241.155	132.026	2.31408e+06	3.48593e+06	2.82069e+06	2.9529e+06	2.90601e+06	3.29396e+06	2.35891e+06	2.65371e+06	2.16088e+06	3.40729e+06	3.26573e+06	1.75249e+06	2.89219e+06	2.16562e+06	2.12581e+06	2.92109e+06	2.96136e+06	2.75143e+06	2.99978e+06	3.61117e+06	3.47695e+06	3.65223e+06	2.92093e+06	3.84903e+06	3.02222e+06	2.64524e+06	3.75963e+06	4.68e+06	3.0538e+06	3.30238e+06	2.41744e+06	3.60988e+06	3.27708e+06	4.26331e+06	3.11743e+06	2.92405e+06	1.45875e+06	2.09651e+06	2.81906e+06	3.00153e+06	1.54529e+06	3.13435e+06	3.35172e+06	3.29729e+06
M241T36_POS				241.155	35.561	1.36025e+06	1.94411e+06	2.05873e+06	1.15738e+06	1.61987e+06	1.34914e+06	1.28638e+06	1.80859e+06	1.24288e+06	1.95344e+06	1.61816e+06	2.00062e+06	1.1408e+06	1.22359e+06	1.40681e+06	982843	914827	1.22277e+06	1.37697e+06	1.12189e+06	1.57923e+06	1.30096e+06	1.95045e+06	1.48167e+06	1.35805e+06	1.15043e+06	1.3665e+06	2.52797e+06	1.41388e+06	1.16873e+06	1.44834e+06	1.58702e+06	1.00425e+06	794680	807837	804870	1.75536e+06	1.48346e+06	1.30288e+06	1.556e+06	1.77427e+06	1.58974e+06	1.60063e+06	1.82045e+06
M242T157_POS				242.1	157.307	1.89478e+06	2.92671e+06	2.44611e+06	2.26546e+06	2.32031e+06	2.65183e+06	2.21369e+06	2.49712e+06	2.53129e+06	2.68419e+06	3.13128e+06	2.63443e+06	2.36257e+06	2.51088e+06	2.83292e+06	2.43278e+06	2.53999e+06	3.00269e+06	3.92515e+06	2.68931e+06	2.52231e+06	2.0995e+06	1.79294e+06	2.58501e+06	2.9187e+06	2.19941e+06	1.97765e+06	1.62579e+06	3.21598e+06	2.41063e+06	2.92845e+06	3.27885e+06	2.49663e+06	2.01269e+06	2.32026e+06	2.20747e+06	3.13284e+06	2.61403e+06	2.47125e+06	2.31016e+06	2.68931e+06	2.42659e+06	2.70209e+06	2.79695e+06
M243T62_POS				242.99	61.657	46100.6	99283.1	73509.9	79041.9	69788.8	96888.3	92259.4	83951.9	47773.1	57256.3	78888.6	17735.5	37911.4	54897.8	11957.3	46303.7	44194.5	56003.1	87552.3	73525.7	48674	39544.9	44002	68388	100685	57084.9	49421	55084.6	111892	97669.1	81029.8	81183	75786.8	93987.5	83364.6	82885.8	131064	154251	70298.4	75992.3	67966.9	54531.6	96977.6	111878
M243T43_POS				242.991	42.554	141214	193758	191158	191249	182728	183380	156317	154824	122319	114244	124899	117854	79810.9	119165	81877.1	103391	104242	113591	185009	127763	102356	78051	70406.2	144335	192058	147001	138146	111425	269850	180737	165609	217465	152240	163098	167454	164448	128567	156967	162208	166530	188503	162199	191502	170656
M244T542_POS				244.191	541.598	30561.3	43244.3	35403.5	24447.2	18445.8	57831.3	22314.8	20394.5	18742.2	39783.4	26959.8	19839.5	23534.6	15088.6	23360.2	17908.7	14706.9	26840.2	29586.8	16748.9	15124.1	21957.2	11070.7	31098.9	16490.7	12403.6	13259.2	12848.2	16598.3	19761.7	26035.5	17890.8	15624.3	19185.8	20419.3	28170.6	13085.5	14201.5	19805.2	13760	14834.3	23458.2	28160.9	19143.1
M244T140_POS				244.202	140.035	77084.3	49278.2	49973.1	48517.5	51943.2	47203.3	44255.9	44508.2	74874.4	48965.6	47249.3	50089.9	40161.9	46849.3	77876.8	78145.9	47116	66170.1	71120	48427	41739.6	52478.6	38604.3	74199.4	46756.9	39803.7	43688.4	47737.2	49916.1	44167.9	52196.1	50136.7	49177.8	46567.1	77047.4	43485.7	38953.7	37570.2	43454	49363.3	48782.6	52474.8	48837.5	44152
M245T188_POS				245.136	187.958	25662.1	46787.2	39334.7	24594.8	27584.1	25187.5	43000.9	45947.5	29021.1	23528.1	45787.6	28804.6	28867.1	29507.1	87437.6	23607.4	22834.7	1.50976e+06	42166.5	38009.7	96414.5	30594.7	21619.7	97953.1	39045.6	22568.6	29657.3	23810.4	48549.5	43618.3	44097.3	36883.2	25798.6	21936.7	42030.2	35274.2	52597.5	26902.6	82817.6	26675.4	27373.2	66129.8	31137.9	41209.2
M246T299_POS				246.17	298.732	77319.6	71117.6	101474	58571.8	65872.7	92736.3	96509.5	63345	99557.6	39462.5	50265.6	54946.2	86982.4	91237.1	57717.9	46659.2	42556.8	111228	90118.3	92213.5	93254.3	256343	266110	46555.4	83560.7	66897.8	103233	138081	68379.8	79328.3	45360.3	63345.2	71029.4	149029	119694	66218.8	59966.8	62619.3	106976	61489.9	67049.8	88976.3	46259	37744.7
M246T293_POS				246.243	293.287	324185	348623	341524	313965	324103	335423	333728	331512	295994	307542	307147	320906	282234	329034	341677	268625	229959	296229	331330	345846	296675	334185	253856	327868	340268	293881	348281	327372	326097	378321	376041	344471	355082	346656	359223	367654	338213	332267	334069	270547	360469	322574	321610	348227
M247T642_POS				247.167	642.086	167590	171679	156529	157717	156771	159751	159293	158183	168041	156339	162736	161631	163433	159103	165491	155078	162858	160051	180426	162563	154884	159058	163462	164742	163867	155991	150591	153928	169618	160093	158859	160435	161950	164162	150305	160090	155579	158077	163367	162370	160811	157012	158231	162923
M247T426_POS				247.206	425.888	35818.8	72231.3	29075	27205.7	60129.6	37304	104665	3093.69	19085.6	67094.8	14891	5965.58	62634.7	63648.2	6953.26	63105.8	30881.8	173556	94951.2	102524	49689.9	176940	109359	14068.1	51894.9	7884.86	65258.6	10603.6	79940.8	19391.3	74440.4	7256.31	20747	98173.2	69628.6	77642	16342.9	24053.4	142331	22705.4	17964.7	15705.2	11515.8	9636.12
M249T178_POS				249.061	177.795	55572.6	58985.1	34512.5	35816	47221.3	41137.9	39861.6	48014.3	47217.9	53439.5	54647.5	56127.1	43338.6	31740.8	34319.1	27218.4	32698.9	42471.5	44147.5	31418.6	25022.4	37568.4	24489	26234.6	30599.2	31705.6	37937.1	12089.8	29121.2	18343.7	40433.6	34225.4	30350.9	22665.1	22255.2	24154.1	20430.9	24453.2	45941.3	51216.8	48062.3	37975.8	63602.4	38587.1
M249T288_POS				249.11	287.848	13733.3	20611.6	27218.4	18204.3	19385.6	22753	88427.1	14905.2	22422.1	12028.4	15298.6	21988.5	58955.1	43557.9	44464	19211.1	36477.9	159612	42223.3	58543.4	55948.7	432974	115953	13043.4	19827.2	19037.2	22609.7	178396	54663.5	48317.7	16020.9	28080.9	22837.3	183134	121406	63507.2	118138	62653.3	130101	11295.6	17730	14430	11149.1	11892.2
M249T183_POS				249.158	182.508	8.47924e+06	9.54419e+06	8.83399e+06	8.68955e+06	8.86817e+06	9.20683e+06	8.7024e+06	9.1568e+06	8.1071e+06	8.84061e+06	9.38972e+06	8.88663e+06	8.29939e+06	8.48418e+06	9.09441e+06	8.62628e+06	9.1967e+06	8.63241e+06	8.71594e+06	8.48891e+06	8.41257e+06	8.60912e+06	6.6008e+06	8.76398e+06	8.40223e+06	8.37028e+06	8.51334e+06	8.36109e+06	8.76229e+06	8.47594e+06	8.52668e+06	9.03289e+06	8.79573e+06	8.02563e+06	8.61685e+06	8.12868e+06	8.76485e+06	8.90709e+06	9.25835e+06	9.08469e+06	9.16911e+06	8.76436e+06	9.64486e+06	9.0451e+06
M249T433_POS				249.185	433.052	29048.8	28840.2	27882.7	28342.8	29081.5	26916.1	30199.1	28912.1	28041.5	28296.3	29019.8	28886.8	28109.8	28167	27991.9	26939.7	28328.4	28918.1	32117	27967.3	31006.5	31059.8	25916	28637.5	31403.5	28940.3	28080.7	28698.5	32563.5	28194.4	30418.9	27435.8	28954.8	26474.5	28047.3	27447.3	29108	28641.4	29561.1	28121.6	31126.9	27656.8	30138.5	31599.8
M249T335_POS				249.206	334.64	15510.6	30531.6	29468.3	18377.2	18755.7	18754.9	28603.9	31407.8	12967.1	14639	22493.9	16765.6	19998.8	20668.5	25475.9	17323.6	19763	34468.3	32165.4	17656	24104.9	25895.3	17470.7	30693.3	16805.4	18479.6	17380.1	13767.3	23356.1	33691.1	32061	34807.6	18554.6	20421.4	25237	14745.4	27731.1	20366.1	28739.9	16781.8	25671.9	27047.3	24573.9	27903.2
M250T331_POS				250.178	331.447	94139.3	126339	110995	84382.6	92424.2	138129	100171	78947.8	67639.6	89971.9	92962.2	72090.8	69321.9	81054	78519.3	83526.6	58964.4	89101.6	107159	62790.1	83169.6	73631.9	42105.4	88434.8	63502.7	58553.3	71688.7	59464.5	69410.7	75524.1	98043.1	71941.7	75990.2	58139.5	73708.1	97332.2	60141.5	74823.9	71017.6	62623.1	57095.7	71521.4	67083.8	68593.3
M251T169_POS				251.137	169.38	28038.7	86723.6	33748.1	34085	50679.1	70123.1	126296	70759.9	29992.3	25430.2	47703.7	34541.3	59630.6	168715	88884.7	69398.4	78338.3	159679	60001.5	102525	29269.8	356481	77811.5	26055.8	55213.4	41072.5	23383.4	80404.1	54163.6	120096	36344	65848.5	39220.4	144920	131171	62930.4	48570.7	104166	105115	29164.4	47862.4	71820	26003.6	109940
M251T226_POS				251.185	225.621	26272.7	120928	98114.9	25785.5	24458.2	23693.6	102694	112112	28597.6	24260.8	189261	23250.4	24323.5	26851.1	383994	21598.1	22214.9	209881	101510	91870.9	336789	74045.1	25370	152808	36937.7	23730.5	36100.4	26715.1	329459	144137	128180	65410.8	28028.5	23363.3	108090	27259.6	187120	25953.9	318980	26561.2	31557	251133	57318.3	84545.8
M252T137_POS				252.11	136.825	161787	211814	169592	130706	191222	178950	187230	134359	91518.5	83781.9	125493	171811	262788	273620	199666	153957	173857	150245	170387	183311	153191	358593	153956	126976	232126	186640	144829	411034	206392	231030	132982	139166	169626	238694	219715	195336	86226.7	83406	2681.15	138711	183418	184664	122892	129595
M253T171_POS				253.118	171.337	39152.3	57479.9	31481.1	38010.4	48234.1	46868.3	60165.2	42977.5	53545.8	41182.1	68363.5	39255.7	75959.8	82405.7	53391.7	40478.2	47404.6	88157.6	53909.6	61304.6	37133.5	88811.9	56073.2	38011.1	46400	36864.8	32595.9	66136.1	45353.9	55669	40064.1	37826.4	41528.3	54550.6	54907.5	45850.9	44814.3	47742.5	54940	34323.6	47633.5	55933	34980	66308.5
M253T177_POS				253.153	177.308	33993.4	46248.4	34316.4	48571.7	57601.2	51699.6	55141.1	35776.2	42818.6	18382.5	42510	35890.1	43961.8	69998	29798.9	33955.5	46223.3	74050.4	50449.2	46681.6	32380.2	67996.8	33299.6	31059.3	59892.8	36963.1	24188.6	43495.4	61430.3	50120	45751	37297.1	43432.5	52419.2	59797.7	51098.2	37823	35339.9	56201.6	33358.9	66720.9	56077.5	24816.9	67465.6
M254T164_POS				254.088	163.912	9964.36	38587.7	22595.5	29633.8	20695	47310	41373.5	41545.8	38700.1	26780.2	57689.7	47058.7	21350.4	37250.8	35941.5	50616.2	34306.7	50738.1	52854.3	39627	5612.03	61902.6	24134.1	39303.6	27002.1	4839.95	37371	26652	37118.1	31447.6	50761.9	70777.9	43837.3	20491.4	57113.3	46899.8	22632.7	22517.5	44538.9	29631.3	53862.8	36993.5	18521.2	60423.4
M256T24_1_POS				255.939	24.143	33166.2	20254	25795	26404	24782	27198.7	31145.2	32952.6	34168.9	29042.6	20158.3	33320.9	31538.8	25070.2	32444.4	30585.8	33680.4	33757.1	16910.3	32240	30428.9	33281.9	21822.2	30710.4	30257.7	33807.6	32732.4	32862.7	33117.3	33708.5	32573.4	34841.4	32790.3	31895.8	30416.7	31557.4	32540.4	33515.9	26486.2	29827	33158.3	34993.5	31737.6	32954.5
M256T42_POS				256.083	41.802	290295	334205	350584	274374	230849	336530	287421	358141	314923	333370	440757	396011	497053	437319	358193	432216	326319	364982	395788	252727	352468	327397	305441	336511	477141	369611	361178	322958	480031	473273	479451	444092	460764	361506	390607	256962	368682	363284	484012	440035	300024	336365	291477	308302
M256T60_POS				256.13	59.838	175542	306869	220732	230176	237468	257831	279184	231534	157099	190842	257270	50465.3	139811	141031	56778.9	206284	235763	230638	384453	249131	223251	227265	178407	373782	240464	180717	195652	153888	288721	305323	272878	296686	244418	205222	313753	259516	141535	109403	255619	245374	214220	204552	268345	322732
M256T167_POS				256.176	166.876	88414.9	87762.9	93173.1	97845.1	91116.9	90647	86328.8	82924.4	92615.1	92287	84446.7	88959.2	88241.8	83854.9	99478.2	85409.7	84186	88940.5	95215	95461.2	93590	94735.5	95746.2	92865.5	91587.8	87772.1	91954.4	81010	90711.1	88018.9	85953.9	86066.3	86242.6	85948.6	86349.2	90184.9	83287.4	92011.8	75250.4	86225.8	84715.5	93076.7	87005.4	88257.7
M256T512_POS				256.264	511.871	37856	56724.1	52886.1	33337.6	26073.2	50982.2	54424.9	30332.6	32430.7	45704.8	33891.8	26641.2	28960.7	32447.3	32118.6	30591.3	31419.6	41370.3	54648.8	29441	26825.2	33700.8	24835.7	38166	67563	44197.9	28628.9	33563.6	38308.9	31523.6	32858.7	38568	37206.4	28930.3	25641.7	34194.8	27527.5	28500.8	34241.7	22173.3	45637.1	32862.4	34595.2	32915.6
M257T674_POS				257.063	673.767	117783	170480	306191	308354	132291	183191	548899	178414	151016	27927.8	217620	194846	151483	45392	439385	121830	268762	179052	341761	90079	145855	366341	65394.7	273191	253945	168316	21317.4	18213.2	511758	80198.8	12180	271113	19447.2	25256.8	343128	19610.2	580889	226939	179091	382611	146320	197749	190381	216369
M257T19_POS				257.063	19.477	421919	302045	720795	419520	251379	405785	334288	363470	369281	430559	317092	303432	462034	342634	445879	405868	302663	375308	436304	380139	400482	359166	258226	384213	805387	501817	337293	472500	764461	504122	452082	360321	418403	392013	299056	479367	422439	419693	349057	458816	759710	444475	493653	451375
M257T245_POS				257.136	245.209	20603.5	90351.5	101768	22700.5	25535.4	23469.9	88992.2	110610	23612.2	16966.4	64195.2	26975.8	19996.8	30700.7	77275	23966.4	18364.1	109129	86794.8	50186.3	71852.9	66231.6	23638.8	91589.9	39456.6	22241.8	23740.6	25772	60014.8	105049	109646	102244	27292.8	22900.3	76818	19635.7	83359.3	25557.3	89659.2	21575.3	54172.3	92940.9	87296.3	89440.3
M257T361_POS				257.19	361.195	284418	317956	332876	297230	276224	373095	390899	295136	234796	376111	311373	331442	318588	422064	330395	350705	302215	486030	316571	231080	282362	474065	264287	283916	328924	346524	349744	415456	359839	286995	313378	307644	343921	405137	342108	293151	314328	322801	492423	277961	645919	535155	462089	461769
M258T129_POS				258.145	129.434	40432.2	43486.6	38247.9	42277.1	58309.7	53613.5	53470.8	37097.8	49121.4	42193.6	46520.1	12077	70056.1	69739.1	26358.5	44625.9	39085.7	72738.8	51804.3	63622.7	45009	86035.6	74742.8	36996	41525.3	48093.1	31021.5	58505.5	58255.7	33910.8	49007.7	38261	48748.2	46214.5	51308.8	52177.2	39106.5	41593.1	41783.2	43140.8	24476.4	42198.3	30596.1	54453.8
M259T164_POS				259.043	163.526	287762	670258	349927	544309	415391	702099	692807	785147	546624	508314	839091	650243	265257	565352	526905	708096	581416	701846	710684	577207	550513	330811	342833	588358	535205	445995	681585	420520	503165	530167	686809	1.00476e+06	601726	579719	780552	625661	301429	327593	609760	570976	567726	627755	578598	765883
M259T174_POS				259.119	173.828	24914.3	26350.8	24539.2	19209.5	23166.8	43050.3	16698.8	5836.83	33536.5	5834.77	10628.4	6422.25	89229.4	34572.9	23559.3	8911.62	12311.5	107159	51976.8	172082	37527.7	177511	153978	12922.4	27496.3	26245.1	24431.1	18115.3	24585.1	17609	49357	8911.29	298845	21366	15799.6	10900.9	136822	225541	41951.7	19604.4	21732.5	15798.5	11532.1	11056.3
M259T206_POS				259.152	206.31	31461.2	78425.8	58315.9	33662.3	32531.8	30340.4	62668.6	69301.8	33926.4	35756.8	56489.8	29760.4	36447.9	35903.7	162651	27023.7	27569.3	156405	68448.1	55485.1	132117	50527.7	32931.9	78807.8	41081.2	31359.2	36787.6	31607.2	70822.4	70902.8	67017	48022.8	30833.1	33462.4	60246.4	31205.7	88366.1	32910.9	150783	33097.6	46861.1	123781	50375.7	58999.8
M259T505_POS				259.206	505.416	121178	147307	140190	103277	124731	157056	270352	101005	153521	84939.5	111280	90367.5	206932	217128	150754	99930.4	101194	349300	208770	255819	178691	681181	640062	115310	148780	125561	139959	214937	193413	217611	128420	132804	134088	329087	319931	194353	195717	135701	291916	97588.8	104114	148778	81480.3	86103.1
M261T167_POS				261.131	166.886	188801	228704	203723	208508	193890	189502	219367	212361	196658	188965	214347	184714	183470	204903	211193	182167	176515	218122	245607	204886	203362	201902	193979	200375	218684	189241	186993	175247	223937	193637	208678	211758	179610	179663	179779	191392	180008	197103	188529	176457	206592	197065	190944	210921
M262T32_POS				262.103	32.082	74387.9	130095	98865	72163.3	72057.2	98430.9	62442.7	55133.9	70117.5	68685.3	90545.9	54200.2	139477	117525	98997.2	103310	109845	164844	236078	167736	119500	198675	145627	151978	106806	90245.1	94412.8	60937.6	77109.4	70117.2	113874	105774	103563	66027.7	75581.8	70972.9	75526.2	51505.2	90299.8	69475.7	93007.5	69144.6	74549.3	57175
M262T400_POS				262.218	399.845	19274.6	36154.6	32383.5	28013.9	33124.3	36459.3	62485.2	11347.6	12355.5	8418.41	14074.2	11794	20733.6	35386.3	15938.7	12560.7	13247.2	65267.7	46190.8	58267.6	51675.1	28121.3	34545.4	18261.2	50863	10717	9769.47	13107.4	12417.9	19870.8	12179.1	15809.2	23107.6	50175.4	52656.9	68025.6	21180.4	30030.2	73961.9	23743.8	19651.6	12159.6	18390.6	16643.4
M262T296_POS				262.238	295.767	165479	176040	175639	173120	171759	166453	179745	173991	148704	151500	169946	149272	152945	184548	176782	141366	133834	144366	178089	155419	173268	151653	134277	178207	170196	206445	169229	156817	178899	183705	168694	173088	170243	154517	174370	168944	176224	170771	173121	142959	162045	172414	149232	168408
M263T39_POS				263.088	38.796	30465.7	44210.9	38625.6	36721.5	41611.6	38522.5	54123	45789.9	42517.1	31020.2	43755.6	29520.2	45897.7	50219.7	33851	41824.7	47680.9	66171.1	56077.4	47467.9	43088.7	48499.9	42483.8	47936.2	40993.6	33828.7	38705.1	44347.5	47465.6	45527	47889.2	49640.3	41046.2	40596.1	38805.3	42843.1	36046.8	36902.9	36880.9	29823.6	44274.6	35396.6	32232.3	41029.3
M264T24_POS				263.933	24.151	26072.4	20785.7	19749.6	25011.9	23041.1	24619.2	32806.4	29301.8	31070.4	31822.6	22241.8	25393.5	25938.3	24820.7	23811.4	25103.2	21140	26276	11221.2	26508.6	22893.7	23862.5	27103.7	22783.7	21435.2	23145.6	20386.4	24290.1	17951.5	25480.3	27990.4	20086.4	27121.5	24320.1	24265.4	25335.4	27146.4	24235.8	21264.4	22952	22186.1	22443.2	23139.6	25076.7
M265T642_1_POS				265.112	642.1	1.1898e+06	1.42789e+06	1.05359e+06	1.18079e+06	1.22418e+06	1.33357e+06	1.06068e+06	1.15696e+06	1.16758e+06	1.07298e+06	1.11233e+06	1.16889e+06	1.23634e+06	1.22901e+06	1.1776e+06	1.10976e+06	1.06934e+06	1.27827e+06	1.48513e+06	1.30379e+06	1.1292e+06	1.2156e+06	1.41776e+06	1.11818e+06	1.13977e+06	1.12875e+06	892700	1.39669e+06	1.10238e+06	1.11899e+06	1.09304e+06	1.12646e+06	1.21271e+06	1.10016e+06	1.12925e+06	1.15507e+06	1.26121e+06	1.27947e+06	1.20939e+06	1.07403e+06	1.03563e+06	1.09038e+06	1.20295e+06	1.28525e+06
M265T183_1_POS				265.132	182.505	225567	303698	312034	238291	271012	286071	288772	318340	261965	196970	330714	283004	414399	289305	184060	194598	229446	208392	223321	55433	52638.7	130675	491943	189545	35498.9	442112	358249	412984	142197	145154	110512	230300	181855	368013	56081.1	197779	220882	272775	337684	283896	347173	329962	323681	300385
M265T264_POS				265.152	263.543	64443.3	67642.5	66807.3	61012.9	62401.5	62984.3	66702.1	70628.5	65857.9	59523.2	67288.5	63034.8	44288.8	60097.7	58636.9	51232.2	46811.4	59349.7	52983.2	61345.6	54129.6	49266.2	42179	57635	69004.3	54677.5	55876.2	58882.2	60853.4	55657.4	64146.4	65794.2	60016.2	58065.9	60752.8	56339.5	59892.1	56729.2	61576.1	56255.2	63616.3	61978.7	58021	58775
M265T642_2_POS				265.178	642.12	295468	327115	268578	289357	298017	295709	289265	300990	276298	270301	300090	283330	285984	317186	286734	260677	283130	292724	333299	303788	272583	302158	291326	283364	287398	292352	286109	302482	305757	280044	250702	261723	280063	297162	280239	276293	296580	292967	278049	275130	280936	272875	269152	299257
M266T316_POS				266.196	315.678	9572.91	53372.5	67835.9	10183.4	11504.1	12473	65830.1	80120.7	9397.31	7189.25	48985	11613.9	9320.37	17373	76019.3	11870.7	9419.87	89124.3	48246.1	42116.2	63142.4	50478.6	12223.6	74904.2	22024.7	9383.23	13004.8	10332.4	45654.2	83966.7	86559.5	66762.2	13330.9	10055.2	53479.4	9046.68	71777	13435.7	79183.8	8189.94	26668.6	71494.3	46849	58925.9
M266T43_POS				266.244	42.579	779317	1.13259e+06	896304	813280	824919	785577	708681	804020	662617	692913	775855	897413	682321	682060	877099	572411	611940	809991	962816	878341	1.00159e+06	765219	659602	843006	791337	784026	751280	794372	1.00493e+06	809058	803059	956220	788401	744866	748619	773786	724101	820370	1.02787e+06	825441	971401	858468	1.06936e+06	833633
M267T24_2_POS				267.014	24.149	35889.1	14351.6	10537.7	40668.2	42218.3	52043.6	49737.7	42793.5	48481.4	56219.7	28507	65646.9	46847.3	37109	40493.5	47362.8	45060.4	43032.7	2600.65	44996.8	42728.4	31230.4	29275.6	34721.8	34866.7	57423.5	48360.5	45397.7	26619.6	73053	60406.4	33441.3	58170.1	52667.4	51439.6	51006.8	65567.6	55853.5	34668.4	52710.1	41746.9	45634.9	51466.6	62921.1
M267T271_POS				267.121	270.914	377180	347099	488123	373688	329265	461385	422702	419499	426961	245166	325967	396561	358800	432528	381848	375939	331224	488109	430655	455628	403815	552617	667003	301222	476423	457147	543172	565247	410640	555926	291720	388351	378620	573097	540982	354196	317297	344043	409492	309087	404807	505386	265551	319891
M267T422_POS				267.172	422.153	197808	194120	207541	256522	273388	244613	201395	229228	202154	206868	172531	280240	251629	223797	218830	284284	255483	258970	214747	171179	241043	203779	243437	216432	218837	239734	216153	246676	193689	236225	240662	229499	276404	267676	205095	231603	214903	256480	240966	228733	285010	233392	235930	218079
M269T198_POS				269.1	197.958	93383.9	73897.2	54000.8	60627.4	74182.2	76741.5	51650.9	90822.1	77893.5	60094.7	71888.6	66125.6	78413.6	108707	72943.7	69555.2	65809.6	101424	61026.8	73521.6	73320.7	58882	63860.2	57700.3	81254.4	80022.5	66249.3	78133.2	57076.4	79398.9	90288.6	72692.6	92154.9	56075	49508.5	68941.3	68603.9	72343.1	57204.2	61957	54605.4	74293.6	59940.1	61672
M269T281_POS				269.175	281.139	69505.9	36149.1	85880.1	31663.3	16098.3	100551	63306.9	20574	81859.3	42781.4	34833.6	26920.3	15939.7	60091.1	11034.6	15080.5	13426.6	20582.3	31252.6	14232.9	11439.8	22676.5	72842.7	20552.1	71710.1	76832.9	35618.2	85014.7	45767.2	90925.9	27113.7	18104.9	38325.3	12247.8	13296.5	26071.5	132670	27863.3	59042.4	53300.7	89274.5	38586.3	23870.9	51872.2
M270T162_POS				270.131	162.337	34824.4	64210.2	61597.2	59788.5	62651	77606.2	77124.8	82457.7	78272.7	80664.8	85879.2	75004.3	75392	68741.1	67286.5	63421.4	75209.8	80400.7	118427	97833	110022	84621.2	84239.3	78869.9	142739	123787	136044	176513	200236	173712	121313	115096	91431.9	98570.3	116750	89538.6	182974	158935	88929.1	82776.9	75661.6	78394.8	70817	99762.3
M270T170_POS				270.155	170.049	11309.1	10540.4	11555.6	11609.5	10855.4	11479.3	15645.4	15951.2	12956	11415.9	12242.1	11822.2	11096.5	15500.6	11858.8	9655.47	12336.7	11839.2	12773.1	14154.6	11686.1	14795.5	12709	15626.3	12845	14661.1	17570	10773.1	13118.9	10393	11162.5	12194	17797.2	13087.9	14585.5	15777.5	11824.5	14944.1	9355.72	11104.5	9410.37	10815.7	11378.2	14237.2
M270T31_POS				270.203	31.314	328159	803292	635680	500849	389732	572906	564209	632910	369672	396187	510522	543461	290536	296728	493319	207558	250622	451536	544948	695972	603342	345112	296762	330109	529060	423093	454735	302747	594170	551947	497947	598813	370620	205045	296062	283528	675398	745875	499976	545987	649428	573297	671006	485146
M270T374_POS				270.316	373.834	483042	768158	574864	370106	444484	413768	127776	401944	395536	499800	391477	406554	489811	116908	568936	67801.8	301377	107477	594718	484626	453573	547769	256940	345015	136494	349672	273501	618417	400970	490687	480054	517153	320274	489566	500429	377608	503236	393908	390117	421975	536317	492854	342627	256145
M271T390_POS				271.169	389.964	31599.1	32965.4	36536.8	33259.4	33688.1	33871.9	25184.5	33708.9	29312.1	36397.1	30931.2	35314.5	26942.2	34857.4	37654.8	35159.8	32608.8	40574.2	33530.1	32473.2	41080.6	33232	52260.2	55855	23218.7	26491.5	26295.7	45640.7	24449.7	25220.8	34444.6	25609	34198.5	24742.6	32056.2	28531.6	29932.5	25622	34614.8	32645	26458.8	54022.8	38811.5	31893.2
M271T414_POS				271.206	414.468	152768	10002.8	8628.85	120224	45123.2	33786.9	7315.24	82030.5	1.00661e+06	3822.37	7828.04	6707.67	133387	181054	121139	98602.9	7750.31	168983	190790	497257	452438	488076	1.86479e+06	90787.3	10672.1	17152.7	15994.5	61910.2	84129.8	130558	15037.5	12226.9	31185.9	119876	92211.6	80129.2	64626.8	32568.9	4660.02	5133.89	7016.34	62100.1	16906.5	10087.8
M272T57_POS				272.171	57.145	143279	38847.1	78037.8	131649	113940	106996	197173	112923	150483	71940.1	71859	61806.1	97264.6	244940	45000.4	58913.5	76524.7	209366	94742.9	60625.7	117780	236619	76592	77121.7	81349.4	147018	111834	130983	47995.3	128169	74947.6	102350	110430	219495	100662	146518	56187.6	61801.7	193695	126709	65237.8	145220	80332.3	74236
M272T183_POS				272.233	182.75	89578.5	100904	95705.4	91970.4	92227.8	93551.6	93501.8	95083.1	86920.8	87298	98834.1	91200	83392.3	88990.6	97099.4	88564.9	90698.6	90077.6	88011.4	88585.9	89893	79949.8	64778.2	94424.8	97805.9	89828.1	94857.7	79674	91256.6	88821.7	96542.5	94657	85492.3	78775.2	88058.5	84931	87994.2	89511.7	91693.2	93693.8	99862.5	94503.9	92619.1	95275.8
M273T126_POS				273.095	125.764	35633.7	63850	61640.8	39848.3	45075.6	61370.7	27213.1	67017.6	67266.8	65063	85435	65009.6	40644	44112.1	64459.9	78420.1	85292.4	54293.3	72234	60066.5	75354.8	77458.1	57482	113692	77271.2	57587.9	70221	47200.1	61543.9	74804	86725.5	101199	106903	74323.2	89341.2	72427.3	82881.5	150237	40737	46540.9	50495.4	34042.3	71048.1	89638.5
M273T180_POS				273.135	179.829	197345	267061	233843	136408	160943	205642	92198.1	290202	299487	390566	322115	234191	53019.8	36838.5	34682.7	41278.2	15369.4	68989.4	648028	635561	525157	729636	1.19217e+06	447777	194099	395366	233493	474837	474671	201746	822029	286438	775857	601103	315858	400239	102936	84639.9	120528	73635.2	56635.6	143055	222468	29792.2
M273T226_POS				273.168	225.631	89826.3	466776	341820	91105.6	85287.7	79940.9	376313	426090	95636	81613.3	717753	83844.3	99259.2	94716.2	1.38984e+06	75936.2	78824.7	769602	372870	304247	1.19052e+06	239326	81141.6	518420	129315	83471.2	124685	89334.9	1.18586e+06	507581	481967	233390	96927.1	77478.4	369143	87217.6	670143	85010.8	1.24006e+06	85774.2	112339	920579	180290	295360
M273T326_POS				273.185	325.999	73523.8	83587	72528.8	83466.7	71386.8	82330	89142.5	71294.5	82938	97494.9	73100.2	72087.9	103168	101181	79819.7	83437.9	81388.9	109544	109419	98517	97110.3	172708	173684	90745.3	100469	86126.9	88779.7	128981	120820	100780	67147.5	80719.8	85979.7	142145	112311	95374	77557.4	78244.8	136257	74873.8	141342	150589	117670	114602
M274T153_POS				274.176	153.264	37472.8	42747.2	30630.9	33605.3	47033.1	46518.2	73657.7	31298	47130.4	31912.1	41874.4	36112	57162.5	75540.9	22931.4	29392.7	30922.8	67521.5	44624.5	47544.6	28603.9	92811.4	52728.4	22824.4	39146	41377	23825.6	49125.9	47542.3	44197.6	33444.6	23679.7	31927.7	56848.1	51696.2	47944.6	26929.1	30562	63402.8	40344.9	46092.8	49487.8	31190.7	48376
M274T334_POS				274.274	333.698	3.07353e+06	2.86102e+06	3.0243e+06	2.9428e+06	2.92319e+06	2.94679e+06	3.03091e+06	2.85377e+06	2.75295e+06	2.87617e+06	2.94702e+06	2.76987e+06	2.78424e+06	3.06247e+06	2.70253e+06	2.73621e+06	2.66445e+06	2.73535e+06	2.64558e+06	2.6978e+06	3.02004e+06	2.71314e+06	2.52982e+06	2.80536e+06	3.09933e+06	2.90761e+06	2.78011e+06	2.87143e+06	2.67793e+06	2.78869e+06	2.93483e+06	2.8877e+06	2.93266e+06	2.88798e+06	2.73622e+06	2.93777e+06	2.94788e+06	2.939e+06	2.8946e+06	2.73622e+06	3.02202e+06	2.84571e+06	2.81378e+06	2.96027e+06
M275T147_POS				275.037	147.35	71029.1	105518	76108.6	83987	55532.7	73359.9	73952.1	147803	52000.1	35039.6	121138	88438.2	45351	67874	80635.5	70702.7	58496.1	116861	187272	50954.5	65196.7	35577.4	63515.8	15099.2	48854.8	37638.8	81520.9	59699.4	47616.9	85638.7	105171	162873	56865.6	30943.7	58859.6	50276.6	36997.6	54561.7	32072	77720.2	28065.6	53770.8	35084.3	29815.5
M275T57_POS				275.111	56.611	61931.7	95965.8	105677	75365.6	79544.7	106081	76541.3	185886	104888	135063	148912	59192.3	109573	109058	55632.2	131816	138059	145872	103199	52725.3	143948	131918	60859.5	205224	164299	118547	145645	74377.3	134128	135466	194008	185356	212898	134520	137562	127332	719634	536423	79326.7	101606	56992.9	109404	198567	163203
M275T420_POS				275.201	419.67	101204	148646	107342	122411	151348	118177	294033	135025	127950	92213.9	157263	132129	316534	380781	136459	265162	257759	502355	484663	275099	243339	285495	690745	124149	165049	134513	110669	154474	153698	154445	110117	126738	169205	320313	249212	233008	161528	140740	423751	304063	150001	127576	119966	162405
M275T290_POS				275.201	290.062	329708	464453	282392	289127	441715	367110	584913	309080	405107	177986	408848	305749	466558	619281	239351	382527	473944	597742	991901	451863	428649	487432	693050	261625	446431	244954	135905	171610	408886	298803	172342	189150	280783	370848	320040	353941	330840	288842	513340	455309	528809	424000	217868	426524
M275T476_POS				275.201	476.439	37713.2	40093.6	20900.3	28432.3	15486.1	22896.1	6698.58	27829.1	42506.4	22088.5	23202.8	13814.8	26921.2	52519.1	47247.3	44671	30117	59120.7	85092.2	74133	51398.9	31055.5	107419	32434	25966	33367.8	42289	86374.7	31712.5	93777.2	39763.4	40077.5	43092.4	25574.1	49023.7	15884	42002.4	32491.5	9067.29	28126.4	23943.1	41945.4	15043.8	40829.5
M275T346_POS				275.201	346.068	405068	712224	331612	439581	581003	511429	765077	335746	534870	211202	527813	322761	890791	1.04081e+06	316559	686649	966924	1.12362e+06	1.71586e+06	964730	682418	474168	1.13299e+06	423504	838466	486694	228154	291682	525097	542586	242712	305308	549151	668609	590364	736244	447902	425101	997572	1.05142e+06	693738	503903	311732	526101
M277T35_POS				277.09	35.305	205227	220400	183691	163668	191357	162529	198589	155901	178752	75952.3	131220	96765.5	227998	287461	131665	217252	185398	280688	241005	180869	135024	254593	204809	174775	222963	187695	108692	108508	186023	186641	136583	124838	172043	204027	245203	219011	138887	152497	224248	146120	163341	172510	72432.8	160918
M277T191_POS				277.166	191.245	10906.2	18460	30101.1	11245	6725.77	6760.53	3687.19	71685.8	11691.8	44814.9	105699	13588.7	1757.51	0	2811.9	246.462	0	6007.13	18492.9	70585.9	1.37364e+06	38816.7	124796	11175.6	7412.07	14957.1	11257.9	9576.74	37332.2	5571.66	238441	16198.1	1.34444e+06	52990.3	21241.6	17004	6921.82	2785.86	8040.13	2933.31	3020.25	4066.45	15177.5	1654.23
M277T396_POS				277.18	396.382	153056	134277	96456.5	138322	175678	177121	291647	98702	147746	80805.2	118539	122816	155402	281969	84098	129874	137241	256179	127770	98601.9	86242.8	274167	90427.8	92954.3	195839	116043	72609.1	69079.3	139798	137314	89568.1	90360.5	128496	179627	151753	149177	74552.3	86577.2	163782	97233.7	121554	117716	72819.7	146135
M277T404_POS				277.216	403.809	459237	693166	462276	707480	728666	542304	1.10888e+06	822975	629005	312486	1.01975e+06	583609	1.00518e+06	732049	591799	1.00153e+06	1.13015e+06	1.2915e+06	2.04603e+06	1.062e+06	989747	488539	703081	685996	1.34602e+06	473354	279791	344451	937091	607206	335996	556493	879673	782136	855427	788565	975206	883254	1.07546e+06	1.39383e+06	1.26765e+06	1.01658e+06	619398	1.08537e+06
M279T309_POS				279.04	308.652	93456	94233.1	89200.6	92554.9	96094.8	93043.1	87485.1	84672.9	85125.6	79215.4	86610.1	87944.1	72560.1	86962.8	87109.9	75667	70613.7	65493	99160.3	81880.9	99955.7	80519.2	58951.9	94216.6	92257.5	82680.2	88787.4	74740	95379.2	88697	86903.4	100679	88955.4	83646.6	87691.9	91002.7	89991.3	97712.8	87048.1	80776.2	89620.7	91798.3	82874.4	81271
M279T334_POS				279.093	333.85	65704.6	75702.1	66856.4	66391.2	68621.5	68403.1	69464.5	66873.6	62843.5	67468.4	69904.9	67613.9	65240.9	68140.2	64874.4	67201.2	63368.9	65636.4	71992.6	64722.7	72794.8	62961.1	65341	68069.3	67309.6	65257.7	63578.8	71870.2	67929	66842.2	63706.1	68337.2	66307.4	69792	65422	68048.4	65002.5	66960.1	66659	68659.3	67613.5	70787.2	66697.8	67856.4
M279T191_POS				279.171	191.407	177071	296190	205044	182830	115612	159652	134274	177172	259551	234064	224116	159696	690766	275671	625679	417904	253846	635951	695019	663104	372999	379958	1.19962e+06	367912	551343	589996	723468	402798	839953	663271	643770	681643	409010	475812	549416	500865	1.07588e+06	1.00166e+06	156334	172607	158211	190902	193468	200748
M280T129_POS				280.127	129.256	104465	86656.6	88306.8	118313	204942	156013	106472	81031.5	143878	128989	112495	23860.1	215478	191551	29963	119429	112068	188799	138640	184317	124470	263958	209566	96581.7	88339.1	102962	63306.3	148558	127932	89924.6	118783	83277.6	130965	113786	173621	187002	101936	131714	93475.1	104913	23487.4	118608	75246	167264
M280T57_POS				280.127	56.863	67635.7	54818.3	58917.4	70638.4	120410	96586.8	34056.1	59437	48655.9	61834.7	53881.6	24838.8	110756	98141.8	29435.2	76907.8	58449.6	108923	61106.3	56539.2	103346	159794	90267.1	71780.1	68349	90662.4	75948.6	101541	75525.6	54882.7	69377.5	49979.7	110535	78033.4	80454.4	82562	28848.4	30616.5	72775.4	66543.2	25397.4	74530.3	54398.7	60751.1
M280T488_POS				280.264	487.825	27054.8	23211	45449.6	16038.8	21874.9	27343.4	70908.6	18055.5	16824.9	37322.2	34233.5	15281.5	14870.7	16386	26520.1	24222.8	17056.5	26548.5	18765.3	19983.7	12192.2	18079.7	12322.1	20231.3	12404.6	12300.2	16497.8	10771.2	22999	14914.6	23657.1	14471.8	11019.5	9495.43	9805.32	11472.8	8868.78	11068.4	9822.08	8543.23	29850.4	14270.1	38142.1	16561
M281T398_POS				281.081	397.866	68679.6	71303.8	105942	62753.3	63923.2	53577.8	69624.2	62692.3	66034.4	176846	77589.4	36529.4	55469.1	52229.4	228620	78611.2	52373.5	43432.2	40415.5	88879.6	69256.9	38624.6	81843.8	56077	45175.5	50066.2	43402.6	71539.4	83703.7	28863.5	48903.8	23674.6	45041.4	20471.2	29255.1	25524.7	22837.4	41170.6	31036	35164	56338.7	55613.4	50654.6	30553.9
M282T519_POS				282.279	519.045	39326.3	47114.8	58402.9	35682.9	29332.3	58837	44727.3	37004.1	38978.4	47495.6	34672.1	27010.4	29323.6	31081.9	32823.9	32439.6	28639.3	44979.4	51137.1	27068.9	26751.1	41374.2	24743.1	47900.5	47015	38691.5	31310	20887.1	40993.4	33697.7	33540.4	34489.4	32134.3	29550.3	25625.7	33144	29581.1	26782.6	30966.1	21448	42292.1	30784	35324.5	37932.4
M283T265_POS				283.152	265.017	17008.9	20061.9	12804.9	11143.3	6240.41	18408.8	148255	8677.62	20177.7	10148.5	10653.3	16297.8	34359.3	24232.5	19091.3	4601.39	8212.38	223319	34688.7	69250.7	44470.4	969753	426989	8819.46	33657.7	34453.2	21659.5	85367.5	44079.5	36511.2	6269.77	11709.8	11653.4	252474	137354	35561.4	11791.8	18775.3	320748	17019.5	24635.6	16356.4	14181.2	12113.7
M283T177_POS				283.175	176.563	39739.5	38513.2	43251	42966.1	40439.3	41814	38794.2	38149	42388.6	38165.5	37948.3	35867.5	37664.6	38304.8	42713.6	37795.9	39328.2	43001.3	40656.6	41313.2	44661.2	42511	48425.2	43649.6	45712.7	40958.6	39005.8	36744.6	41374.4	39164.6	40642.7	39253.5	39019.4	39819.4	39798.4	41704.1	38646	40401.8	32645.8	34860.8	39285.1	39879.9	35527.1	37107.8
M283T397_POS				283.206	396.62	83165.4	54461.1	73426	88345.9	62527.3	77423.3	72621.5	77153.7	182797	89669	60286.3	73243.6	123438	105087	75069.1	91631.6	63914.6	102200	92566.9	175826	137888	196212	482826	91486.1	104831	73410.2	108445	133500	72301.1	124079	74854.8	67518.8	77368.9	133181	121431	104174	70527	75298.4	108423	65876.6	99082.2	187686	143701	136099
M284T24_2_POS				284.035	24.148	71167.8	62923.1	56726.1	85312.9	84239.9	117029	127650	107341	99550.6	121970	107696	128526	92963.6	94045.1	89841.5	93489.6	90464.3	104047	37017.2	88042.4	86527.4	67905.5	56377.4	78640.4	101263	122435	97410.1	92607.6	133398	164938	144593	114139	125452	120547	124533	119832	144586	136685	111223	116637	125072	99112.5	122784	149003
M284T567_POS				284.295	566.628	43031.5	57134.6	48806.6	38390.5	29204.4	39921.3	43101.2	28230.8	37416.9	39480.2	35026	24123	29391.2	27468.7	33625.5	34894.8	27238.2	34080.6	60204.7	26838.5	23718.8	32321.6	25578.2	33742.1	61653.2	44734.4	27906.8	20066.2	34915.3	32156.9	23947.1	31874.8	30074.3	30268.4	21318.4	31778.5	23987.8	23840.1	35177.2	23072.4	38450.4	30586	27770.8	28543.5
M284T540_POS				284.332	540.385	474600	548023	565655	266978	159305	517062	314449	137268	363327	305602	300361	245227	380498	320786	212075	282330	139751	345055	317521	208257	247346	182961	184062	98250.9	601258	543179	179319	103576	366929	213871	198946	308503	600485	531114	15431.8	542752	301358	286366	225121	281296	160396	220309	151645	174170
M285T201_POS				285.124	201.343	19373.3	18274.5	14555.3	20283.2	16513.1	27305.8	17363.4	16859.8	36737	22416.2	14325.9	10133.8	33928.9	35325.7	12220.3	8333.23	12606.5	24958	15457.2	13764.6	12104.1	22668.9	18131.4	12778.4	23335.6	8011.74	11768.8	28878.5	20323.3	18038.7	8195.12	7146.5	25593.7	33540	15847.7	15886.2	19209.1	32276.4	33538.7	8379.16	45735.8	20504.9	38931.6	31771.4
M285T183_POS				285.229	182.763	70499.4	80557.2	72964.3	75316.7	77428.2	74790.9	76413.5	79435.8	67428.5	69479.8	82913.2	75407.9	67194.8	71326.6	77980.8	73410.6	73204.9	74366.7	73362	68773.4	70822.7	64077.3	49822.6	75288.9	75082.9	70168.1	71419.6	62943.3	72523.2	71426.1	76896	78452.6	65978.8	62225.8	71581.7	67073.7	65597.7	66443.2	77917.9	74792.2	76787.1	75114.3	76341.4	77172.8
M286T144_POS				286.177	144.212	86449.1	93767.7	50653.7	53510.2	135008	117617	190591	47482.3	67448.2	66487.9	127810	84795.2	105288	140990	166517	59449.2	65537.4	286180	107657	107782	91591.3	199668	78557.8	60126	112937	53506.3	66090.8	109660	115633	125424	53581.4	90870.7	78456.3	109357	114758	161442	65064.8	70026.6	150655	86786.2	52245.1	91088.7	49983.3	62687.3
M286T370_POS				286.311	370.236	94264.1	122175	103302	106545	102530	109213	80357	81313.2	98462.6	101923	111220	111136	93758.7	82725.7	117558	80299.4	90618.7	63924.8	115309	86593.3	88962.8	110561	78513.3	115428	71845.9	91539.5	83941.9	103388	113906	113062	92668	122023	102290	104702	97748.9	101133	89919.7	90749.8	99377.4	97095.3	106749	106590	82109.8	86623.9
M287T333_POS				287.116	333.43	1164.38	0	0	1226.75	0	196.752	0	131959	133463	13351.3	14449.4	0	80635.1	34352.9	103802	73938.1	197.974	568305	5085.93	29239.5	68536.2	72675.3	181284	1384.28	1267.64	2740.26	5498.77	6810.03	63520.8	13294.3	20560.3	2668.61	70197.4	11024.7	794.099	1170.58	10963.7	247.126	0	0	1100.75	5988.63	5121.36	0
M288T646_POS				287.889	645.769	269161	325452	267079	277119	289001	303418	306203	280433	266477	285994	281337	284235	297162	311523	284887	282767	262017	302288	327989	276681	279888	285086	308042	271818	304536	274540	271533	301380	302925	279652	300509	277209	298823	294941	283593	303862	292686	296866	296373	271628	299179	304488	272959	282406
M289T150_POS				289.126	150.043	401819	796946	731892	554046	536824	612237	473247	662771	410394	730519	733328	544756	631968	662844	657192	562182	551820	829341	976753	655315	639972	602617	529669	612706	730279	655683	618346	518234	784945	690136	856473	932186	578758	564186	586328	576879	735263	696142	617396	601291	715337	538244	517827	526263
M289T319_POS				289.18	319.101	74012.3	42045.2	58882.7	72117.3	64152	74195.5	64610.3	63565.9	46400.8	94628.1	67526.2	82552.7	71150.8	56517.3	39658.4	88357.4	92690.7	68923.4	60223.4	109159	48104.5	149764	115101	48235.5	91083.2	66620.9	73616.4	92607.5	103482	87587.1	58568.5	54273.6	88665.8	120692	107729	89718.3	38494.1	73328.5	105431	79008.8	171073	159440	123812	103711
M290T317_POS				290.075	317.413	75781.2	82065.9	89336.9	75158.5	96608.8	87393.4	77821.8	85892.4	61056.4	75553.1	80980.1	99133.9	60805.9	71712	82699.8	95677.8	73715.7	68809.8	72545.2	78617.5	86852	48729	34607.9	84619.7	71561.8	79066.7	79441.4	69852.6	78955.1	77993.3	89110.3	91554.5	84689.5	58172.5	73736.2	86629.1	94053.7	84215	52367.8	72399.7	52533.8	56808.5	63112.1	72203.7
M290T334_POS				290.27	333.637	354739	318244	342387	343420	342010	335083	367900	342897	337503	332080	370418	328251	313492	357112	330166	325105	332466	317824	319096	298886	330671	301342	272471	332504	328307	351918	339446	325393	335454	331570	339214	342204	342199	330229	318911	334214	335057	327071	342850	325751	340743	326979	320325	345916
M291T27_POS				290.847	26.825	506182	517053	664248	527163	445413	540423	518675	533942	512007	507746	511686	473258	511934	581547	548908	510946	494007	531507	501768	508130	506806	527927	512319	525175	598181	496123	498048	520479	561636	516650	635480	516137	505881	516101	512156	514350	520558	700910	526791	510847	642239	524439	458332	532421
M291T180_POS				291.145	179.793	723479	949599	846080	487490	575057	741747	342590	1.04689e+06	1.10363e+06	1.37337e+06	1.18732e+06	842173	188641	126624	128328	151516	55467.7	248600	2.21319e+06	2.27785e+06	1.87426e+06	2.41736e+06	3.90795e+06	1.62751e+06	723606	1.4093e+06	869710	1.65505e+06	1.6863e+06	763173	2.81783e+06	1.04839e+06	2.63053e+06	2.06535e+06	1.11191e+06	1.42528e+06	389267	297677	418073	267273	202136	526570	823483	107546
M291T354_POS				291.15	353.502	5612.84	10139.9	12891.6	7341.93	7620.98	7191.66	12019.2	627648	112551	10198.9	17589.4	11723.1	73734.8	57911.2	276814	148737	11910.1	1.00022e+06	115834	203025	1.38148e+06	325984	3.41422e+06	5416.21	12227.1	9513.7	8317.41	33056.6	71014.2	13764.3	25938.9	11345.5	155045	79865.6	6559.74	5798.18	22783.3	11145.7	16629.1	8565.57	13329.8	29436.9	38034.2	8931.18
M291T199_POS				291.174	198.862	80665.8	137029	123476	74375.7	80698.7	79742.1	83091.2	95041.9	80489.4	129690	157032	107881	62596.5	64254.8	123634	101103	104093	147270	164547	152258	142868	75391.7	73492.3	106520	89728.9	91116.2	80992.8	95930	125350	155793	167772	167152	110606	92482.2	115089	94808.2	115181	80038.6	64266.4	109848	91202.2	83412.3	77052.4	90591.3
M291T334_1_POS				291.196	333.931	413156	419095	176391	413258	351026	466795	455532	295896	462128	456056	368877	389778	585146	641946	330299	430860	414589	425199	535137	207072	391852	357808	1.6247e+06	432031	327939	428027	403810	707372	226742	490276	295193	334612	449878	247120	490765	458427	327123	418950	593609	379939	266044	599682	441009	506682
M291T466_POS				291.232	465.508	324889	310329	206047	215790	78005.7	110316	18333.3	233645	363392	191397	262092	125437	118636	256533	262756	188309	200803	285543	372985	342738	313048	64476.2	227933	228224	214885	130371	291677	498186	111915	459889	315788	240346	315844	93038.6	246316	59230.8	359724	274988	21155.6	188401	219900	282725	139358	400651
M291T434_POS				291.253	434.043	38012.8	45569	40924.8	37620.4	53201.5	39824.8	26679.9	39951.3	36397.3	33656	38766.2	35747.2	37192.8	21957.3	48238.7	17210.3	30747.3	24933.1	40748.2	34215.9	42682.1	44266	29129.5	41430.1	24195.4	32385.4	40269.9	40245.3	42339.3	40262	46033.4	39513.7	30245.4	40150.6	41938.4	33581.7	48396.3	33117.8	41045.6	38650.6	48258.8	42253.8	32083.1	32357.8
M293T179_POS				293.16	178.537	25985.1	43732.1	71822.5	24849.9	21529.5	16792.8	6994.9	84474.2	37723.4	81159.5	63319.7	37692.5	3022.26	5591.46	5050.18	4336.96	3858.78	8835.07	45300.6	64391	75261.5	44987.1	146118	43033.9	21293.6	40466.5	17369.9	36275.3	29773.2	22237.7	64941.2	39986.2	66380.5	58016.5	36836.4	38966.6	36793.6	11798.5	23065	8495.08	46082	12435.2	11063	4767.48
M293T196_POS				293.186	195.851	6880.59	8138.24	8458.7	7998.05	4115.08	11961.8	7694.04	9920.92	8538.51	25702.4	14605.1	6924.17	90689.5	11369.6	47485.5	45405	20077.1	58841.5	31719.7	38256	10701.4	26694.3	59544.5	12402.1	58267.7	65866	82462.8	42693.5	90954.2	50581	52150.1	43223.5	51045.3	42994.3	65465.8	52625.5	15213.5	9064.21	4736.17	4413.21	8275.05	5546.43	10116.9	18418.2
M293T209_POS				293.186	208.828	27240.2	80542.4	59372.4	23238.9	28440.9	37381.1	37781.3	34227.6	27316.8	37599.3	45347.8	33798.5	15062.8	9007.95	15336.8	8725.39	13074.9	18174.2	33445.4	34036.6	21888.2	17027.5	14575.1	16847.8	21140.1	20367.2	15013.5	24240.5	41989	38770.2	37578.8	38475.7	31489.9	20267.7	23523.6	17901.8	44523.6	26320.3	35507.6	33032.8	48604.9	54362.6	43782.3	41223.1
M293T346_POS				293.211	346.069	265039	446799	227730	288739	398800	348905	515567	235593	357742	151497	363899	209056	577921	690392	216459	440374	625072	780501	1.09843e+06	656170	434844	347875	814660	278085	551372	326662	159986	211179	363392	394122	167326	217851	367642	433243	400071	482464	308592	277575	665764	694792	466917	342481	200904	356606
M293T420_POS				293.211	419.918	383563	610629	415774	550361	732100	472884	1.04511e+06	601017	492875	337145	726770	613764	1.08439e+06	1.18659e+06	610119	877171	1.08951e+06	1.6475e+06	1.99214e+06	1.24984e+06	1.0083e+06	1.70365e+06	2.79651e+06	580099	709581	535568	444016	905889	1.14854e+06	1.0549e+06	462677	569222	715634	1.14229e+06	1.05469e+06	1.08613e+06	737050	624943	1.40536e+06	1.38411e+06	636859	546748	547112	748591
M293T290_POS				293.211	290.061	563102	730174	490319	489900	745623	622288	998746	544698	677906	291624	699912	520872	810323	1.07455e+06	416980	646240	805486	1.02111e+06	1.52189e+06	772017	683221	820108	1.18679e+06	454747	762575	422085	238132	301489	657706	514518	288185	320911	473956	626825	550600	602060	571596	493791	876205	789092	886070	719973	366918	742685
M295T199_POS				295.162	199.363	24001.4	29115.3	24831.4	23362.4	25137.3	27772.8	24644.2	28854.5	23739.3	28429.2	28918.2	26138.9	27233.8	29326.9	25730.7	25697.2	20694.2	26946.4	25114.4	25389.1	24491.6	25894.3	21759.7	28026.3	24083.2	18580.2	21643.6	30037.7	23531.1	23268.5	29565.3	26795.6	28222.4	22814.6	23673.4	25228.9	27046.3	23164.9	25977.4	25864.3	29439.1	28415.3	26282.4	26347
M295T396_POS				295.191	396.391	213041	169044	136033	186769	252362	245719	409015	140005	203372	113412	164034	168286	222450	392575	115104	181216	187939	356898	157734	141986	112421	361721	124439	132563	254980	164006	103666	96455.3	189210	195910	118727	128464	172452	253349	220759	215135	99955.3	123201	236973	134020	154296	168990	100424	183547
M296T57_POS				296.101	56.774	35852.5	34105.7	28577.8	41984.8	87714.9	61793.1	38473.5	50347.8	30987.5	39677.1	38738.9	27678.5	59686.1	80734	17356.5	37103.6	35058	75824.1	42469.8	32870.1	71435.5	94740.5	45452.8	52943.9	39228	56963.4	38151.9	94601.4	46310.4	35684.5	43473.5	34523.2	54631.8	43535.2	43778.6	49337.2	28966.6	30607.8	53807.9	38275.8	16828.2	53214.9	35063.7	46771.4
M297T428_POS				297.058	428.297	20454.1	32855.5	28507.2	21897.8	20559.8	24546.1	29278.1	30133.6	20729.1	63239	30261.8	20420.4	33530.7	31661	30752	19027.3	19596.3	27508	33096.9	26121.8	29847.8	42311.6	53618.8	39220.4	51469	27386.3	43087.4	47175.5	51769.6	28091.9	29563	29997.9	24279.5	34961.4	32256.5	26122	26774.5	33858.2	65608.7	26521	66321.6	75370.7	67965.9	50292.1
M297T385_POS				297.242	384.727	14046	14836.3	12405.4	12842.3	13029.7	25057.5	40258.3	17995.7	49175.1	11378.1	21299.3	17185.2	50155.2	65422.7	18513.2	34152.7	61107.2	50497.2	46142.3	21720.9	15433.1	18759.7	30224.2	12031.3	48178.8	46025.7	13183.8	13453.2	26430.7	35447.5	14629.7	14328.7	43239.2	38476.2	38843.5	56285	21429.4	13771	26698.6	10924.6	18014.9	12440.9	8537.36	17323.8
M298T171_POS				298.097	170.504	439650	565562	597864	585844	482501	678159	484057	737938	276901	539731	661308	632299	461344	438865	775311	581585	401153	606197	706862	598074	682439	382652	350409	753352	514830	612226	813585	647865	750457	833598	914286	962173	572504	400420	627022	554587	784263	768131	604740	841558	684645	796929	844074	1.01817e+06
M299T303_POS				299.11	302.947	41757.9	103057	116035	55111.9	53124	59266.6	109468	146142	42767.7	68232.3	115032	65643.9	48515.8	51562.5	188982	53250.5	53678.5	140351	97806	116887	168190	79659.3	37839.2	145362	64708	56879.4	69420.6	69276.3	136623	152177	250043	151550	70567.3	55229	114314	66339.4	168778	73253	143842	55313.4	59681.9	144142	99424.3	125764
M300T177_POS				300.202	176.53	179393	225220	260133	191759	200221	260003	176632	161522	203721	162744	357188	153906	242585	251720	279978	179926	181980	230741	233394	225239	191549	207310	297958	296643	282561	193824	169949	178683	240774	344141	315163	184314	180528	172103	286223	257874	155944	174888	234999	161418	288036	278967	153831	187212
M301T304_POS				301.071	304.438	109411	182134	114416	101627	138261	102462	264357	191773	169902	174480	284452	187726	241047	369227	154747	260930	288515	278067	180982	179963	134907	153535	78776.4	104189	480792	274778	208626	165285	267538	461529	187082	253554	194903	214954	239546	275283	138610	142762	220708	151605	162290	155566	101860	178468
M301T455_POS				301.141	454.62	19281.1	19224.5	18768.2	19604.9	20951.2	21803.7	22885.3	18273.4	18970.4	18857	19859.1	22582.9	20101.5	25032.6	17968	21009.7	19772.5	23116.1	18381.9	15462.9	15239.7	23320	16519.5	19084	24292.4	20466.8	20075.2	21767.7	19652.3	18529.7	29944.2	19638.7	20585.9	19515.5	19193.1	20256.8	19675.3	19674.3	21361.8	21396	24499.5	19399.7	19869	24463.7
M301T376_POS				301.18	376.362	92217	2789.05	0	97880.8	16224.9	11418.2	2799.47	3953.42	729395	0	0	0	98196.6	87136.6	7260.57	23167.9	1359.84	33521.1	182310	592795	145483	836034	2.21922e+06	108313	21108.5	0	32110	98263.8	349630	355121	11125.1	15935.7	27498	327540	373753	302443	19486.3	13186.8	0	0	0	24422	7532.67	7586.64
M301T397_POS				301.216	397.122	117977	78682.6	103562	137709	92550.2	108379	101420	122187	369471	125789	88989.8	114929	209557	168211	116404	140678	93419.7	148216	157013	353281	247362	322316	1.0236e+06	152253	142766	104667	159072	196074	247365	211071	107866	103129	110868	201500	198009	173400	109470	114380	153877	97488.9	311363	279536	211881	193008
M302T192_POS				302.208	192.106	27930.3	28812.5	22055	28842.9	31812.9	31025.9	73074.3	27911.6	32503.4	20411.2	33255.5	25039.8	34591.2	46110.5	19802.9	28949.7	24482	42968.3	30154.4	33151	19331.3	81817.9	38369.6	21727.7	30274.9	20882.1	14964	37652.3	29568	23741.3	18743.2	19591	26775.1	42088.4	36659.3	27736	26312.7	17871.4	54518.2	35632.9	34601.7	39835.6	25958.6	37447.8
M302T375_POS				302.305	375.334	158861	159242	115217	150623	150894	145032	131330	145634	137156	156427	152458	148887	130296	128696	145031	142492	87250.2	144133	145708	125053	108261	77829.1	95937.8	140514	125561	148730	147469	130709	107856	126729	145377	93972.7	142758	139063	129044	137680	127023	143996	153058	149804	154642	98657.4	135458	131841
M303T24_POS				303.06	24.15	12935.1	25527	28288.5	16867.3	17043.9	21666.1	24798.8	22092.9	19516	22351.9	50475.8	22860.7	17919.6	21708.8	17036.2	18110.6	18252.4	19625.9	48251.5	17200.1	17443.9	11382.6	9186.13	15563.9	24364.6	22237	19876.9	17509.3	60365.2	23048.8	22148.3	27488.1	21880.8	21461.9	21121.7	22162.5	22584.1	23437.4	25397.6	21955.6	32533.5	20613.8	22681.2	23509.6
M303T142_POS				303.105	142.438	53631.7	185702	48814.4	48443.8	50066.2	61047	62181	59893.6	45146.9	108722	184218	114995	49973.4	88099.2	103161	63460.7	64350.7	68380.3	157142	88207.1	63334	52355.1	78278.6	73630.1	49581.6	73073	80953.5	54806.3	75299.9	73222	70918.5	73140.3	37917	46910.9	44824.5	40730.5	54045.5	55926.6	58826.1	68295.5	81169.6	56259.4	85321.1	76017.5
M303T186_POS				303.145	185.724	2.96655e+06	3.13313e+06	2.99124e+06	2.53563e+06	2.28e+06	1.94993e+06	2.19469e+06	2.68284e+06	4.14761e+06	3.1888e+06	2.69398e+06	2.84247e+06	3.51093e+06	2.93154e+06	2.62561e+06	3.12297e+06	1.49372e+06	3.21297e+06	5.07417e+06	4.78428e+06	4.16326e+06	4.42228e+06	6.592e+06	3.77989e+06	2.61564e+06	2.37933e+06	2.57073e+06	3.40618e+06	4.17341e+06	3.96926e+06	3.6352e+06	3.13863e+06	3.18364e+06	4.1623e+06	4.18535e+06	4.13523e+06	2.49467e+06	1.86984e+06	1.98764e+06	1.83153e+06	1.58279e+06	2.86834e+06	2.17067e+06	1.72886e+06
M303T383_POS				303.196	383.243	593457	26656.2	3773.8	410657	84183.9	66373.3	11992.7	13958.7	3.14762e+06	777.58	4356.79	4818.14	870869	459653	39854.8	193199	9698.64	390805	1.78117e+06	3.60702e+06	894511	3.70485e+06	6.57938e+06	714604	78273.6	3711.72	263495	442066	2.18138e+06	2.70537e+06	60949.3	98569.2	153251	2.13209e+06	1.91308e+06	2.00109e+06	118367	93796.2	11718.2	5266.47	3634.62	125582	36401	17907.2
M305T24_POS				304.96	24.1515	36759.5	26022.3	19594	34782.5	33463.7	35681.4	44235.7	40340.5	42818.3	44167.9	25748.3	37080.3	38682.8	33503.7	37651	34431.7	29604.9	36443.2	8083.46	39226.5	33290.7	34558.2	38052	35029.3	29206.3	32147.2	28945.2	34851.4	18739.2	38010.8	41238.7	26998.6	37752.4	34068.6	36327.6	35761.3	38267.4	33443	29409.5	31564.2	27623.6	32677.5	34084.1	37063.4
M305T177_2_POS				305.157	176.801	125730	134365	130056	129382	125018	130213	139752	131957	145276	125972	141440	118650	122402	134602	133363	125018	124227	154339	168866	155562	144780	173133	159999	128232	149210	123220	122213	115402	154933	138242	142701	136559	122366	127874	124033	129272	109097	117916	122522	113136	132221	123663	120155	128723
M305T212_POS				305.161	211.534	137438	173356	174558	101340	115988	60405.8	120434	118739	200727	247209	178466	182877	88195.6	126979	103113	207770	37208.2	244201	412037	380444	261416	432966	755262	257166	113540	111937	118396	226636	183322	128272	6575.5	197045	250754	445782	364481	363614	51118.4	38037.7	80615.9	61173.9	44001.4	117418	87688.2	50346.5
M305T318_POS				305.211	317.817	14802.4	14817.9	14854.3	17605.4	13313.7	15194.6	14940.6	16413.4	16023.1	24937.9	13670.4	14689.9	15811.5	17600.1	16702	14405.9	15463.6	15914.1	18860.3	17214.7	17653.8	25915.5	21662.8	23483.1	26777	16565.5	20870.4	25183.2	28731.5	16669.2	13835.6	13586.2	15443.7	26020.4	19382.9	16274.8	13849.9	13989.4	26162	14669	51736.8	47825.8	38462	34487.1
M305T462_POS				305.269	461.804	5862.35	35217.9	35094.4	11726.7	14172.6	11593.6	39408.2	47862.3	6039.58	3811.6	28893.1	4313.4	3613.32	12816.9	70020.8	7628.39	4870.09	57734	32786.1	28524.4	64997.4	28179.7	4994.63	46905.2	16848.7	7810.37	28197.7	7073.78	35317.2	50331.7	46971	34357.3	7973.75	8150.09	32092.2	6838.03	65395.2	6395.84	66879.6	6700.35	18055.8	57937.1	20290.6	33781.7
M306T40_POS				306.13	40.2855	49784.4	74197.5	80675	52668.7	57983.8	65572.9	38763	46332.7	37335.9	41407.1	47211.2	38954.1	35015.6	45960.9	40772.4	34470.5	34182.8	44490.2	15386.6	78810.1	75156.2	63991	76073.2	91143.7	37716.1	36504.5	33361.5	48022.4	46273.8	39654.6	21095	69447.8	25210.8	53625.2	65634.4	59688.7	20939.1	30348	35341	37447.8	33008.4	37352.6	39325.2	46564.7
M306T57_POS				306.149	56.621	129581	273964	190780	160986	178528	237406	205476	260204	126607	193752	324023	167960	125993	134734	158962	219104	176426	249645	320511	275608	299429	206808	97536.4	265318	343639	252976	249753	172493	384071	436038	449467	452644	321736	249597	413003	304525	154570	131139	206450	225779	100962	177474	267855	223675
M306T378_POS				306.243	378.451	22172.1	22237.8	33510.4	11963.4	15315.1	19490	49535.5	9237.5	14599.2	20441.3	18802.2	7810.03	9847.46	15015.6	17765.8	15500.6	12165.7	7892.85	22972.5	13065.1	9819.52	14309.6	14074.4	8299.28	41417.7	30832.9	11199.1	9590.57	19051.1	13298	9763.37	17869.1	20891.9	15868.4	6618.66	19478.8	6989.79	12743.9	11181	8190.42	37723.3	11441.2	24115.5	10445
M306T385_POS				306.264	385.225	75618.8	68319.8	76804	75724.6	74457	73490.9	80416	77265.4	72136.7	76852.4	80375.5	76397.7	74122.6	74390	79051.2	76138.4	76761.1	77796.8	72843.6	72763.6	82017.6	76095.2	64297.6	76392.7	81673.6	74921.6	77919.3	70996	71312.8	75267.1	77040.7	77205.8	75382.8	73802.8	72815.4	73830.6	78910	75780.2	79914	76399.4	83032.4	74101.9	76051.8	81857.1
M307T174_POS				307.169	173.799	282537	152036	402133	319476	330040	332781	313532	417734	293326	457011	88956.9	440636	615455	414521	474870	573221	476032	885872	728560	677293	905628	591633	423416	689992	722303	392346	357022	839965	437742	1.03803e+06	515484	873163	487791	494892	586958	508223	467614	387860	369655	449546	431297	437900	134965	116309
M307T196_POS				307.177	196.09	3.94568e+06	2.80671e+06	2.86984e+06	3.19165e+06	1.82022e+06	1.662e+06	1.42565e+06	1.91095e+06	3.11775e+06	2.17811e+06	1.51181e+06	1.92095e+06	1.16307e+06	685934	880752	1.02266e+06	352655	876558	5.29176e+06	3.85526e+06	5.16479e+06	3.92642e+06	6.76974e+06	1.89214e+06	735853	1.14336e+06	1.92338e+06	2.16146e+06	4.84097e+06	5.29272e+06	3.69971e+06	3.22218e+06	3.40001e+06	5.79156e+06	6.11035e+06	5.52667e+06	868797	848486	1.05304e+06	1.23346e+06	897910	1.30374e+06	1.26753e+06	1.43099e+06
M307T350_POS				307.205	350.301	58422.4	46179.2	30365.6	68233.5	61787.8	65729.2	61673.1	39206.8	63216.5	56620	48036	55827.9	79470.4	80748.9	42782.9	72371.6	53283.4	55924.3	53059.5	43706.2	29089.2	49739.5	125022	49849.3	61978.5	53412.8	55171.1	77077.4	61346.7	50594.1	23596.9	45142.8	76526	80421.4	51395.6	80350.2	38859.3	67117.7	54729.1	46887.7	54080.4	58996.1	48758	63033.1
M307T415_POS				307.227	414.716	67319	69875.2	73836.7	34967.3	21239.4	55184.1	30804.2	36402	62548.4	47347.4	44412.9	20764.1	29861.7	38459.9	39967.7	29217.9	40582.6	75757.8	77283	54758.8	28924.4	30017.6	47105.3	23617.6	121891	80715.9	28260.6	24163.8	36291.5	82675.9	27009.5	45592.6	56814.5	39525	26064.3	40107.1	42692.3	37282.6	29249.2	26297	66451.6	53617.9	23729.4	37827.5
M307T476_POS				307.227	476.455	357232	389159	208631	284247	149457	229102	57025.7	279404	459995	224650	244594	134865	252962	548887	524424	428422	296882	576504	761801	753062	551040	264920	1.01814e+06	313780	286839	295950	445988	856576	301734	928785	409408	409390	431350	235404	507403	149354	426065	313845	68895.1	273970	241297	456137	144549	434264
M308T144_POS				308.158	144.198	74037	121075	59663	83425.2	139797	116844	168266	61317.3	120629	81011	126753	58475.9	176291	241360	95550.4	100665	155122	465111	165955	148163	116598	303046	137066	83071.4	114633	152868	68603.4	116942	163707	122103	83406	86227.6	188478	178034	182017	240822	50875.7	55647.5	142271	66680.4	64529.8	73536.5	43373.3	159378
M309T248_POS				309.227	248.464	25923.7	37956.4	32115	29220.8	29976.1	27099.2	29595	32300.1	28736.2	26984.7	44179.1	28261.9	28138.7	25248.9	48048.5	26170	27005.6	36470.5	36479.7	26732.5	61327.4	27439.9	25580.1	30582.6	32202.5	28255	30137.6	22629.2	60307.7	29504.2	26830.1	31104.4	28876.3	27855.9	34991	28643.2	37396.5	30256.5	44345.2	27999.6	26385.1	33426.1	28690.4	29572.6
M309T495_POS				309.242	494.515	51353.9	47247.7	42316.6	22479.3	13362.3	24618.1	10156.1	26856.2	53338.2	32248.4	28591.7	19897.2	27336.1	54030.6	24898.8	18422.1	31619.9	37502.6	52974.5	44049.9	27370.1	25756.8	72173.9	25011	51875	37608.3	54581.8	106793	27380.5	117963	42972.5	26758.9	44681.6	21780.2	38247.6	8522.66	29126.5	27960.1	12599.5	22666.8	28358.2	44433.6	17094.1	21264.7
M310T142_POS				310.176	142.168	134564	218877	144927	233118	217743	355869	235732	124015	214975	129164	158166	119644	297588	371521	131180	200006	136637	274714	280547	256501	201797	406465	269218	123036	187479	159999	108072	200129	186907	198745	150858	105196	263447	246515	224177	202006	141208	142012	190698	138321	139685	267611	94913.4	193072
M310T427_POS				310.225	426.616	43919	38690.8	46008.2	46148.3	41847.7	45942.2	52230.1	41919.5	51439.5	30490.3	34066	51199.6	59883.8	66075.7	42632.7	35165.7	39009.5	64632.4	51292.9	58124.3	50172.8	93293.5	94968.4	39954.6	60235.6	43594.9	52688.6	74990.5	63354.3	53711	41025.9	40568.3	53508.5	72528.7	64880.1	59214.8	29100.4	50250	61002.4	36517.5	89607.7	66940.2	59945.4	62280
M310T346_POS				310.238	346.068	20459.3	38221.7	17733.2	23938.7	31179.9	26399	43900.9	18253.1	30131.5	10661.3	29854.7	17242.9	49711.2	57738.4	16884.7	37120.2	54181.6	62087.8	92124.9	54126.6	36949.5	25027.9	59313.7	23087.3	46846.5	26833.2	12744.3	15142.2	29363.3	29111.2	12268.4	17584.4	30870.5	35071.4	31417.9	38252.9	23215.1	21654.3	52503.3	59923	39217.8	28284.6	16303.4	29780.6
M310T569_POS				310.311	568.718	46267.2	39024.3	104682	61309.1	44263.1	123439	44830.4	64252.8	69959.5	115943	76060.6	40077.3	33883.7	35265.3	40842.7	67367.3	48280.1	128391	61467.6	37082.6	31542.7	86137.4	26540	99269	34477.1	56224.3	63101.5	39477.2	20263.2	18728.4	65823.7	28810.3	29739.7	42759	69801.9	80261.7	48734.9	35013.7	32405.3	11779	22373.2	42486.4	80581	100384
M311T238_POS				311.147	238.023	48518.2	53863	42620.6	65610.8	68901.5	83647.6	74776.8	55880.9	48182.4	58331.1	86071.7	70158.6	30469.4	34824.9	22979.8	35729.4	49999.7	50408.6	54418	51973.4	45872.5	44444.6	25431.2	41374.4	53803.1	36725.6	28367	31400.9	54519.6	54394.5	44122	40267.7	41406.6	39505.1	45173.7	48701.6	79930.2	86304.6	96871.7	87234.4	89081.8	66347.4	79682.2	135393
M311T472_POS				311.259	471.781	208383	268939	292232	357295	366948	410036	532387	293115	323676	249950	482341	442120	113691	167338	226456	378918	474922	370700	395078	327851	295094	191559	182406	284494	307984	195413	158616	208226	325890	381891	266514	359731	395037	538587	614896	558696	306951	272595	300792	282126	382548	224163	259557	516297
M312T102_POS				312.12	101.713	86381.8	87205.6	158036	75634.5	102160	121279	133296	162696	93559.5	93381.3	86186.1	40482.5	320957	165284	29922.6	71925.1	80594	363670	141014	79810.8	89012.3	140143	83324.2	74373.7	147036	125851	82326.1	60147.4	97117.6	87929.2	135549	144731	149657	89966.1	105818	109460	69128	46491.1	71139.6	116979	55839.4	111074	177361	165561
M312T36_POS				312.167	35.515	81546.9	75647.5	78530.9	85469.4	94870.8	92749.5	49434.6	51440.1	62721.1	57753.5	66759.7	72156.9	70474.1	58101.5	38975.5	46333.2	61840.8	87011.7	93129.7	111422	92562.1	72777	68514.1	73966.9	56683.9	64073.9	50262.8	22417	41559.1	42942.5	67241.6	51876.1	66661.6	42650.3	41648.1	46807.7	37160.8	53870.5	62888.8	80827.4	72159.9	44016.2	84753.6	60672
M313T434_POS				313.235	434.014	94051.7	108509	88612.9	74987.2	99326.7	75059.1	68950.2	79188	73150.1	66842.9	90983.4	70579.8	68255.9	44998.5	101763	36274.7	59659.7	63622.9	88031	72127.3	85110.6	80215.2	45809.4	88602.1	57826.8	65173.6	81617.3	73044	84888.1	81581.5	101213	85718.2	55168.1	71699.3	78568.2	61554.6	95390.8	63086.3	86967.1	83000.9	97380.5	88913.2	71025.4	69297.6
M314T132_POS				314.092	132.44	12023.3	6933.68	10939.4	16936.5	9373.64	17251.2	9170.92	19641.1	21500.5	23844.1	14625.3	23646.9	35456.7	22956	30681.5	20716.4	15299	16882	11841.7	12253.4	16946.5	13739.2	38303	15868.1	14613.9	10625.7	23289.6	40020.7	16830	11947.4	13876.2	13469.7	19189.4	25631.5	13157.8	15253.4	25172.6	26542.8	15161.2	14923.6	39538.6	23152.7	26078.6	29598
M314T58_POS				314.092	58.124	19179.5	13736.3	15288	42024.5	22645.2	42231.3	11548.2	36525.5	42188.1	47102.5	26482	29152.6	89932.2	42151.1	46105.6	40456.9	25326.2	33654.1	22775.5	18206.5	34034.3	29541.8	83798.4	27985.6	35734.7	21350.1	54973.3	86387.2	41199.2	28454.5	20141.6	21164.6	40060.3	60285.9	29542.2	34315.2	90835.2	101233	33192.8	29439	47691.2	51956.3	54915.2	73844
M314T142_POS				314.182	141.621	37622.1	34856.6	37491.2	71799	66537.7	74808.3	46244.9	43483.8	66956.6	43450.5	95597.7	74764.9	33682.2	49317.8	52002.6	83892	94896.3	71479.5	70533.9	90568.2	51429.7	40711.2	68077	48325	38055.2	43967.8	41741.4	38994.5	38577	45574.7	51882.3	40802.8	44622.9	42782.7	50585.5	41657.5	34760.5	34432	26960	41060.2	33665.6	27287.6	47353.3	80481.5
M314T180_POS				314.181	180.03	25400.4	23515.8	23242.4	22543	22089.4	23512.5	31389.3	33161.6	27977.9	22158	23133.8	22792.7	20324.3	36143.9	23233.1	18802.4	27399.4	22832.9	22688.7	26013.7	22009.7	25618.5	23886	28898.2	24124.8	31221.8	36505.5	20666.3	24381.2	20310.6	21044.1	24887.7	39290.5	25969.8	27052.8	30610.9	20184.4	26937.5	19584.1	20644.1	19962.2	21473.4	26008.2	26027.2
M315T177_POS				315.142	177.042	80560.6	106161	147701	101282	92327.9	136604	108183	169544	109106	242754	158491	102864	221531	168127	258019	282975	197331	122762	72581.9	54221.3	83264.3	67377.3	104303	131920	37836.4	25837.6	45050.2	53080.8	58540.6	36240.9	114733	52514.2	37118.1	42919.2	68537.5	38489.2	130002	144494	105154	102311	126967	91342.2	139431	229294
M315T419_POS				315.194	419.488	446048	272561	190235	156354	309499	239664	339468	239452	2.64563e+06	125264	277039	162130	384740	454453	493100	244545	281284	557816	646123	1.32519e+06	1.16479e+06	1.27712e+06	4.40246e+06	250830	250467	183546	189362	177595	221306	203997	233294	205889	279524	344524	514207	247394	193104	248166	430651	347232	184492	167874	198276	234331
M315T362_POS				315.195	362.178	41254.4	2143.21	5383.23	35027.7	9821.26	6814.26	4859.91	4420.72	172721	243.924	7915.97	263.219	85575.3	47866.1	7991.06	14424.7	11870.2	29460.3	86201	203543	97141.4	164283	470633	40762.2	4037.18	0	31173.7	35264.8	94054	141912	5844.66	12997.8	17266.9	95282.2	109216	105739	15113.4	8683.56	13711.5	8161.78	1715.45	20522.5	3121.63	1435.2
M316T345_POS				316.285	345.079	90218.1	110795	99037.8	99733.3	93946.8	66785.9	53654	74474.3	72397.5	105936	95951.4	76816.3	73898.1	52101.1	85234.3	54791.4	51044.1	63159.4	54251.2	83927.8	77453	84622.8	47877.1	68840.5	54281.3	85528.1	51160.1	69173.9	53509.3	40842.6	67797.5	54374.4	50562.6	48254.6	56285.8	52625.2	75640.7	69308.9	77514.2	64616.5	62935.7	91084.1	92345.1	88271.5
M317T366_POS				317.136	366.142	15859	93913.3	97116	20528.1	20894.1	20013.9	61693.4	103479	16951.1	18720	30922.4	21617.1	15307.8	21598.8	75884	25511.6	26448	116408	90161.5	34752	45922.3	62752.8	8318.62	109243	29520.1	17042.1	17000	20765.3	33015	91075.9	105312	97065.6	29729.8	20480.7	71394.3	21325.7	62506.3	25862.9	73300.1	11119.6	26373.1	61947.8	63697.8	73112.1
M317T190_POS				317.16	189.669	146060	198641	171306	79041.2	94393.3	68299.2	111540	161400	140581	212909	174881	172192	101182	106212	93572.7	114318	57089.6	28094.9	136249	123619	153074	131294	186272	141988	159749	160351	143305	159187	111449	116754	195661	186067	179134	173592	142585	135360	121298	86313.3	133290	102968	85311.4	148375	95474	50812
M317T406_POS				317.173	405.546	21136.5	14094	11746.9	15728.7	26940.6	28955.2	28717.8	11000.5	15026.5	8417.53	10830.5	11419.9	31284.6	47037.7	14623.3	16434.4	16940.1	32554.3	10848.5	15860.6	12469.1	55212.7	25794.6	11252.2	27011.1	11936.1	8921.84	18282.2	19611.1	20776	10249.1	10015.2	18652.5	33996.7	20598.2	13835.1	13653.3	17484.1	28916.5	16975.7	18792.2	14941.2	8872.8	16229.9
M317T442_POS				317.209	441.736	70941	111819	75651.4	54015.4	74340.6	84062.2	127125	65775.3	104211	47296.9	89484.1	70687.4	91826.9	137979	53053.9	82207	94413.9	124393	214577	109956	78337.1	116418	1.32787e+06	52658.9	173690	258937	65527.6	71622.4	157936	99467.7	65915	65479	96926.9	127680	127727	105254	93196.2	50874.1	124275	91257.2	94523.9	81562.4	57190.5	66559
M317T365_POS				317.211	364.902	455764	114931	101317	618968	308740	149252	137463	215633	2.33539e+06	150136	92020.2	101483	1.17316e+06	662930	279926	409657	122895	491769	941274	2.70596e+06	1.81335e+06	1.72819e+06	5.66058e+06	670947	161067	130436	674226	727152	1.34195e+06	1.69304e+06	300851	319657	341701	969592	1.24279e+06	1.29891e+06	531058	326962	242748	119525	246323	731532	188002	215776
M317T392_POS				317.211	392.161	442569	9349.9	6353.59	232778	51181.3	42214.3	11531.4	142755	3.63026e+06	6888.26	6415.37	3217.99	951946	734156	109766	232708	34673.7	509561	782530	2.98189e+06	1.01793e+06	2.3697e+06	7.85298e+06	399088	38138.6	43673	160419	393392	1.09689e+06	1.24044e+06	55174.2	58523.4	120295	813919	1.03482e+06	921046	109868	71209.4	9152.04	7350.44	4105.42	114593	35980.5	21014.1
M317T46_POS				317.242	45.53	302068	306373	347248	297689	268348	324679	231881	293241	234229	255369	249220	249901	274999	215599	738342	301720	290980	322968	303635	314107	314313	346908	390856	340187	285760	392621	398003	283950	304386	306917	297681	301452	339721	419975	314596	333635	557228	479092	296413	318685	228742	343433	328568	259902
M319T155_POS				319.137	154.736	182083	300670	242352	215459	179797	255191	138012	181343	190291	358087	184925	196529	511324	231722	428440	441654	253139	135096	437781	343571	365365	244090	568613	451701	205524	249333	209459	589237	607942	454422	335849	249767	378934	424162	292694	233491	156162	171928	227994	250438	240462	223774	353655	335457
M319T180_POS				319.137	180.023	55721.6	55861	54768.3	54515.6	50205.1	53053	77817.8	78209.9	60163.5	53987.2	57707.4	50567.8	48033	86353.6	51813.9	44917.1	61357.3	55540.4	59177.6	62112.8	51649.4	61139.9	55158.7	68762.8	67212.5	69749.9	78546.4	49645.9	66637.5	48267.7	55740.3	58560.1	84035.2	66536.9	66747.2	71519.2	41206	57925.4	55795.7	49825.7	65644.6	58736.3	60691.9	70763.4
M319T62_2_POS				319.15	61.6845	12156.9	42923.1	35153.9	24145.3	26339.1	32967	38035.2	37863.5	15280.6	30720.1	40756.6	10035	25541.3	24553.1	7154.05	17406.1	21439.3	45982.6	37391.5	11147.1	20743.3	17012.5	11836.5	12385.4	39312.5	16588.9	13191	10067.7	52236.5	23461.4	30016	38946.8	20691.6	15497.1	16252.8	17526.2	16077.3	25627.1	48337.5	26640.7	15422.2	25968.1	29930.5	60642
M319T355_POS				319.227	354.747	180277	5863.93	3864.88	110511	30899.3	31955.1	6536.8	51887.1	1.25813e+06	4286.62	5795.4	3344.4	337106	124192	51685.7	68810.4	20713.5	98884.9	213484	808892	451147	513241	3.91189e+06	100017	17845.8	29634.2	72261	186213	436909	484763	37404.3	36386.2	45274	253344	329868	276704	75834.8	45530.9	4484.22	4579.13	5748.53	93203.5	9509.13	12416.9
M321T186_POS				321.157	185.727	1.02664e+07	1.05059e+07	9.98058e+06	8.99174e+06	8.35549e+06	7.28507e+06	8.17049e+06	9.61187e+06	1.33694e+07	1.0611e+07	9.71888e+06	9.78089e+06	1.13427e+07	1.01238e+07	9.35866e+06	1.06265e+07	6.06262e+06	1.08163e+07	1.46744e+07	1.47257e+07	1.30025e+07	1.30907e+07	2.50194e+07	1.20454e+07	9.37561e+06	8.50355e+06	9.56244e+06	1.08503e+07	1.28665e+07	1.22605e+07	1.20216e+07	1.05223e+07	1.04386e+07	1.2665e+07	1.29191e+07	1.28567e+07	8.53305e+06	7.00181e+06	7.39001e+06	7.19226e+06	6.31919e+06	9.87295e+06	8.05103e+06	6.81937e+06
M321T201_POS				321.193	201.016	311648	240339	323677	194020	180145	161021	130939	215617	203209	255488	204185	187651	117421	100598	136770	130620	72561.3	119356	320920	356619	361557	372820	453387	212072	164027	183919	201599	389772	287942	317772	324768	285230	304822	360730	314196	277604	254301	186641	258449	209935	151829	260324	163908	166781
M322T24_POS				321.975	24.151	46374.4	61490.9	69284.2	46549.3	37029.1	48289.4	61719	53756.3	47874.2	52661	59030.2	46009.8	48352.1	46822.3	46350.4	45459.5	32570.8	46845.2	62130.1	48579.5	42944.8	43067.9	49007.1	45516.1	48975.3	35964.3	34980.2	41866.8	58619.2	47043.9	50917.7	46286.2	48154.3	42657.7	45967.8	45072.4	46448.2	47426.1	49417.5	39224.8	49469.9	42919.4	41784.2	47782.8
M322T128_POS				322.055	127.956	57057.1	52815	32846.2	52495.7	86436.6	52068.2	194942	83817.3	71041.9	47251.7	96893.9	52631.8	86083.2	172773	19561.2	63379.2	81289.4	124519	47806.6	38284.6	34236.2	49978	31586.6	26725.6	146316	83892.1	71726.4	58021.2	98993	124476	42863.4	63258.2	63049.2	104597	102582	286741	6180.35	22775.9	79064	41014.2	46388	55177	74215.1	90110.7
M322T313_POS				322.192	312.908	76857.5	39842.7	26174.6	55524.3	48910.4	83718.6	58811.8	73042.7	18384.8	83372	90914.5	110007	144864	33118.5	47070.4	33454.9	23265.3	54100.9	34822.3	47032.8	79719.7	35840.7	122654	39947	47517.4	53449	16702.3	107508	49772	40079.2	76178.1	27535.3	85503.5	32074.2	47278.8	25965.4	129684	70265.8	42517.2	16790.4	48160.7	43453.3	72197.7	63366.7
M322T642_POS				322.212	642.104	47042.7	66660.9	50279.8	42679.8	37085.1	81537.4	31497.1	49063.4	41201	96777.9	60441.3	55911.8	77242.2	30828.5	113265	35432.2	31201.7	40565.6	49896.3	55042	68658.1	57144.5	72220.1	45989.8	47236.5	78977.3	31665.2	80600.5	89313.5	43738.3	58509.3	49241.9	101736	16989.4	45164.7	27767.7	68036.7	62145.9	35480.7	36221.6	37382.5	44018.6	63964.9	40084.2
M322T462_POS				322.295	461.677	10775.2	34236.6	27036.1	24016.7	30615.7	26147.6	31896.6	38659.5	9326.69	6757.18	22696.2	7244.39	6369.53	19423.4	44924.6	15275.3	9430.62	41085.7	27795.2	18856.2	38547.9	18415.9	8150.81	35505.6	31726.8	22858.5	65869	10232.9	29303	32667.7	30001.4	35493	16209.3	17576	25343.9	15036.4	57851.4	9271.02	42989.1	11644.7	28555.1	38861.8	16112.3	24676.5
M323T168_POS				323.074	167.915	4983.23	12357.4	14080	5396.15	3467.09	6712.29	5664.43	25276.7	6402.93	39370.4	28294.8	16492.4	22766.8	23574.5	82236.1	51344.1	37276.3	31199.4	44630.1	13038.4	30130.5	5567.18	14938	54163.9	34407.1	31467.3	69243.6	75726.2	79628.3	30295.5	65534.2	40173.1	20206.8	6921.42	15327.1	13867.7	22882.3	24766.9	5926.09	16048.5	16076.5	6531.33	42903.5	27357
M323T180_POS				323.196	179.809	145502	232445	196818	143303	133287	148782	100013	102908	133611	118285	80631.3	147423	108004	95413.3	76750.8	67831.8	74712.4	81316.8	177014	325878	217503	84915	307957	98663.8	320419	299709	234608	213865	290452	365143	453728	469547	414128	310781	279732	257025	90450.6	78855.2	91439.9	110764	127982	155115	99871.7	98643.2
M323T404_POS				323.221	404.284	26151.4	23742.6	23821.9	21556	11396.7	19324	6252.73	28661.5	36372.3	21841.6	32962.7	8649.53	34255.1	39521.2	36507.6	26543	26889.6	39966.7	66119.2	74076.7	40137.7	25011.6	84577.1	20201.3	29825.8	29659.3	20844.2	87981.6	18633.1	58801.2	33552	27361.2	42868.1	16155	33286.9	10900.8	36517.2	25787.1	7945.45	20012.1	18644	29926.6	36912.6	29989.3
M324T176_POS				324.106	176.493	169911	233583	230466	236866	239208	260868	257745	255327	251329	240000	288386	264047	274101	292546	249469	286206	286638	341137	416955	324180	302077	289256	189554	314645	413550	253809	253927	530653	519909	344874	361210	298219	281237	251633	312089	310349	301055	285571	279891	265995	385456	249623	331204	400946
M325T144_POS				325.09	143.985	35883	144611	81791.2	54192.1	31895.8	109548	51575.5	191917	96197.4	137149	244762	128307	46654.5	35598.6	149823	158719	112488	85228	187067	79114.6	100277	26926.4	76216.7	139026	177794	122458	173531	154504	280998	125683	218716	276814	73804.6	51681.5	147016	68338.4	148076	132383	54784.1	104729	91664.8	35893	220730	165277
M325T246_POS				325.162	246.443	138196	140277	182053	43878.4	40137.9	106997	378960	70182.4	111478	63877	63165.5	59885.3	98851.1	99578.8	64917.8	30694.5	34016.6	305709	94147.7	145598	85372.5	1.0107e+06	545960	50501.9	171452	141702	116307	320835	96899.5	248050	45264.7	50948.1	56739.3	483896	347487	91865.7	108628	95494.2	609216	64979.2	96897.4	89000.2	56309.7	49381.7
M325T383_POS				325.178	383.242	660979	21646.2	1154.81	440585	88663.5	62997.2	9914.3	12058.2	2.94959e+06	0	4231.01	2453.58	879882	461772	36540.7	209997	8665.08	400633	1.82808e+06	3.40541e+06	879940	3.39599e+06	5.37769e+06	821656	80234.8	2771.08	275721	434027	2.11192e+06	2.66615e+06	62491.5	106081	154519	2.03465e+06	1.88813e+06	1.93384e+06	121983	95831.5	3605.51	5037.39	775.722	128159	36059.9	15770.4
M325T355_POS				325.216	354.526	28770.6	23440.6	20296.2	31975.5	30435	32030.7	26779.5	12057	18949.6	17218.4	13232.5	15069.8	38872	38659.5	20109	16447.9	24776.1	25966.7	27425	13274.7	13585.3	17656.5	16611.8	21603.5	15580.5	13809.1	16713.7	20478.9	15700.5	14414.1	20144.6	19617.5	19604.3	40748.4	26113.8	17699.6	18549.2	29974.3	24588.3	9539.06	16958.9	28074.9	23991.1	27912.9
M325T414_POS				325.238	414.341	110149	197827	186757	102921	68092	172214	111306	68574.7	72724.6	133126	130283	53411.1	76160.1	94945.3	120859	80644.3	102089	52978.5	218102	71242.5	61947.5	83272.9	64646.6	54706	421014	282645	65875.9	63782.5	110217	89014.8	62715.7	138872	176887	130411	57412.2	149369	52987	88600.7	91881.1	54856	191922	79332.6	63212	63437.4
M326T35_POS				326.183	35.323	99622.6	160570	156576	114324	132442	139098	117077	110827	94238.6	81789.8	118292	100559	96212.9	114162	76892	93392	103734	161464	206184	196596	149763	157317	112745	172421	124430	110928	94832.7	52593.4	37657.6	56224	144555	117100	110682	79150.1	87513	97172.6	88318.2	116360	142527	116412	162892	137397	141520	142791
M327T367_POS				327.008	366.884	113998	167575	171873	106373	119239	112054	142123	138107	103859	109553	131790	124138	97139.3	113778	136268	132153	102235	149534	202929	120201	142758	130412	76903.9	117223	136027	99028.3	99987.6	109125	124941	126649	132842	131867	111103	102967	131636	94649.4	146715	105508	140600	112128	137188	135455	130980	138165
M327T400_POS				327.008	400.092	63189.8	83896.2	101665	46252.5	67519	61516.5	69601.4	59350.7	46540.3	121693	98602	45229.8	59509.6	59450.6	150928	77928.9	70675.6	80100.5	58923.2	85597.1	68203.9	36138.7	45557.5	59490.1	58352.8	65198.1	37534.7	42191	94656.4	36531.8	71903.1	41327.2	49336.6	19933.9	33399	30029.9	39331.5	52534	30647.9	33493.4	54774.5	51793	37653.5	34258.5
M327T224_POS				327.178	224.377	13431.4	19593.3	35333.1	22125.8	18738.5	29973.4	66580.3	12215.4	40657.8	14986.9	12183.3	32502.6	52639.4	24765.4	22292.1	18765.6	10555.8	378408	47026	95779.2	58309.5	96238.8	82764.7	20673.6	76134.6	30752.6	43236.9	53721.3	93713.8	180814	13451.5	18505.5	16289.3	204021	310492	189185	53718	54056.6	103708	12777.6	69089.6	15495	20211.5	13339.3
M327T401_POS				327.194	400.843	42968.5	2423.24	0	42255.7	14643.8	5932.43	1005.09	2372.8	276619	0	0	0	98260.1	78525.8	6653.28	27327.3	1018.32	78678.7	175521	314400	159954	268654	574205	48894.6	2212.54	223.432	35128.2	24961.9	125011	238768	7021.78	7700.27	8788.07	108238	115265	137316	19938.3	14286.9	2065.46	1238.66	1621.92	30894.9	0	2391.27
M327T428_POS				327.232	427.621	261631	273896	290845	279654	256433	379825	348798	271243	293496	284248	293086	287253	349994	436755	312655	310289	219204	395428	327569	351028	330167	477119	529128	265653	360111	243930	315106	486832	406077	341708	302393	277014	343407	415593	398059	398534	268198	330326	416404	213951	524818	441111	376075	395776
M327T462_POS				327.251	461.799	10452.6	49532.7	40599	18293.9	22766.1	19458.2	39531.4	52738.2	8169.69	6327.24	31284.7	6851.06	5967.59	15325.6	75545.2	11986.7	8363.67	59473.7	42396.2	27646.6	64150.7	28982.8	7199.05	58015.8	26010.6	16345.2	47856.1	11120.4	40456.7	53272.7	55955.5	44368.8	12674.7	12697.7	34578.9	11044.7	67613.4	7058.55	63932.7	9382.59	23913.7	61907.9	24469.9	37103.4
M328T186_POS				328.223	185.978	38428.5	43951.2	25718.6	74470.4	53495.8	47696.9	190246	61839.7	39341.7	25113	32652.5	31689.2	58375.5	80554.7	26272.4	31332.2	38999.6	78594	74780.6	98214.8	22790.2	179665	69287.6	20697.4	47316.3	39554.5	25387.5	103607	42534.2	61676	34863.3	40614.2	33035	46908.3	43378.3	56330.6	25038.2	63926.2	75226.5	42241.6	50895.6	49961.2	48626.2	45330.1
M328T315_POS				328.285	315.423	26879.6	27032.9	27677.8	26469.1	27109.2	26643.4	26995.1	25321.8	24775.2	26223.4	26551.7	26307.8	25149.1	27329	25750.9	25856.7	23296.1	25282.7	28362	23494.6	27853.6	25458.9	25317.3	26997.6	26471.6	25606.8	25579.2	26922	28776.3	27162.8	25726.6	27451.7	25191.3	26595.8	25461.2	28181.4	26969.6	26823.5	24814.6	26421.6	25623.8	25707.7	25085.1	25378
M329T646_POS				328.916	645.795	206770	237955	229256	215293	221139	238960	239964	236091	205871	221064	230807	222721	235560	234520	233423	223047	203181	228776	267119	228812	242936	226467	224590	241654	234538	212621	218632	235318	243858	238029	224241	229990	230614	231963	241431	237647	254789	234366	234061	215820	225881	224094	234250	242415
M329T174_POS				329.151	174.061	132969	214987	217491	148648	174457	193675	138830	157650	171703	257310	261232	226281	256375	240940	248218	307661	270666	323962	383327	356290	290516	245661	225776	258087	204473	193623	197209	299094	310504	296026	261881	249531	243416	248048	306319	267671	293404	239688	187475	238183	219451	219114	210028	220452
M329T356_POS				329.172	356.237	33657.2	35272.6	44748.6	21295.7	18640.3	60761.1	52256.9	28782.1	51276.9	28500.5	30533.3	22420.5	65061	70174	28944.5	30687.5	38684.9	56516.8	63585.7	42058.4	35656.3	104622	247642	14583.6	74537.4	58600.6	34795	85999.7	68151.1	80367.6	24942.9	20835.6	43105.2	85810.4	48339.7	26977	37365.8	28788.2	79791.3	54684.7	46335.9	36923.1	16975.4	22694
M329T289_POS				329.173	289.325	16465.7	5397.3	2698.8	28275.7	16575.2	7327.32	8071.14	4964.14	209265	2817.49	8882.1	7154.32	32468.5	70171	4953.85	21156	4845.95	55644.7	134031	230393	51967.6	371221	577830	127160	5703.41	2409.88	9789.32	35328.4	109471	117034	2727.36	6983.15	9399.35	138313	120136	132514	6466.79	5513.39	9341.04	1797.02	4433.3	18863.1	2753.25	5927.52
M329T476_POS				329.209	476.454	44631.3	74199	30478.8	31569.7	20905.3	28599.1	9366.89	36770.3	53417.6	26482.5	38151.6	15077.1	32278.3	79126.2	79148.4	43166.1	30897.2	95258.3	141920	104773	72146.5	33794	140491	55433.1	34721.4	38761.2	56377.3	115820	47270.4	134548	68483.7	61619.2	50656.8	25213.9	66205.5	18713.3	52078.9	37066.5	11543.4	32477.3	29575.7	70480.6	21669.8	58828.1
M330T207_POS				330.182	207.355	257015	531133	400489	282863	287560	289248	226307	260775	197866	224125	174264	240196	195439	206454	207734	161172	197726	243839	429012	499855	324429	279208	230666	315320	364907	322130	289756	266123	437933	429438	535804	544931	429504	380045	350590	294470	210269	177056	195043	206865	276212	287466	281801	274881
M331T341_POS				331.188	340.612	455488	322931	492787	191187	221988	423829	519935	198691	401012	195952	250940	208294	455780	1.22318e+06	196815	263338	315604	546890	555805	455580	308686	597185	1.07649e+06	147548	838078	352665	196871	318419	441325	748971	214945	184513	581816	361898	398326	303607	216237	203953	1.18283e+06	541720	721685	293788	142847	353448
M331T413_POS				331.189	412.732	111637	134303	155410	63040.9	49696.4	141372	141618	76629.5	138163	149428	78214.5	56319.1	147945	320401	140755	169486	147643	298047	551248	204803	173399	296476	802545	72848.3	202426	225463	190926	351272	322546	356805	118940	86270.3	125790	162454	176855	95773	65444.3	79530.4	176273	261827	138672	130912	116939	86854.7
M331T361_POS				331.189	361.432	140765	82433.9	61886.9	148332	89997.5	80031.8	182302	69264.6	845480	37682.8	71996.4	76525.5	225833	287520	81030.7	120611	161993	300731	276570	343063	233458	492066	1.29877e+06	136233	124747	66131.1	87722.8	378303	367959	447544	49697.2	61191.4	102977	343726	314283	262669	127926	89689.8	305479	127800	90902.9	108625	38951.5	64977.5
M331T249_POS				331.209	248.572	69043	91461.3	68317.1	67684.6	68107.2	63795.9	66358.9	69289.3	62993.3	66711.1	103803	65085.6	64417.3	71558.4	105718	60774.3	58025.2	83229	89054.7	66431.7	147715	64752	67694.2	70054.7	81137.1	64571.6	67622.4	65488.2	151547	66740.6	64421.2	68948.6	67139.5	60823.5	66729.7	68746.6	74045.6	68145.9	97898.5	64388.8	72521.4	75852.4	71203.2	66061
M332T113_POS				332.134	112.83	521770	401689	671523	651093	499858	585603	578798	1.00455e+06	874148	1.36313e+06	1.43927e+06	0	812560	662187	0	1.32947e+06	1.17566e+06	1.0689e+06	818956	755066	1.01269e+06	720060	1.642e+06	1.07374e+06	665406	841280	750395	1.59637e+06	894161	660118	1.12009e+06	724675	912076	618754	809755	671702	1.57558e+06	1.31072e+06	651904	877621	0	501084	1.23486e+06	1.7551e+06
M332T42_POS				332.135	42.498	43212.7	58448.3	59086.7	59822	32968	44785.9	42414	78626.4	60014.3	90594.9	96788.6	120329	64144.8	46135.1	191128	109485	98515.5	80940.5	95933.3	71564.1	90604.8	50905.2	122357	91329.9	67171.3	77700	77706.8	107582	131156	95469.4	91148.6	69892.5	67503.5	44700.2	80911.5	55849.4	141134	111487	50071.1	70440.5	93200.4	61637	106802	121545
M332T206_POS				332.207	206.017	12566.1	11259	337491	11928.3	15891.6	21322.9	347391	8896.71	23282.5	7017.32	431998	385957	273864	30129.8	23285.1	151134	16143.3	463815	25527.5	160121	32588.4	1.52603e+06	417136	157901	42584.1	181869	25256.6	348005	77799.2	279733	7410.08	202799	15120.2	815797	423030	306631	385466	26128.3	507393	15684.8	30803.5	14031.1	6568.12	307650
M332T414_POS				332.222	414.469	373108	21349	18021.4	287775	114546	77408.6	7062.32	200459	1.8595e+06	7337.59	6112.01	3783.78	328771	437011	294527	230374	9603.92	401732	430742	1.09983e+06	980404	1.01999e+06	2.66535e+06	223746	23274.7	38720.8	39363.7	145991	200787	314119	35183.7	30108	70725.5	275521	216393	192476	149654	76279.9	10388.7	11214.7	13241.1	144532	40713.4	22368.4
M332T375_POS				332.316	374.937	6578.34	10463.9	10664.3	7647.36	8509.2	67042.3	17021.3	9504.01	3398.62	954841	759597	8804.66	669655	10061.6	294139	36764.8	7267.41	21211.9	26079	6948.02	14607.5	179366	66916.6	13041.8	28710.3	255609	107590	912532	603417	7023.39	982680	7046.67	1.16304e+06	18854.5	14253.8	70754.9	20557.3	37812.8	23127.3	5625.38	10347.7	12391.7	103241	3784.29
M332T439_POS				332.331	438.748	52508.3	72568.3	58417	58427.2	52223.7	81996.6	63278.5	52628.3	52861.5	53392.1	63187.4	59369.6	58053	51036.9	91887.1	63283.1	63687.7	69969.5	63956.7	54269.7	52395.1	69435.5	64346.8	98703.3	59749.7	56521.8	65378	58720.5	67184.8	69438.4	58856.8	67205	60661.2	48744.7	66118	47782.5	59560.2	60675.4	72464.5	61401.9	85480.8	58952	55142	75653.9
M333T278_POS				333.131	277.911	44773.1	66129.3	57646.1	52838.6	64046.5	58599.9	68760.9	62547.1	55118.6	53759.7	57449.3	54756.7	39907.6	51605.1	43689.7	41910.8	44806.5	47950.7	45452.9	46987.9	57381.8	44016.8	28744.7	53050.3	65012	41205.3	33975.5	42128.3	48957	49346.1	70943.4	55382.6	62086.9	45361.9	61293.4	57501.9	66608.2	59369.9	41747.8	32858.2	36786.7	49166.1	43649.6	68235
M333T178_2_POS				333.152	177.554	51857.2	86321.9	79991.5	91080	67209.6	88913.6	53145.4	69263.1	70087.2	57557.8	75887	63065.1	41927.9	49496.8	96300.6	91508.8	94437.3	46448.9	112900	87390.1	117941	58344	54168.6	182340	68032.1	44945	60155.2	107962	94599.2	95552.8	98677.1	99623.3	79020.9	73167.9	106356	87648.9	59939.6	62419	60275.3	67760.5	76120.8	58950.3	87200.4	107648
M333T430_POS				333.204	430.072	54056	66059.1	112382	14277.3	16177.2	105008	179641	33246.8	94792.4	76393.9	49431.6	17846.8	48528.6	99370.9	42766	21969.2	25891.3	63439.6	116135	45619.9	40554.6	113273	338324	16339.7	131933	276033	103779	176843	224276	191995	65245.2	21940.9	42641.5	45301.9	46402.4	32168.7	27015.7	30820.8	163575	66505.5	61039	60141	66372.4	20432.7
M333T346_POS				333.204	346.082	1.41675e+06	2.01432e+06	1.4787e+06	1.20025e+06	1.30076e+06	1.62575e+06	1.94463e+06	1.24301e+06	1.86265e+06	2.43847e+06	1.65953e+06	1.02967e+06	2.08404e+06	2.43776e+06	1.2214e+06	1.5359e+06	1.89461e+06	2.43012e+06	3.75497e+06	2.24079e+06	2.05424e+06	1.98709e+06	4.71105e+06	1.25669e+06	2.1303e+06	1.57334e+06	1.03603e+06	1.4288e+06	2.02836e+06	1.8984e+06	1.00088e+06	1.1375e+06	1.40876e+06	1.63767e+06	1.66293e+06	2.06211e+06	1.45531e+06	1.26578e+06	2.27103e+06	2.28076e+06	1.8223e+06	1.49198e+06	1.03679e+06	1.42444e+06
M333T362_POS				333.205	362.421	3.76253e+06	1.45518e+06	1.23104e+06	2.04205e+06	1.06526e+06	1.62991e+06	798059	920459	7.89277e+06	803900	858019	422729	5.06706e+06	4.72535e+06	1.28326e+06	1.10168e+06	606076	2.28488e+06	4.58114e+06	7.65944e+06	4.68492e+06	7.16324e+06	1.27681e+07	2.24736e+06	1.47293e+06	599521	2.68955e+06	3.3081e+06	4.93557e+06	6.32135e+06	1.50966e+06	822356	1.51901e+06	4.54889e+06	4.93672e+06	4.89693e+06	1.78136e+06	1.39741e+06	1.46464e+06	1.03054e+06	1.08156e+06	2.29881e+06	520148	719478
M333T403_POS				333.242	403.336	3118.42	9725.31	9129.12	19774.1	26786.1	16968.2	40230.4	18607.3	9444.49	10424.9	39539.4	38718.1	4336.29	4083.86	15334.2	18894	24355.3	16951.2	24626.7	20581.3	22671.2	7978.87	5246.07	21311.8	10560.4	5491.62	4739.74	5887.37	17503.9	6515.93	13259	23363.9	19013	35029.9	36474.3	53234.3	28350	26711.1	23594.1	18199.8	20578.5	8729.17	21060.7	32584.6
M334T202_POS				334.14	201.839	50166.6	88162.8	27778.4	36068.7	58888.1	49772.1	88251.6	56743.8	54916.7	56588.9	98448.5	78556.3	43199.9	54941.2	27805.4	26718.6	44426.1	70146.5	65218.3	33162.9	13695.7	41949.3	14889.3	15221.6	31930	22079.5	29418.7	6384.12	38218.8	26156.5	25579.8	36618.8	22847.7	24186.7	25828.4	28759.7	16547.8	18242.2	70291.1	39529	47762	39043	58197.8	48544.3
M334T288_POS				334.199	288.328	63409.3	71763.1	66491.8	65821.4	68455.5	67428.6	67499.8	68618.6	63520.7	66075.4	72965.9	73076	54618.2	63736.8	68395.1	63471	60300	61136.3	65774.4	64964.1	64800.9	63094.2	44396.8	71723.8	64520.1	59656	61303.7	63168.4	69284.8	67235.8	64864.2	76982.4	70846.2	67791.3	70204.2	63147.5	61787.4	65188.7	63497	61274.4	64981.4	70028.1	66564.1	63614.6
M335T190_POS				335.172	190.145	1.10078e+06	1.58469e+06	1.34211e+06	687699	756870	534373	919140	1.32054e+06	1.32246e+06	1.74747e+06	1.43727e+06	1.32598e+06	747654	803723	770314	904833	455729	767435	1.25411e+06	1.04109e+06	1.18946e+06	987100	2.11086e+06	1.22516e+06	1.32044e+06	1.23053e+06	1.19517e+06	1.18401e+06	1.04029e+06	919024	1.54162e+06	1.46e+06	1.36659e+06	1.45247e+06	1.05905e+06	1.05913e+06	937669	657809	1.03869e+06	859647	666728	1.30204e+06	744564	398819
M335T307_POS				335.197	307.372	80765.1	118557	103442	95770.8	70997.5	119711	70631.1	159230	98427.5	196012	209999	131596	89706.5	79147.4	220287	150681	149704	92801.5	185429	121419	175063	78265.4	105581	189739	99234.6	93735.8	139275	186199	150668	152344	179377	181389	135355	77798.3	115607	113884	165274	164738	58444.8	152950	118039	137187	210896	202366
M335T366_POS				335.22	365.899	574040	371702	354239	298687	244508	528399	618597	217669	1.3427e+06	265996	304912	286160	1.31704e+06	1.1133e+06	319671	447037	610002	1.44856e+06	1.61493e+06	834134	418868	842717	1.74899e+06	247405	782258	700280	327348	1.01907e+06	904295	931979	211112	189473	453199	894442	857664	792097	359747	218497	578412	423676	434388	309765	128609	289238
M335T442_POS				335.238	442.474	36449.3	35790.9	38810.1	39244.2	31371.2	35676	26820.2	31774.8	38765.1	41575.3	23004.4	30692.7	46403.2	41253.6	35457.1	33570.6	27287.1	36335.8	40525.8	37935.1	30558.7	65815.6	65644.5	41013.1	37333.3	29006.8	40999.9	52717.4	50338.2	36916.9	27745.4	29153.1	32883.6	44020.8	36811.1	29473.3	25534.3	31938	44648.8	27073.3	71584.7	75065.5	56606.1	44096.3
M335T580_POS				335.258	579.78	37837	40327.5	35388	37326	36926.3	36873.7	41425	39322.1	36350.8	40005.6	48214.9	42129.3	37112.7	38292.5	45289.9	38428.8	39788	40585.5	45231	35172.2	39737.1	35598.7	33246.9	38151.6	39332.2	38783	37774.5	35976	47082.2	41448.1	41620.9	38170.1	40355.3	37976.9	38791.7	37826.8	39886.3	39090.4	36273.5	37570.6	38782.9	35343.3	40296.8	41853.8
M335T364_POS				335.258	364.163	18672.1	31906.4	29843.9	30248.1	30636.5	33999.6	32247.1	36676	17884.3	39234.6	37083.4	31510.2	14421.5	20070.2	48115.4	36549.6	32472.3	26492.8	45984.6	32104	49774.7	23358.1	31450.3	41811.8	27039.4	38296.9	32970.8	44892.3	56031	31547.8	46899.3	51645.1	38065.9	33898.4	36916.8	42141.9	34958.4	33896.6	29828.1	34289.3	29488.3	33616.3	37058.2	33238
M335T450_POS				335.258	449.905	13138.6	13835.2	11039.3	13717.8	16210	16114.8	27403.5	9100.06	15015.2	8644.69	10745.7	10826.3	20249	36396.7	14122.5	13806.2	16766.1	18761.9	18000.6	19135.3	34908.4	32270.6	28034.6	8437.54	13501.2	3310.98	6401.94	11002	14679.4	15738.7	23200.5	32597.2	50978	68210.9	54534.7	43548.7	9938.87	9476.43	11793.8	6606.27	7617.37	5340.36	4062.79	7936.19
M335T434_POS				335.279	433.798	35546.1	39089.9	37411.8	39595.7	57678.1	39700	27856.7	38642.5	36174.3	29827.2	35307.7	35787.1	35780.2	21452.1	42852.5	14643.6	30845.4	20262.1	41263.1	29248.1	37552.4	37425.9	28374.8	35042.4	24316.2	32672.2	39339.1	38542.2	35388.1	37824.7	43825.8	36352.2	29742.5	37493.5	38326.7	36198.9	43319.9	33903.8	34542.4	32485.4	44213.2	37491	31054.4	30931.2
M336T487_POS				336.313	487.329	44491.2	112595	58357.3	60925.2	30053.3	58463.2	40479.7	71087.7	77868.7	78524.1	49075.7	29721	37065.8	37523.2	46355.1	39379.4	38719	85400.4	56878.3	42720.1	45213.8	33257.4	36472.9	75963.2	105930	78654.6	36496	32976.7	52606.3	38387.2	56389.2	88038.1	94326.6	49123.9	54316.1	53056.9	37250.7	52177.3	38137.5	37651.3	65233.5	40130.2	64455.8	81296.9
M336T489_POS				336.325	489.058	78737.5	151178	124207	12759	62860.6	141713	73331	47018.6	122427	53576.7	94132.7	9908.51	6816.16	6654.14	80942.5	83937.8	9771.64	59658.7	95355.1	35833.2	72137.3	78921.6	8953.59	53312	134837	99601.1	85082.8	6458.11	76243.7	61885	33240.7	104611	7552.29	75814.4	34615.4	104140	74593.1	9172.78	64088	55376.6	90210.5	79415.8	56911.5	46804.2
M337T484_POS				337.144	483.62	36700.5	39385.1	40854.5	32651.9	33877.6	30021.4	39551.3	33098.6	31546.8	47920.1	39419.9	28565.1	29948.3	33496.1	59703.4	33839.5	35374.1	35286.1	37343.4	34734.5	36392.2	31426.7	34667.8	40509.8	41576.5	40962.6	30849.2	30634.6	41706.5	34392.2	38791.5	33121.1	33018.2	25974.8	31692.3	29014.9	28462.6	29620.9	33380.3	29460.6	36601.7	36783.7	34505.3	30260
M337T414_POS				337.178	414.47	2.65393e+06	167560	151406	1.92995e+06	824383	554554	49523.8	1.38349e+06	8.39793e+06	55892.2	44033.1	23323.3	2.13344e+06	2.75898e+06	2.04413e+06	1.63761e+06	65529.7	2.58538e+06	2.61323e+06	5.61853e+06	5.01029e+06	5.09156e+06	1.03104e+07	1.69652e+06	154814	284476	301976	989463	1.3441e+06	2.04047e+06	280737	234175	515126	1705081	1.42788e+06	1.21076e+06	1.01848e+06	531063	68349.8	81519.9	4902.07	1.07997e+06	290870	149114
M337T190_POS				337.212	190.406	133670	231028	166907	101199	97770.1	100576	62466.9	66737.6	85723.9	79032.2	52023.1	115641	43879.2	39333.8	32351.3	27498.1	37018.6	39831.6	152255	293423	164566	49804	59481.6	66972.4	229025	215861	161178	167571	253420	285312	387956	391473	326464	229390	225148	171926	60064.9	52319.3	62102.2	79875.8	84725.1	104824	70860.8	52393.3
M337T383_POS				337.235	382.944	33256	127572	41290	36855.6	37688.4	55686.9	90792.4	54404.7	157033	64350.9	73883.2	46307.2	107822	149364	129789	92528.9	193865	127196	125252	61922.3	97431.1	252377	50375.3	69302.1	115810	167325	37981.1	64260.6	81166.5	135086	64429.6	73975.3	130721	79487.7	93625.1	115581	95293.1	48490.5	161418	36751.9	46829.1	52301.8	74458.1	53006
M337T396_POS				337.237	396.395	34078.7	34866.5	30372.1	36033.9	39842.5	44052.9	75532.1	26761.9	79184.1	19855.4	31924.6	28849.8	41789.9	74961.1	26798.1	35683.4	37069.4	67364.1	39684.8	39263	33379.1	73243.2	89118.7	21216.9	55702.2	35899.6	22840.6	22226.3	43633.4	51999.2	25943.4	20916.2	32741.3	45032.2	44021.3	41317.8	22623.4	22074.4	48580.9	22262.7	3623.7	32153.4	19974.9	33037.7
M337T551_2_POS				337.273	550.772	13599.6	42671.8	31471.5	40025.2	38705.3	28093.9	37850.4	55276.3	30467.6	33805.9	11175.5	21483.2	2734.61	19018.5	12321	38007.7	22632.1	37462	15143.7	26366.9	41285.7	45823.1	32558.1	39625.1	38505.8	30186.3	35833.6	29205.4	54281	57411.1	35611.7	42031.5	26606.7	17179.9	46464.2	15284.2	30284.5	13809.9	51403.6	25957.4	33362.2	36035.8	37751.9	21705.2
M337T412_POS				337.274	411.746	717.832	26153.8	23942.4	6343.32	14501.7	19882.4	41034.1	26956.3	115127	22824.7	39741.5	30976	7944.19	10685.7	24765.3	7836.93	31335.6	19380.7	28893	29572.5	33645.7	30187.6	7517.93	35293.3	23452	7115.69	3527.23	11340.3	22542.5	28725.9	33869	29280.6	40796.4	20308	32688	24023	30771.8	39010.1	44728.4	28149	35282.7	45748.5	24616.5	32004.5
M338T45_POS				338.182	44.68	29816.1	37871.7	57784.7	28032.8	21719.4	36011	64324.3	133870	47195.6	49774.1	90309.6	49257.8	27161	28582.1	51142.2	24628.3	16938	46874.4	27825.1	15427.2	35023.7	40584.2	18739.6	38380.2	8876.97	3534.83	3373.8	2397.64	3347.26	4050.27	15656.7	25669.4	4621.71	818.47	5200.02	2431.82	31001.8	34860.4	49050.2	31354.5	55859.2	63762.5	51560.3	41699.6
M338T213_POS				338.205	212.702	28160.7	37072.2	28679.6	29892.6	35006.9	31699.1	46352.1	31014.6	37213	12265	36696.8	31713	35717	36623.8	25481.1	20323.3	21835.4	34644.7	36048	38009	26019.5	64912.6	43260.9	24686.9	21547	24286.6	23568.7	30724.7	24771.5	24618.7	6534.79	17833.9	22878.3	28446.5	27982.2	25166.2	28903	28581.8	49000.7	37469	37391.8	42589.7	27445.6	32289.7
M339T210_POS				339.071	209.528	1.29004e+06	1.64992e+06	1.18215e+06	1.39285e+06	1.37367e+06	1.27811e+06	1.6408e+06	1.57599e+06	1.14356e+06	1.07964e+06	1.44698e+06	1.18039e+06	112392	121698	111261	100632	91752	136267	132305	77712.1	144304	113892	101375	100447	121226	85413	90050.2	76816.1	110584	106649	105747	106583	85789.4	82266.3	99524.4	96587.1	1.4285e+06	1.39704e+06	1.44953e+06	1.1489e+06	1.46491e+06	1.4251e+06	1.20671e+06	1.50694e+06
M339T151_POS				339.105	151.034	22930.6	47294.5	43895.2	25914.3	16199.6	34526.4	32930.8	124087	78160.2	79305.7	116783	67004.9	73905.4	57276	99918.9	93531.5	89108.9	76236	96659.5	44547.2	59355.6	22421.1	70386.5	81799.1	145779	127915	184522	163591	226216	145745	172293	133157	88132.9	58377.7	57767.9	54350.4	82916.8	87141	33407.5	62557.1	71744.7	31645.6	81557.4	77087.7
M339T179_POS				339.105	178.785	41562	72525.7	80209.3	78597.3	45935.3	53234	46373.1	116176	68547.9	100841	105475	81024.9	79203.5	79185.8	160447	214310	199041	123217	105456	67077.4	119856	54364.5	60346.5	230633	58216.1	45223.5	67218.6	65470.1	90936.1	79808.8	122173	125979	99235.4	67658.8	124823	96998.6	160276	116895	31382	53330.8	61660.2	57202	73301.5	91845.9
M339T404_POS				339.191	403.568	56485.1	93643.2	43590.7	75486.8	90274.8	79579.2	122761	79952.6	124432	26035.5	94173.4	59044.4	112057	130087	45137.2	114236	152813	136565	264590	143311	135228	83259.2	335435	68747.3	130839	5546.4	37699.3	33258.3	78460.5	209294	5597.17	5079.15	77396.7	72478.9	93731.5	96194.1	102792	84474.4	122078	200941	136407	22357.4	56353.1	99539.1
M340T207_POS				340.164	207.037	21004.8	36756	35008.5	25256.6	28437.6	30534	25374.4	29499.1	22456.5	31397.9	32340.6	28743.7	32796.8	36324.2	37640.2	29065.1	33782.2	41423.6	43406.3	32450.1	32025.1	37855.5	33212.6	33432.6	42320.5	31185.2	30044.3	34081.8	50310.3	46846.3	37482	32800.7	28486.9	28334.6	30564.2	30831.2	128407	90287.5	36839.1	31253	42597.2	39407.2	34750.6	62554.9
M340T469_POS				340.25	469.034	71221.4	111802	47790.2	55367	21622.3	37020	21774.7	54371.1	83570	43543	47859	37955.7	55088.5	91098.9	97763.9	82871.6	63607.5	99335.2	167815	123674	98600.9	54188.9	202774	67301.3	63111.3	79003.5	91123.3	187897	85518.6	179902	91006.3	87354.8	85664.1	45524.5	77485.1	40055.5	77439.2	67141.2	25507.8	57082.4	49350	85918	37853.8	88323.5
M341T230_POS				341.157	230.091	222740	103666	105298	103460	227748	224475	307888	54225.8	290356	116106	67205.8	148055	119666	182388	37434.1	48261.5	19213.7	232673	31492	60549.4	49072.4	69481.4	66260	10401.5	85059.6	172787	100742	64805.1	93234.2	106643	36698.6	26047.1	51273.6	65579.1	64451.3	161994	38117	70727.3	111783	133523	197173	87068.1	43601.3	62907.3
M341T376_POS				341.173	376.325	263955	6372.77	13146.4	256402	44441.2	28003.3	6554.02	9770.51	1.64657e+06	23170.3	12594.9	16493.4	281274	226387	17064.8	63039.2	16309	84763	494494	1.43999e+06	381091	1.95012e+06	3.56025e+06	329652	39440.1	15549.7	89395.8	243189	939639	919140	29607.1	46535.4	71886.6	839987	877062	826373	49553.7	34694.8	18839.3	13210	22535.1	58497.5	19842	14492.7
M341T273_POS				341.211	272.942	25335.1	25425.4	25259.5	24909.9	26638.1	27164.5	22735.1	20604.9	25200.7	21198.3	17531	19293.2	33263.7	32828.3	22378.5	24392.6	20078.4	27244.1	25312.2	26708.1	24185	30566.6	36562.1	22285.4	25390.5	21098.1	24067.7	30801.4	24193.4	25838	19418.6	21239.6	27057.5	28502.1	24852.4	25030.1	29860.4	26126.2	25429.6	19647.4	26037.4	28022.7	20610.7	24017.4
M341T355_POS				341.209	354.993	118587	5804.39	2962.21	53166.8	18539.9	20855.3	6523.93	36810.1	544934	2709.47	4972.6	3166.8	145287	68688.4	30424.1	36681	15583.4	49356.2	117192	295255	224762	184123	801169	46870.6	12592.8	22892.1	26646.9	82687.2	232681	176656	23100.6	24932.8	25852.2	110624	141285	128133	24324.6	23542.4	2991.43	3069.56	2624.75	32115	7443.91	8630.91
M342T152_POS				342.116	152.031	175950	298761	195056	197295	198351	228636	124012	224147	186099	289000	311140	213605	232859	140520	255953	257728	264882	232910	455226	327804	301466	276356	291801	401866	207140	212234	237578	303934	258935	193637	306233	275727	230222	205457	224410	207514	195300	200227	237764	290115	247540	216736	448940	252189
M342T183_POS				342.176	183.007	113718	182942	145002	142771	149489	159249	235371	206850	182424	156079	213172	153917	169089	206522	178630	166265	175391	218093	186985	149828	155727	150271	130650	155935	175710	155811	163875	193953	203554	188232	165257	201601	153768	152221	158937	154107	186359	163920	180726	150406	141190	157298	152349	178483
M342T405_POS				342.264	404.557	92246.2	74656.7	57790.9	64095.7	29608.8	47890.9	9052.49	61633.3	120371	54005.1	44794.1	32883.3	60697.3	98590.7	91940.3	75342.5	68210.8	95527.7	154556	151101	110488	37718.8	184664	68046.8	71765.1	56390.1	89333.8	197291	51439	177105	66392.9	64562.9	93917.6	45500.4	90789.4	24970	81852.2	74366.2	10591.8	62169.8	58305.2	91613.5	35530.6	89749.7
M342T261_2_POS				342.311	261.074	31964.2	39844.9	58739	27835.2	29909.4	37909.6	16553.6	10760.7	14390.4	10361.9	12650.6	17540.6	6541.76	6088.03	8448.02	4949.12	4976.81	3642.42	30382.3	5701.19	11122.9	26264	21284.4	22134.4	4122.01	5953.08	3935.42	5406.61	5634.41	4040.81	4596.05	5340.88	4617.05	3256.42	3974.96	3179.05	28242.2	32064.3	34234.7	46343.3	48331.3	32113.7	26869.3	38745.1
M343T443_POS				343.154	442.965	56465.2	69709	58590.7	69043.9	70178.6	65742	43911.5	62606.1	68207.2	62828.7	64364.8	65609.4	61904.7	45137.1	70680.1	33400.9	52967.6	40551.7	81410.4	56417.8	59500.5	71362.9	51032	58847.3	48671.4	58092.3	58230.2	63992.3	69395.7	71632.1	78712.6	59923.5	61281.8	66164.7	67188.2	60489.8	56255.9	56314.7	61491.5	59062.9	74332.6	69214	60318.4	54508.7
M343T274_POS				343.163	273.775	24534.6	28978.5	27822	28226	20782	40626.5	21193.7	48294.3	41550.5	49919	90790.7	55468	28107.3	25294	72827.8	80577	93887.4	44365.7	73539	43605.3	47448.3	33428.6	46289.8	65055.8	30574.9	20897.5	28643.7	59098.4	46078.8	49109	52423	38238.3	46221.9	21821.5	32869.9	31409	54949.4	46857.1	25614.1	52889.6	46435.8	36529.6	75286.4	82862.9
M343T56_POS				343.198	55.6825	39853.3	49913.3	51924.4	50794.5	41113.8	60674.5	20472.2	26143.8	30479.4	60846.7	51111.1	22384.7	89478.5	56261	80030.8	43941.6	46945.2	60929.6	100390	104971	98793.4	124123	93993.5	89134.5	64667	68548.8	71136.9	53240.3	45456.3	39644.6	72697.4	45931.4	54394.5	35527.4	37130.9	38739.2	52813.5	37778.9	44539.9	56098.8	51858.6	56660.7	56484.1	24823.9
M344T184_POS				344.228	184.491	228110	238291	240920	229596	219281	231109	234841	204798	252395	218643	238614	209656	210430	208056	249955	226296	237400	268632	251570	218414	243774	232028	259127	233305	238635	228611	215256	189120	235150	218267	219013	224560	212873	208029	201569	219931	189597	202662	190312	200703	215640	227037	218840	190797
M344T393_POS				344.23	392.658	66259	60377.7	55266.7	79120.1	72018.6	80937.5	70218.9	55102.9	67349.3	71739.3	60223.5	68329.8	86639.3	85646.9	59972.3	73086.5	67379.9	80152.5	79237.4	59150.5	64773.9	83683	79843.2	63994	74125.8	70341.5	72643	93960.7	74744.8	72286.1	54554	53712.8	77456.9	107759	73185	83486.6	52516.6	76103.2	76582.4	62813.1	85325.2	81436.9	67792.6	79365.5
M345T209_POS				345.153	209.274	110904	220243	161686	135319	135949	158795	129853	228016	134058	127548	200153	117867	195635	238646	203687	292346	251166	291202	292947	222368	202876	228455	178100	238205	229425	221657	215835	223725	330257	311288	331227	325574	232092	161788	213061	211741	127796	129994	143969	131350	137306	130922	98530.4	155008
M346T210_POS				346.09	210.014	18259.2	22864.6	22461.8	17879.1	15130.6	18648.3	13910.6	31864.2	27374.1	24428.4	27471.4	24586.8	24083.4	21268.7	34281.5	35244.8	29862.8	30317.1	58476.5	51232.6	39880.3	21054.1	34165.7	40073	32521.1	32935.6	33890.1	25896.4	37972.6	33239.7	39577.1	46731.1	31058.1	17794.3	22645.6	22615.2	20419.9	21799.1	17395.5	23833.5	22799	23375.4	39243.2	21387.2
M346T132_2_POS				346.113	132.033	50657.6	67651.7	67421.5	57911.3	54723.5	62705.6	87431	103210	79959.1	105477	115584	87520.8	61958.9	61319.9	40161.2	73334.4	60638.1	88178.2	90110.5	80191.3	74638.5	322016	57453.7	70404.4	76387.2	62463.3	54830.6	55760.3	95519.1	75940.7	122513	93682.7	89608.6	61112.4	82106.9	78081.8	46373.4	46184	58811.5	57390	41738.3	47252	76617.2	70738.8
M346T220_POS				346.213	219.684	3.32263e+06	8.37594e+06	6.79722e+06	3.77691e+06	3.6547e+06	4.62296e+06	6.43611e+06	6.05182e+06	4.14548e+06	3.72221e+06	4.85226e+06	3.64542e+06	2.93462e+06	3.47749e+06	4.82194e+06	2.09682e+06	2.29172e+06	3.91569e+06	8.16613e+06	7.35098e+06	5.00075e+06	5.70267e+06	4.65004e+06	5.48353e+06	6.29675e+06	4.14312e+06	4.32485e+06	4.53847e+06	8.75622e+06	8.26263e+06	7.78733e+06	8.19824e+06	5.22179e+06	4.97235e+06	6.20012e+06	4.87224e+06	4.93083e+06	4.419e+06	6.50468e+06	3.89455e+06	4.69028e+06	5.14758e+06	4.5079e+06	4.8841e+06
M346T290_POS				346.259	289.813	1.00387e+06	1.41392e+06	931699	870280	1.23728e+06	1.12394e+06	1.64662e+06	963054	1.2563e+06	613946	1.36338e+06	919378	1.4229e+06	1.77708e+06	813190	1.15043e+06	1.38548e+06	1.72425e+06	2.71899e+06	1.46186e+06	1.45501e+06	1.41714e+06	2.07952e+06	822834	1.51641e+06	809531	490421	614008	1.38702e+06	1.0187e+06	620877	669018	910253	1.16977e+06	1.06339e+06	1.157e+06	1.06217e+06	910321	1.52608e+06	1.46909e+06	1.51784e+06	1.30376e+06	708006	1.31815e+06
M347T200_POS				347.122	199.611	76727	111209	70306.5	80495	79673.5	62393.1	81767.2	106415	86823.1	112690	113613	103834	112465	97266.5	108489	112879	103442	118423	85388.8	66425.8	87814.9	64366.9	44053.4	63450.5	60840.9	65682.7	59257.3	36165.3	79699.8	86803	68150	67149.9	52671	43288.7	57126.8	63212.4	86105.3	79162.8	119749	122129	101470	108971	160096	121724
M347T183_POS				347.132	183.007	111780	168003	126743	136441	149759	170673	207867	161285	157439	132917	162234	166385	204462	202165	137974	145606	152973	188942	138412	150972	148862	130596	101940	129077	149906	184437	181053	194336	181409	170963	181144	156050	138682	160342	154802	154202	159946	212485	186802	131067	147773	156001	144661	147384
M347T400_POS				347.237	399.6	43363.6	33948	24269.6	48179.1	51364.1	46996.8	37883.8	24652.9	46247.3	31869.6	28474.6	34607.6	55687	60690	19467	38763.3	32013.7	34846.2	29771.2	23157	22340.3	29500.8	29052	30061.8	35584.2	26698	28885.2	40120	22484.2	25744.2	21512.4	20066.5	50048.5	50221.6	28616.8	43507	19246.9	43117.4	32164.7	23499	32282.7	30623	25216.6	37769.2
M348T209_POS				348.192	209.315	104802	188480	164535	139735	125120	145311	119625	112090	111871	108210	96523.4	127878	51732.2	50118	45789.3	43977.6	49556.5	39110.1	134283	194561	133159	95530.5	96379.8	95750.3	177305	147431	157855	128228	170528	171328	224230	212856	194519	178303	137108	138171	91258	84252.9	92414.6	99785.5	108753	111477	104119	89998.3
M348T301_POS				348.275	301.459	436589	483132	438329	352811	443521	543165	561809	336401	557014	234132	416257	381689	538570	623305	219529	296388	470008	530843	537945	452292	274007	544986	510421	216215	588132	627693	189787	297680	525594	450439	422411	199200	388259	560655	478730	425734	353609	305030	498728	322107	505522	479729	182287	504023
M349T346_POS				349.18	346.321	99866.9	161452	102702	90939.5	108554	111349	134116	90547.2	112556	72959.8	129141	75379.2	144666	165646	23830.7	129084	149477	176653	267100	149752	164392	127239	128996	98146.5	164688	114170	74015.4	120513	134749	115432	27035.9	92011.5	106940	32522.3	115726	110127	103577	91728.2	166540	176812	138093	109645	79209.3	114927
M349T285_POS				349.199	285.115	202416	401678	163845	232032	400959	207019	467982	241148	186888	106550	290845	254537	401749	461545	248556	275629	402164	771847	572811	472906	258737	319531	447077	199220	168844	76785.6	66818.9	2.60594e+06	179932	146402	128754	308256	225924	269724	228029	324693	304182	235549	366607	403304	326743	188502	159249	303345
M349T397_POS				349.199	396.616	604969	547483	409735	566455	691952	655434	978132	399227	514120	345723	480049	503479	597462	1.02078e+06	344367	591634	569043	946944	503982	394510	339823	985907	282317	399120	743285	462146	307861	271578	555705	544804	380425	365316	552460	632908	566820	559747	290736	360581	624410	405745	465919	486513	300833	532182
M349T315_POS				349.199	314.81	847374	1.05214e+06	908036	534874	662237	1.2084e+06	1.64285e+06	1.08404e+06	1.22657e+06	1.03384e+06	887429	1.00888e+06	1.86941e+06	2.15664e+06	998298	1.18094e+06	1.52182e+06	2.83003e+06	2.68243e+06	1.6267e+06	1.19808e+06	2.97935e+06	4.34749e+06	582825	1.5096e+06	1.25752e+06	687924	1.48491e+06	2.02965e+06	1.53112e+06	805256	800141	1.07795e+06	2.09782e+06	1.57142e+06	1.49995e+06	1.2769e+06	781227	1.85728e+06	1.45315e+06	1.03779e+06	808992	567494	783072
M349T444_POS				349.235	443.699	48901.1	53925.7	50958.6	12358.5	12026.5	18602.8	26319.4	27644.7	76856.5	37673.8	25549.7	14643.3	66967.5	95528.9	20726	21946.6	33394	42429.2	74580.3	37290.3	25218.4	39084	101229	21209.3	90215.2	114604	66838.2	126584	59097.4	116624	52807.5	24361.8	43725.9	29103.1	38092.5	23592.7	29223.6	31688.2	21413	35996.9	37658.8	43605.3	14711.6	16589.7
M349T475_POS				349.253	474.904	95360.2	84314.1	93061.8	87649.2	80760.3	100074	94496.7	65823.2	107980	88488.5	78691.6	79954	129365	125768	78924.6	90642.2	68892.8	135280	97646.2	89801.6	74809.9	163477	167077	90707.5	95535.5	85989.1	109345	139660	125024	95626.2	90403.5	67207.3	86931.9	128046	95516.5	91472.4	89189.1	84370.7	123682	62431.9	167068	200303	125395	103881
M349T467_POS				349.274	467.251	393198	718465	681132	352314	578340	575134	1.40236e+06	590197	236649	311612	697079	415869	355354	591648	626097	460953	773709	1.44011e+06	741369	752665	602165	1.48592e+06	322671	627671	639365	516796	306117	219103	819911	887192	532533	652583	386522	505597	855817	459381	992793	542617	1.26633e+06	846065	544608	921385	694976	655191
M350T186_POS				350.206	186.228	13409.1	19950.8	30514.3	39943.1	14249.1	59583.7	21956.3	30228.3	20327.5	40853.3	11601.8	3145.02	34075.6	37937.9	35270.6	14551.6	19097.8	25229	18795.4	15967.1	12964.1	33909.6	19727.2	32800.8	51986.1	17145.8	20472	69214.6	54035.3	19709.5	16385.6	14765.7	12560.4	17517.1	15844.3	18055.3	30674.9	36689.7	69404.7	37887.8	79050.1	70505.4	43154.1	72183.8
M351T40_POS				351.069	39.759	29462.9	38123.5	39254.5	25048.3	28835.4	37133.8	37484.3	39580.4	27189.9	32838.7	32241.2	25561.6	33918	34935	26612.4	18534.4	17103.6	19955.3	21598.5	14652.1	14909.7	30787.4	33110.5	18137.6	18051.6	18777.3	19672.8	27812.9	37074.5	21219.2	21903.1	18182.4	16497.9	15085.2	13285.4	10867.9	55371.5	83598.7	73708.2	48537.6	54509.8	51665.1	27264.1	36389.1
M351T310_POS				351.214	309.888	513136	796022	478322	559552	707759	666393	904112	434635	682216	327657	713412	711190	1.18064e+06	1.52244e+06	703742	1.20852e+06	1.4545e+06	1.62894e+06	1.9834e+06	1.10438e+06	691851	989848	1.07624e+06	626358	1.06411e+06	516435	284833	411544	799928	702061	408971	404857	637245	1.11601e+06	764196	752843	514815	536143	1.12941e+06	1.01565e+06	1.01554e+06	560347	468174	778091
M351T290_POS				351.214	289.82	3.91912e+06	5.01447e+06	3.50563e+06	3.44749e+06	4.75655e+06	4.32229e+06	5.77354e+06	3.74295e+06	4.54623e+06	2.56342e+06	5.02413e+06	3.66523e+06	5.14102e+06	6.31915e+06	3.23841e+06	4.5739e+06	5.35248e+06	5.95241e+06	8.406e+06	5.00603e+06	4.96987e+06	5.01005e+06	6.02193e+06	3.20921e+06	5.30018e+06	3.16338e+06	2.15669e+06	2.3646e+06	4.9649e+06	3.88785e+06	2.87273e+06	3.04251e+06	3.51393e+06	4.2972e+06	3.97408e+06	4.42951e+06	4.13763e+06	3.51811e+06	5.20826e+06	5.01265e+06	5.21571e+06	4.63333e+06	2.88378e+06	4.92421e+06
M351T377_POS				351.253	376.824	464185	555607	333805	338561	179456	286965	78356.3	376834	630175	267493	379406	189604	165217	803291	308810	326399	432721	497988	643877	478114	342907	105813	223089	216333	478700	384861	362914	378769	254951	713571	266227	296841	439485	188353	397010	144524	479033	415046	78994.1	351895	469665	580931	166330	571133
M351T594_POS				351.268	594.154	11007.1	14096.8	24413.6	11092	15766.2	14630.3	21085.8	13131.4	14539.6	9116.38	12194	9817.34	16051.9	17655.8	14962.1	8328.66	8881.06	24851.1	20005.3	22392.1	20270.3	52392	42228.5	12784.8	18732.7	9818.51	12382.4	21529.1	20122.8	17739.2	12918.3	14307.9	12635.7	25770.1	26116	15658.6	17131.7	11754.2	23999.5	12819.8	9421.83	9789.17	9045.7	6572.45
M352T273_POS				352.248	273.207	82269.8	67622.8	68270.4	29660.3	32864.1	63017.2	66221.8	44989	74874.9	70066.1	42265.2	24997.9	90086.5	91032.2	47925.8	37724	43451.8	75132.8	132453	63760	49427.8	75931.8	227716	34628.7	80119.3	109307	55428.6	68240.3	69380	85310.5	32557	34702.7	42639.2	56398.5	47660.2	40802.8	46555.9	42654.7	69836	129182	60661	63092.7	41278.3	36125.7
M352T434_POS				352.306	433.797	136380	143012	130336	147942	201975	145498	99935.7	141628	134231	106375	132750	121064	133963	78078.7	163810	54835.2	106370	70016.7	152551	113724	132833	130267	96072.1	130480	90069.1	118072	143098	132266	129169	132800	157273	137237	106528	142520	129450	123856	153535	119211	126443	123042	155379	135586	114155	106291
M352T501_POS				352.321	500.765	38021.8	44848	65734.7	40297	34067.9	66543.5	38111.8	42002.8	49730.7	56535.4	39305	37813.5	27913.3	31644	39067.6	40617.7	37973.5	72516.8	52423	27945.1	28592.4	54079.7	26637.6	60665.2	33656.1	32262.8	64762.8	30401.9	33998.3	37558.6	39619.4	26454.4	25884.1	28024	45918.9	52564.7	51479.4	32935	34055.2	23605.8	30510.1	41925.7	55510.3	56752.8
M353T174_POS				353.085	173.587	18015.4	32405.4	28079.5	15335.5	14949.9	11387.2	20259.4	67234.5	26976.7	91755.8	82112.4	36317.3	73486.5	75868.6	172934	108274	92799	81602.1	86063.4	31830.8	48914.6	17381.3	31689.5	96718.6	103228	128375	187012	162355	173146	106633	110753	117767	52029.5	27590.9	40704.5	41427.5	36092.3	34869	16871.8	36116.3	20262.1	27811.2	73885.9	72009.5
M353T500_POS				353.121	500.217	60930.8	58728.3	56274	56495.1	57875.4	52810.6	58827	54512.6	55289.5	60024.4	56566.5	58658.6	55370.8	56189.4	55676.3	55274.2	56417.7	57045.5	54956	54254.1	52771.3	55475.6	54682.2	66002.8	58859.8	58148.5	63543	53046.7	59123.2	57941.8	62689.4	56195.9	52227.2	53185.9	53530.6	53198.6	52432.3	53647.7	57621	57934.1	61440.8	61179.1	61048.7	58075.8
M353T414_POS				353.152	414.467	150340	10528.3	7995.21	110949	47230.7	30354.4	2933.25	80295.1	576107	3026.28	2490.43	540.129	116805	155135	119995	90752	3984.78	151252	157064	355691	331876	320838	801181	94161.7	9675.44	15595.1	16504.8	52867.4	76852.8	117191	16313.6	14310	28223.2	92661.3	79939	67352.8	59771.4	30058.8	4222.45	4495.71	240.901	59114.7	16291.6	8977.04
M353T362_POS				353.173	361.681	284461	6591.29	22363.2	314649	88652.4	26205	20951.6	25978.1	1.31073e+06	25329.8	16794.7	19481.2	240318	361727	59638.9	138287	6604.63	130293	328632	523276	404802	505701	1.1189e+06	306520	48714.4	24917.4	180804	281586	710474	776109	35937.6	61438.2	95487.5	486066	530699	375091	108010	103105	33589.5	5924.35	51013.6	210019	21300.3	35038.4
M353T302_POS				353.23	301.537	1.96543e+06	2.24125e+06	1.9346e+06	1.72616e+06	2.13043e+06	2.22872e+06	2.33378e+06	1.67562e+06	2.12987e+06	1.0534e+06	1.96407e+06	1.66806e+06	2.05802e+06	2.83475e+06	1.03136e+06	1.39513e+06	2.03779e+06	2.18709e+06	2.1226e+06	1.76638e+06	1.31956e+06	2.00063e+06	1.80833e+06	1.08709e+06	2.47039e+06	2.06473e+06	909795	1.09151e+06	2.26893e+06	2.02587e+06	2.05034e+06	1.12636e+06	1.66939e+06	2.07529e+06	1.97929e+06	1.90082e+06	1.73594e+06	1.49796e+06	2.24531e+06	1.5968e+06	2.32174e+06	2.11794e+06	981408	2.39198e+06
M353T326_POS				353.23	325.995	333167	598846	317314	246649	372926	476012	735353	246622	455318	210263	528934	260442	536659	1.09926e+06	228536	471397	790943	794893	937121	515303	275570	411478	394284	259365	645034	1.10377e+06	189751	176992	371644	471703	190626	274321	386914	412949	388466	414050	281761	234130	607538	340801	386401	350941	139651	300161
M354T283_POS				354.264	283.201	47736.7	45202	53595.3	12425.6	17509.7	62821.8	60880.3	27736.2	64179.4	33893.7	27424	13469.2	57480	78367.7	20092.3	22716.1	32181.7	50008.7	56382.6	30363	19381.4	43947.3	108504	11028.2	76968.9	128987	35564.8	55115.7	55108.4	72099.7	18927.7	13764.5	28435	39066.7	32081.2	28713.8	28764.2	28201.6	43973.9	41873.7	40908.8	41966.3	13984.8	20220.9
M354T399_POS				354.284	398.554	308455	431276	361685	310071	349357	353799	190876	338501	310842	340131	348072	343464	330677	182672	382481	170819	316397	173898	425057	321424	391332	353603	259172	286732	206906	345015	307156	450668	393253	366135	372982	346940	333415	359653	350040	342144	360468	336568	329657	363249	381931	358948	352330	287151
M355T159_POS				355.1	158.995	529878	675282	603068	562542	519956	530136	425287	775120	554039	643684	653249	672977	398615	330182	577546	486848	427174	286667	537097	416700	506995	243675	481802	604628	516765	491336	548316	616795	732196	610770	654331	608277	437285	365842	504166	498275	586301	587598	460571	566048	610310	666934	655111	723625
M355T138_POS				355.15	138.478	41550.8	74786.2	59953.7	103908	62160.4	36061.5	21728.4	132309	39583.8	130973	103267	121832	67949.7	29915.4	130117	174783	146124	49246.1	165671	67768.2	193335	5780.91	11438.8	251272	139287	121570	116010	101330	216802	151180	182827	171108	78749.4	42983.7	83156	85937.5	66181	61444.5	22034.4	67674.2	92293.2	56251.5	259773	266107
M355T362_POS				355.188	362.18	4.89563e+06	313379	87127.1	4.23849e+06	1.42557e+06	1.07589e+06	196064	717536	9.03808e+06	42446.4	32642	42839.3	6.79843e+06	4.41938e+06	1.37691e+06	2.27108e+06	188945	3.18712e+06	6.70115e+06	9.65746e+06	7.12757e+06	8.49945e+06	1.42044e+07	4.86915e+06	571447	74303.3	4.31232e+06	3.98831e+06	6.89629e+06	8.36725e+06	2.03014e+06	2.15455e+06	2.35839e+06	6.51627e+06	7.1131e+06	6.96161e+06	2.10456e+06	1.33973e+06	121255	170902	55289.5	2.80392e+06	407083	268019
M356T441_POS				356.28	441.476	21246.1	21337.6	19563.5	22757.8	19223.9	21539.9	20685.7	21633.9	20549.5	22103.6	19825.4	19615.7	18835.7	20025.2	21644.1	19960.7	22275.5	21858.8	24530.2	20815.8	18348.4	21321.2	20063.3	22886.8	24233.4	20126.9	24623	20824.6	24673.2	21357.6	22061.5	21719.8	19186.3	21096.7	21346.6	19993.2	19312.8	20073.5	34320.3	19388.9	21188.4	22602.8	23511.2	20283.6
M357T201_POS				357.116	200.598	58055.4	96674.1	97904.4	55772.7	60301	98573.1	98198.4	149153	65114.4	97503.8	116616	95888.9	76801.6	132561	177612	118248	85479.4	105564	128627	121255	83962.4	105835	113240	126061	124620	118006	115417	172630	149730	187077	179305	196358	95293.7	75942.3	108465	96662.7	30262.2	3744.3	39740.7	73461.2	69434.5	64661.8	4405.24	71270.8
M357T307_POS				357.179	307.373	89314.9	132932	116017	109161	81513.8	133956	80952.8	182164	103936	195894	222517	138351	92850.5	84909.2	232878	156118	153262	97542.1	210657	132674	192366	82563.4	109231	212452	112021	101348	150028	179128	144465	163829	192816	200817	139533	78390.9	123908	129815	194161	183134	66435.3	159026	123901	147478	215742	213509
M357T244_POS				357.188	244.466	52694.3	52049.5	83896.3	14036.8	7030.81	39566.3	149769	18601.9	47877.4	23679	17828.4	14336.3	43659.6	31640.9	19127.4	5468.31	8228.78	166908	26401.4	87501.1	57257.6	1.14656e+06	453307	9985.69	45790.5	95363	52477.8	144503	54414	66618.5	12471	15127.2	21181.9	277253	161863	31116.2	22022.8	31901.9	334384	23688.9	39562.8	34619	25611.6	17878.1
M357T364_POS				357.203	364.169	1.18656e+06	74474.7	20487.7	1.28189e+06	537691	246878	35298.2	189684	3.7442e+06	7986.84	14187.4	13987.8	1.91893e+06	1.35617e+06	326760	570864	59899.3	683301	2.1718e+06	3.46279e+06	3.16495e+06	3.01888e+06	5.08487e+06	1.12919e+06	143896	23139	1.08105e+06	1.28055e+06	2.8744e+06	2.76564e+06	468519	577309	548531	2.2224e+06	2.47752e+06	2.37505e+06	1.03573e+06	427743	27379.4	45837.3	9432.52	813351	61005.9	138894
M357T159_2_POS				357.25	159.38	952101	182092	993426	973034	782969	1.26219e+06	929081	1.05926e+06	871040	902812	857029	701973	1.37827e+06	1.15201e+06	1.27886e+06	712821	955575	1.00033e+06	370294	1.14844e+06	1.19776e+06	1.30085e+06	1.36596e+06	1.50794e+06	1.04049e+06	959487	979893	970432	375437	578434	996811	877097	1.17117e+06	946156	806656	1.06498e+06	1.15527e+06	1.21414e+06	924114	854822	1.04372e+06	1.02272e+06	872817	1.33524e+06
M357T434_POS				357.261	433.798	56340.4	62342.1	52689.8	57391.9	79687.2	59447.8	40685.1	56583.5	53559.2	42035.8	52816.3	48075.7	52954.9	31490	65268.3	22374.6	43657.7	27910.6	64264.1	45894.7	51994.5	53819.1	37064	55121.2	36875.8	47049.3	54042.5	52884.3	53841.5	56205.2	64521.4	57245.6	42577.4	56515.5	51000.9	49598	59382	46530.5	50166.3	49684.1	60539.7	55220.6	46441.3	43837.9
M358T188_POS				358.207	188.106	31286.8	26970.1	27870.3	29694.2	29772	34578.8	44583.5	37081	33866	29199.6	29717.3	27440	26607.4	33146.7	29255.5	25183.2	34846.7	31271.9	29975.9	35897.8	29308.2	36817.4	33939	34080.6	34827.9	34725.4	39589.6	29071.6	31726.2	25676.7	30785	29381.2	41566.3	39545.2	31999	39628.9	26335.5	29234.3	28814	28451.5	31921.5	28955.6	36374.2	31377.5
M359T428_POS				358.98	428.236	23199.4	28841.6	24615.8	27063.1	22140.7	26068.8	27719.8	27846.8	20965.3	84349.7	27389.7	27146.9	36431	30528.1	28090.7	23623.9	22181.6	24649.8	30779.2	22902.7	27806.7	39183.4	60736	37385	57069	33434.3	56277.5	45800.1	56550.3	26838.2	26069.8	27230.6	26249.3	39560.8	31148.8	27109.5	25655.6	34279	65267.1	29049.9	75505.4	71568	64834.1	52877
M359T268_POS				359.183	267.743	26122.7	3111.75	0	68907.8	39301.6	6065.69	3722.92	7903.92	457825	2125.26	9461.1	13020.4	75510	199528	7968.66	24782.2	2679.88	78251.1	135401	337394	121277	466530	1.19686e+06	144782	924.877	0	21846.8	45086.3	113224	149228	6845.87	8609.15	10373.8	175891	159694	169548	12316.3	8987.27	3218.36	581.203	0	35776.5	263.224	8600.49
M359T354_POS				359.22	353.506	60051	3670.76	286.785	68690.3	20118.2	10336.4	2267.77	10969.8	322502	0	0	0	166578	63635.4	25267.2	36000.8	3170	55106.2	179728	353557	295495	242887	688001	96179.6	2729.39	459.012	58942.5	51936.8	152547	210582	23672.5	33742.3	17908.7	102431	158017	157460	73803.3	29360.6	2034.69	2551.42	0	63480.3	1486.41	4283.84
M360T443_POS				360.181	443.37	39266.6	50939.7	39358.2	42885.4	47052.7	40031.6	29447.7	41831.1	42144.8	41025.7	46018.8	41194	41300.4	30833.1	49890.4	22477.5	35921.3	27365.9	55040	38293.8	40065	51061.1	31962	45369.7	30674.8	38518.8	37707.8	41730	50129.1	51379.2	53146.6	46369.3	37830.1	44316.2	42727.5	42231.4	36335.3	39212.8	43522.9	39911.6	47699.8	44250.4	39040.3	36673.6
M360T414_POS				360.254	414.468	281781	39745.6	28790.1	231598	102473	78576.2	8822.73	254352	767755	7439.93	8810.11	3535.53	246100	396163	452643	187399	7835.19	445954	610315	955454	897130	1.03468e+06	1.05626e+06	378499	26792.6	32295.8	34695.8	136541	328816	437430	54523.9	53477.8	66392.2	207366	266751	165516	183041	77390.9	12796.5	10644.4	733.275	222843	53917.8	26409.8
M360T473_POS				360.363	473.077	168511	146276	135799	164346	151265	138684	140923	144820	148168	143101	158154	153063	148799	154530	142781	147118	135841	123299	123015	150990	143810	131161	149113	138522	164825	168096	157896	142913	139978	142357	156524	146312	138335	136918	144600	162992	184839	122230	127289	144771	146651	150427	131908	136778
M361T230_POS				361.232	229.631	3.18238e+06	4.31882e+06	4.30373e+06	3.71389e+06	3.71361e+06	4.09681e+06	3.18918e+06	3.27334e+06	3.06511e+06	2.98956e+06	2.61813e+06	3.47677e+06	1.72985e+06	1.79657e+06	1.70975e+06	1.42482e+06	1.66638e+06	1.60562e+06	4.09521e+06	4.92249e+06	3.82273e+06	3.07594e+06	3.18815e+06	3.36053e+06	4.4171e+06	3.91117e+06	3.9271e+06	3.91391e+06	4.3841e+06	4.23014e+06	4.95294e+06	4.69264e+06	4.59112e+06	4.32765e+06	3.98917e+06	3.91711e+06	3.13946e+06	2.91697e+06	3.33915e+06	3.13166e+06	3.29118e+06	3.57647e+06	3.41079e+06	3.00868e+06
M361T470_POS				361.252	470.076	55733.8	34276.4	23450.1	67124.1	56443.7	57466.3	23276.6	20622.8	70966.6	45700	23676.9	35884.2	89603.5	68786.6	19884.7	32872.3	23486.6	19411.7	31698	18300.6	18820.3	25281.4	57616	27208.4	30255	31473.9	40485.5	59509.4	26446.2	17673.6	18369.2	16818.6	64756	56891.2	17257.3	46104.4	13361.9	55199.4	21123.7	22563.2	34456.6	30750.9	25175.2	30291.5
M361T195_POS				361.306	194.564	29783.1	45645.8	36257.4	49897.3	39852.2	38229.1	61779	63508.3	49715.4	59533.6	66207.6	60721.5	51787.1	49386.7	48769	60487.8	53656.4	63770.8	34663	34539.5	23785.7	26751.9	25188.1	30939.4	56657	47947.6	46091.2	38534.2	45919.8	53051.3	45570.3	48172.3	45744.8	36192.4	45030.8	45854.4	51737.3	50472.1	50992.3	51010.6	52108.2	44191.2	52984.1	55131.2
M362T103_POS				362.1	103.451	67385.5	76862.7	68707.6	67940.7	64175.9	69708.8	83812.2	205732	88506.5	108282	124833	59098.4	98540.8	55368.7	18169.3	79458.9	58464	174657	91907.4	20051.9	64868.1	57855.2	50445	63741.5	0	0	0	0	0	0	0	0	0	0	0	0	12547.5	14835.1	71310.6	78637.1	59486.4	72844.6	120091	86321
M362T202_POS				362.171	201.551	145916	218682	180143	5463.19	154501	157679	136316	132732	7863	153810	125637	150248	7685.14	3937.62	124554	123133	100819	130373	196558	201315	170476	176195	178762	148229	194257	179422	183282	218697	219282	199564	220527	202348	6465.89	14198.7	189250	192169	127997	146723	143766	137577	157556	165138	128481	130680
M362T200_POS				362.208	199.63	70034.2	118614	110004	82670.6	85598.8	100640	71540.2	67687.2	66900.2	74351.5	57962.3	78990.5	63727.6	74786.2	52258.4	43598.9	47508.8	59177.4	123153	149847	108737	133120	111612	83585.6	129934	107647	114525	139499	147757	128581	169482	154644	150146	160061	128948	129076	60079.2	61281.7	75031.8	69053.6	82195	99209.8	71503.4	69365.2
M362T197_POS				362.242	196.999	116345	143995	124168	132307	135661	113341	119507	118470	117696	120961	106432	127636	137602	156168	116762	119904	95079.9	117360	129417	102561	109996	129777	121106	124579	114838	115781	111694	130535	141698	144258	108806	109225	129634	134651	101073	116388	102955	137731	124606	119792	125820	130730	95805.7	107937
M362T254_POS				362.254	253.684	24403.4	36107.7	36386.3	21282.4	27582.7	42324.8	50828.3	34017	27863.1	17007.2	27228.8	29768	61544.3	70978.2	41144.4	33111.6	43768.3	63037.9	49705.4	42233.8	29940.9	94549.6	100772	17382.6	34277	19966.3	14422.3	82980.5	31287.2	35661.5	17189.1	16905.5	28355.5	47745.6	49239.2	33655.1	37202.8	26665	56147.3	27322.6	29893.1	25577.1	16341.2	27010.4
M362T392_POS				362.269	392.167	39096	823.043	0	21510.7	4901.01	3968.88	470.055	17259.8	161407	0	0	0	73673.6	67594	16614.9	17119.5	2284.88	53492.3	103133	255754	103615	227391	310732	53277.4	3737.68	3508.62	13743.3	34715.8	132201	146133	8373.7	9616.07	10547.1	49670.8	102020	69379.1	13131.9	7375.23	0	0	0	13344.1	4611.26	1655.69
M363T188_POS				363.163	188.198	28027.9	26108.3	26354.9	26440	24640.6	29355.3	39433.5	36846.2	29687.7	25446.6	29312.6	24501.3	23268.4	29100.2	25033.3	21482.9	29524.7	27301	27666.4	29256.5	24996.3	26328.3	28156.4	27559.9	32763	31126.2	35971.3	23520.5	29018.2	23376.8	28086.9	27827.9	35356.8	31934.5	25803.3	33192.6	22708.8	27310.9	23627.4	24764.3	29136.1	25347.5	30477.1	28341.5
M363T306_POS				363.178	306.42	21360.3	46182.8	43405.1	18653.7	35880.9	31655	65982.8	26853.5	24733.9	16000.7	43594	25149.6	79989.4	47026.5	50242	47872.3	48972.3	53913.2	81949.9	62603.7	82998.5	73150.5	162372	19599.6	33471.4	34289.6	23017.1	79479.9	35044.7	58312.3	22476.9	29919.6	50348.3	83983.8	84856.7	62840.2	43360.1	40656	53207.9	62744.3	23891.6	22085.1	21024.8	22311.5
M363T265_POS				363.178	265.297	16170.3	24032	15138.1	17638.3	20598.4	23788.6	40658.5	26059.7	29413.6	13563.8	19180.7	21055.1	38793.9	34106.6	15096.5	22307.3	14883.3	21955	29196.3	19424.6	15702.6	22458.4	50671.3	8983.5	23832.2	21488.4	22489	178741	20709.5	20756.8	20834.8	14757.6	27105.5	35203.5	22585.6	30078.5	38271.6	22168.6	22764.3	33791.7	21209.8	15245.3	13736	17602.5
M363T414_POS				363.193	414.4	20014.1	34306.4	29521.9	14161.7	9996.43	23518.7	14991.6	9557.73	9288.55	26248.2	19792.1	7828.41	10609.5	12092.8	16505.6	12043.5	17000.8	6776.94	34624.2	8730.42	7430.58	9657.98	4222.41	7840.16	61974.5	41555.1	9464.18	9391.72	15334.7	16228.6	10206.4	21929.6	26135.1	16668.6	7491.08	18925.1	7271.23	12511.6	11817	8372.69	26810.5	18474	10805.9	5484.98
M363T348_POS				363.214	348.053	50635.7	49498	22117.1	29429.8	16274.5	19227	8503.13	42287.1	67662.4	32760.8	33679.6	28615.4	76380.4	131725	61867	79802.9	85169.1	99758.9	249702	110097	111796	54992.8	218063	53211	61774.8	38422.9	53429.1	87763.9	42654.4	123506	53865	51412.4	67395.8	36370	80245	24416	37187.5	41879.7	16588.5	74572.3	35786.8	49487.1	22575	38307.2
M363T519_POS				363.29	518.552	40523	58585	39608.2	29454	29179.8	22930	23616	44110.2	25988.9	32353.1	37286.1	28830.1	35431	39550.9	37272.3	26601.2	47849.4	37815.4	57075.3	44449	32953.4	43119.1	29111.8	52753.3	41269.9	28891.5	26145.8	30752.3	42643.1	65065	38313.6	42555.8	32920.9	28972.3	53000.4	23118.9	38429.4	35246.6	28174.3	34455.6	44624.8	63991.7	40153.6	37607.7
M363T487_POS				363.31	487.079	20233.3	62835.2	36284.9	32688.1	13615.4	33755	23809.4	27504.8	39975.4	21764.8	26613.1	16122.9	17608.9	18952.1	33063.8	20210.5	19202.6	26029	31710.4	14420	39910.5	26414.4	17275.5	18489	58007.8	40504.1	16471.1	14474.8	26310.6	19714.6	17799.3	44649.6	50501.9	26199.8	15033.2	34604.8	23763.8	28752.7	36458.8	18541.4	36415.3	30924.6	17101.5	25820.2
M364T435_POS				364.321	435.272	606827	738040	462727	367642	854965	702992	763655	1.29557e+06	417290	88504	325950	684007	2.10009e+06	2.77299e+06	1.17433e+06	888860	1.25224e+06	1.22546e+06	764536	564344	204194	2.56546e+06	994378	229576	556863	277322	125186	211844	419900	548275	129027	191435	371309	1.32459e+06	1.14105e+06	607678	352439	275779	1.27617e+06	182726	505988	616126	129844	235699
M364T533_POS				364.342	533.441	10931.5	24524.8	19672.6	13793.6	9410.35	13696.1	10457.5	12281	18549	9750.19	11984.5	7810.96	11716.5	11285.6	11429	9693.4	7964.01	13994.5	15307.6	7970.41	11205.2	11612.6	10686.3	11568.2	25831.7	14511.3	8415.05	6692.5	17654	10966.7	8048.81	16895.9	18968.9	12152.3	9218.15	13941.7	9077.19	11900	12454.9	10513	15416.5	12489	9413.64	11740.6
M365T179_1_POS				365.12	179.114	15163.9	22777.2	24976.4	16138.5	12127	18602.2	20992	50273	22503.5	25312	42394.5	33117.1	9947.28	11686.3	28583.1	24421.4	22541.2	27205.3	27579.4	12326.5	28315.3	6841.45	7617.52	27581.2	21666.1	11883.9	18554.8	14185.4	32756.2	15136.4	25365.5	26882.1	10124	7816.05	13495.9	9370.48	31645.4	35617.5	19594.2	31375	52287.1	15800.6	50174	75505.2
M365T442_POS				365.137	442.232	468884	596698	468110	469952	496417	447326	268425	483885	441612	458747	455364	476614	454495	293337	519527	237720	401396	280493	602621	422012	449887	438863	305776	495202	305534	461127	421130	419724	475470	559361	593873	495839	410898	443094	459879	455432	424589	397807	458810	457154	433975	468010	429099	347936
M365T396_POS				365.173	396.381	28634.5	28441.6	20616.6	28909.6	36821.9	33915.3	54738.9	21329.7	22728.6	16998.5	26727.9	26941.2	29076	47124.6	18565.1	29575.5	29237.5	50139.2	25983.1	17938.6	16836.5	46194.8	10450	21424.4	39042.8	23034.1	15064.3	12806.2	29217.2	24432.5	21114.7	21386.6	26807.7	32723.9	27757.9	27872.2	16173.1	18996.7	32653.8	21157.4	21826.9	25138.9	16225	30233.7
M365T158_POS				365.181	158.216	59542.4	101918	112553	89144	86938.6	110443	34113.8	37449.5	31780.4	43487.7	30799.9	37598.9	49505.2	50867.5	41430.7	40439.6	22238.7	48248.9	97670.5	130807	95867.4	99892.1	61141.7	93073.5	136405	94282.3	118847	113876	103292	90101.8	60282.4	75234.6	73630.6	66289.2	102119	76544.7	88689.1	83426.8	73258	95657.1	106898	148365	71755.5	125732
M365T314_POS				365.179	314.353	37538.7	44427	36432.1	21036.9	28276.7	65926.6	65753.9	43888	39916.2	41301.4	46505.4	10619.7	58566.4	68145.4	46436.6	32971.4	70054.8	104285	71155.9	31351.8	68891.8	96780.6	93179.9	25970.4	57922.8	49485	48283.1	175100	30211.8	44811.7	32286.9	28878.8	43061.4	70768.7	61187.2	50938	17926.9	18278.9	83697.9	55697.3	46066.1	32364.2	28747	35556.7
M365T275_POS				365.194	274.945	232010	324286	295801	252851	143276	192264	481205	342223	237388	190550	326540	162257	653728	647148	365666	354587	456035	737615	313349	499256	175193	1.05924e+06	1.11509e+06	110882	223797	289382	199547	1.46724e+06	419520	407095	267840	129699	181276	282429	263849	255671	159288	134517	521792	207144	157297	257444	87685.5	150080
M365T336_POS				365.23	335.634	221474	272218	148851	148143	91958.4	128969	58507.4	141300	201115	125735	150928	112009	164086	269733	164278	153824	206363	186161	377027	248238	208660	176935	449484	168017	157805	163892	159052	313487	136880	336300	157864	209092	210359	103969	189023	56636	184695	170362	49905.5	145809	138256	219393	90088.5	181519
M365T400_POS				365.248	399.604	26512.9	28121.9	14249.7	31436.1	29681.6	28139.9	23406.6	13233.8	28951.7	20076.6	21815.6	21440.2	31517.6	37314.3	12563.6	23677.9	19434.6	21427.4	18636.9	14483.6	13655.4	17919.3	19051.3	17834.8	20992.9	15935.7	17900	26042.4	14839.7	15269.4	11572.8	13151.9	28559.2	30188.9	19062.4	25924.9	1416.27	21985.9	19298.1	13944.7	19528.2	19039.1	16330.1	24345.4
M365T435_1_POS				365.269	434.789	160652	86126	64231.8	105560	147437	183714	203892	74688	139866	55036.2	62062.2	86553.6	189969	326120	112014	134423	140764	141328	97749.6	109655	67997.8	217003	153662	63060.2	120559	82043.9	50829.8	82357.1	93099.3	84918.7	44531.8	52936.1	134552	156336	115751	96049.1	159665	164087	146320	82025.1	114190	92190.6	50762.4	86030.2
M365T390_POS				365.268	390.441	23599.4	24076.5	19680	35973.4	38474.8	42284.4	42852.1	25702.4	30775.4	20726.6	25651.8	22942.3	24220.5	50681.9	20791.6	23160.6	22260.8	38363.8	23131.8	22683.7	19260.8	49185	32508.2	21522.9	29429.9	16306.7	16038.7	23929.4	27108.2	27893.1	12707	15999.2	26250.5	38375.2	27371.1	26198	40214.4	40399	40266.2	26747.6	31230.9	34818.8	24655.4	48179.4
M366T38_POS				366.109	38.0975	201047	238651	211949	214969	197677	210850	187605	212728	199011	213744	219165	206267	145289	164760	200619	204249	195129	219505	225689	201938	210870	185566	204844	225004	202304	208155	206751	216735	205743	202215	216896	218001	208801	209949	224319	211129	203808	202801	189652	207718	190600	202142	219439	202205
M366T461_POS				366.331	460.813	174468	57356.5	100627	88918.3	162004	211689	311003	193374	140388	13587.4	75409.7	118110	514921	111901	175014	73794.3	237018	282517	52273.5	120902	50541.4	90011.7	298541	63516.8	169571	80543.6	105779	88461.1	45968.1	37109.9	45991.9	62911.4	115123	408762	274766	210401	98751.6	76444.2	13319	40554.8	128781	145181	29445.5	108460
M367T290_POS				367.188	289.816	84087.5	121408	78874.7	77563.8	113600	99288.2	125401	85658.1	106839	56725.5	119953	80899.3	107274	139933	69435.3	99740.4	109174	131299	238887	106870	120248	103726	125708	73659.2	120029	71576.9	45281	60859.2	120078	87150.7	67143.2	72610.3	76525.8	90884.8	87937.8	98524.4	99851.6	74416.9	114862	115777	120412	120611	65551.4	121413
M367T254_POS				367.21	254.189	621562	792476	952121	535346	648434	1.10878e+06	1.22346e+06	944334	731464	493848	719276	802168	1.5713e+06	1.78781e+06	1.05519e+06	805796	1.15499e+06	1.5785e+06	1.24073e+06	1.00898e+06	791735	2.13361e+06	2.07649e+06	419955	902115	633358	492936	3.44146e+06	855576	875312	508025	478963	728989	1.139e+06	1.1456e+06	871503	960485	592289	1.16302e+06	617667	636567	528530	427768	612030
M367T515_POS				367.227	515.324	58214.6	39540.1	36067.4	61190.8	44968.6	38432.2	26145.2	27187.4	34888	39583	75899.4	31345.3	76754.6	46647.5	74734	28699.3	78327	28270.3	99426.3	27783.9	28380.8	71604.8	25573.3	30934.1	68754.3	25067.1	24134.3	47598.9	85199.2	28994	26482.7	20684.6	26836.4	62312.4	37491.1	37035	23351.1	39479.1	57175.5	35864.6	19747.6	21947.7	26259.5	21909.3
M367T349_POS				367.246	349.039	87530	71774.9	80943.3	36661.5	30945.9	40785.4	20814.7	48877.9	70050.8	50888	40947.2	46820.7	45236.4	76467.9	20220.9	29858.3	50393.2	37565.8	50675.3	45804.3	37236.8	29737.6	38072.9	47697.5	96791.8	50570.3	45168.3	117518	36429	110062	54456.6	39986.8	53062.5	27373.8	45743	13960	29024.6	41017	20946.7	29791.9	64379.2	66416.1	28108.8	35237.6
M367T475_POS				367.264	475.44	206246	203397	196130	200781	181846	229222	240581	156382	221607	195412	181704	171570	243278	284102	183129	190046	156353	287174	213464	203287	166814	310352	319078	220189	215985	192045	233633	282550	271444	212604	187466	160043	189350	268090	228844	216790	152813	179293	290922	150829	339301	358332	276522	252730
M367T427_POS				367.285	426.867	99101.6	196281	155107	84950.6	136025	169668	341569	136232	109902	73919.6	163938	89398.7	120996	239510	146503	90593	141505	336879	209590	201506	136883	387277	144865	143467	196453	116360	72276.6	96760.1	213753	242714	119820	156529	119231	155744	223309	131264	174709	130869	279847	147380	163809	223872	142346	168846
M368T188_POS				368.179	188.208	14248.3	16314.7	22333.7	14457.6	17132.6	39576.6	17408.9	31003.1	29120.6	17006.8	52267.3	24327.4	20164.3	28787.8	24230.9	30883.9	55210.6	36172.9	29561.4	22548.9	16663.8	38345.1	15314.3	23400.9	26175.6	14532.5	14294.3	53100.1	17711.5	33453.1	22572	12126.4	31468.9	20432.3	22076.1	20657.1	46501.1	34483.2	33678.4	26650.7	35563.2	20776.7	20361.2	45799.1
M368T220_POS				368.195	219.902	14509.8	41100.3	31210.3	15675.6	15400.9	17762.8	23447.7	26997	19295.2	16373.2	18300	15441.3	11540.2	11771.4	20875.8	8687.29	9207.03	16433.4	37672.2	31161.6	18988.2	24996.3	20708.5	22887.9	24054.7	15535.4	16016.7	16905.7	37723.4	35219	31936.6	34281.4	20278.8	18647.5	23645.5	18485.2	21668.1	17426.3	27128.8	17411.3	19240.1	21906.2	19376.6	19852.9
M368T548_POS				368.316	548.17	19545.7	18011.2	13673.7	16961.8	23011.2	17579.7	10232.4	16011.7	18240.4	16138.4	18379.8	15889	26271.6	13303.4	21425	5420.46	16207.3	9387.3	32825.3	15152.2	14878.9	16043.3	12880.3	13872.5	9714.4	17088.8	14988	17929.4	13585.9	11179.1	20202.6	12651.9	13405	25384.5	11753.2	21348.6	17905.2	18535	12122.3	17622.7	19838.3	16752.8	11317.6	16318.8
M369T302_POS				369.204	301.704	44868	55087.5	47958.4	40456.5	50306.3	51487.3	49343.9	39845.6	48323	23325.5	45892	37818.2	45697.4	55010	22751.8	32228.3	43384.1	45386.5	47404.6	39178.6	30849.9	47774.7	39687.5	24909.1	56774.3	45124.1	20893.6	24751	52971.1	50376.6	51323.5	27974.6	38094.4	37902.6	46767.8	45138.6	38434	36559.8	49431.5	36500.7	52130	53594.9	22386.4	53759.5
M369T318_1_POS				369.227	317.577	26525	22007	13301.6	17488.7	25749.2	30522.4	45362.6	17249.3	38960.7	19260.1	33753.8	30220.3	34385.4	51553.3	11464.5	32823.9	38629.7	44531	28699.2	17349.2	18983.3	51952.8	468662	10556.2	37538.4	30369.9	16499.2	20558.9	30657	35966.4	11868.2	11371.3	25550	38559.5	27245	74459.1	26152.4	29844	37364.9	29979.1	31536.5	24126.9	12317.7	21398.7
M369T330_POS				369.242	329.569	11092.4	9411.98	9973.83	12450	9288.78	10891	9313.75	8878.23	13077.7	13729.2	6702.97	9529.76	16308.3	15305.8	9505.67	9437.82	7252.43	12420.1	10870.6	10383.1	10222.3	23701.6	27851.8	11361.4	14894	10205.7	12265.9	17421.9	15111.2	9603.93	6788.94	6405.6	10024.8	16826.7	10939	8756.54	6513.03	10578	16925.7	8884.14	26909.5	28154.8	18404.6	16321.1
M369T281_POS				369.264	281.389	26383.9	23091.3	33604.6	6510.07	6064.51	39592.6	18989.1	8935.77	35882.2	14320.9	10529.5	5761.99	6893.8	13762.6	4250.28	4873.04	4707	6967.84	15545.5	6036.79	3751.57	9257.48	20631.1	3551.52	27114.3	31047.8	14032.3	28176.1	28864.3	39957.6	9567.25	3307.39	11994.3	4927.87	5219.8	4367.38	11571.6	16308.7	16976.9	22577.1	34615.3	23233.3	7987.96	15903.8
M369T318_2_POS				369.297	317.817	18144.2	28318.9	18323.6	22390.8	21914	20111.1	18575.3	19966.6	10020.4	12112.6	18489.4	18540.7	17853.3	21754.3	17959.4	19789.9	25306.2	22838.5	25270.8	20407.2	21446.8	20034.3	4905.14	17903.8	28099.2	20674.5	20463.1	13496.3	26581.1	32724	20239.6	28759.5	20906.5	21562.8	24977.7	24507.5	21043.3	19922.4	29632.1	25073.2	30527.3	29302.8	16167.3	24547.4
M370T264_POS				370.259	264.058	32215	30576.8	33066.5	13194	12848.5	28792.5	9931.43	20104.2	47171.9	28099	16931.5	12488.4	39839.7	55644.6	16344.2	17801.5	20471.1	41283.7	51309	30456.6	22172.8	52318.3	153663	11074.9	31408.4	31476.7	16785.6	39774.9	23789.9	29857.8	11318.8	7874.85	17124.9	28777.9	19510.2	15401.3	15084.3	15596.3	33491	46931.8	29327.2	29692.6	19750.9	16205.5
M370T469_POS				370.295	469.238	23453.2	24333.5	22984.7	21438.7	16950.7	22902.6	20953.5	19873.4	21146	19562	16528.8	19192.7	17121.3	23522.9	16618.9	18233.1	17229.3	16991.9	22215.7	18315.9	17535.2	18947.5	16305.8	20222.7	27330.7	25435.6	20449.6	19007.5	24152.3	26953.2	19147.6	19090.6	20081.6	18549.4	14180.2	17614.9	16225	18957.9	15066.5	18535.9	22731.8	20170.7	16787.1	15651.9
M370T414_POS				370.295	414.374	38236.2	97065.9	73117.8	28088.6	16063.3	38817.1	33057.4	38767.3	10754.3	37725.5	46146.2	15324.7	18165.9	25731.5	71268.9	25879.2	20275.4	17958.6	81876.3	18193.6	17232.2	20569.9	5261.34	50646.5	122950	55204.3	27729.7	20097.9	45045.7	126572	47108.9	59896.3	46641.4	29243.5	19226	29613.1	33254.8	27624.2	29595.3	14489.9	50739.9	54702.7	32364.8	36518.3
M371T146_POS				371.095	146.149	13651.3	25917.6	25988.5	24154.8	26148	28418.8	35966.8	19941.9	16748.1	16999.9	20113.9	15955.8	69281.8	41483.8	38158	33077.6	36756.9	52404.4	41080.8	39147.4	26034.9	63214.8	27105.1	30528.2	25682.2	19172.2	17626.4	23900.4	23530.5	27143.8	29557.6	30319.2	26763.3	29486	31506.3	27114.7	10348.4	9901.25	14306.7	12954.8	16654	12323.1	17798.2	17301.3
M371T527_POS				371.101	527.241	13057.6	28002.8	17727.6	14673.4	15123.2	12938	15665.9	19141.5	13064.4	13584.9	18673	12620.5	15077.8	13750.1	22719.7	12113.4	11849.5	17693.8	40086.3	15199.6	15654.8	20486.4	14971.3	25839.2	18766.1	14138.4	15200.8	13444.3	34624.2	21542.1	18391	18313.1	12899.4	14112.2	18656.7	14665.6	16324.3	13466.7	17166.4	12465.2	15838.4	20468.1	15605.5	14482.4
M371T373_POS				371.113	373.036	19369.9	26018.4	20562.4	24644.4	19160	23622.3	24013	19016.7	18521.1	20931.5	28965	26527.4	23603.7	25208.7	24112.5	35787.1	27109.1	29321.7	32180.6	23202.1	31000	27890.4	24679.3	27156.9	24986.9	26798.7	21070.1	31638.8	29515.7	20881	24312	23242.7	31428.7	30497.7	33165.8	35692.3	16630.1	17978.3	33009.5	23633.1	19914.1	20637.2	21697.9	27076.6
M371T160_POS				371.132	159.952	33624.3	65840	62703.9	37033.2	42895.7	59122	34412.1	61905.7	48127.7	51532.9	51608	42958.2	35208.5	34955.6	56749.2	42433.8	35529.7	39657	63509.6	48451.4	56619.3	63742.7	36161.1	77238.5	58360.9	50689.6	46117.9	41593.5	62386.5	57324.3	91775	66899.8	57889	34754.3	53578.9	42705.1	29394.9	32450.2	49916.6	50374.8	55604.7	58174.6	70001.5	64617.6
M371T362_POS				371.162	362.179	189373	11431.1	2383.57	161652	52187.6	37785.9	6813.07	25826.1	378951	0	252.204	0	277050	175876	48389.6	81203.5	6385.69	121661	288748	456272	303708	375014	688125	206190	20726.3	249.849	161153	137468	275032	355318	79223.9	86672.8	83904.1	257910	295578	292753	75569.4	48305.4	3981.43	5566.43	0	96519.6	13860.2	10059.2
M371T178_POS				371.168	177.796	22366.6	32985.8	31171.7	21179.5	16613.7	28216.4	15661.1	21112.6	14706.3	27188.8	25007	30361.6	44571	45313	53477.7	52551.4	72821.4	46849.1	59582.3	37030.1	27681.2	35938.5	25626.4	53480.9	23350.7	32365.8	24833.6	24176.6	33593.1	25870.7	59962	44389.5	44556.6	26497.5	36731.9	35229.8	42181.7	21321.4	19380.4	31369.8	26272.6	21171.7	60525.9	59659.7
M371T249_POS				371.183	249.141	26952.7	8973.9	12176.6	31780.4	26289	17300.9	7051.08	78251	289316	7213.74	7849.51	8309.76	50643.5	258299	77449.1	38006.9	25432.3	156394	96435.3	123337	110290	144325	377800	88052.8	19835.5	25526.1	16130.2	73077.9	75066.2	64143.7	21580.7	19564.6	28400.8	113821	34179.2	32828.2	35495	20305.4	12687.2	9420.72	5701.55	26198.2	9894.09	7900.29
M371T318_POS				371.183	318.067	100368	23556.1	17322.5	125144	36580.2	53910.7	31408.3	44643.1	1.022e+06	20462	16555.3	13111.9	309222	195583	46850.2	66015.8	24004.2	119043	428561	855609	581906	882881	5.01295e+06	326682	31996.4	25327.9	135513	212776	402732	565969	57246.4	28826.1	63835.9	449335	559941	510128	94850.7	46677.5	50561.6	30351.7	21229.9	91524.9	1927.92	28810.7
M371T186_POS				371.265	185.566	49080.7	41116.7	41026.8	60423.3	46888.8	60336.7	43126.5	37608.4	41217.3	41754.1	44730.6	51697.6	38443.7	40257.8	39044.8	38757.9	41412.5	35665.5	34867.3	29782.6	35588.6	32534.4	25268.6	38267.4	51159.5	42138.4	48716.1	48862.8	43717.2	39348.9	40710.6	41611	46712.1	39759.6	36396.2	42592.5	52855	54459.6	41219.5	49735.5	58501.2	39456.6	42869.7	46589.1
M372T201_POS				372.25	200.762	68713.1	72282.3	71623.7	73422.9	76812.6	76257.6	64368.4	66988.7	66220.5	66993.5	63654.3	64198	51557.4	61799.6	69365.4	63586.2	55439.3	62544.2	68986.2	75062.6	60785.7	80072.8	58115.8	71195.4	59793.9	52491.8	53266.1	64475.5	65270.6	66963.6	68886.7	69258.2	69106.9	70819.8	69624.9	69344.6	60179	57474.7	68153.6	66649.9	67586.1	68226.2	66990.3	57150.4
M372T396_POS				372.275	396.381	51296.4	88984.6	72860.9	53857.1	69911.8	70939.7	118321	67585.2	30799.4	33632.2	75173.1	63023	60433.2	112627	66522.1	60901.3	65367.2	125986	80735.7	44281.8	43571.9	136608	14520.1	78641.7	104289	41186.5	27711.6	30284.2	84685.3	92426.7	69043.3	70809.2	74732	52355.6	79540	66727.6	42616.9	44605.2	85074.6	42096.8	73480.2	85417.7	47048.1	70280.8
M373T290_POS				373.197	290.061	156433	191882	152420	146703	201429	169322	214041	156726	215528	101478	155891	144260	217036	252242	132225	172441	209278	228045	271947	215676	153248	212843	275609	151045	196913	133007	85695	103203	150596	166761	98823.2	105567	148450	174002	165710	173677	169141	148993	205348	205049	193818	191886	116105	166157
M373T415_POS				373.252	415.35	313767	147242	105447	310342	269554	267923	160637	184936	421685	172853	135053	178049	367434	365747	216434	266191	147559	256602	287959	318409	353981	339769	360480	216742	160469	139768	167276	254018	223505	239086	136209	122869	288818	293828	184405	287926	152660	265574	92411	103016	125574	164323	124250	167486
M374T143_POS				374.108	143.09	11476.8	29320.9	20790.8	18331.6	16717.3	16965.9	24539.6	18999.1	13429.5	12529.8	20469.7	15477.1	47249.1	75396.1	70938.1	39213.9	59875.9	78626.2	92884.7	85799.7	95732.1	50765.5	78632	34669.2	126516	111412	113522	141834	139858	112389	245104	221463	239353	193125	211635	218628	9345.44	15211.1	15005.2	9096.27	15049.6	14816.4	29313.5	40369.8
M374T501_POS				374.303	500.707	14180.9	16685.3	22652	13730.1	12000.5	21968.1	11805.1	13365.3	18392.5	20240.2	11108	12197.9	9193.04	8884.59	11404	15043.2	14550.3	25642.3	17499.8	7714.42	8923.5	17715.4	9015.18	23415.6	10444.5	10460.1	24213.2	9894.98	11497.8	11726.8	12898.8	7324	7309.79	9397.01	14631.8	16725.9	15654.8	9992.32	9872.28	7749	10703.6	14596.5	18318.6	19531.6
M375T170_POS				375.126	170.249	11119	18191.1	16442.7	12371.6	17215.5	22039.8	20733.5	25111.1	26203.8	39073.5	46418.9	38157.8	45292.9	55986.1	52881.3	62420.3	72354.8	75333.2	64123.4	101773	41495.8	108683	89731	62548.8	81729.7	52873.9	50039	282582	96002.6	75411.2	49655.5	40932.9	48633	51864.4	42514.4	28759.5	153135	218448	65810.6	30996.2	34674.8	28571.7	17049.4	48761
M375T302_POS				375.212	301.701	99250.5	109144	101068	88515.8	103206	120269	151231	91113.5	133791	72308.3	93614.3	88229.8	122129	164452	73186.2	82675.1	107125	126787	124218	106553	72617	128097	161914	72966	121289	148014	64724.8	78108.5	100948	98424.1	71387.1	66066.9	92110	121296	101676	98843.8	92405.7	84810	123308	81813.8	101812	100960	62792.3	100506
M375T450_POS				375.251	449.908	57016	55473.6	47185.4	47839.6	75574.4	69391.2	88202.5	33381.3	65866.3	27584.7	37329.8	34011.8	86445.7	182006	52128.5	49898	58189.3	77823.6	67361.3	79801.9	138234	112381	116775	33221.6	61956.7	38240.6	31747.5	38156.2	55221.2	60464.4	99874.1	140809	230745	312466	248576	193188	16149.3	18116.3	24851.6	16294.2	18979.7	22516.9	13094.2	16573.9
M375T488_POS				375.269	488.076	396734	391248	382983	442537	378623	468551	352675	281175	532188	365618	373246	397245	481140	532891	374114	366722	263042	410816	458423	355881	328299	495062	681140	392498	298750	318587	374596	542511	416254	384333	394427	340625	441827	481081	389597	464640	252702	362909	321803	245632	319473	340002	324226	281037
M376T210_POS				376.223	209.731	101353	161631	145422	117133	105255	128720	76495.8	85692.1	87642.5	104234	75829	95959.5	76157.8	66948.1	57949.8	49034.4	50191.9	46874.1	140766	183496	129355	120163	128189	91330.2	125678	114947	120787	142891	134105	116631	182746	168545	165503	167503	123398	126255	73044	75948	81913.5	83924.4	97083.5	108584	91059.3	77564.6
M376T372_POS				376.26	371.582	1.44394e+06	1.62234e+06	1.30949e+06	1.38269e+06	1.4383e+06	1.45299e+06	1.36289e+06	1.37149e+06	1.21007e+06	1.44e+06	1.3195e+06	1.43082e+06	1.3927e+06	1.46969e+06	1.36068e+06	1.51258e+06	1.10088e+06	1.46586e+06	1.51368e+06	1.39961e+06	1.40677e+06	1.4705e+06	1.04487e+06	1.45421e+06	1.47348e+06	1.44939e+06	1.13174e+06	1.42458e+06	1.38849e+06	1.35696e+06	1.41007e+06	1.58527e+06	1.46391e+06	1.45208e+06	1.56783e+06	1.45046e+06	1.43711e+06	1.42682e+06	1.47588e+06	1.41971e+06	1.43127e+06	1.6508e+06	1.69162e+06	1.36241e+06
M376T489_POS				376.317	488.818	4195.43	6886.22	6476.15	66261.4	71823.7	7006.07	64381.4	5593.38	90988.4	7167.61	4203.88	73088.8	91478.5	61717.5	76989	3709.32	3817.52	7555.17	4247.19	67150	40584.2	97808	133463	7719.46	58123.5	57422.1	4890	86924.4	73601.5	77649.5	75590.5	63187.5	86433	89691.5	75375.3	4380.74	50984	64557.4	56077.4	32280.7	53460.1	63184.9	59559.3	5789
M377T612_POS				377.284	611.503	29324.6	48559.7	38956.1	27162.4	38569	33436.5	47826.3	35454.5	32508.4	29551.9	42351.4	31046.6	28739.4	37119.9	40518.6	29995.4	36073.3	61773.1	58570.6	50585.5	45433.6	109019	87107.4	35542.5	49330.3	36390.4	36039.3	41618.2	50020.9	45682.4	34182.9	36685.7	32450.4	46648.3	56749.7	31054.4	44763.4	30883.2	62702.4	37517.9	22724.1	29241.3	37812	23874.2
M378T222_POS				378.203	222.015	327051	147593	50845.4	417130	272695	384668	63590.5	36783.2	593769	229104	57689.4	180224	435800	275497	25011.9	67889.6	52048.8	31206.4	139348	60293.7	54850.2	47691.6	409531	40911.9	237684	192473	342517	536580	65165.1	70404.5	50194.6	43978.8	591562	799981	39954.1	358436	29249.2	306050	34479.3	68620.8	176912	57820.7	47663.2	93621.8
M378T201_POS				378.203	201.353	112008	115113	80947.9	148666	116869	161170	66089.6	60220.8	153689	107290	57646	104853	133179	102190	43630.4	50514.6	48000.5	34525.1	124369	132338	104109	88321.3	166178	69374.5	173624	128189	169834	236498	143635	134647	132375	121894	241513	321290	114418	180021	49949.1	104462	68763.6	69344.6	108760	99619.6	69399.6	70868.3
M378T414_POS				378.204	414.469	66741	4567.32	4458.25	47013.1	20503.5	13338.1	313.124	35328.5	263525	790.012	237.71	0	53290.8	68373.5	52638.1	38878	1140.57	64819.4	63423.3	163774	123853	138482	340892	46738.1	4169.59	6860.31	7804.85	24166.7	32215.5	48461.6	7216.2	6124.99	12828.5	42080.7	35741.2	31047.6	25114.2	12658.2	1558.93	1932.67	0	28064.4	8178.2	4076.99
M378T518_POS				378.255	517.559	20764.9	19452.6	12434	22875.5	18145.6	20001.2	13373.2	12492.7	24904.6	18111.1	12379.8	15297.8	33444.4	27947.6	10982	13033.7	9775	11764.8	20679.9	11292.2	11397.9	19224.2	25413.6	16896.6	16866.8	12150.1	18396	21082.4	16269.7	12298.1	12239.1	10195.2	22344.1	23517	10934.7	16307.6	9862.28	18950.9	16376.6	11336.7	27378	26736.5	20710.9	13894.9
M378T523_POS				378.321	522.768	84227.7	148223	120709	107856	93699.2	81573.4	92627.4	115508	100455	95446.1	104407	92355.9	98015.8	84513.2	139102	95271.4	81123.5	110491	111236	120843	90815.1	120447	77023.1	102689	118977	90179.8	93856.5	82083.1	111393	98686.7	150760	145320	89094.2	92922.9	97313.8	94659.9	98663.2	108608	100203	85171.7	91181.2	96323.2	100863	93507
M379T198_POS				379.1	198.012	41232.6	38810.7	49789.1	36969.6	18887.3	30816.7	16994.4	106351	45111.7	209696	108441	94084.9	43347.6	25316.8	208705	151683	53329.5	30004.2	74831.2	35324	126929	16862.1	66197.1	161711	25465.4	88659.8	145856	170063	107124	42179.5	200090	109647	118940	19407.7	45545.2	42061	44752.4	60714.6	26053.6	69505.2	56629.3	28493.7	346840	108108
M380T487_POS				380.337	487.079	104593	287060	165492	152990	71769.5	169645	108526	135243	201690	101467	138304	79485.9	89704.2	95979.7	121675	100016	94787.7	117389	139021	72862.3	171677	110754	85581.2	86335.3	291932	210221	89043	77810.8	122800	92738.2	87621.5	216841	238474	130191	76576.5	159645	98841.9	131598	128033	92587.6	181460	125858	95674.9	123888
M381T38_POS				381.08	38.028	5.27447e+06	6.04633e+06	5.60163e+06	6.31321e+06	6.009e+06	6.49657e+06	6.16895e+06	5.9825e+06	5.45941e+06	6.34039e+06	6.64646e+06	6.56634e+06	4.17072e+06	4.95337e+06	5.64246e+06	5.63043e+06	5.65819e+06	5.56508e+06	6.06169e+06	5.64653e+06	6.01605e+06	5.02443e+06	5.29114e+06	5.57112e+06	6.11294e+06	6.01211e+06	5.78344e+06	5.6171e+06	6.9335e+06	6.04335e+06	6.02013e+06	5.90959e+06	5.99088e+06	5.95596e+06	6.04803e+06	6.1724e+06	6.24221e+06	6.38379e+06	5.47131e+06	6.0598e+06	6.31666e+06	5.67768e+06	6.23398e+06	6.5483e+06
M381T277_POS				381.188	276.93	42658.9	62253.4	35822.4	34418.7	81179.4	102845	94332.9	40899.7	188788	26766.1	82890.5	76370.8	177949	176735	64243.3	74111.7	94676.3	138712	358530	121999	120590	128407	417844	40138.9	97556.7	65701.2	40780.2	113083	94140.9	91584.2	47268.7	43712.9	63965.5	138527	72547.9	207137	91682.5	128020	90447.5	89455.9	66757.4	129589	22216.6	35552.6
M381T174_POS				381.211	173.59	23932.5	33546.2	36248.2	27682.1	32457.3	41030.3	31871.4	27244.8	29722	29562	37304	30008.3	32982.5	36990.9	46531.3	32883	28860.2	40103.8	65589.3	52001.1	42004.3	60880.5	36702.3	43662.2	39997	34465.2	36971.6	79320.9	60213.9	43454.8	43834	38592.6	39682.3	36424.5	42228.4	37045.6	39871.4	40700.3	43751	47781	38633.9	48137.5	37784.1	40016
M381T316_POS				381.243	315.981	34617	34613.9	28540	38986.4	37509.9	41240.2	32138.3	25208.4	45748.2	31809.5	25205.9	30132.7	49983.3	48609.3	25872.1	31733.5	30432.3	32890.3	32512.5	31452.5	31448.8	49245.2	54238.4	30817.5	34761	32195.2	31536.2	43748.3	31271.4	30683.8	24722.2	24166.7	39912.4	47214	30210.6	37572.3	25735.6	37398.7	31035.6	25312.9	35210.3	34059.4	29928.3	31890.4
M381T499_POS				381.279	498.542	19685.6	31129.1	31138.8	17207.1	17208.2	24336	18821.5	19794	25238.1	15876.8	16058.4	23042.8	18397	24193.6	25701.9	24350.8	13439.3	29927.6	29149.8	24405.9	21707.2	52068.1	57270.2	24000.2	20989.8	19628.1	27606.2	35680.5	32366.5	33825.2	21913.2	22161.8	16268.9	37611.2	26438	14152.6	12167.1	12252.4	24893	14755.9	22641.9	41994.3	23683.7	13231.5
M383T290_POS				383.152	290.061	65134.9	100361	60257.9	57580.8	88688	67321.2	94793	69517.3	72494	38306.1	69547.5	58967.2	76641.1	103213	56521.1	68939	81540.3	102938	131320	79963.6	61628.6	84835.4	104847	60482.9	83912.3	52496.4	33638.8	37809.4	65321.1	67298.6	37033.9	44559.1	55971.7	66587.1	68080.8	70762.4	68488.5	57736.1	85625.5	85097.1	87854.3	88821.1	47785.7	78598
M383T364_POS				383.243	363.911	279615	312540	206768	195099	295431	355161	718461	266079	273072	200311	411271	325889	271198	598492	137555	293448	437358	486335	268535	145548	107709	245221	76511.8	143213	594542	438835	175662	128919	294392	328154	158300	161983	261077	311007	286114	309190	288494	281255	550862	251398	342168	282007	134034	281055
M383T458_POS				383.259	458.325	261301	194209	173107	293557	279992	314806	252872	169889	312046	260630	212838	225385	382451	370786	180894	245441	226669	260745	240048	225066	208630	346881	397529	201852	246291	203416	233567	334472	235581	197622	162505	152445	296685	400335	235410	484147	161426	270414	273696	175902	263413	259246	335508	400514
M383T377_POS				383.258	376.56	20247	16653.7	15705.6	23596.9	24198.1	28366.8	22492.6	15260.1	20641	18346.8	16527.3	19266.8	29612.6	30369.8	15660.9	20730	20712.9	21596.1	20885.9	17581.4	17259.6	20862	21382.1	17813.4	22941.2	18320.8	19847.7	23367.6	20138.5	17514	15082.3	15015	26643.4	29808.7	19082	26548.1	12109.8	23448	21707.7	8835.93	24032.1	21118.9	17240.1	22581.8
M383T444_POS				383.259	443.878	145015	94275	93072.3	163826	154950	166768	135539	89837.4	179331	152332	15861.7	139730	187068	162142	105962	152300	149013	147304	137653	106390	97719.4	190547	185362	110012	137691	122964	135349	171399	144680	125914	99539.6	89442	172641	216127	140247	171652	77469.6	145946	125873	98427.9	161967	143621	121784	145943
M383T523_POS				383.275	522.514	23811	28263.3	19422.8	26750.9	15827.1	21723.6	24974	27076.7	26662.7	25028.3	29412.1	23763.9	25376.6	23395.5	23143.3	32615.1	23513.2	26559	31358.9	21855.6	23236.4	26046.1	21210.9	30590.3	42294.2	24475.7	21924.9	21885.7	30680.1	21545.7	27974.5	23153.4	12026.3	14586	24716.5	23204.7	24141.1	24481.5	24753.9	25801.2	21768.2	24833.8	24720.9	18061.3
M384T178_POS				384.213	178.048	5338.3	5526.94	10681.5	2077.58	4471.53	6570.3	140796	934.253	6923.59	5364.55	6230.62	16294.7	18693.7	6819.13	10413.2	1205.84	3874.89	204029	13657.3	30350.6	6937.95	430724	69778.1	1539.35	7910.89	10275.7	10844.3	13553.7	26442.7	14453.8	2727.66	2632.63	2868.78	95456.8	65486	15007.4	8497.17	8707.77	221326	13473.2	18589.5	2849.91	13727.4	2385.78
M385T302_POS				385.168	301.529	23314.6	28993.6	21434.1	19819	23076.6	26406.7	39121.6	21101.2	31778.6	15522.1	22423.5	20098.8	28804.5	44806.3	15986.5	17892.7	25200.4	31467.8	35134.9	26203.2	15312.4	40855.3	44078.3	16234.8	29319.4	37505.1	14102.2	20110.5	25875.7	24947.6	15065.8	14222.6	20678.2	26997.8	24347	22442.4	21313.2	18271.9	30897.4	19252.5	26597.2	23171	13082.3	24271.1
M385T151_POS				385.256	150.537	44887	91319.6	140450	140635	194796	85081.1	226600	147120	188035	149677	122876	163187	204651	94725.5	115638	168073	152841	352609	114151	231473	149691	293012	224252	112417	107432	151734	54489.1	122030	131229	135515	221973	142413	179433	220325	240949	236444	93020.8	65944.3	144234	191414	98903.8	109624	117787	114057
M385T487_POS				385.293	487.082	35837.2	112860	61263.4	51627.7	26790.3	58044.2	44634.1	47209.8	67019.7	33690.3	49304.6	27696	30684.8	34199.8	51156.5	33497.1	32893	44267.4	53483.8	25324.8	49490.2	43508.4	31644.4	32664.5	93008.2	68343.7	27564.5	27250.4	46125.9	34264.1	32734.3	74295.5	79265	46109.5	26745.8	55230	35292.8	44109.4	56888.4	31903.1	60861.6	52755.1	29382.8	41821.2
M385T277_POS				385.293	277.225	37231.8	55839.4	34523.7	35579.9	43917.7	40590.4	55461.7	47140.3	37719.4	44946.4	59940.4	52407.7	32237.3	43323	27953.8	27590.7	27926.2	39327.4	35992.2	41380.3	34264.6	36855.4	13864.6	21201.8	49106.9	36802.5	34635.7	33302.7	47238.6	60953	35777.3	47955.2	35545.1	40106.7	47899.6	47008.7	55066.1	53915.8	67032.5	46172.8	47663.3	52336.1	24149.2	36166.5
M386T248_POS				386.205	248.423	49329.5	72504.2	49633.5	54961.7	46108.2	61231.4	52921.1	67047.9	39436.5	83581.1	69791.9	51406.3	50490.8	53607.6	81487.2	60249.7	48003.7	66847.6	72542	71310.1	84796.5	40614.9	33851.5	75561.7	53099.4	67400.3	49323.2	43316.6	70619.8	50106.2	90987.3	109565	66598.5	52854.2	63515	75649	55634.6	50638.3	38767.4	65468.8	40766.7	54564.6	88569.6	71766.6
M387T241_POS				387.249	241.255	109055	140005	131158	114287	121310	128130	125172	128167	127407	130430	133456	133402	109489	127683	143450	129035	115266	128597	132897	142906	137232	141715	118186	145950	126588	108521	107589	129845	143784	143894	136225	143982	139618	136044	136037	128680	129285	135060	139367	123898	129308	136891	151183	137705
M388T180_1_POS				388.158	180.248	21731.3	35792.6	20481.6	21934.1	30804.1	30502.2	21272.5	21477	20997.5	36528.7	40239.3	29833.3	23494.3	15722.3	18537.4	21712.4	20476.8	30768.8	40875.2	29380.9	19439.1	22773.2	10903.1	31665	22532.2	18440	24817.5	30031	37387.1	24079.2	32804.9	36211.7	19044.9	19626	19106.2	18323.1	74230.9	53922.4	35261.6	38395.7	46652	31761.1	70727.6	60563.8
M388T240_POS				388.161	239.757	42353.3	41874.5	25532.2	23567.1	28543.3	27739.5	73186	86373.5	60219	122828	111184	76674.9	117235	62924.6	89124.4	71359.5	72182.8	70817.8	39507.5	21384.3	31819.3	35757.9	41020.2	20388.4	31312.2	28837.3	30058.1	28691.8	40063.4	30460.1	24853.6	21951.8	15551.2	14060.9	13058.6	12291.1	114692	96616.8	106790	109932	102177	107782	41401.2	24761.2
M388T443_POS				388.212	443.293	26575.7	35235.7	26764.1	30531.2	34407.7	30137.4	19926.7	30233.2	24867.8	28885.6	31318.8	30924.8	27840.9	19117.7	31375.1	15307.3	20633.5	19973.8	37199.4	27757.6	26387.9	27197.6	17585	28637.2	22282.2	23558.8	24544.6	28101.2	30656.7	29893.9	35785.3	29408.2	26921.8	28347.5	27364.1	27956.5	26468.5	26184	28355.4	28316.6	30598.6	27709.6	27234.1	26951
M388T191_POS				388.255	191.184	257104	265310	287010	254414	251523	262679	286228	247441	288208	237922	293820	229689	236921	254640	280350	271288	273056	319580	269440	248010	275846	254667	323250	267210	278117	266540	236891	214087	252291	242554	261734	269554	238071	235119	226571	250294	213654	232322	232412	219580	233647	257983	248408	216360
M388T504_POS				388.394	504.428	267515	171713	136130	258817	254461	291300	145247	213328	257486	265923	449578	266086	267604	318680	232741	268523	248774	235808	162586	356981	338541	218161	294019	222591	358006	235996	239995	317490	228400	214618	260176	212136	233852	256521	611995	224922	233960	278208	402099	289917	406190	189460	334514	455132
M389T238_POS				389.194	238.017	17460.6	9283.3	5228.8	28017.9	8186.26	9914	13902.8	9086.4	247053	21022.7	20127.4	14356.6	56266.5	139935	10688.1	20261.4	15737.8	52618	81026.3	209855	79767.4	338849	816512	115726	6281.63	5510.77	15007.2	30551.2	64958	89992.9	5590.88	6846.53	7832.81	89219.1	96543.4	85673.1	19520	6624.52	17686.2	18339.6	16865.7	15275.7	7949.65	13472
M389T387_POS				389.23	386.803	290868	339481	210555	258986	308526	270071	123298	240101	393407	190133	177712	184474	193288	914098	301388	507436	285575	860291	488526	701898	333113	496926	856014	189245	649175	453386	254939	264375	341235	1.01294e+06	272813	264357	263040	269849	302056	219205	247400	302202	289126	348927	427423	443244	143577	366565
M389T427_POS				389.266	427.104	64526.5	100192	75966.5	55506	79639.7	79787.6	152328	67074.8	53309.3	46197.7	82411.2	54801.7	67851.3	117918	69204.1	58077.2	93127.8	166454	100273	91910.5	68355.5	174159	65835.3	79497.5	94770.6	64397.8	45403.7	46771.8	100725	112617	67195.3	75505.2	64096.1	88985.1	106522	68099	100706	157239	130460	91621	82139.8	111892	73931.6	85781.9
M391T377_POS				391.246	377.298	1.75887e+06	1.36735e+06	773350	1.24801e+06	830491	1.29201e+06	408826	1.62878e+06	1.79063e+06	1.1684e+06	1.64863e+06	848817	647188	2.87223e+06	1.44697e+06	1.20077e+06	844432	1.0062e+06	1.36878e+06	1.50241e+06	1.40906e+06	382534	486439	1.13777e+06	1.08853e+06	1.54816e+06	727725	653510	1.10468e+06	2.45341e+06	1.43171e+06	1.47585e+06	855438	345343	1.40582e+06	583377	1.85338e+06	1.55872e+06	383779	1.25789e+06	1.81419e+06	1.16256e+06	798991	2.27188e+06
M391T416_POS				391.263	415.71	142496	108830	83728.5	165067	213872	82239.8	49645.6	87514.5	111121	145426	115651	149107	199711	194296	81269.9	139972	118909	99099.5	106461	63480.8	81766.3	80599.3	67278.1	95247.7	129285	38653.4	126328	243326	107716	35713.6	92091.8	84459.5	199345	166309	86611.7	172315	79120.6	226719	33738.2	80652	104120	87953.8	87084.7	134595
M391T362_POS				391.259	362.181	82623.8	2079.06	0	72939.4	24571.1	14302.1	3158.12	10333.8	89271.5	0	0	0	100879	72975.2	22703.3	37829.1	1705.6	53538	106026	104370	106768	109841	84622.2	85015.1	5733.68	0	78618.2	62258.6	99631.7	105465	36070.1	41186.6	38956.1	91154.6	92739	97484.9	35252.5	21080.8	1166.5	1274.47	0	39602.5	5550.79	3625.44
M391T471_POS				391.264	471.46	46160.4	20237.4	28675	50509.1	48662.3	49283.5	51235.6	30273.9	56007.7	36833.1	48170.1	47291.4	64458	53927.7	23046.2	31162.3	47124	42309	53743.3	34402.2	34159.2	31751.9	45789	24881.9	42837.1	37015.9	50607.4	48796.7	40866.4	3850.37	22180.8	27064.7	50641.5	50185.8	35358.7	45197	20485.5	45606.7	15240.6	35071.2	28669.6	37687.1	35802.8	43773.1
M391T310_POS				391.296	309.892	103042	107064	105894	101285	110112	114863	103637	107985	104761	109706	103276	108331	85531.5	93472.6	108125	88974.9	89267.1	88069.1	105380	102955	95559.9	106678	82392.4	111216	101681	88866.7	88910.8	113740	113442	112265	113749	111542	114217	110991	111061	99448	107398	98094	99052.5	97597.1	114689	108443	101757	96579.9
M392T178_POS				392.132	177.772	30437.9	36431.9	31166.7	30788	34135.6	28924	44216.6	46234.1	38077.2	42400.5	48208.7	36912.8	26910.3	133931	43464.7	30177.3	31295.6	25534.7	36070.4	34733.4	33751.6	42648.5	46739.1	32675.2	89608.2	45310.8	33863.2	49801.6	34574.9	39218.5	36055.2	45024.8	29757.1	23481.5	38918.1	31965.1	38898.9	35305.6	23622.1	31359	30197.3	25519.1	27594.9	33651.8
M392T212_POS				392.218	211.997	185643	152578	121683	235621	188793	242643	97730	82848.9	219885	144037	81144.5	150321	151601	106538	46170.9	62804	55141.9	37128.3	127885	190178	131647	108113	208548	91331.8	192577	137385	183053	252773	132401	129196	148091	123877	283066	352718	127080	205165	76936.1	167109	98957.1	109687	169821	134992	102175	102808
M392T282_POS				392.239	282.01	25420	24169.4	24722.3	11917.7	12180.7	24803.1	18902.9	19422.2	35825.5	23250	14359.9	9180.39	34965.7	36456.6	16894.3	19377	20789.7	32764.8	43963.3	26920.2	21166.7	30078.3	90933.4	12249.2	24945.1	27384.3	15555.8	31031.1	19877.2	41652.7	9643.87	6192.79	13668.3	18512.7	25609.2	12114.5	12976	12611.8	23627	40351.7	23463.6	24107.3	16345.8	13582.1
M393T240_POS				393.116	239.756	83460	68437.5	40564.7	43064.9	49442	55534.1	147126	168961	120415	279473	257493	171409	211666	98018.7	148188	142923	138510	124475	71700.2	43242.5	61451.6	63557.1	30937	37745.8	53222.1	59097.2	62586.3	47059.5	80396.2	56235.7	51637.9	45396.2	34030.4	21379.7	25294	25977.7	234045	222774	223340	250730	209807	180185	91314	57644.3
M393T236_POS				393.189	235.793	190337	417164	245138	306740	240165	295310	210256	280328	224250	297637	318654	263323	900603	859660	1.19772e+06	1.68916e+06	1.51139e+06	1.67375e+06	1.76777e+06	1.22507e+06	977104	842230	728633	1.13209e+06	1.39518e+06	1.11342e+06	925167	802464	1.84568e+06	1.39012e+06	1.3059e+06	1.24605e+06	912421	758889	1.00278e+06	1.08197e+06	354527	360099	340644	510945	385305	366116	595597	528096
M393T538_POS				393.207	537.973	50488.1	55184.6	55403.6	51053.3	50256	47768.8	54632.2	52699.4	47208.1	52178	54635.3	50397	50072.5	51044.1	54804.2	47801.6	45589.6	51762.8	56620.3	52547.8	53460.6	56809.9	47369.2	60835.6	56759.4	41633	47921.6	48766.4	58493.5	56180.4	57091.6	50692.1	49176.5	50405.5	51257	54363.9	49286.1	50179.5	52817.4	50172.1	57861.9	54496.1	56395.7	58200.2
M393T185_POS				393.247	185.484	91186.9	98905.2	85776.4	96710.9	97560	94393.5	108504	107123	92001.5	101354	108534	105538	89132.5	105194	112681	105604	112171	103786	92247	71230.8	76289.7	86711.9	58235.2	104076	90288.8	71946.7	79711.4	71207.4	80867.4	73433.9	74724.7	92903	82179.4	77043.4	81662	77725.8	74819	73699.2	88593.5	77882.9	91264.4	90015.4	98609.6	95051.4
M393T395_POS				393.262	394.639	748969	720016	637099	274117	157961	470781	95052.8	402503	906767	327566	394835	180516	194674	374674	216017	240637	303793	477246	771204	524563	435574	138697	199709	244678	648427	469436	448896	503149	368209	958122	350138	319823	453287	177272	385174	90324.1	420740	404005	89165.1	386406	673416	547719	177396	448161
M393T489_POS				393.279	489.07	494742	567204	519136	522940	493568	612658	489045	389261	610516	466155	492922	518659	564465	519697	527741	485470	364993	562430	706355	482072	414057	462290	593451	659621	475253	395050	500774	578027	632561	561483	549633	491862	536557	554012	510033	529769	346320	439341	417830	348731	534067	577722	572228	492805
M393T372_POS				393.286	371.587	3.68993e+06	4.0055e+06	3.35927e+06	3.74701e+06	3.69099e+06	3.7195e+06	3.76841e+06	3.72386e+06	3.3077e+06	3.54053e+06	3.78823e+06	3.68201e+06	3.70759e+06	3.92622e+06	3.57308e+06	3.63921e+06	2.96201e+06	3.68607e+06	3.63547e+06	3.66862e+06	3.53508e+06	3.61691e+06	2.83649e+06	3.67108e+06	4.03229e+06	3.68326e+06	3.33743e+06	3.64707e+06	3.6081e+06	3.42723e+06	3.75336e+06	4.08664e+06	3.59182e+06	3.66924e+06	3.85755e+06	3.57322e+06	3.58796e+06	3.69527e+06	3.61548e+06	3.70236e+06	3.79851e+06	4.0402e+06	4.23945e+06	3.60867e+06
M393T347_POS				393.311	346.814	782729	824751	810029	791063	847283	855749	806587	809698	818841	832502	807979	838741	661007	753330	826485	770819	712864	786536	869955	832677	790594	848354	647348	833015	803166	659588	694713	856573	854119	850930	806312	813866	855525	857511	834852	813214	801549	730041	791633	785161	828935	828094	810138	725784
M394T201_POS				394.232	200.742	229851	256598	226090	7129.16	241708	230995	253896	251234	240355	223425	241930	236296	180673	242860	229688	212845	200221	237727	236065	231431	213527	235456	178833	232730	224098	198177	4639.45	225505	225698	224235	223640	243288	244912	227733	220592	219312	219616	218436	255596	232813	236544	242494	234859	227104
M395T212_POS				395.095	212.204	43605.9	97939.4	85049.2	69964.9	41836	44990.8	50330.4	97228.5	44199.5	114041	103111	75725.3	46446.6	28458.6	88595.6	62969.3	45607.8	45597.1	93239.9	63048.9	80713.2	30965.3	63990.5	79404	89493.3	86664.1	109007	131403	129183	113207	120907	153857	66770.2	49844	71242.1	65172.2	108942	100125	67281	73770.6	73620.4	75925.3	95224.3	98846
M395T184_POS				395.131	183.751	42278.5	77516.5	64107.5	50124.4	53716	89498.7	66687.8	75646.5	35394.1	67991.1	92406.4	66037.7	41182.9	47639.8	74251.8	45611.6	89237.3	63631.6	58745.3	34475.6	44235.6	66452.2	17704.9	69928.7	30643.2	22090.8	22581.4	24257.7	25336.6	23299.7	55315.1	37703.2	28141.1	18076.8	25299.4	20914.7	81541.7	109166	81731.9	71389.1	94732.9	70496.1	153794	169942
M396T432_POS				396.332	432.313	128056	134942	133738	141929	194079	133555	114085	141292	115262	96027.1	135696	118452	108177	82486.9	153406	56672	103786	77096.4	143464	97957.3	119840	122966	93278.4	133601	85140.1	108191	135903	131216	128602	139026	130030	132290	103619	136634	125326	125963	157472	123302	122622	118418	141151	131038	110438	96890.3
M397T167_POS				397.11	167.12	21639.4	30233.9	36302.4	34524.9	32824.5	42888.3	19653.9	27448.9	37743.1	28360.3	25559.8	33752.7	15020.7	20793.3	28500	41566	48490.2	33618.7	58343.8	38216.1	38607.9	31804.9	31664.8	61149.4	26281.2	16263.2	18747.2	41347.5	57724.6	43081.4	33689.5	30414.1	26741.3	20977.9	34216.3	30310.9	71325.5	52114.3	23062.5	27984.2	29552.6	26724.6	37771.3	70572.3
M397T416_POS				397.294	415.709	37369.1	22329.8	14161.5	26326.2	36320.4	48276.4	30677.6	8966.08	24233.1	13097.1	11637.9	10576.7	42013	49544.7	8930.97	11777.2	13860.5	18542	18453.9	10336.3	8130.79	34927.7	28061.3	9401.8	20691.5	20814.6	13099.7	19769.6	9914.33	9745.78	5038.87	6363.6	27632.6	36097.5	10171.3	15830.6	8306.73	28311.3	24616.7	21776.6	22280.9	21048.1	11566.2	15826.5
M398T500_POS				398.233	499.503	95728.9	98921.8	96203.2	92127.7	102459	90791.3	97117.7	93506.8	89886.8	92636.1	89664.3	97331.9	97992.9	98142.3	100365	91332.5	94487.6	96293.6	99882	92829.2	94456.6	94349.3	91674.1	105173	98004.9	88912.1	91313.1	93007.8	100406	96077.8	96266.7	92145.9	82238.2	93133.3	93742.7	90315.7	92580.4	89846.8	91102.6	91799.8	98654.4	97502.7	93750.7	94202.1
M398T372_POS				398.242	371.593	717250	839793	702922	678259	673459	723005	718992	685385	669322	699427	701875	698742	760435	815260	687345	669383	529685	748190	747759	755200	729927	788284	603068	687922	751915	718593	673572	751837	751500	739952	789862	842709	701241	737563	751199	699230	704464	713843	736026	676563	710176	778773	824535	676262
M398T450_POS				398.326	449.913	7470.41	15803.5	9658.66	6185.71	12559.7	11690.2	14617.6	5993.33	7331.95	3323.26	6308.93	4567.17	16469.5	24332.2	13318.2	6607.93	7476.43	14235.4	17934.6	13407.3	21429.2	22492.2	14501.3	8176.65	9396.02	4400.89	3613.67	4671.4	14726.3	14593.7	20091.5	33762.7	30284.8	37907.7	43848.6	27011.7	2039.39	2018.36	4638.05	1495.87	2781.27	4997	2394.58	2434.09
M399T143_POS				399.127	142.974	273625	267244	625383	352607	286411	456084	384092	239178	252543	234110	251687	473221	241205	215556	175603	285391	664054	264091	799130	642508	646757	521164	616391	518470	425264	350123	316677	383121	397900	291121	564064	370900	180706	188334	554002	517424	174601	191115	233197	479069	269262	499789	291536	357708
M399T58_POS				399.145	58.3975	123378	10040	293301	153570	127062	231471	186408	284743	116088	286507	349772	106751	316365	263870	101210	145537	102138	286851	14698	166370	287126	387604	247593	232278	125431	154326	238127	274199	15987.9	34766.2	175248	122039	188536	159941	198675	128710	161698	173794	235893	242552	57520	158602	240644	110736
M399T226_POS				399.142	225.944	376058	382463	416600	364463	391010	419252	582466	502649	461302	289145	355768	468737	599945	676634	424974	566095	611532	707784	375288	144351	211406	440004	281808	425976	237299	158016	132180	123074	350510	330861	179031	187439	191968	200520	208083	208671	199414	274088	299606	260703	407224	375493	395371	662858
M399T201_POS				399.163	201.095	31008.9	55039.5	44344.2	38678.1	32212.1	45693.3	20254.8	43102.5	27785.1	31521.4	55458.3	39439.5	7838.69	36815.7	43897.4	64419.3	36281.1	39865.9	87625.7	67369	87126	91137.5	54612.3	69864.4	33806.1	21359.9	25371.3	127071	61621	38979.9	42325.7	45876	40523.7	30181.3	37900	6876.13	22749.9	21048.6	51384.1	47971.8	55305.2	49254.4	64467.2	38531.1
M399T440_POS				399.251	440.241	66934.7	85746.3	88442	82798.5	76000.7	83789.3	53173.4	89309.5	92157.6	75782.1	88949.3	79237.4	84502.3	52842.5	97101.4	42744.3	60882.4	47413.7	89770.1	73344.1	75140.1	91773.6	64642.5	77180.4	47058.6	77770.1	79823	89217.3	82257.6	85457.2	75907.8	65311.2	72323	79770.8	77139.9	87531.9	82160.3	79975.7	95738	63445.3	73832.9	76855.1	79215.8	64865.5
M399T587_POS				399.362	587.251	161259	12994.7	138322	63196.5	54498.3	0	99633.6	89358.9	129465	35069.1	126268	79934.3	73024.7	65472.9	69579.9	78470.9	112833	306318	130033	67907.7	81831.3	60859.2	44871.7	68909.4	100085	0	32143.9	48681.7	0	81504.7	139562	65836.7	79112.6	90498.5	10632.3	61460.8	49166.7	76474.2	196818	29718	88525.7	71856.3	50374.9	63763.1
M400T441_POS				400.306	440.738	53068.5	57810.6	52843	58649.5	52933.2	53027.1	53508	54679.4	50532.4	59140.9	53891	49717.4	49409.3	49491.7	60453.3	48310.8	51913.7	52742.8	62179.3	53389.7	49602	52700	46608.7	58739.9	58133	49546.9	63833.2	52668.7	60515.4	55395.3	61004.7	56769.3	51115.2	56332.2	56695.9	56046.1	49790.5	52573.5	49495.8	48230.3	53933	56400.4	59958.9	50899.8
M401T231_POS				401.157	230.636	1.65187e+06	1.65621e+06	1.90628e+06	1.56994e+06	1.79367e+06	2.00738e+06	3.63861e+06	2.73789e+06	2.15725e+06	1.46051e+06	1.94622e+06	2.02922e+06	2.56843e+06	3.6654e+06	1.82154e+06	1.93865e+06	1.96631e+06	3.04455e+06	1.01533e+06	939566	1.16771e+06	2.04234e+06	1.28886e+06	1.50598e+06	738272	552291	445419	429306	625554	731720	614093	680595	664205	794178	933124	839185	1.3385e+06	1.63581e+06	2.06398e+06	1.36809e+06	2.09313e+06	2.08945e+06	957177	1.72951e+06
M401T269_POS				401.265	269.248	360315	400463	384713	361259	382594	379358	374385	374964	383898	380394	386015	376547	286510	365869	377928	335630	305815	330029	368803	361022	348118	380488	296299	378853	381375	323675	330813	372473	373441	364286	359699	380067	379019	374300	382359	369572	352273	352326	383315	362426	365463	383961	380153	343332
M401T497_POS				401.284	497.242	512226	1.32274e+06	1.08503e+06	510259	877145	591289	940643	859900	478413	449645	955586	651078	536151	591346	1.12142e+06	921008	832447	1.23788e+06	1.23189e+06	1.12832e+06	975133	828331	494463	1.27295e+06	660722	663296	500894	467248	960354	1.09153e+06	1.08462e+06	1.09856e+06	558728	445736	1.00122e+06	633925	983133	531869	871151	689935	443334	690455	683083	747090
M401T512_POS				401.285	512.108	105425	549382	496803	448262	443660	452312	120544	442992	390021	101059	405689	365283	122099	465051	448863	451030	409145	504357	526275	552069	496328	479604	115660	566304	424146	403300	101975	98828.7	398480	434679	425109	405765	396391	104219	447848	426352	489859	420813	481743	405794	440127	131499	117688	421405
M401T432_POS				401.286	431.812	98190.5	133367	113109	82852.1	143196	126615	116591	118811	101927	73816.8	141553	126433	76379.3	88920.7	143100	77278.5	131506	146743	144963	148878	160155	120034	72036.1	123314	91318.8	82883	88680.1	82715.7	166964	169681	132208	148479	101772	72905.9	128766	89615.1	151564	84059.6	97092.7	91680.4	117587	105305	90403.1	100605
M402T195_POS				402.233	194.721	25420.8	21574.4	22474.6	23409.5	21318.1	29261	26755.9	24056.7	25492.3	20393	23267.2	18357.7	19678	21625.3	20454.1	17914.5	25146.6	20512.4	23201.8	25180.1	20717.7	26353.5	26423.8	23438.4	25063.9	23749.5	26870.2	17817	21735	20953.2	19330.2	19342.9	27577.6	28249.6	21415.1	25433.9	18932.6	22558.9	18369.5	21261.5	21413.7	22797.6	25209.8	19307.3
M402T390_POS				402.262	390.429	27899.2	30484.9	28289.7	29278.3	30609.7	30089	33180.4	30343	27283.6	27880.9	33763.5	31314.4	24608.9	29483.3	29264.1	31244.2	29463.2	32420.8	29005.5	27836.2	26673.5	37290.6	19065.6	30181.5	28563.8	24117.3	24222.7	28848.5	30182.9	29963.3	31158	8491.99	30622.7	30499.1	31033.5	35695.8	28772.8	27468.4	30362.5	27463.8	36852	28352.1	28307.6	28373.3
M403T480_POS				403.233	479.647	15751.2	26921.1	17933.2	23745	15012.7	16961.3	23723.6	21674.7	13983.8	17356.5	19489.1	14889.3	20908.2	24364.8	55274.8	20503.2	40279.6	29257	23102.2	19347.2	34240.4	21908.2	19285.4	25448	17846.3	14919.8	16458.7	15267.8	27275.9	25651.2	21012.8	19156.4	16414.5	14536.1	22199.3	14360.3	28292	18877.8	34446.3	17406.9	21505.2	26241.3	19422.8	20796.2
M404T209_POS				404.156	208.531	36017.3	56935.6	40224.3	41795.3	31416.7	30806	36441.4	51200.1	34885.2	6557.21	58873.3	45136.2	43701.1	59841.4	43372.5	43296.1	35463.8	55586.5	62202.1	30645.6	27046.2	37179.6	39337.5	35856.9	31332.2	22053.5	24063.4	3579.31	32122.8	24812.7	43739.5	36950.4	22917	17537.5	19278.7	18174.1	38363	29231.6	14372.8	45477.1	56998.6	43743.9	47506.4	41116
M405T280_POS				405.118	279.52	97728.5	142934	107154	125986	146642	115882	100921	84697.9	72464.2	53193.3	69173.1	64929.7	42994.9	61288.9	32969.4	51012.7	61160	56736.4	71032.1	61990.3	69194.6	61218.3	29858.6	63054	101824	60221.6	55158.1	48649.8	84531.2	115813	39594.6	60163.8	49475.7	67432.9	75065.1	79448.1	150316	134784	147299	100246	130071	168735	66188.9	116109
M405T253_POS				405.155	253.391	35865.8	34515.2	38620.1	33392.4	31840.1	38219.8	47411.6	36659.3	40764.7	34673.9	39694.8	43331.1	31283.5	30929.7	25834	30644.1	20863.1	38685.8	25649.1	28117.8	26144	42778	18818.4	25988.4	28284.6	20805.6	14985.8	20310.2	31618.7	30449.8	16583.9	13430.2	47775	21346.4	10159.3	21801.1	39616.6	44231	61328.9	42817.1	50436.2	61571.2	33171.5	44161.5
M405T237_POS				405.188	237.277	23299.7	0	0	30181.6	6762.16	5528.24	483.174	9107.93	362519	0	0	0	43561.6	81183.6	9402.39	11031.8	1108.05	22741.7	47227.3	149730	76462.5	201912	535584	79522.3	0	0	9549.49	15442.7	55115.2	89145.2	4987.47	4655.12	5131	57957.1	70422.9	58873.2	15046.9	7063.85	253.819	1402.83	0	19460	0	5009.91
M405T368_POS				405.225	367.876	226739	321325	201088	164930	185605	280283	149432	204315	399311	181664	162627	92904.6	198163	1.01199e+06	216317	328357	347697	558969	520853	321000	154843	270125	431191	95837	535993	560429	276250	231475	349597	653964	176848	162547	271057	290221	282136	200839	189616	176542	170697	216068	250698	389253	75994.2	240141
M405T390_POS				405.261	390.427	44409.4	42084.9	39334.4	58532.2	63956	76921.9	82147.3	50478.3	43146.3	47900	44548	36202.6	58288	84688.7	37763	40387.8	40944.4	64651.8	38755.3	39759.5	45548.8	105919	44990.1	44239.2	53942.4	28021.2	30300	39368	50373.7	47019.7	22558.8	33900.3	56524.8	66359.7	52865.2	46586.8	341110	202476	75350.4	51161	56029.7	77099.5	44440.4	74551.6
M405T441_POS				405.261	440.736	34837	38834	33577.4	37806.3	35406.3	34731.8	33386.7	34665.9	32806.6	37030.7	35483.7	32522.5	34982.7	39725.7	37545.6	34269.2	36515.7	35149.4	39550.2	33991.6	30864	34899.3	33142.9	35709.9	37860.8	32434.6	38686.2	32315.8	38464.8	34508.9	37804	33783.7	32374.8	38775.7	35931.1	36836	62551.3	55736.8	31917.4	31646.6	32774.4	34287.9	36924.6	32794.6
M407T257_POS				407.17	257.14	25990.1	26086.3	20816.1	23679.6	26631.5	27893.3	73018.4	45165.3	49868.6	30862.3	39569.1	48411.7	45311.5	55628	27796.5	36036.8	38311.7	52633.8	20314.6	8835.36	10759.5	26498.2	15699	13700.5	18710.2	12429	10472	12664.3	14902.3	22515.6	9372.51	9548.05	9178	15877.5	14518	12659.1	27490.8	27866.1	54050.6	29201.1	33056.7	43199.7	20926.6	34224.7
M407T195_1_POS				407.189	194.815	15596.5	14883.2	14067.1	13590.3	12840.3	15170	20023.4	16840.1	17073.9	14430.8	15683	13548.2	14192.7	16471.4	14161.8	12287.3	15489.3	15001	16960	18167.3	14615	16224.7	16474	15517.3	17739	15946.5	17223	13740.4	16252.1	14425.4	14458.2	14292.3	18322.8	18748.9	14024.7	17691.1	15748.2	16152.6	13375.5	12807.9	16614.7	15646.2	16272.9	14766.1
M407T152_POS				407.229	152.029	35567.9	43622.6	33445.7	37934.4	60849.7	66604.6	58657.6	27573.2	45932.5	20730.2	37795.7	14239.4	71312.2	93108.8	28617.4	33440.9	38940.5	59831.6	54895.7	61325.4	28321.2	105012	49305.5	29259.5	54881.5	40297.7	22706.1	33704.5	44745.7	57801.9	33395	24548.2	50387.5	54112.6	63264.8	63622.4	27054.7	24442	41997	25398.8	37004.9	45422.8	15365.2	43839.6
M407T377_POS				407.222	377.051	34434	57258.6	38189.9	25577.8	20007.3	25483.9	16828.1	40144.4	32811.3	22729.3	47617.7	19663.2	21820.5	69540.6	32905.5	28867.3	34975	38846.8	57229	32196	34764.4	16320	21950.3	27396.6	50038.8	36533	35729.7	44761.4	24232.7	68590	38749.8	37990.4	36868.4	13831.9	29562.8	13061.8	24855.9	24363.3	6469.42	36395.3	49990.9	46594.9	17434.8	61661.6
M407T247_POS				407.291	247.436	43995.1	50191.1	51550.2	43221.8	45782.5	46436	45542.7	47982.9	44066.7	46991.7	45661.6	46404.2	36902.7	45205.9	44141.6	44340.9	40814.1	47029.1	46525.4	51083.9	40140	46197.6	39417.6	46211.5	41793.4	39207.7	44496.2	46919	45341.3	47304.8	48804.5	52183.6	51405.2	48138.7	45702.4	44592.3	46538.9	43851.1	51590	45375.5	42326.2	48093	48008.9	45992.6
M407T372_POS				407.302	371.593	55145.2	62107.1	52332.9	58011	56142.8	54639	52566.7	53723.3	48951.2	54521.4	55281	54214.4	54158.3	61195.7	50156.5	51483.8	38491.9	51584.9	47433.8	49270.3	52802	50214.1	31737.7	53253.5	60481.7	55496.6	55675.2	53605.1	50017	51649.1	61765.8	65299.5	52710.8	51770.1	53230.5	50186.8	52436.1	56445	49865.8	51647.8	56395.2	56299.2	63349.9	49258.3
M408T533_POS				408.368	533.052	40339.2	62477	46010.1	34795	35595.8	33298.7	42856.4	46573	60462.3	24642.7	29257.4	18177.6	44220.2	24341.7	45356.8	22155.8	18748.1	48724.3	40417.8	17295.1	40817.9	50139.2	37069.3	26852.9	65177.6	37989.6	33689.1	16594.8	65728.5	50771.1	40707.2	43986.7	66269.9	30774.2	21991.4	37623	38597.9	27717.8	29484.2	22691.9	38713.1	31396.4	41605.2	26685
M409T186_POS				409.074	185.73	33587.1	77408.4	44824.2	26985.7	31720.3	55685.7	40251.8	32727.4	23408.6	21894	40469.1	17542.3	8196.39	10029	7175.78	5652.01	7371.37	7618.4	72406.6	35459	31196.4	19015	20544.5	18379.2	94452.4	50536.8	44550.1	73093.6	142562	50526.9	111906	82291.8	39194.1	34997.4	32492.4	36690.2	35726.8	44220.7	72597.1	59151.7	124488	35983.7	11484.4	23615.6
M409T164_POS				409.147	164.394	9439.17	10368	5117.46	12387.5	12140.3	11736.5	11184	6345.9	21903	22003.1	10486.5	11190.2	29775.6	26887.9	6156.66	11876.4	11910.1	6479.64	8698.55	4824.46	5441.69	5041.11	17253.9	3991.68	11263	8005.42	9627.95	16416.7	6693.49	6738.98	4789.36	5173.12	19547	19699.6	7213.33	21044.1	3953.26	11780.2	4271.72	4193.62	7664.12	3937.9	3974.24	7488.78
M409T236_POS				409.163	236	13276.7	33756.3	19543.8	21842.2	17564.4	22088.5	18386.1	23226.2	17338.6	22882.4	27551.2	20866.4	67255.6	63260.9	91674	124904	113422	128715	136856	86018.8	75511.3	59090.8	49656.5	88101	107224	85879.9	72692	60456.6	136108	104411	104612	95213.4	69997.3	59109.3	77290.9	79917.5	27223.6	26588.5	27722.8	41272.9	31334	28726	47589.5	40894.1
M409T290_1_POS				409.173	289.821	23952.3	28861.8	22155.9	21026.3	33455.7	25702	43102.7	23670.6	27320.9	12820.8	23148.3	21447.5	39784.1	50783	17456.7	25706.7	34810.2	40994.9	45066.6	34019.9	19530.1	34061.3	55299.9	18758.6	31195.2	18913.8	11210.9	14286.8	18702	22221.3	12180.2	12845.6	20347.3	25467.6	23726.1	25695.2	23820.7	21418.6	35165.2	34918.6	32101	28029.3	16027.4	26103.6
[truncated: 14,064 more rows]
[truncated: 72 more columns]
