# Supplementary material for: Additive and Partially Dominant Effects from Genomic Variation Contribute to Rice Heterosis
Source: Adv Sci (Weinh). 2026 Jan 31;13(20):e23376. doi: 10.1002/advs.202523376 (PMC13067778; doi:10.1002/advs.202523376)
Supplement: Supplementary file 7 — Supporting File 7: advs74126‐sup‐0007‐DatasetS4.xlsx. [file ADVS-13-e23376-s005.xlsx]

## Sheet: Sheet1
Dataset S4 Metabolomic data of rice inbred lines, recombinant inbred lines, and quality controls.
Peak_ID	Adduct	m/z	RT(s)	Metabolite_name	A2	A5	A10	A12	A14	A15	A17	A22	A28	A30	A32	A36	A40	A46	A52	A56	A90	A92	A98	A106	A111	A124	A161	A174	A178	A185	A193	A201	A203	A209	A223	A229	A232	A243	A245	A247	A254	A262	A276	A283	A289	A291	A293	A295	A297
Peak_ID	Adduct	m/z	RT(s)	Metabolite_name	e5002	e5005	e5010	e5012	e5014	e5015	e5017	e5022	e5028	e5030	e5032	e5036	e5040	e5046	e5052	e5056	e5090	e5092	e5098	e5106	e5111	e5124	e5161	e5174	e5178	e5185	e5193	e5201	e5203	e5209	e5223	e5229	e5232	e5243	e5245	e5247	e5254	e5262	e5276	e5283	e5289	e5291	e5293	e5295	e5297
M151T32_NEG	(M-H)-	151.061	31.947	Xylitol	59482.1	62166.4	86389.4	80922.8	127425	113304	94693.3	54524.1	90023.8	87224.8	89448.4	98268.9	58433	87440.1	101334	69114.2	63142.4	73286	44290.3	59391.2	46580.6	82933	89303.7	84038.4	90015.4	40450.2	54636.9	72227	96240.2	109779	91016.8	80975.9	69387.3	109052	101438	116924	87203.6	118271	109535	103318	99708.2	67046.8	86175.5	79475.4	123608
M167T64_NEG	(M-H)-	167.035	64.187	Vanillic acid	13996	9660.18	29874.2	18142.9	21798.6	18944.3	16378.3	16097.9	17914	17159.1	19332.1	16195.8	16210.7	19767	19497.3	15407.2	20539.2	16616.5	23023.8	29625	14853	19258.2	37181.6	25454.6	24946.8	31454.7	19936.8	28514	15775	35475.8	25673.2	12757.8	23464.3	19592.7	19499.5	20341.4	19969.1	25063.8	22933.7	17417.2	17280.3	15846.9	19724.7	13774	20555.5
M137T108_NEG	(M-H)-	137.036	107.923	Urocanic acid	180982	143495	216725	174876	212879	154024	163546	189606	241135	182605	197172	186472	163650	184968	192941	190393	118021	159348	110307	196512	128726	202810	152269	143072	111896	138157	116420	158200	103904	189313	217889	75994.8	67075.3	224673	190616	93048.7	134881	139289	146127	110222	155179	119631	182466	97641.7	231279
M111T120_NEG	(M-H)-	111.02	119.949	Uracil	166197	158531	158045	160215	162447	162709	151977	155558	153912	147545	158477	162291	150672	163782	167757	155680	158208	149446	161144	157981	158243	99266.7	165471	163219	160157	152734	158154	130304	154216	157252	157530	156898	155659	172189	159045	158829	164249	157306	157036	164424	165753	155027	158975	152783	164740
M227T319_NEG	(M-H)-	227.122	318.831	Traumatic Acid	7115.44	7641.99	9854.23	5807.66	7138.31	6953.16	6845.3	9190.36	11740.6	6358.48	5880.29	5351.79	5367.54	6087.92	5443.27	6090.38	6083.11	7965.49	7033.77	6953.1	7042.35	6782.53	8207.98	8205.27	6043.89	7281.8	4925.37	7287.64	8948.39	8729.83	9082.38	20342.2	5017.26	4510.29	5130.66	7872.22	7996.9	6377.65	5996.16	5163.32	7169.45	5945.23	5175.28	7258.42	10982.3
M365T298_NEG	(M+Na-2H)-	365.043	298.235	Thiamine monophosphate	32200.3	49099.8	32862.8	28999.8	24846.3	26697.7	23858.8	27283.4	31950.2	23305.9	24916.5	15856	18932.9	22719	31233.2	17170.8	40431.3	25246.3	27448.5	22973.6	24146.9	27481.7	27037.8	27310.7	27702.9	28185.9	35042	26565.7	25981.5	31130.6	28961.2	25092.2	15423.3	17810.8	18443.6	26325.3	27103	28722.6	17359.4	22127.8	30025.4	27885.1	29461.8	27745.3	25913.1
M465T436_NEG	(M-H)-	465.298	436.329	Cholesteryl sulfate	296807	40745.6	50353.6	46564.9	260650	355831	320962	297646	76859.8	95327.8	107691	152093	443695	76144.2	42528.4	251101	121473	695966	196877	206841	1.30264e+06	75448.2	107876	142222	79035.9	166667	134774	49105	107845	56653.7	85820.5	59873.1	440944	33371.7	60081	111279	125422	101415	198072	110781	119729	199359	177502	96392.8	56258
M193T171_NEG	(M+F)-	193.051	171.372	Shikimate	34128	47499	44181.7	38155.4	32660	37706.3	37505.8	40376	33492.7	30598.2	41112.9	34555.7	26145.5	35636.8	43177	35526.7	60697.6	44606.2	78740.3	114770	32168.6	49069.6	45832.4	42256	61638.5	35150.6	25448.5	41872.7	42168.4	37083.4	70867.9	36496.6	40704.6	44307.8	36669	57757.9	39555.5	32141.6	49424.2	58777.6	60140.2	36502.8	37115.6	39530.2	42121.5
M137T46_NEG	(M-H)-	137.025	46.3755	Salicylic acid	12428.9	15898.9	20861.9	12412.9	11890.6	12291.8	11132.8	12006.3	11116.2	11933	14389	11679.8	10217.2	15543.7	18360.5	11393.4	8434.62	9924.24	25704.7	28643.4	17105.3	18540.4	21310	21475.7	19314.4	25029.9	20089.9	28981	18870.7	33663.4	24790.6	17167.4	19734	20500.9	21165.1	23315.4	13834.5	23379.5	19967.3	21173.9	18334.8	31276	27669.1	21175.3	35252.9
M71T32_NEG	(M-H)-	71.0139	31.701	Pyruvaldehyde	401968	424234	471402	339825	289932	232841	225035	318238	363468	334511	377276	310063	273879	426782	413315	319124	272527	297278	330630	401226	345156	405286	470950	311016	457867	276478	308679	356048	333882	407135	463609	328848	284296	424989	401021	253509	350753	297209	258355	366795	302587	315467	331562	324457	402010
M168T135_NEG	(M-H)-	168.067	134.792	Pyridoxine	53939.6	96422.4	132815	113308	89058.4	106822	114191	62608.8	75788.5	95767.7	98808.1	79611.5	81464.8	78663.4	87025.4	79399.5	120001	67975.4	107295	165327	111359	120663	113554	181710	183934	107542	131757	167788	190347	188958	140587	111980	57782.8	261806	225750	105612	161773	112282	162725	125856	110825	76209.8	110510	110449	153965
M166T112_NEG	(M-H)-	166.051	112.203	Pyridoxal (Vitamin B6)	106266	86996.2	176643	139805	146646	100817	138175	147928	210668	137672	154123	173294	128571	150834	98742.8	168513	44946.1	93656.9	109069	128147	119920	96836.2	154793	122820	99104.1	104353	148531	148756	98148.9	118523	130686	70929.2	70327.9	96211.6	140400	115514	137509	101408	84464.1	123966	126305	102465	117747	90304.4	138255
M884T422_NEG	{PI-h}	883.516	422.483	PI(22:5/16:0)	33567.1	5589.97	17992.6	13796	14389.1	20300.4	17061.8	16699.3	12804.2	16785.2	18213.3	21351.4	11709.5	18316	18005.8	18375.4	9890.66	9222.15	12290.3	8152.12	17064.7	25464.5	21818.7	15916	20122.9	12533.1	10610.5	35402.6	8064.37	38644.6	15361.6	17718.6	17393.1	25248.6	20120.4	13540.7	14971.2	12211.9	28685.7	28035.8	24180.3	4375.36	16903.6	23748.3	23438.8
M853T491_NEG	{PI-h}	853.487	490.674	PI(18:3/18:3)	135289	176764	321194	229673	293559	284054	312078	363243	150458	185232	202292	119977	211415	119650	99346.3	151884	395119	295086	346048	266400	234712	180554	133480	257692	134418	161817	192538	119701	176292	85414.7	113518	123692	217871	110239	130753	359103	134375	112837	117574	115186	145144	161187	116531	147851	94599.2
M860T498_NEG	{PI-h}	859.521	498.219	PI(18:1/18:2)	49016.5	23317.8	32643.2	30162.9	24485.2	36107.8	9731.46	17355.5	31104.4	39801.9	19108.5	34698.7	31533.1	40237.3	20081.4	30428	22752.7	27466.9	14792	39106.8	37485.5	24978.3	25130.8	21853.8	28726.2	31669.2	29958.5	29518.7	24044.2	22816.4	29466.8	35954.2	31660.9	33699.1	30230.7	30893.4	24069.1	16019	51344.7	29912.8	38071.9	20197.6	31486.7	26644.2	23014.4
M832T509_NEG	{PI-h}	831.504	508.501	PI(16:0/18:3)	144958	151600	344749	290352	346948	289931	200120	288226	145787	167851	201690	177809	147794	127002	352215	140297	297895	204498	396675	1.09086e+06	233507	169763	283925	265542	918881	217695	152919	135030	183372	158416	162124	178610	238114	241232	335582	401599	155087	140074	191680	163133	162483	157428	186802	149512	149213
M834T486_NEG	{PI-h}	833.508	485.781	PI(16:0/18:2)	254148	152182	1.40887e+06	537873	119913	164884	262666	262997	904006	523597	97151.2	603500	302693	408270	253825	237756	162862	218991	191376	897909	252933	139614	363158	163563	1.17161e+06	272259	212290	181978	318221	177176	241168	813139	229738	1.05186e+06	381194	548799	164921	351269	276184	297911	308607	205374	514038	198086	812226
M609T404_NEG	{PG-h}	609.377	403.806	PG(8:0/16:0)	54902.2	86515.6	56215	52441.3	52366.4	47060.8	48415.5	58487.8	48753.5	48376.1	49488.9	34894.5	46822.4	48433.1	64295.3	52689.3	82185.3	86121.1	77155	54405.9	49156.4	91049.4	61841	61709.1	52699.7	59044.8	58502.9	48713	94269.1	86348.2	75747.5	79099.7	68915	75165.6	74187.2	93324.2	71800.7	77193.9	47654.4	54322.4	45171.2	66196.8	68053.8	72297.9	51209.8
M789T476_NEG	{PG-h}	789.447	475.57	PG(20:5/18:3)	33727.1	38300.8	27663.2	20020.5	20489.3	23353.7	21116.6	36728.1	17086.5	23255.9	17963.2	16163.8	30183.9	10058.1	17259.7	17001.1	13695	16292.3	9415.83	21722.9	12554.6	36482.3	8069.5	21556.4	20452.8	8489.61	24264.3	39760	17073.1	32987.9	34281.4	24213.3	20148.7	24772.9	16558.6	22552.9	31964.6	27914	45229	19345.4	19478.1	18119.7	2920.15	24425.4	22256.5
M791T471_NEG	{PG-h}	791.461	470.651	PG(20:5/18:2)	14529.4	18615.6	11065.9	7187.8	19438.5	32424.3	21466.7	25608.6	11432.4	9812.49	8919.67	10738	20317.7	7733.2	7439.73	20590.2	20366.5	17283.4	11768	11285.8	13863.1	28200.1	8446.8	12658.2	11509.4	21673.6	14312.7	23835.1	58247.4	24328.7	17421.7	18613.5	15489.5	64213.9	11500.3	10037.4	21991.3	19231.1	73024	12958.9	19929.8	11579.6	7971.63	10313.6	10574.6
M774T625_NEG	{PG-h}	773.519	624.562	PG(20:2/16:0)	1603.41	4970.55	4949.12	2255.21	2904.79	3487.4	3149.96	5467.32	4981.63	1663.67	1891.05	1812.01	2057.7	1873.33	1854.12	2040.03	2338.46	1998.39	2751.02	1890.77	1717.87	4121.11	1893.25	3960.72	2875.21	1722.6	1815.79	3508.77	4745.32	5868.23	6331.99	5065.57	1982.99	3008.47	6034.94	2952.6	2127.1	2512.2	2982.14	2921.24	5723.88	2283.69	2308.17	2635.43	5889.31
M763T489_NEG	{PG-h}	763.454	489.181	PG(18:4/18:3)	70683.6	519167	158562	90068.6	92626.9	122139	124822	151844	315158	61642.5	147960	77682.4	67346.7	76754.2	127213	100292	172129	80382.9	67866.8	73226.1	55838.9	307126	88651.9	132028	101058	92585.5	47507.1	118880	450271	213098	205710	99466.7	79130.2	100856	106165	149741	174609	261860	110915	75166.7	69907.6	80055	91890.5	68967	111018
M727T476_NEG	{PG-h}	727.453	476.339	PG(18:4/15:0)	378970	393983	179038	176309	261205	259028	190868	464564	312957	142737	289916	192778	134742	245211	215480	239448	299433	389449	331479	95479.6	270341	441303	301650	431289	309120	304852	215204	340093	196045	515110	427323	286676	206007	198606	290542	417351	253274	353203	221579	376318	232533	330545	231677	301931	246039
M765T498_NEG	{PG-h}	765.47	497.71	PG(18:3/18:3)	116933	511495	215665	209234	150243	148994	185274	183279	204179	184666	108567	233513	148469	238985	239751	270010	288351	207623	308047	136233	164057	319957	155238	188782	134569	131138	123201	197418	291062	574784	334576	141429	152455	202962	205904	227964	413579	396735	128076	123999	180104	210364	196762	168837	238792
M505T356_NEG	{LPG-h}	505.257	355.748	PG(18:3/0:0)	262339	258626	348598	370148	365084	207214	299099	340923	477540	389897	320053	188259	211413	274357	247786	442471	109588	151262	82877.2	207039	178017	270173	286665	149193	233658	44716.3	59897.7	399699	257872	403871	349860	185384	187032	166038	298336	127087	441032	342326	133275	362307	270332	142814	99752.7	271061	210471
M507T373_NEG	{LPG-h}	507.272	373.257	PG(18:2/0:0)	186465	137878	257929	262145	279761	172445	391030	248843	523696	206979	282694	144185	96974.9	160858	137622	255773	92537.6	83423.9	45670.1	54666.6	78586.8	111133	91841.2	64193.1	80923.7	73416.4	36448.8	157240	75235.8	198648	179386	88484.8	68827.3	104172	104898	63554.4	102108	139526	110377	146601	130086	80599.6	64662.2	85223.9	121141
M509T395_NEG	{LPG-h}	509.288	395.371	PG(18:1/0:0)	128602	118025	144498	136802	142457	132995	176209	163972	302415	82990.5	165977	122611	88618.8	140389	99280.3	142716	67647.7	80300.8	46163.2	54752.4	136024	80594.4	94873.6	53737.1	76452.3	48186.8	38107.6	112038	81373.5	175574	121513	91195.2	95945.9	66122.5	113596	41988	92798.7	82252.3	117265	107446	74495	113112	51441.2	81124.9	138380
M511T424_NEG	{LPG-h}	511.304	423.683	PG(18:0/0:0)	120980	51756.4	68329.9	77907.9	109755	123761	116974	108454	98487.8	66415.8	62763.7	113570	102344	59354.6	41844.9	94124.9	47606.9	86145.5	32947.1	38802.2	131638	38429.1	50845.3	61665	50701.2	57940.1	49705.6	56968.4	43144	55089.6	47006.4	45874.2	74373.8	34443.9	50741.7	35229.2	50006.8	46416.2	78942.7	58488.4	50994.4	70188.7	44836.1	36519.5	44228.6
M497T405_NEG	{LPG-h}	497.288	404.555	PG(17:0/0:0)	33691.2	10865.8	14596.7	18295.8	28173.6	26317.6	33410.2	31488.6	23350.4	20759.2	18711.6	32246.1	27704	11649.2	11559.7	21934.8	19464.8	33905.4	17781.1	8824.92	32938.5	13776	12955.2	17123.5	10377.8	22327	13395.8	11164.1	26685	23993.8	12784.4	12157.9	31850	19842.9	23475.7	7139.08	19075.2	11412.7	18190.9	17250.8	14773.6	41620.2	23631.1	17491.6	9356.03
M741T508_NEG	{PG-h}	741.47	508.452	PG(16:1/18:3)	144886	4.51858e+06	3.57921e+06	2.28669e+06	326800	320841	2.09803e+06	1.87033e+06	2.63825e+06	1.63295e+06	2.61895e+06	937205	1.23827e+06	2.21723e+06	3.08688e+06	2.39307e+06	1.79181e+06	1.98563e+06	2.09725e+06	2.09637e+06	2.15216e+06	4.73144e+06	1.87702e+06	2.82951e+06	3.35721e+06	1.26814e+06	1.01768e+06	3.23478e+06	4.54839e+06	3.74803e+06	3.60353e+06	3.08599e+06	1.59932e+06	3.07312e+06	4.14348e+06	3.45725e+06	2.28451e+06	3.64886e+06	1.83719e+06	2.40804e+06	1.89576e+06	2.00554e+06	1.46052e+06	2.3349e+06	3.6096e+06
M745T503_NEG	{PG-h}	745.498	502.933	PG(16:1/18:1)	356771	300856	970303	1.78863e+06	106598	196955	524603	186589	693159	1.38635e+06	166645	474641	792175	1.28211e+06	849496	349305	163373	594812	557803	1.31715e+06	469812	243730	456497	503855	753706	639503	338344	240618	214684	616554	216373	1.04313e+06	723662	655278	1.18021e+06	550442	518258	576539	613541	931716	527698	378606	2.03034e+06	382613	779466
M719T511_NEG	{PG-h}	719.483	511.1	PG(16:1/16:0)	211031	237711	768714	1.14289e+06	44024.8	99329.1	232877	152631	145547	722782	56995.8	230886	244547	1.31236e+06	411634	381747	93060.7	121496	142219	567023	147723	50238.5	291838	185546	697207	160104	104364	48087.1	242402	145290	184823	891175	264012	515291	390357	228103	590372	452650	265699	532284	291416	664902	1.97647e+06	68859.8	332958
M703T490_NEG	{PG-h}	703.451	490.482	PG(16:1/15:1)	315466	262662	287756	198234	126963	278200	128489	180328	235910	130432	156240	157547	72551.1	117816	209388	126709	84029.2	141265	171949	68315.2	152876	524951	218865	286309	371469	129898	256895	505937	288049	605587	283595	263642	204004	437702	332646	242417	217527	219839	468988	348393	365352	131281	224368	358154	270131
M743T515_NEG	{PG-h}	743.484	514.972	PG(16:0/18:3)	145322	433596	793209	184443	329772	331600	208460	781926	216942	375104	134075	97685.2	338445	114663	292724	147835	510309	543125	1.08742e+06	869644	477991	436441	658941	859586	901247	441244	311274	983654	1.02969e+06	1.15616e+06	990645	217028	384316	243420	1.09106e+06	774968	573454	245222	308384	463103	528400	375903	468892	566207	893567
M721T498_NEG	{PG-h}	721.495	498.172	PG(16:0/16:0)	210476	258715	249329	369318	171546	248469	237590	110003	98200.4	248419	118155	166722	187498	208751	350309	371375	209838	121369	460852	209962	154777	158716	366474	98098.2	208352	106986	74590.9	143015	191429	324443	160637	211848	182438	222389	80798.2	237144	618778	342952	143435	222007	206019	232424	582545	183008	180882
M483T379_NEG	{LPG-h}	483.272	379.376	PG(16:0/0:0)	868160	946058	935445	827921	2.73921e+06	2.73367e+06	3.54438e+06	3.18925e+06	3.16006e+06	1.08511e+06	1.48777e+06	771984	2.87792e+06	1.44793e+06	1.22598e+06	2.77838e+06	1.67551e+06	1.00226e+06	1.41849e+06	959686	970422	1.99076e+06	2.28119e+06	895105	1.45457e+06	1.07041e+06	1.14476e+06	3.13546e+06	1.81199e+06	5.9239e+06	2.37629e+06	2.15329e+06	1.26613e+06	2.08046e+06	3.30454e+06	725182	2.84746e+06	1.63383e+06	1.61514e+06	2.27922e+06	2.62751e+06	2.90089e+06	2.49101e+06	2.58105e+06	4.72927e+06
M469T368_NEG	{LPG-h}	469.256	367.788	PG(15:0/0:0)	21406.2	5360.43	11139.9	10814.3	19617.7	18924.2	18401.2	23623.6	19752	15150.7	10848.7	14944	23371.9	11844.3	7588.28	13345.2	4740.92	12557.3	3866.88	2131.14	17484.1	7449.08	8057.03	8462.09	6586.33	16072.8	6436.14	6219.09	7454.77	15045.1	10083.3	5707.03	10338.8	14231.8	7295.12	4456.1	9939.77	7388.91	13742.4	8900.93	7818.32	8453.42	6649.52	6328.32	8752.92
M715T502_NEG	{PG-h}	715.451	502.169	PG(14:0/18:3)	17624.4	34319.2	16733.2	12832.6	9648.96	30088.2	16455.2	88411.2	19182.5	15929.5	18172.1	13506.2	22389.2	16121	30347.4	58570.9	24882.2	36072.7	27515.4	27797.3	17655.4	48986.2	19427.8	38355.7	37408.4	18729.6	21144.8	13610.2	24625.4	41348.6	19815.5	44645.4	29422.2	47089.7	26336.2	17425	28026.1	16320.4	21713.3	52972	15325.8	23108.8	13732	23419.9	22069.3
M455T350_NEG	{LPG-h}	455.239	350.216	PG(14:0/0:0)	8634.94	5094.15	10106.1	7057.52	11863.4	17771.8	16463.5	15774.3	12415.3	11283.8	9838.29	8594.57	10398.3	7166.35	4333.67	11050.3	5676.91	12524.3	8887.07	5852.04	13963.3	4799.9	4988.11	10728.8	6542.5	6464.85	4952.14	4549.11	10091.6	12228.5	5654.27	6069.98	4761.14	4449.18	10452.8	6419.76	6468.42	8445.13	6701.87	5781.85	5327.38	4800.64	7184.32	3329.15	8150.54
M637T441_NEG	{PG-h}	637.4	440.504	PG(10:0/16:0)	53727.8	141308	96076.2	56739.7	55507.4	98166.1	87117.4	107325	88458.1	40483.5	61889.9	35786.3	54218	49085.7	45910.3	54085.3	57381.7	106548	54403.8	36008.7	71425.1	94289.5	38623.9	74548.9	59938.8	119471	52357	96579.4	84775.7	119469	135108	66524.9	60545.6	48214	50240.9	77225.5	72692	97038.8	76060	77154.4	67917.4	50648.3	83731.9	56493.7	67373
M784T446_NEG	{PE-H}	784.476	446.043	PE(22:6/18:3)	17375.4	24452.1	28088.4	30296.3	16066.8	19216	19103.1	29035.7	45133.4	14007.7	23845.6	11227.6	16872	33019.9	12755.2	17844.3	20645.7	33275.3	28971.7	12567.3	20635.6	23361.4	17909.4	16261.3	11603.8	34873.1	10083.3	19925.7	25849	43679	38123.1	18320.4	18927.3	21504.8	21701.7	20188.9	21593.8	22247.9	27526.6	25299.2	17064.5	16915.8	27528.9	21837.2	24094.6
M736T493_NEG	{PE-H}	736.484	492.736	PE(18:3/18:2)	127324	110973	138981	101312	111467	150396	168690	253522	142419	104697	106024	99128.5	133620	97451	73547	108985	235789	219622	317657	110483	206175	145475	134541	136519	98754	263860	108795	148465	186679	161084	135700	148035	123214	96845.6	128329	105212	113178	98059.4	109049	115821	150236	130700	89590.9	140828	107819
M474T366_NEG	{LPE-h}	474.262	366.305	PE(18:3/0:0)	10754.3	39421.6	30724.5	24871.3	27696.2	23681.2	33835.1	18733.1	57602	26533.9	40014.4	6452.98	22733.7	32391.6	35130.5	33939.3	46945.2	25478.6	19826.4	33543.5	13007.5	36886.5	33285.4	25307.1	24610.7	17714.5	7437.23	34258.8	57059.3	66371.9	56152.2	37875.9	16376.6	38318.2	54457.8	42031.9	59499.4	67987	21094.3	48616.9	30319.8	36189.5	16820.8	27493.7	44266.6
M476T387_NEG	{LPE-h}	476.278	387.28	PE(18:2/0:0)	35878.2	144952	117002	85958.4	79327.9	77922.9	81197.8	73855.1	234567	77747.7	158542	28258.7	64337.8	133533	218492	92718.5	127649	74908.9	71417.8	59411.2	41974.4	111895	114706	65719.3	112384	75582.3	25801.1	123732	156256	246197	199049	122895	59271.1	168908	257523	179582	155076	214531	78021.7	140998	91858.2	109967	53488.2	84448.2	217432
M452T361_NEG	{LPE-h}	452.277	360.688	PE(16:0/0:0)	14822.5	4875.59	7315.66	6019.39	8890.04	10641.5	10795.4	11923.4	6559.94	8447.55	7388.82	8982.39	10897.4	5411.65	4833.14	8604.41	5275.87	14432.3	6670.66	7202.43	14917.4	4514.47	7496.51	5639.15	5088.67	9735.87	7577.42	5639.82	5512.66	6529.21	3419.2	3106.72	8369.11	5173.12	5034.86	4377.09	6035.04	3943.97	6748.6	4183.85	3837.91	4902.11	5940.02	3523.5	2911.24
M277T168_NEG	(M-H)-	277.126	167.738	Pantetheine	60297.9	31888.9	35069	34263.5	40508	18173.1	6158.94	41996	5452.93	39966.5	55170.8	22385.7	83871.7	30127.1	7390.21	35084.7	162840	33769.7	60818.9	87879	127100	74296.9	147961	25565.9	47809.9	7632.65	88425.5	91852	192123	37094.2	36712.3	61784.6	89944.6	164132	99903.9	99933.4	127255	50795.1	81261.3	76267.9	19103	13665	26435.2	38424.4	72950.4
M255T515_NEG	(M-H)-	255.232	514.844	Palmitic acid	307147	664137	353849	244252	253123	315567	302749	331413	254019	139471	206451	181355	155482	234158	213117	143218	262361	371770	327671	305439	215896	275810	260163	426299	286444	231226	171739	210204	375517	216152	485735	200742	299369	256988	239103	299864	260771	280379	212687	197916	233291	195045	225437	199789	258175
M465T486_NEG	{LPA-h}	465.303	485.537	PA(20:0/0:0)	8675.11	24459.2	14608.6	11738.7	11304.1	12647.5	72327.8	11250.7	10869.7	10488.5	12900	13803.1	16757.5	12878.4	12286.6	12293.2	13289.3	14931.9	11291.5	22936.6	46203.9	13706.9	10426.7	33299.5	10101.4	10210.3	10434.5	13468.7	43960.3	9886.98	13403.1	13394	20408.8	18929.3	8644.37	15698.6	12770.2	8590.39	10223.3	9770.01	12884.6	17431.6	13256.3	29761.7	9944.9
M429T344_NEG	{LPA-h}	429.204	344.445	PA(18:4/0:0)	70689.8	137088	121611	129629	122926	94792	320991	113205	187366	113349	140315	94681.1	109154	117651	143201	149683	190912	102838	104704	108371	66167.8	134953	107698	129141	83653	35897.2	69064.8	82433.9	146542	176607	102053	97792.2	108822	82021	97837.4	177730	193707	173771	73342.3	104554	89124.8	147667	96779.9	87383	92158.5
M557T439_NEG	{PA-h}	557.336	439.331	PA(18:3/8:0)	24831.9	29193.4	11845	17276	7124.94	14088.6	8420.73	8740.05	7282.2	4215.63	10389.4	4673.7	4642.94	3415.45	8540.96	14256.5	25888	32413.7	13371.5	5855.25	13757.3	12896.3	8931.13	505781	13858.8	47098.9	38399.7	81517.4	19889.3	24225.1	37005.3	12576.7	6565.68	14779.1	27319.2	10890	16062.6	50905.3	37589.8	4194.85	3916.6	6085.75	32301.5	8666.64	14753.5
M691T478_NEG	{PA-h}	691.434	477.954	PA(18:3/18:3)	2.28983e+06	2.69487e+06	4.33812e+06	5.00456e+06	835026	1.36478e+06	7.12011e+06	1.25427e+06	8.94357e+06	5.21019e+06	1.81358e+06	6.40074e+06	1.03458e+07	7.09594e+06	7.1194e+06	1.07293e+07	6.32192e+06	5.90426e+06	1.22661e+07	3.60483e+06	5.24593e+06	2.14785e+06	1.28597e+07	3.44311e+06	3.93961e+06	8.51764e+06	6.29232e+06	1.46438e+06	2.57085e+06	7.90435e+06	4.50514e+06	6.26529e+06	8.15228e+06	3.73139e+06	1.46335e+07	8.11058e+06	3.83317e+06	3.89834e+06	1.03126e+07	3.4987e+06	4.90313e+06	4.38789e+06	3.52648e+06	5.37026e+06	1.3139e+07
M431T376_NEG	{LPA-h}	431.22	376.293	PA(18:3/0:0)	445493	474679	470238	549299	643864	422158	974025	535873	638273	663735	509990	615387	583164	513868	463815	588149	179259	530226	567691	493904	306829	141980	502691	509230	398306	281599	419152	563574	429760	532737	470758	564659	522199	388092	442740	658082	590223	608976	380056	542380	173467	164163	453079	134233	439967
M745T426_NEG	{PA-h}	745.463	426.281	PA(18:2/22:5)	178208	65363	67830.4	64879.8	70251.6	121070	103642	116111	78165.3	72638.7	61928.6	96890.5	76539.9	56318.9	51935.4	74813.7	99698.3	79078	103139	41470.1	79072.2	84339.7	62591.7	84420.2	57636.6	57849.9	137641	82714.1	106015	113886	65886	63798.7	71338.8	69884.1	58249.8	96198.2	59045.5	72324.9	122076	64979.3	106905	64986.3	88041.3	78546.5	69286
M693T498_NEG	{PA-h}	693.449	497.839	PA(18:2/18:3)	190896	68070.2	583109	1.10162e+06	72455.9	271489	2.30829e+06	184875	2.2236e+06	852025	66801.9	498349	3.4917e+06	1.92689e+06	1.13004e+06	3.35138e+06	620230	3.36426e+06	3.09816e+06	4.77641e+06	1.2902e+06	88573.3	1.6888e+06	722961	324219	1.70229e+06	1.23203e+06	146796	345433	1.96358e+06	1.48914e+06	2.40549e+06	544268	202086	2.80036e+06	2.27772e+06	532732	312138	1.78811e+06	1.37386e+06	502474	339971	4.33569e+06	2.28497e+06	1.62056e+06
M695T497_NEG	{PA-h}	695.463	496.987	PA(18:2/18:2)	1.29239e+06	326297	400355	340718	1.35325e+06	327609	3.96517e+06	587725	1.41011e+06	523390	1.14468e+06	118220	1.06075e+06	696315	851915	4.92808e+06	777302	3.13628e+06	1.50947e+06	936368	773865	93320.7	3.01113e+06	1.16456e+06	628753	1.41278e+06	927864	951892	688926	1.45286e+06	290935	722817	1.02614e+06	420088	949650	1.35362e+06	675792	1.05882e+06	1.23922e+06	979698	719779	1.19239e+06	1.48207e+06	1.49273e+06	1.22013e+06
M433T440_NEG	{LPA-h}	433.236	439.873	PA(18:2/0:0)	523614	670479	325341	554296	712844	606543	765196	1.04082e+06	736575	373238	2.04931e+06	277472	33671.6	363965	585208	563829	628658	2.03896e+06	435140	633011	560645	2.23862e+06	336918	23574.7	16842.2	285404	237736	388008	1.77096e+06	955378	1.82701e+06	556547	339091	292745	27096.9	448175	2.73313e+06	338255	489956	272610	592213	576760	287027	263891	82278
M437T411_NEG	{LPA-h}	437.267	411.214	PA(18:0/0:0)	205299	11613.9	314240	526086	316734	269725	383919	745548	591380	140903	559519	326760	341423	147157	137685	469447	173395	199719	57050.6	86065.9	14784.2	263018	106176	92156.3	99670	402103	157577	380680	181032	309229	417399	255438	221541	68910.6	68750.4	310153	695495	350219	249165	177529	358824	20454.1	140365	111911	93057.7
M419T340_NEG	{LPA-h}	419.22	339.969	PA(17:2/0:0)	77685.9	68697	37330.6	48078	64693.7	114662	81444.8	107500	126449	107072	42564.7	107108	108167	38022.4	50233.9	34038.9	87295.2	83989.5	167458	40225.4	130246	45442.8	64427.4	123573	56641.7	350290	140501	55117.1	177201	57951.7	61409.5	56101.3	65638.7	65898.2	198832	101220	91639.4	37363.6	98714.2	56365.3	134266	68397.9	110995	51191	68076.2
M421T397_NEG	{LPA-h}	421.226	397.394	PA(17:1/0:0)	14712.5	37102.5	15942.5	19455.6	17375.1	17660.3	20403	20099.2	19148.9	23436.1	16433.5	15785	31211.2	9935.55	23422.2	23253	8031.08	19279.3	24307.5	13006.5	17425.3	10203.3	16574	11660.7	11492.6	29469.6	11517.8	11436.5	13178	15219.2	14540	10973.5	23955.8	7958.29	15137.8	12997.9	15440.4	12418.9	15233.5	18042.8	19784.8	18529.1	16573	11967	12294.8
M423T405_NEG	{LPA-h}	423.251	404.8	PA(17:0/0:0)	200203	104285	92259.1	141690	198893	261749	261641	306271	140123	143531	89819.3	267515	235967	81756.4	83344.8	124721	113104	206528	112302	77274.1	288103	83188	86120.8	119157	74043.1	151999	144473	63478.3	80659	85016.6	100991	79074.4	165600	49868.5	80116.4	89833.8	88246.5	73381.3	100102	75906	115028	104188	92341.4	73894.8	53887.1
M407T355_NEG	{LPA-h}	407.22	355.123	PA(16:1/0:0)	71485	139751	128780	133052	146788	145238	227346	203719	144425	178149	158765	131232	180410	129657	137854	183036	176532	190056	123156	136941	229150	135386	158055	81417	122893	134103	174569	118935	200487	150593	143704	133031	183756	116140	164992	163684	158193	122513	130868	143952	151446	164983	160922	139300	120864
M719T438_NEG	{PA-h}	719.448	437.544	PA(16:0/22:6)	549918	113386	137544	139942	170432	241999	208174	294673	134494	144255	123028	265157	144243	121914	118964	153801	98709.3	151676	223869	146202	177371	252667	171093	232268	152630	165461	169795	270138	107295	289618	163604	165067	218060	143965	138825	189004	160943	156265	315731	260820	300043	184402	184659	177930	138272
M721T446_NEG	{PA-h}	721.465	446.032	PA(16:0/22:5)	429156	97000.7	140581	118832	114115	177132	124363	180321	99968.2	109930	116227	178462	91755.7	131277	132250	125589	57136.5	92132	124840	52226.2	173239	250501	179762	181399	183935	110179	131785	352128	74055.9	350484	176074	184802	217729	173628	155608	138444	149144	123998	302515	292729	243698	84903.7	145064	219679	179696
M669T498_NEG	{PA-h}	669.449	497.712	PA(16:0/18:3)	572388	90387.4	158484	119604	417809	340365	406064	537305	138656	893089	473817	200724	678230	522773	560269	327979	411025	442028	374718	774646	146400	75681.4	2.28075e+06	823556	82880.6	119756	1.42086e+06	210823	1.42026e+06	459872	127958	79577.8	1.65339e+06	74044.3	866415	218305	405361	730043	293114	117669	195592	229984	935227	1.04406e+06	162768
M671T490_NEG	{PA-h}	671.463	490.219	PA(16:0/18:2)	227941	489873	356260	1.11445e+06	1.23589e+06	275897	331283	540080	991993	321729	635364	571153	488194	728042	234221	1.33692e+06	518053	145416	311895	287977	817656	508914	450513	325135	212421	571991	822954	866949	273833	116871	920377	330024	643159	569450	551171	637303	594758	203082	97680.8	569558	474851	939496	1.21098e+06	556240	1.73033e+06
M409T440_NEG	{LPA-h}	409.236	440.458	PA(16:0/0:0)	261996	447889	253037	251801	517997	232590	637814	556652	491125	432495	305096	356135	766645	242956	324297	490219	515741	714565	338248	491723	901306	313644	340658	393652	417261	162077	600693	214730	235332	315811	332529	262762	533526	216983	257627	359321	423807	139482	322977	10479.2	249516	422402	444959	153078	227977
M395T367_2_NEG	{LPA-h}	395.22	366.553	PA(15:0/0:0)	74907.1	52622.8	48815.4	55809.7	80642.9	100415	110389	128508	70019.1	63416.4	60882.4	93837.1	153816	54118	52126	96548	70612	118415	60569.5	52852.4	182763	71192.4	53016.8	70086.1	56610.1	50321	76693.6	40048.1	61203	49361	66873.7	47543.7	81406.7	31988.2	51852.2	53773.2	55308	54727.8	60990.9	52304.1	53395.6	68514.9	62439.2	54978.2	41408.5
M643T486_NEG	{PA-h}	643.43	485.774	PA(14:0/18:2)	55941.7	50844.3	43336.8	38857.6	39933.7	111977	91217.2	64318.8	47595.1	79193.9	33510.4	28193.9	68410.6	60824.4	104649	65590.9	117109	50731.9	69876.6	87786.7	59170.8	56628.1	116522	74520.7	33179.7	47592.2	14461.9	36476.2	64668.4	65146.4	81379.7	93620.4	67166.5	75656.8	64460.5	66012.8	74994.5	35717.8	76553.4	59459.5	70547.4	60534.1	145214	20832.8	106444
M151T96_NEG	(M-H)-	151.026	95.727	Oxypurinol	195646	160015	219543	158715	269637	280118	350290	221562	188281	355729	141375	263084	320764	168318	133069	219054	505289	391984	223116	364518	238785	71567	211139	356364	98239.9	924387	619485	137245	156845	109552	176337	206752	177856	119355	222265	225383	116316	111984	180943	120320	159052	192297	659152	84389.9	160141
M227T447_NEG	(M-H)-	227.202	447.283	Myristic acid	66222.2	118014	67182.5	55749.6	61706.4	67334.2	196154	71794.2	62414.9	50919.3	57120.7	51109.6	50027.5	54096.1	52243.4	47682	57012.5	77058.6	73324.8	57980.2	60332.7	65974.9	58820.1	76600.1	59628.4	65224.2	54676.2	50254.6	80260.9	62621.4	89042.4	59549.3	68915.7	63484.5	57383.6	64396.8	56642.2	69683.4	61716.3	54981.6	55484.2	57616.9	53636.9	54942.7	61224.3
M147T39_NEG	(M-H)-	147.066	38.7	Mevalonic acid	33647.6	26290	26588.3	27306.4	26623.3	14603	33102	33112.6	32430.5	24318.6	13159.3	47992	52586.3	15215.9	46974.8	6496.9	48908.5	46443.1	51454.6	62420.6	39505.3	28525.1	9297.08	41199.2	25026.9	26601.4	43424	55026.6	45381.3	64426	8590.17	35747.4	60181.3	6268.89	5891.74	37297.3	47816.5	73251.4	57498.1	34730.7	31003.3	9405.79	53623.3	8263.09	13399
M115T26_NEG	(M-H)-	115.004	25.966	Maleic acid	177010	187542	193645	165010	111541	85238.3	107899	116192	168624	151324	145018	119136	138829	190229	122944	121067	158278	140483	150813	170417	98073.2	119436	181005	110451	162676	133552	130574	191995	171694	162188	183782	150911	103049	171820	162741	75150.5	104187	54010.4	108210	135956	103976	105607	115860	86595.3	194910
M180T66_NEG	(M-H)-	180.067	65.69	L-Tyrosine	200949	64492.7	96161.7	60318.7	280105	252261	232929	107924	78736.7	153109	68626.8	112721	188804	79918.9	129000	101283	199326	259512	134396	163784	86635	74736.7	99497	221861	97224.2	230903	202700	54433.1	101837	70879.9	66972.6	72601.5	67441.3	100112	68940.5	329946	112443	301740	251928	132752	123793	95084.8	99359	54063.1	58992.1
M203T168_NEG	(M-H)-	203.083	168.304	L-Tryptophan	1.11091e+06	53860	200838	200457	850988	936511	747656	603648	130762	673029	159979	543685	1.18113e+06	144684	66608.9	394716	857386	1.1973e+06	1.27079e+06	1.43729e+06	808012	111559	559714	568322	176442	1.29112e+06	495319	94907.5	204377	91075.4	44659.9	144241	574651	108367	132706	334341	340072	188316	758510	277244	384953	691977	639749	227581	61705.9
M118T32_NEG	(M-H)-	118.051	32.4755	L-Threonine	544544	173981	299234	289764	436225	413211	401906	372024	262892	430478	234255	302254	439435	199350	229090	327347	317280	446982	297790	307754	228781	189144	205624	292281	200109	364753	182840	146398	201784	135246	168358	152314	200277	244006	158555	273728	245705	340656	340899	250214	265427	225790	221188	180511	209771
M518T335_NEG	{LPS-h}	518.252	335.458	LPS(18:3/0:0)	32067.8	38928	42722.3	44392.5	41926	34203.1	47536.8	37977.5	58476	46034.6	48113	31333	42517.8	42333.1	38001.7	52813.4	35880.8	39128.6	19916.4	27919.7	30444.1	41027.1	34764.7	30922.7	34919.4	13994.1	16606.1	45525.2	32984.6	71430.9	47148.9	40544	32847.1	36313.3	36510.3	32468.4	57492.8	42147.5	35489.7	51780.2	48211.3	46983.8	39030.9	40515.6	52439.1
M520T351_NEG	{LPS-h}	520.267	351.115	LPS(18:2/0:0)	86723.3	109123	113859	113325	102773	95113.6	108549	122851	147444	115203	132173	96671.4	120957	119822	131995	122492	98888	113314	84211	76855.1	106460	120697	106612	104259	113903	74751.3	63131.8	130185	106746	193303	142280	123736	94997.7	126605	143155	93171.6	162726	122948	122830	142761	140615	135214	118517	110324	158085
M522T371_NEG	{LPS-h}	522.283	370.527	LPS(18:1/0:0)	10958.7	12379.2	12740.8	13951.7	12791	13388.1	16846.8	16655.5	16678.4	15631.7	15043	12132	16562.6	12559.4	13962.5	16265.2	15665.3	12924.1	11997	10404	12684.9	10356.1	11209.7	12273.7	10832	12485.4	10720.4	11652	14503.1	14817.2	13162.5	13696.1	19364.3	9555.7	12718.7	16913.5	19265.6	18893.8	14771.3	13856.6	15748.3	15071.3	11065.1	13259.5	13848.9
M164T144_NEG	(M-H)-	164.072	144.159	L-Phenylalanine	1.70357e+06	117442	381301	248360	1.4038e+06	1.50139e+06	1.05232e+06	824554	258324	1.07984e+06	205026	797880	2.07189e+06	247684	201194	569097	1.42916e+06	1.91807e+06	2.291e+06	1.9111e+06	1.00951e+06	167965	849710	893085	267302	2.69791e+06	993578	132396	274677	169238	133961	208854	834145	250582	180232	740897	550851	589335	1.37442e+06	427313	561084	963226	1.03221e+06	301953	132983
M132T27_NEG	(M-H)-	132.03	27.232	L-Aspartate	99948.8	64990.3	114155	79281.8	144834	160128	122785	127398	104411	126720	107054	143018	103745	117696	94746.8	91382.8	123778	122297	112141	148672	107768	69538.3	138320	147226	122546	78700.1	123122	64466.5	103324	97422.4	100653	91112.7	118759	135016	104050	105137	96551.9	107157	114965	99637.6	104763	117744	119741	78261.1	94216
M173T31_NEG	(M-H)-	173.105	30.937	L-Arginine	264865	16798.5	48970.7	53461.1	186392	192959	151540	116838	27312.4	155143	33216.8	188397	241355	30076.5	22372.9	85946.3	101264	167004	109537	163964	200290	19662.6	83675.2	108147	37907.4	130373	71063.6	19135.6	43127.6	12019	13489.2	28282.3	116646	19072	27032.6	55007.7	63510.4	49429.9	130867	41332.2	61921.7	93646.1	92809.7	53641.3	9823.23
M111T57_NEG	(M-H2O-H)-	111.045	57.047	ketoisocaproic acid	99287.6	94328.5	86551.4	81540.4	91971.4	72811.9	63991.8	115937	90199.7	88133	76835.9	115363	75578.6	77731.1	76451.7	72324.2	84853.8	87546.8	82431	82559.8	24965.1	67169.5	104037	64212.2	40170.6	92011.1	77053.9	98581.4	38672.1	69230.6	54662.2	62936.4	130888	46122.7	60684.7	148507	79438.3	148311	76833.8	103287	75423.9	117637	145693	92699.7	94594.7
M181T79_NEG	(M-H)-	181.051	79.144	Hydroxyphenyllactic acid	43145.4	27949.3	41918.7	36685.9	41999.4	33248	56470.5	37493.2	44701.1	44956.7	40094.7	39406	50572.8	47664.1	43098.1	43307.8	49427	55267.9	28059	89844.5	38650	29139.6	42334.3	65584.7	38168.4	47533.5	58779.3	39633.5	41612.6	38675.6	67136.4	38749.5	47196.4	38362.9	37511.8	50903.8	40335	42046	35550.8	53104.9	37172.6	54497	56888.2	56094.4	40430.9
M282T142_NEG	(M-H)-	282.084	142.484	Guanosine	15392.5	52319.4	71131.5	28332.4	20944.9	24172.2	26965.1	21040.2	23380.6	23513.4	32788.5	18140.7	27416.3	57791.2	46561.4	37716.7	63280.4	64030.7	72657.6	109724	130542	75292.8	157309	167103	206591	215467	140510	101210	104736	133007	132830	108943	21780.9	117608	122144	21043.5	96337.4	21534.9	160973	120892	86636.4	113453	94458.8	106986	81927.8
M187T96_NEG	(M-H)-	187.109	96.157	Glycyl-L-leucine	24924.1	19753	24211	18470.7	21529.9	15399.7	23759.9	19887.2	19132.5	24081.2	41366.5	15572.5	25828.9	16551.2	19438.1	22410.2	19849.7	21878.6	15917.3	36840.4	21057.9	12200.5	22709.3	21100	22689.4	14874.1	25037.8	23888.9	17438.1	15218	18224.3	13705.7	12343.1	14490.4	15966.3	13303.3	18105.7	15034.2	12860.9	18300.4	8908.1	17402.4	12885.6	19443.5	12309.9
M283T355_NEG	(M-H)-	283.061	355.489	Glycitein	10465.3	3709.2	28320	4775.43	15906.9	11247.6	2800.12	6019.52	5257.74	4764.55	6942.95	13744	4920.68	10224.5	42498.7	7054.99	5291.92	22939.2	12143.6	3803.87	134145	25721.9	10821.1	20352.8	130984	138075	10721.1	4298.7	17721.6	6881.02	460089	9395.89	6864.25	93618.2	55608.7	4214.59	13064.2	21185.7	7184.38	37686.2	7921.46	3183.2	10542.7	6567.68	102882
M153T368_NEG	(M-H2O-H)-	152.996	368.041	Glycerol 3-phosphate	14668	13925.9	14709.6	13523.5	13704.9	11960.8	20751.2	15870	18594	17607.5	15661.2	15194.8	15807.3	10748.4	17948.1	18551	15059.3	16624.3	13551.6	12024.7	15486.1	17656.5	14673.4	18076.2	11994.4	9978.55	14290.5	17132.5	16503	21015	16283.5	16035.8	17624.2	15412.5	16778.1	17904	18234.5	18007	12985.9	16304.3	13409.5	15357.4	16892.4	14957	14823
M245T46_NEG	(M-H)-	245.114	45.773	gamma-L-Glutamyl-L-valine	72385.5	13178	25282.3	23419	37295.2	40459.8	31437.3	30397.8	15989.3	39309.5	17962.4	47259.3	33030.4	20690.6	25888.3	27654.9	31893.1	34770.3	28668.9	47689.2	35529.6	16891.2	34649.6	41451.1	32604.2	53769.1	33346.5	19423.8	12830.1	18421.7	20709.4	18136	28615.4	23355.9	19522.2	31555.3	28123.1	16408.7	60841	33390.4	29213.8	24105.1	36879.4	20011.8	10992.9
M195T130_NEG	(M-H)-	195.042	129.559	Galactonic acid	10247.5	11843.3	18227.7	14743.8	15710.7	16933.7	17404.7	11592.2	8011.02	12475.5	16255.1	12490.7	12457.2	14740	17297.6	13267.1	18248.9	12223.9	11917.7	15993	9791.03	9151.85	11008	17827.2	8504.71	9751.99	17136.2	8416.86	12260.5	16053.8	7747.44	7133.71	10390.7	20232.1	21243.2	18203.1	12945.8	11440.9	5869.09	4971.3	8321.35	4656.27	9845.17	3776.14	8203.75
M259T26_NEG	(M-H)-	259.022	26.0155	Fructose 1-phosphate	26872.9	23702.8	24138.4	28252.4	27130	28214	22284.7	29996.1	27919.8	31641.2	32372.1	22673.2	23363.6	35563.1	21882.4	20535.4	19841.5	20426.5	20741	19987	10388.4	25084.1	21931.4	14415.2	19153.3	15482.2	14723.7	24226.1	26380.8	24790.7	25094.7	22353.5	22210.4	42164.6	29609.4	25529.8	20371.8	25236	14088.1	18266.8	22488.5	26974.5	31654.5	24035	26536.3
M463T150_NEG	(M-H)-	463.182	149.534	Estriol 16.alpha.-(.beta.-D-glucuronide)	432987	465455	380996	356515	304221	280857	341532	372019	287590	377634	257187	327057	327966	365371	484764	324732	296143	575250	74954.7	598634	27865.7	105218	52516.9	44727	27577.2	52384.3	44533.1	32421.9	24316.1	44289.6	43248.6	25048.9	45391.4	34397.4	43093.5	35347.4	57411.5	34690.5	52520.4	27663.5	37852.3	30638.6	54626.4	27281.9	52362.5
M199T379_NEG	(M-H)-	199.17	378.97	Dodecanoic acid	116920	133621	119386	107199	121516	115641	120281	114322	119785	114052	113055	113202	113180	112661	114722	112837	111709	119315	110283	115666	116814	107837	120323	117537	119840	114601	113058	111084	117877	119116	117257	107494	121188	119131	113683	118564	114973	116539	113312	109595	117849	109707	113394	118967	119154
M169T31_NEG	(M-H)-	168.991	31.206	Dihydroxyacetone phosphate	14258.4	22714.9	22349	17059.8	12184.8	10461.4	9621	17090	19227.3	16847.1	20951.4	14201.4	11037.8	20824.3	21121.5	15806	15034.4	15474.8	17076	17647.1	14803.5	19757	20790.1	19495.1	25001	15164.1	18436.6	18231.6	20602.1	19603.1	24646.4	18496.6	14987.2	25505.5	22904.7	14881	16694.7	17213.4	15709	16725.2	16430.5	18090.5	17276	18566.4	22868.1
M259T24_NEG	M-	259.057	23.74	D-Glucosamine 1-phosphate (Glucosamine-1P)	42934.6	18172.1	32696.3	42522.9	98982.5	63036.7	55276.1	19580.7	24786.5	69935.8	17586.7	55884.7	34989.1	19920.9	17788.4	33047.8	22049.6	41720.6	38627.9	27809.5	23923.5	13496.5	35057.1	80965	30445.7	72203.4	27405.5	25517.9	19665.8	14597.5	11848.3	26074.7	25189.4	10918	12338.1	35148.5	26118.2	29851.3	58734.5	46412.6	41766.4	37346.8	45377.2	27205.6	17025.1
M359T31_NEG	(2M-H)-	359.119	31.2025	D-Fructose	12970	22567.2	15206.6	8076.37	3724.65	5139.77	4716.47	7236.08	10693.5	8396.79	9453.69	4606.39	8765.91	8471.41	7538.2	7803.7	3627.12	7987.31	10550.8	11540.7	14947.9	14217.7	10733	4354.73	15506.5	4190.18	5183.41	12111.1	5761.41	9865.63	11622	10059.1	5052.78	17878.5	8556.49	5471.28	9170.84	5548.97	5068.34	9612.34	6148.77	7946.09	6783.76	11573.5	12134.3
M335T193_NEG	(M-H)-	335.125	193.156	Berberine	25607.5	10138	8557.94	8674.55	18881.7	29042.3	15638.7	13639.2	2575.6	11124	8284.22	9314.9	16589.3	2876.21	13301.6	11270.9	24244.1	42111.6	30103.1	21200.1	36526.2	10119.5	15617.8	17627.6	12740.5	57525	13797.3	7698.36	21585.9	10615	9032.39	14114.2	20677.3	10747.9	9670.53	16190.1	13354.4	14751.5	37536	11715	12526.7	18106.2	18682	10188.5	11878.3
M187T117_NEG	(M-H)-	187.098	116.595	Azelaic acid	427807	229279	407752	540916	936321	1.10852e+06	1.91989e+06	844598	365046	661330	673916	781253	1.11372e+06	390166	221517	1.29565e+06	1.96575e+06	2.69658e+06	758586	947583	1.35781e+06	246837	292393	845313	507461	1.30768e+06	1.98488e+06	171746	857722	144163	225444	510563	853003	124980	293054	288152	620412	474703	878845	458679	545154	791737	419628	240805	135331
M165T268_NEG	(M-H)-	165.056	268.433	Atrolactic acid	6285.29	7432.27	7300.31	7737.4	7612.03	7306.64	7137.06	7204.89	8376.67	8035.35	6496.71	7550.6	7816.79	7902.95	7242.57	6770.21	6363.39	7513.08	7400.75	7168.48	6372.44	6088.31	7246.68	7288.22	8044.56	7487.41	6881.13	7188.62	8419.9	9311.32	7862.82	7223.33	7250.87	7939.03	7549.65	6992.26	6918.67	8570.41	7768.7	7457.41	7340.28	6166.42	8250.19	7263.61	7296.35
M271T31_NEG	(M-H)-	271.081	30.7125	Arbutin	55768.6	3040.16	12197.7	14325.4	58393.7	58064	49168.2	27295.5	7950.29	46164.8	7547.73	46264	59757.3	8307.82	5790.09	25213.9	34936	48558.2	32903.4	42158.6	53252.2	5099.11	19748.9	36251.5	9480.95	37485.8	22374.3	5424.02	10192.2	3913.43	4087.3	6759.04	39715.6	5983.87	5112.71	17268.9	20223.5	15700.3	38918.7	13428.6	17240.2	27130.4	24269	14185.6	4847.97
M328T146_NEG	(M-H)-	328.045	146.028	Adenosine 3',5'-cyclic phosphate (cAMP)	104643	109422	160117	130874	147951	132495	135528	142556	140859	128580	153552	153405	118070	192716	152806	136640	139248	150745	53603.4	96401.6	67981.3	36983.5	137298	125337	108637	153865	125501	85740.4	127250	148518	120442	113386	105801	162602	177924	107452	96287.3	140128	138628	102534	81067.5	72664.6	138641	113296	98036.4
M266T34_NEG	(M-H)-	266.088	34.14	Adenosine	6085.87	10474.7	9185.55	8342.66	9789.49	6757.88	6016.13	5963.55	9139.92	6608.94	8984.22	5353.98	5276.73	13631.8	13120.8	9008.77	6664.21	7274.69	7890.53	6323.79	6097.92	11503.2	10974.6	9364.11	4060.32	5815.13	10278	5397.56	10329.5	7585.71	6592.63	8749.23	8700.25	7470.07	7980.38	6229.81	7392.01	12545.7	8304.54	7015.11	8863.42	8078.99	5479.55	6566.63	4721.6
M134T157_NEG	(M-H)-	134.047	157.142	Adenine	301298	245529	343991	242157	240690	373068	341279	374527	250744	310768	274874	231259	363915	298043	278990	391592	204012	256297	284559	407898	222986	212630	315905	297931	335289	488262	387160	221281	216420	265604	226556	201928	187669	391247	349519	263356	252517	260061	309083	248142	158927	203140	311425	189973	285338
M182T160_NEG	(M-H)-	182.046	159.624	4-Pyridoxic acid	585305	471992	526946	423245	613759	555000	521952	423595	462237	540550	398833	494254	511121	362626	437046	416017	336475	330143	685743	1.07399e+06	326526	332536	616448	595331	618728	562843	752155	384108	538249	348258	426133	320828	309630	472426	477238	544270	489588	435646	608117	507019	387637	380226	453295	398461	490877
M163T337_NEG	(M-H)-	163.04	337.481	4-Hydroxycinnamic acid	23921.7	28770.3	37483.4	25415.1	31725.4	22586.3	22503.7	30835.7	52866.9	16524.4	28564.9	10752.9	18283.1	40341.1	28277	20715.3	8687.22	43012	16858.9	9880.03	6001.93	58749.3	13349.1	12609.4	6497.58	16012.7	23657.7	22405.5	24909.1	42546.3	45959.9	20381.7	14303.9	40104.3	20482	8201.77	9211.55	17604.1	27608.4	18484.4	20662.3	14696.7	15725	12132.4	13635.7
M151T229_NEG	(M-H)-	151.04	228.77	4-Hydroxy-3-methylbenzoic acid	46260.4	69704.3	29788.9	30805	32645.2	29010.9	22055.8	34265.8	20580	19060.6	29461.1	19826.8	15847.4	22169	27729.5	18651.9	22326.3	33517.3	25036.3	18029.7	23174.3	37091.6	32062.8	17837.9	23040.6	19710.3	18169	21278.6	36477.1	33862.3	50412.2	25426	25081.4	22989.9	20116.1	20312	16621.4	22735.7	24574.7	20464.3	22866.5	18792.6	24836.3	22989.1	31697
M344T132_NEG	(M-H)-	344.04	132.121	3',5'-Cyclic guanosine monophosphate	149669	156554	186066	152797	27967.3	149809	171722	203939	80036.8	165033	166401	161820	150863	186608	179379	180572	163790	122358	92121.5	149283	122699	148191	167961	170569	191916	165778	175971	116909	176461	155507	22284	160050	142882	210391	201251	173098	142224	155972	164983	147796	120571	143629	162446	151042	131149
M159T34_NEG	(M-H)-	159.03	34.153	2-Oxoadipic acid	78918.1	75561.8	54252.9	109678	107726	106335	88768.1	97178.2	116961	95128.9	67647.6	113977	102562	116007	93163	93354.4	81418.9	111183	65083.5	113133	92005.8	86388.7	76394.7	79117.5	79797.1	77991.7	70028.3	96667.1	73516.7	99974.9	83624.7	81021.5	95495.7	88234.9	85907.5	53745.7	74689.7	87013.9	305425	74721.2	100749	71296.6	108934	88904	43010.5
M167T159_NEG	(M+NH4-2H)-	167.072	159.448	2-Hydroxyadenine	37691.3	31493.2	26335.1	24719.5	29304.5	21882.7	25326.5	23366.5	23592.4	25166.8	24249	21945.9	19787.7	24679	30781	21915	18508.6	28651.1	8629.02	19770.6	12093.6	20433	22690.3	14096.9	12440.9	11214.5	7528.54	12776.4	19065.9	12901.7	9793.43	10809.5	9104.45	29604.2	24666.5	16364.2	12832.4	19689.8	14539.9	15648.3	9208.52	8719.96	11391.9	8993.22	14759.4
M457T323_NEG	(M+Na-2H)-	457.22	322.829	1-Oleoyl-sn-glycerol 3-phosphate	20024	25027	47301.8	44800.9	64539.8	60401	78982.1	64325.1	39941.2	53881.1	41974	63526.7	38700.4	21475.1	6613.9	49719.3	11008.1	30447.8	30738.5	10485.3	45576	10639.9	25614.1	49874.8	18455.8	24073.8	29042.1	12503.8	8137.7	19355.2	6543.2	24324.7	27399.1	5646.23	19313.3	22439	22158.4	11349.5	21645.7	16665.2	21047.1	23306.9	19884.8	8288.9	7190.19
M452T410_NEG	(M-H)-	452.278	409.527	1-Hexadecanoyl-sn-glycero-3-phosphoethanolamine	141232	139852	154089	146794	165486	197705	188893	194043	218156	143135	174560	138704	230126	136484	229511	160320	224565	247969	151641	196220	218756	194544	204998	146037	140246	227676	167906	148014	234770	211302	202399	149997	150769	164867	308660	128495	231447	185252	140365	141875	147840	163438	118809	163470	141250
M293T370_NEG	(M+Na-2H)-	293.212	370.274	16-Hydroxypalmitic acid	337627	529385	542338	340903	434965	502477	448249	626278	551514	358422	349081	234254	348839	241950	304239	375433	148275	925173	199553	243665	324162	276552	343635	272710	308744	293505	254868	490873	282389	477499	306478	289783	276066	19256.9	188387	286937	213144	212820	293124	253945	170911	242362	189731	244847	193528
M315T172_NEG	(M-H)-	315.192	172.054	15-Deoxy-delta-12,14-PGJ2	17703.9	17446.3	16214.1	13914	16441.7	15944	16786.8	15083.9	14865.1	14017.4	13605.6	14761.5	15529.9	12808.6	14426.8	16591.1	15897.2	17929	15418.3	13425.5	17249.1	15766.5	18522.5	19679.2	16456.9	17169.8	14705.6	16182.2	17353.5	16778	14899.5	16565	15627.1	14283.9	14770.2	17398.9	17984.7	15600.2	18930.9	14717.1	16373.3	16611.4	16232	15344.9	20600.5
M109T201_NEG	(M-H)-	109.03	201.375	1,4-Dihydroxybenzene	107696	108828	112538	107554	108788	110219	77021.7	109038	157149	111428	109472	95876.9	110433	163729	114066	99648.6	107565	108892	57583.1	113604	61449	69133.1	112195	51835.3	114393	95212	82208.7	55487.9	123661	59047.6	179648	109923	111014	150858	106932	114870	49966.6	112550	116730	113499	68445.8	108798	113540	111967	117183
M125T31_NEG	(M+Na-2H)-	125.025	31.439	.alpha.-Hydroxybutyric acid	14077.9	15099.7	15800.3	12337.1	8224.21	8561.27	7318.7	9379.01	10221.4	11685.5	14358.7	10315.9	10777.3	14752	14170.1	11235.1	8199.84	9890.66	10710.9	15039.5	11481.8	9931.44	16570.1	12866.7	17950.5	8741.81	8284.58	9941.85	9761.51	16221.7	17665.5	9621.57	8040.34	15772	18830.6	7726.44	11259.9	11388.7	11193.5	10275.6	12115.1	13155.6	10337.6	12095.5	13813.1
M227T184_NEG		227.129	184.046		340721	422186	184164	169249	111842	151872	184340	166667	242960	89616.6	254439	127729	38925	158609	256666	194062	41507.2	127610	147359	46062	219505	304936	106318	205662	219094	58025.7	114037	159558	129950	362052	383180	265691	221591	157355	83082.2	226232	259157	380848	345973	330773	164374	139535	207493	369172	197204
M137T171_NEG		137.025	171.284		4.56888e+06	4.6273e+06	5.46205e+06	4.45131e+06	4.60388e+06	4.47671e+06	4.72815e+06	5.29209e+06	5.61047e+06	4.43784e+06	4.63283e+06	4.54527e+06	4.5364e+06	5.19113e+06	4.7057e+06	4.2716e+06	3.18116e+06	4.43547e+06	3.55722e+06	2.81244e+06	2.2346e+06	3.68072e+06	4.54675e+06	3.35119e+06	3.64763e+06	4.34126e+06	3.16258e+06	3.95797e+06	4.28887e+06	3.36189e+06	4.80133e+06	3.48823e+06	4.47019e+06	4.19527e+06	3.76677e+06	4.4846e+06	4.8135e+06	4.46087e+06	4.52436e+06	4.35784e+06	2.76044e+06	4.06176e+06	4.60196e+06	4.45809e+06	4.42938e+06
M431T350_NEG		431.22	350.111		4.99083e+06	4.8863e+06	4.90056e+06	4.97826e+06	6.1959e+06	5.34036e+06	9.87723e+06	6.11363e+06	6.10393e+06	6.27641e+06	5.09234e+06	5.05186e+06	6.71904e+06	4.43704e+06	4.47092e+06	6.18561e+06	6.66268e+06	6.722e+06	4.4523e+06	4.96083e+06	4.8497e+06	5.66314e+06	5.00302e+06	5.12704e+06	3.81253e+06	3.02165e+06	4.60948e+06	4.8913e+06	4.91733e+06	6.24969e+06	4.6826e+06	5.46223e+06	6.46159e+06	3.70794e+06	4.55189e+06	6.93521e+06	6.2916e+06	6.1677e+06	4.37406e+06	6.06116e+06	5.04282e+06	5.82855e+06	5.03733e+06	4.75789e+06	3.91424e+06
M433T454_NEG		433.236	454.483		318318	185052	303590	339296	372200	306349	347127	295577	323806	363811	336928	387234	196217	172646	357906	343118	364048	354542	295539	295834	257777	316538	360487	336139	303130	322544	246511	211589	342767	347216	359577	226105	277880	402152	343820	346553	352492	370396	281132	336593	316074	244400	346066	219794	290970
M433T400_NEG		433.236	400.318		1.79692e+06	582061	564677	627117	397753	545997	509730	1.88932e+06	376863	1.72505e+06	482146	1.352e+06	463126	665510	471993	1.11974e+06	590330	469410	412747	517679	482283	629478	599034	636315	456569	327161	355962	503764	501536	543753	605878	628073	467059	431667	1.80098e+06	702036	500861	655457	1.36412e+06	621265	748736	705798	417874	602150	560099
M433T368_NEG		433.236	367.795		8.18115e+06	9.13532e+06	8.50346e+06	7.92802e+06	8.28142e+06	8.24002e+06	1.04076e+07	9.21838e+06	1.03545e+07	8.7765e+06	9.10153e+06	7.81609e+06	8.63639e+06	8.22552e+06	9.01365e+06	9.08124e+06	9.13511e+06	9.24827e+06	7.99924e+06	6.98327e+06	8.287e+06	9.13643e+06	8.99389e+06	8.74846e+06	7.60479e+06	6.6897e+06	7.89173e+06	8.94593e+06	8.72249e+06	1.12132e+07	9.82357e+06	9.13624e+06	9.11997e+06	7.98091e+06	9.81521e+06	1.05877e+07	9.61299e+06	9.89015e+06	7.10614e+06	9.44485e+06	8.50384e+06	8.80028e+06	8.98041e+06	8.78925e+06	8.56766e+06
M421T353_NEG		421.234	352.639		61413.3	33665.9	24775.1	26074	31741.4	63403.9	37847.6	71172.9	32755.9	27918.9	30618.5	68054.6	48886.7	12524	37130.7	24572.8	20719.6	23035.4	84949.6	19525.3	74023.5	40449.6	41769.6	35460.3	35841.9	222198	93389.8	48181.1	68997.9	91570.5	67938.9	35970.5	27754.4	46896.3	65858.2	30384.7	30529.3	29930.2	66702.1	34793.6	50615.3	26077.5	42258.5	28335.3	46235.6
M669T455_NEG		669.449	454.755		372714	256611	154202	414336	240704	227030	261853	454744	259211	224855	328027	263098	301433	291691	216861	324628	429799	398155	379557	200376	225455	181590	897969	169818	221836	181208	400934	313142	191254	587153	382237	108399	217539	181364	342152	165978	415482	218739	176110	181463	285823	208538	297809	314765	152521
M669T481_NEG		669.448	480.8		855013	372461	355201	683933	2.31406e+06	610731	1.28877e+06	969943	599210	1.1785e+06	1.76071e+06	1.34913e+06	1.04469e+06	1.05155e+06	818392	1.11069e+06	873843	1.01412e+06	827882	1.80372e+06	508474	892799	2.08859e+06	556370	409093	331730	1.17427e+06	1.2834e+06	752974	1.02469e+06	652368	258214	618493	521802	786993	555119	921193	811631	895487	469120	1.02849e+06	1.13105e+06	1.22189e+06	1.07003e+06	389102
M409T386_NEG		409.236	385.568		4.17078e+06	3.13725e+06	2.52901e+06	2.69479e+06	3.60561e+06	4.31347e+06	4.70163e+06	5.14583e+06	3.25339e+06	2.61932e+06	2.65756e+06	3.4975e+06	5.75893e+06	3.17148e+06	3.2808e+06	3.92733e+06	4.66843e+06	6.11698e+06	3.60957e+06	3.78016e+06	7.25331e+06	3.0471e+06	3.66408e+06	3.38213e+06	2.52292e+06	2.93951e+06	5.64116e+06	2.6637e+06	2.62181e+06	3.36333e+06	2.97406e+06	2.48072e+06	4.68017e+06	2.36266e+06	2.91396e+06	4.30911e+06	3.23995e+06	2.61637e+06	2.62395e+06	2.61278e+06	2.41478e+06	3.42035e+06	3.35272e+06	3.12863e+06	2.34854e+06
M187T45_NEG		187.109	44.579		38878.4	20336.7	23682.9	19292.2	39162.2	35955.5	37920.2	27261.5	20477.3	33608.6	15285.2	33676.3	33806.8	25952.6	23817	28847.9	33957.1	35385.1	28703.6	44800.7	32553.3	22466.6	24344.4	40500.7	30285	29995.4	35210.7	12100.9	22406.3	13519.2	18275.3	16713.1	25898.9	21630.4	12005.4	37056.3	21914.3	32585.5	32724.2	26942	26232.5	27841	35089.8	13061.2	17775.6
M195T28_NEG		195.051	28.186		941213	35564.5	460538	480671	84220.4	1.11287e+06	724688	632663	472766	45818.8	420746	768862	628693	486138	437558	54866.3	240379	733225	1.47263e+06	521327	1.31641e+06	354908	695653	819581	799075	806917	495653	484931	577432	499100	519367	605345	983725	649186	645903	35071.3	478692	658574	1.48331e+06	37926.1	511797	501948	651489	436957	589675
M259T138_NEG		259.029	137.585		219575	212602	163278	130123	116122	133841	146369	134525	118210	130141	100655	151429	193365	173348	160570	149821	184597	226448	76882.8	115985	110565	121769	118334	93507.2	96973.8	36622.3	37634.4	97456	6528.82	22361.6	81203.7	20790.3	75683.4	20229	29868.5	49844.9	77259.6	49595.8	20687.8	80256.5	93251.8	129730	133304	111925	57259.1
M463T277_NEG		463.209	277.113		42925.5	33446.7	19443.7	32381.8	39380.3	57102.9	61260.7	57871	23552.5	33792.9	26722.2	64750.6	57111.8	26038.4	46574.1	25033.4	45534.4	51221.5	69268.1	29188.8	79533	27962.3	36240.7	52471.9	29756.9	106410	128055	30866.4	88355	25647.8	27968.1	33442.7	48815.8	37160.9	64428	46324.3	45753.6	26915.4	48195	30036.3	75385.3	50837.6	50639.5	30383.2	25261.2
M463T304_NEG		463.21	303.541		26034	15166.5	10393.1	17986.5	20148.1	23328.3	24699.1	28855.7	13117.4	18187.4	15879.5	29985.8	28477.1	15876.1	27291.6	17358.1	29734.8	30452.1	31768.9	14847.5	51634.4	23448.7	22613.1	32881.5	20744.9	59747.5	65731.9	19867.6	43768.8	24259.8	19025.1	21943.2	34744.9	20587.2	43004.3	31114.8	28578.1	21642.4	24138.1	23010.9	29915	36168.9	31329.3	22311.3	20802.2
M161T31_NEG		161.046	31.201		358619	492146	546150	391455	254632	224779	241116	382193	389733	352788	461885	350871	280813	432417	455566	377300	272745	314568	392743	420986	370469	440901	481141	345784	535523	281927	300939	374687	354009	441887	525214	372784	293189	482645	424332	236365	374603	296438	259574	410419	330137	383284	384403	387189	446539
M179T32_NEG		179.056	32.1015		637632	647507	534938	538535	449238	390050	463835	584486	617234	582987	551383	544130	606840	518424	590692	503706	604585	568236	688264	661225	606051	687824	566561	533602	652525	588753	692476	576422	745820	556125	620997	507671	581212	664330	635012	443342	512606	555917	469831	613402	503635	601047	732145	691397	573610
M357T248_NEG		357.099	248.267		22692.1	27612.5	31601.8	24300	25410.6	27630.5	33503.7	21822.1	40278.5	22486.5	22288	19634.7	18709.1	21140.8	117141	16314.4	62562.8	19047.3	30687.7	33982.4	10111	29023	13096.9	11179.9	10650.8	66682.6	8909.22	7822.95	6668.4	41116.8	13913.7	16976	9916.5	43348.6	62956.2	10662.8	15519.4	9955.65	20529.5	11898.5	12102	15825.7	12835.3	13912.5	13003.9
M355T194_NEG		355.118	193.907		65807.5	52947.6	14157.1	15203.3	13124.7	30128.5	30849	19481.1	11461.2	14426.3	14028.3	25102.6	20940.9	20221.3	55307	96230	77518.6	147566	46655.1	16157.4	110637	73754.7	75617.3	49624.2	34319.9	58493.8	71135.6	56391.9	98391.9	80162.9	44268.8	147575	122707	107023	121852	148757	64651.8	140679	76324.4	52689.7	110173	75267.4	79579.6	74279.5	67837.8
M373T246_NEG		373.056	245.554		129693	115050	89059.4	83704	60615.2	46600.9	51503	97340.6	125613	85016.7	84770.7	56181.7	74138.6	84104.3	110264	74574.2	61425.4	68159.5	29699.9	34226.8	64808.9	73778.7	53213.6	32746.1	35306.6	64200.2	65403.1	56903.9	60383.3	73330.9	53556	27118.1	35090.5	54860.4	41279.9	34501.2	36998	64479.8	19874.1	32286.6	56780.1	50384.7	62416.1	36194.1	72243.5
M355T188_NEG		355.135	187.926		55997.4	67139.8	51109.6	39028.3	62577.7	37886.1	53149.2	53107.4	34864.7	48589.2	59356.4	64785.3	33135.3	25626.2	87528	58060.3	41809.4	77409.8	144260	40863.9	35333.8	77233.8	78233.5	47916.4	47554.9	57636.2	44983.4	57742	83350.2	69285.1	52650.8	83563.7	75742.6	51455.6	76484.7	83851.6	110049	33619.2	72131.4	51230.5	20557.8	68050.3	56249.6	54493.1	42399.2
M355T146_NEG		355.115	146.27		52246.8	36583.9	32227.3	32091.6	43812.6	28507.3	32895.6	32696.7	33524.3	35556.7	35836.7	63570.4	26502.1	36297.6	45850	34976.3	32025	40166.4	71929.1	57673.8	22684	140759	51953.7	30581.6	27139.7	55475.4	78907.2	67826.8	201152	44979.1	25989.5	31454.1	43735.3	193607	56652.4	51624.7	39434.6	38215.7	39633.7	49940.2	49587.7	31611.1	47190.1	36311.7	50560.8
M533T324_NEG		533.181	324.074		19680.1	106672	50008.6	28586	22642	26722.4	23734	48492.8	46828.9	17866.2	43357.2	13596.5	29526.3	40154.9	49481.4	19335.7	35710.7	65009.2	17494.7	9341.88	20662.7	87283.4	24751	27792.1	22914.3	18988.9	27784.8	51019.2	62052.5	60712.1	129458	27680	27294.3	47306.9	38416.5	24560.4	19281.7	38740.4	25339.9	34226.6	34332.6	36517.7	16807.3	50199.8	62027
M267T183_NEG		267.087	183.474		87935	19362.1	30225.5	26805.9	29755.9	25379	12357.6	32484.3	21783	20727.2	12235.5	44553.2	31705.7	74397.8	77653.7	16019.3	24895.6	18878.4	74151.7	22896.3	21427.8	107705	41414.3	41292	36948.3	38021.3	59264.5	106657	47953.8	84842.6	48442.5	132684	46548.9	33146.9	25128.1	41672.9	58942.3	25806.2	81640.6	74253.8	71352.2	10796.7	52566.3	81957.6	59796.9
M134T140_NEG		134.047	140.059		1.47907e+06	958567	1.23512e+06	981026	1.93502e+06	1.81665e+06	1.51309e+06	1.50407e+06	1.03117e+06	1.36694e+06	863443	1.72468e+06	1.34025e+06	1.23999e+06	1.10649e+06	1.46644e+06	1.48954e+06	1.5071e+06	1.19168e+06	1.96509e+06	1.41595e+06	528553	1.39819e+06	1.31551e+06	896002	1.95902e+06	1.71464e+06	690838	884287	623310	1.05767e+06	591206	1.2605e+06	1.17007e+06	1.32352e+06	982007	759617	942082	980837	1.00585e+06	755430	1.50653e+06	898607	608226	926942
M163T141_NEG		163.04	140.854		62173.4	106788	51041.8	35179.7	10374.7	46455.3	33400.1	49128.5	42746.9	36253.8	53507.5	22711	35673.2	38598.4	101132	29321.1	63923.3	74282.9	38015	33857.3	24674.9	66381.9	52442.5	33479	36578.9	72368.6	41933.3	10549.6	86764.4	41150.7	82384.8	31256.5	48554.7	58140.7	46395.1	53478.8	32880.3	67915.9	35285.7	29473	28648.5	17701.7	42904.5	32542.5	11138.6
M435T391_NEG		435.251	390.567		2.19384e+06	2.85088e+06	2.04588e+06	1.84258e+06	1.64559e+06	1.6677e+06	2.31846e+06	3.25474e+06	3.21152e+06	2.15577e+06	2.48704e+06	1.41604e+06	2.35311e+06	2.30295e+06	2.03422e+06	2.06339e+06	3.16076e+06	2.89215e+06	2.35665e+06	1.78656e+06	3.07053e+06	2.05487e+06	2.44157e+06	1.92871e+06	1.67753e+06	1.77104e+06	2.13164e+06	2.25117e+06	2.44589e+06	2.92616e+06	2.60286e+06	1.95189e+06	3.73058e+06	1.85445e+06	2.35049e+06	2.63954e+06	2.58381e+06	2.6252e+06	1.51952e+06	1.97059e+06	1.78525e+06	3.07169e+06	1.83892e+06	2.59463e+06	2.46227e+06
M271T372_NEG		271.228	372.292		2.17226e+06	5.82008e+06	4.27675e+06	2.40064e+06	4.10357e+06	4.18363e+06	5.49147e+06	4.74476e+06	2.27541e+06	3.53881e+06	2.84355e+06	2.09606e+06	5.1438e+06	2.21932e+06	2.17541e+06	4.11017e+06	2.0542e+06	6.32373e+06	3.72314e+06	2.09761e+06	2.55044e+06	1.99845e+06	2.56697e+06	4.24054e+06	2.46823e+06	4.83508e+06	2.07879e+06	3.43513e+06	2.10755e+06	2.16952e+06	2.28474e+06	2.42695e+06	3.77643e+06	1.86722e+06	2.09005e+06	2.03366e+06	2.08888e+06	2.16074e+06	2.33954e+06	2.13426e+06	2.07836e+06	2.06864e+06	2.15876e+06	2.13493e+06	2.02783e+06
M561T427_NEG		561.363	427.384		81149.8	9801.01	9233.66	10222.9	60735.7	49448.2	56192	39858.5	17889.3	17259.6	20953.8	28657.5	25569.6	14337.1	13959	36129.5	10047	42052.6	74109	29738.3	94932.7	10190.8	21649.3	12939.2	10097.8	26301.1	14612	9224.14	19801.4	8860.5	16018.7	9814.06	64977.3	9019.78	13111.5	16510.4	22736.5	17286.8	49757.5	24122.4	13187.7	51452.4	19798.1	9719.64	14171.2
M295T60_NEG		295.069	60.321		18714.8	8668	12264.6	11528.7	24635.7	22485.9	20230	35855.9	30590.8	3171.61	34302.6	16344.5	4862.66	13940.7	11898.7	11179	30399.7	26729.5	10442.6	9411.73	17894.8	5051.35	14317.9	9179.51	6598.59	15168.4	6650.68	1532.3	7692.05	7988.55	11035.8	8086.3	3734.59	17480.4	17844	12011.3	11247	37979.8	6748.85	9286.88	12868.4	13545.4	22796.8	5900.18	6134.05
M1008T482_NEG		1007.54	481.954		13351.4	19593.3	13261	12998.7	20068.3	22189.4	17032.7	19527.5	24575.2	13924.4	28000.1	21353.1	19716.7	6805.66	11032.4	21699.8	30314.6	21367.7	24913.7	13500.6	20192.1	20502.6	11799.6	21875.3	11729.3	29383.9	15663.8	21944.9	37758.6	24803	32274.1	19379.4	17900.8	13464.4	39161.6	18926.5	27990.8	20656.5	34252.9	22498.4	22594.6	23688.7	17103.4	22954.2	35680.2
M474T306_NEG		474.078	306.341		7463.37	17558.8	13373.9	14928.3	15116.6	15256.5	19157.6	17185.4	18325	14199.8	16396.2	12799	16460.8	8533.2	12722.8	15739.8	14656.3	15733.7	17970.7	6243.95	19244.3	11731.1	7035.01	14824.1	4158.32	17358	16957.6	10992.5	15599.5	11365.7	3547.2	13674	13027	2378.81	9439.18	4430.55	13708.2	3275.57	3440.57	4794	7566.09	14703.6	4233.31	3673.9	2274.2
M267T60_NEG		267.098	60.417		14652.3	8650.95	9467.06	3210.79	22138.8	11390.7	9807.71	15425.6	8965.19	13141.8	10906.7	13475.5	15070.2	8268.21	10564.8	10637.7	13914.7	20324.5	16334.6	15659.8	10754.5	10369.9	13207.5	12314.6	7036.19	15505.9	12017.4	7083.58	9853.56	6634.47	11051.1	5597.7	4577.18	10916.4	7438.73	8410.51	7135.73	7730.29	7774.24	6875.79	6211.88	16719.8	15514.3	10822.8	9684.81
M609T213_NEG		609.06	213.036		4115.23	23514.2	30875.6	4145.09	3558.23	11272.5	15461.9	20843.3	6583.24	24738.4	32617.5	3982.53	3336.4	61728.4	20633.8	4703.21	7558.51	3124.07	3782.3	31612.2	5159.87	21749.5	8466.37	7038.69	8232.41	8372.29	9673.57	3664.24	4352.6	6815.47	6947.49	6141.12	17535	6964.37	7379.27	52491.3	7928.81	5333.01	3310.95	6167.83	6299.66	4800.65	6585.76	4187.57	7617.23
M811T347_NEG		811.1	347.425		7366.27	14892.8	13132.1	7427.13	7094.44	6675.67	7403.57	6153.67	12775.1	6148.31	11356.4	4441.46	5749.86	8594.28	7359.04	6751.58	2893.12	6527.2	2454.07	2684.33	1652.9	5162.31	4637.26	3702.27	6773.97	1547.61	2707.99	7894.7	7123.61	6662.41	11568.5	5136.21	5711.23	7409.73	6125.25	8103.49	6865.6	11146.8	5538.1	7291.26	4483.98	2918.01	3943.01	3224.97	7475.52
M630T409_NEG		630.149	409.437		3943.6	5263.15	4346.35	3753.45	4728.56	5663.25	5402.02	5694.65	6313	4359.55	4667.31	3467.02	7044.24	4259.86	6104.07	4451.53	6022.86	6746	4596.54	5195.24	7028.43	5556.82	6102.86	4267.52	4708.15	6980.46	4467	4527.25	7712.01	6453.29	5912.75	3995.23	4676.4	5325.25	8643.88	4408.53	6279.91	5360.01	4336.22	5139.41	4127.24	4622.46	3760.43	2981.6	4510.67
M635T304_NEG		635.067	303.647		6066.29	6925.22	6384.41	5659.75	5127.57	6042.88	7239.98	6942.03	7523.37	9397.99	9533.03	6252.22	8099.77	6366.77	7178.93	6775.44	7812.69	7992	7580.6	8128.28	7433.17	7698.55	6654.71	7653.49	6817.81	8865.98	8916.38	7107.53	7306.82	10546.3	5100.98	7801.39	7316.32	6478.37	7309.77	7270.14	6996.2	8510.37	4948.22	7360.82	6178.65	7385.65	8193.85	6454.1	8824.32
M475T160_NEG		475.146	160.124		31849	60828.3	3328.39	3525.86	3107.25	1573.8	1717.5	1716.87	4461.76	2474.57	6893.18	2052.75	2428.21	3468.28	53202.4	11607.9	66547.9	43987	16178.7	24298.2	12214.4	18023.6	3131.5	17181.1	50505.9	3384	11643	13469.4	11719.9	72441.1	40990.1	24812.1	3606.92	13912.4	30004.8	39691.3	29394.9	39318.8	14507	32843.9	15206.2	49175.1	10447.8	8698.24	18935.8
M797T357_NEG		797.4	356.858		35322.2	11109.7	12928.8	10829.6	7964.71	11759.4	14402.1	12953	8751.34	10068.7	8703.01	17020.3	6950.94	7349.1	14717.8	15215.4	2127.63	5919.1	7525.56	2962.86	9894.95	29934.7	11332.3	12671.4	23495.5	20890.7	13493.3	25559.9	4063.5	25952.7	14027.6	15268.3	11260.1	13215.2	10919.4	16588.7	16862.7	18609.3	47402.7	48412.5	20600.9	5024.86	16827.7	41155.7	24370.7
M463T210_NEG		463.217	209.535		36180.2	49639.3	42606.8	35193.9	31289.3	30410.7	37403.5	35694.4	36039.1	59425.8	45197.7	28553.6	22083	43834.3	40872.6	33252.7	22316.4	58607.3	36798	28255	18666.4	38200.5	26148.1	17589.6	23365.3	8767.38	20067.3	16552.9	9773.6	43928.1	36128.1	24029.5	27819.2	17627.4	29359	35761.1	12112.5	51126.4	27898.7	19606.8	16927.4	27773.6	15400.8	33453.2	22317.5
M722T435_NEG		722.389	435.106		11528.4	15577.3	11245.4	7085.38	4635.33	7106.12	7678.28	11548.4	15801.7	4506.79	12697.3	6251.83	4087.41	16583.6	4723.79	7691.72	6848.14	5874.63	5900.88	5128.43	5363.42	9163.49	4781.54	6253.67	7358.05	11429.4	4667.09	7043.56	8716.15	8910.1	16655.2	7511.42	3702.59	12259.2	7542.21	6410.97	9436.61	11685	9463.92	10359.5	8687.75	5448.74	4963.11	7810.28	11417.8
M179T335_NEG		179.108	335.004		9705.84	17151.9	9582.72	7405.31	8030.01	7693.44	7157.42	11370.7	10147.9	4730.62	7548.23	4480.26	4154.79	7870.82	7543.53	5707.92	7065.31	11180.9	9588.38	7437.95	8264.05	8823.6	8496.03	8392.31	8188.66	9393.31	6341.5	8327.55	12119.3	12895.2	12725	6605.48	7291.22	8187.53	7549.04	7133.41	7278.1	10691.2	7358.4	7027.71	6549.03	8060.78	6318.14	4512.28	8159.35
M677T391_NEG		676.929	391.255		13587.1	12282.5	13382.3	12288.6	13242.2	13248.1	14468.8	12648.7	11026	13208.2	11431.2	13666.6	12748.3	12362.3	11894	11559.7	15154.4	12481.3	11359	13421.3	13374.3	1039.47	12328.2	14011.6	13760.5	12113.5	14522.2	12072.2	12093.6	10442.5	10420	13106.3	9680.98	13032.6	11625.4	12226.7	11137.4	10187.5	13179.1	10348.3	11199.8	6434.31	13878.1	12778.6	12650.4
M595T430_NEG		595.247	429.947		4528.86	7720.11	6671.22	4658.06	5446.27	6572.32	6720.37	8467.9	10733.4	4262.38	6774.96	4456.4	4135.55	6111.52	5661.4	4752.21	5402.56	7649.37	4709.57	2154.76	3589.75	4919.87	4125.3	2891.21	1952.06	2604.02	1367.03	6326.54	4751.1	5625.31	4197.68	3544.11	4532.42	4194	4634.93	4042.61	5013.66	4776.44	3758.85	4745.74	4509.35	3346.74	3810.93	3887.85	4595.78
M737T230_NEG		737.182	230.179		46840.1	58509.8	70382.9	61018.2	96864.6	69807.7	72284.9	64835	66426.9	102929	96778.4	103771	79767.5	68000.8	48527.2	100473	41768.3	74304.5	6448.95	18430.4	15200.2	46335.2	40950.6	21173.2	7044.58	5312.44	14867.9	37831	24687	6758.49	25808.9	8346.56	69894.5	23562.5	19631.1	89231.3	27909.2	84740.1	19664.9	23291.4	48203.3	88883.6	33976.8	67985.3	55620.9
M505T235_NEG		505.088	235.393		1839.74	5086.14	4927.8	3745.2	4141.12	3619.99	2801.38	4793.37	3302.18	3493.34	3809.94	3308.78	3470.75	3067.93	3624.93	3169.54	4439.49	4454.43	4714.46	4599.16	5100.19	2052.49	4300.12	4780.15	3959.9	3131.06	3745.5	2323.53	4570.14	2809.69	3762.07	2329.97	3287.58	2556.36	3253.24	4638.59	3184.88	5323.93	1296.72	2223.56	2789.42	3742.45	3129.8	2282.35	3018.93
M742T409_NEG		742.07	409.343		3042.04	3690.92	3633.55	3422.85	4119.09	4943.98	4220.1	5269.47	5251.11	3901.61	4745.2	3301.55	4574.41	3310.05	5781.32	3701.25	5150.3	5448.18	3378.83	4679.94	4183.35	4392.59	5163.43	1936.62	3960.42	4993.57	3580.35	3770.49	5486.12	4744.56	4601.83	3861.21	3500.49	3978.46	7191.74	3372.52	5721.49	3849.17	3591.72	3660.37	3258.54	3565.31	2607.98	3369.41	3827.22
M831T234_NEG		831.151	234.149		70840.2	85669.6	126046	298956	103778	221358	113814	4491.8	211487	114088	99716	144027	125610	45337.4	71219.8	131125	95325.4	95546.4	17144	14890.6	86750.5	115002	93835.8	8917.91	5744.01	17307.4	12832.4	13623.2	84732.6	15241.2	99531.4	7602.21	47689.4	96666.4	71025.9	143715	12075.9	27132	83585.1	10102.5	9592.19	10693.3	15605.1	8866.33	18311.3
M483T226_NEG		483.07	226.263		11746	6137.32	137422	106592	172918	145556	108091	208515	225517	176269	233071	291641	175292	331685	58174	119955	12133.4	27899.4	934316	155539	184043	113946	138355	162887	128522	147720	89495.6	267700	92659.4	81587	282985	294073	203645	560022	397919	241835	293124	286230	549578	384096	300074	103479	324988	253756	351431
M218T66_NEG		218.045	65.81		10379.8	8292.61	15624.3	10550.5	10622.7	17570.5	15101.7	9024.93	5447.52	10408.8	9121.55	5989.19	12519.5	12142.9	10059.5	11772.3	11896.5	12908.5	10617.6	12006.3	9994.09	1490.45	13521.7	11206.4	10575.2	11991.7	13953.3	1951.61	7600.85	11814.7	6975.48	11422.6	6890.76	15524.1	17882.7	22118.4	14044.8	13935.3	12819	15226	5883.08	7626.97	6682.89	8125.49	3844.69
M503T157_NEG		503.093	157.397		10327.2	8075.83	8398.76	6536.48	5469.8	5500.62	3079.15	5633.66	7219.69	4609.12	5720.09	5580.61	6192.62	8248.95	14842.4	6102.7	6327.92	7559.43	3456.75	4914.32	6014.57	16373.8	11045.4	9356.32	19250.1	8804.88	10972.6	9590.26	9051.12	14488.5	34027.2	13101.9	3238.54	18362.7	15202.5	7845.25	9368.63	12343.1	13077.6	13909.9	11323.4	7038.26	14438.9	10830.7	16452.2
M525T499_NEG		525.319	499.452		118799	132165	79496.5	91961.1	118655	86267.3	154693	148558	172948	109779	103385	104494	139871	57276.3	110149	121165	125640	156103	182997	103389	148526	173301	110304	164263	113130	260554	218776	212809	208777	193116	145957	179020	105750	113411	104438	108449	198784	111883	132677	121377	114028	113022	86689.1	88022	92380
M597T231_NEG		597.107	231.12		6716.79	10171	29003.8	33011.6	26501.9	30784.7	27565.2	33317.7	40278	24034.2	38102.7	25226.7	26943.9	40411.5	11182	27340.3	5007.91	6827.56	33333.5	38203.8	25311.4	16366.1	23062.8	19988.4	12134.6	19859.5	19217.6	29021.3	30989.3	46315.2	36344.1	81424	17133.6	30412.6	37246.4	16265.5	20898.8	58298.2	26467.8	24421.8	22857.6	50211.2	51943.8	41148.4	70274.9
M481T139_NEG		481.156	139.221		532812	260936	109302	145404	252690	112976	144467	298387	194603	234617	170878	217699	263600	85907.3	391401	187824	482016	1.04555e+06	19617.5	590180	28190.5	130745	47813	19742.9	41047.6	17660.9	29176.9	11674.4	91643.7	24527.1	25053.8	18815.7	21218.5	38857	91835.6	131273	100464	97005	22617.7	8282.06	8303.55	29115.4	60319.9	35732.7	52794.6
M861T503_NEG		861.438	502.52		2175.54	2444.32	5123.88	4660.06	4572.62	3934.02	3397.66	4442.22	4009.2	4326.33	4758.68	2854.01	2285.2	4538.67	2333.24	1970.62	1232.32	2059.93	2514.96	6131.76	1874.69	2814.12	1989.52	2936.41	5400.21	2886.2	1943.99	2784.01	2191.36	1588.03	3215.01	2017.4	1647.16	4592.66	3709.27	3254.04	2058.56	1067.38	3808.66	3077.24	3005.25	1479.18	3343.08	2290.34	4823.72
M651T335_NEG		651.231	335.499		9671.73	20433.7	30450.9	22008.5	23744.7	16682.5	39085.9	15174.4	38989.7	24197.6	34669.1	11105.6	16860.7	28652.7	17568.4	24690	25814.2	20843.3	15080.6	20762.3	14266	22597.8	30382.6	12917.6	22970	9933.68	12356.7	21388	19652.1	30970.8	23777.7	16737.2	21503.8	19159.2	23559.2	22364.9	23996.5	21940.4	12160.7	26504.5	17378.9	17022.7	20941.8	20046.3	21208.5
M381T250_NEG		381.201	249.781		16389.6	15240	8336.97	8015.71	8807.76	10292.7	9960.62	10656	7196.44	6216.34	5627.36	8631.63	10222	9544.77	13847.4	7502.44	11489.5	21880.4	16631.6	23213.6	20201.3	15984.6	14803.1	12547.6	10705.9	30410.7	9774.95	8357.61	25785	15283.8	11814.7	6660.47	10434.1	24720	14428.6	11182.5	11541.1	5663.06	13449.6	9072.28	7794.33	13006.8	13791.5	12665.3	13009.1
M246T144_NEG		246.075	143.873		14840.5	4077.22	4679.84	6495.73	13042.2	12831.7	10540.4	8942.4	8185.09	11224.1	3032.89	10448.6	15696.8	4787.41	6019.74	7449.07	11981.5	15985.6	16358.9	13246.7	8968.37	1077.25	14298.2	9082.84	4435.43	19084.2	9103.61	2802.51	19696.1	5231.65	3517.23	3446.02	8562.48	4943.33	7510.17	35775.7	7485.22	7147.17	13446.8	6295.98	6293.39	9252.74	10197.8	4690.61	2943.06
M144T164_NEG		144.045	163.887		7921.45	10431.3	4976.95	5368	2711.5	1748.13	3641.44	3809.84	6580.58	4100.11	6112.29	41084.7	9627.44	6185.04	12992.5	4007.34	16343.9	6707.32	2333.7	9661.15	9422.73	17078.7	6928.85	23227.8	13697.7	5705.25	8839.72	18430.3	16235.8	9292.56	17843.6	5014.44	3402.08	22795	10445.6	4548.54	15589.8	9452.25	3482.22	19066.5	9610.91	10043.6	8408.58	10309.9	23768.2
M344T47_NEG		344.182	47.007		9382.59	8535.12	9728.33	3985.49	5440.59	4952.72	5487.74	4977.72	3910.41	9179.29	4807.81	5006.39	7098.64	6647.26	7783.76	6448.38	16373.2	10691.6	7602.82	22230.5	11456.6	6275.26	8735.65	7115.82	8179.61	5175.4	9881.68	3567.83	5883.19	4935.1	7121.78	3050.04	8155.82	5410.26	7452.66	6272.54	5845.75	5987.6	4666.95	4433.47	1079.14	6782	6616.73	4172.99	4651.34
M667T350_NEG		667.049	349.884		7858.18	6431.09	6973.32	5519.69	8982.92	9025.66	10614.3	7835.01	10926	7266.97	5746.21	4900.02	4677.29	5011.51	6065.39	5266.41	5361.85	7682.53	5688.49	5087.96	3910.04	5489.67	6263.03	5234.65	5142.38	4649.94	3970.57	4820.73	5262.11	4346.32	6001.29	4290.23	4560.02	6135.1	4458.39	7913.01	4063.98	5798.41	4804.8	5420.05	5013.74	4232.49	5227.23	4220.04	6368.76
M697T482_NEG		697.41	481.517		177201	32100.7	57756.3	64024.3	35544.2	36948.1	21778.1	43810.7	64342.8	13382.2	47948	43386.4	42643.1	19127.2	74360.8	46783.7	21919.4	23436.6	38099.2	12788.7	32051.3	108449	28741.8	42081.2	34357.6	42588	46364.5	102000	32322	76494.4	34770	36022.6	30564.4	31460.5	32412.4	112211	34015.8	35986.6	58927.4	43738.1	55184.2	31963.6	91684.3	51260.9	58950.1
M218T193_NEG		218.105	192.69		7360.23	8057.24	4813.32	4059.12	4877.07	4794.87	6117.99	2743.39	1738.08	4142.23	2625.38	3077.51	3007.67	2632.89	4776.69	3310.52	11872.8	8115.06	11073.1	9562.7	6651.4	3596.83	10789.6	9849.48	5946.64	8937.63	19100.8	3597.88	10474.2	5044.34	5349.04	7107.55	4818.16	3200.96	5667.02	6221.93	4813.25	5234.29	4606.13	4190.78	6134.03	12226.7	6353.08	4727.64	5428.64
M532T186_NEG		532.168	185.927		11843	16861.4	8928.92	5459.47	9371.7	7910.97	11923.6	8924.68	8666.16	8209.43	9961.23	8282.77	8974.73	8792.16	11453.3	7274.09	11071.2	13221.1	5456.4	11262.6	7367.77	17615.5	17123.4	17474	8909.43	17021.7	15385.1	17494.2	38165.9	20910.8	22407	8613.34	15388.6	15081	12901.9	15291.8	13239.4	20972.1	53932.2	4820.42	19454.7	13459.1	15487.4	13109	20917.2
M250T655_NEG		249.845	654.947		7735.38	19211.4	18516.6	18003.8	18634.7	8663.82	23309.6	19780.5	17979.1	21559.6	20717.8	10794.4	9495.87	15140	19425.4	23101.9	24634.5	20367.8	15519.8	19686.1	26549.2	17961.2	14105.9	17178.9	18987.8	20187.8	26815.3	9508.35	19603.9	12592.2	19931.5	30333.7	27019	18956.4	9583.83	17742.5	17897.4	21480.4	12116.8	17137.3	1276.93	30569.8	19981.7	13608.7	18342.5
M513T385_NEG		513.211	385.354		9788.01	4556.02	4288.76	5165.58	9819.41	8984.73	12610.4	10564.9	4255.61	8712.32	6440.67	10751	14128.8	8362.83	10785.9	7198.84	12413.1	16531.8	8371.73	11602.5	21186.6	7320.66	8686.17	8276.36	6632.34	4724.81	18846	4125.48	6602.22	4208.87	5531.68	8875.94	15946.5	6022.29	5306.74	11952.9	7737.9	4648.85	4850.47	10916.9	9276.41	12778.8	10270.7	8375.38	5954.51
M386T275_NEG		386.034	274.608		23724.5	36050.4	24376.3	16360.3	15593.9	19356.7	19344.5	14448.2	17410.1	15952.8	9435.58	9028.47	11475.4	10126.5	17165.1	9606.34	27182.2	22188.6	12723.9	15533.4	9022.81	12629.4	9716.88	17185.5	7358.6	18536.3	24583	10004.7	16620.5	18573.3	16949.2	14990.7	9176.73	7343.9	11746.2	16461.8	14075.8	23019.9	7951.27	7082.1	13581.1	18940.4	7786.73	14974.5	10590
M461T646_NEG		461.108	645.753		21361.2	20511.9	44164.5	58940.3	29932.6	28655.1	37833.1	27061.8	53105.3	26039.1	46298.4	39104.7	36152.9	58064.9	57287.3	39611.1	19192.2	17937.6	13344.5	37375.8	66129	87794.4	64656.6	118369	130393	71502.9	67842.4	115961	25462.3	50919.6	87679	51137.4	45072.8	56782.7	45933.4	30285.9	150792	33310.3	51382.3	124790	141823	28667.1	107918	49797.9	60777.7
M68T35_NEG		68.0245	35.098		8200.6	5859.08	8713.31	9419.82	6866.21	5191.39	5172.17	7323.78	11979.8	6494.02	9517.66	9948	6015.26	10859.1	9396.59	7078.98	7782.95	5896.99	8861.86	17092.5	13415.7	10374	13488.2	9121.78	16361.9	7416.41	7015.77	11529.4	9346.84	12388.6	14760.1	8523.85	8721.69	14306.6	11791.5	11444.9	9646.47	7189.86	12905	9669.6	10581.4	10183.7	14933.9	9491.62	15238.5
M254T644_NEG		253.794	644.261		4781.65	3288.06	3802.73	3776.22	4523.62	3126.78	7067.04	2831	3254.61	5795.37	5855.91	6096.14	6231.1	4611.91	3105.4	6170.26	6453.84	7297.46	4047.82	2734.99	5275.88	6902.13	2994.59	2655.43	5039.49	6594.98	6308.42	8502.69	2321.67	6353.19	2738.22	6950.49	5293.73	4582.48	2248.32	4108.93	8675.63	3601.96	3039.76	8038.01	5398.75	6266.84	2736.26	6276.74	3833.29
M379T313_NEG		379.145	312.892		23470	5311.33	4332.13	11764.6	25763.8	41928.3	29211.3	54507.2	12064.6	11935.4	16825.1	27479.4	21014.7	15265.1	16983.8	21051.3	6447.96	43198.1	50223.2	15843.2	71389.5	32292.6	23188.9	45846.1	25404.6	27760.9	26104.2	33452.3	28611.8	37959.5	61400.7	45809.9	48375.3	36450.5	34937	24054.8	39920.9	22436	50916.6	39415.6	40957.2	26036.8	35839.4	26533.5	40160.3
M657T211_NEG		657.076	211.051		115507	178835	116118	91668.2	92260.7	83790.7	107937	120591	92861.6	109861	131331	90017.9	126905	117667	190764	99949.2	6316.74	107297	3515.24	5186.63	16721.7	19923.4	4559.72	18334.5	6232.03	9397.57	22667	5627.49	6403.29	10213.5	2916.31	8219.56	90412.6	6270.61	5935.62	167986	2772.07	40131.2	5360.22	4458.76	6546.74	19725.1	16171.8	18714.9	15884.7
M166T333_NEG		166.051	333.267		5402.43	5558.78	5785.65	4996.79	4708.88	5268.84	4396.88	5251.51	5311.62	4553.13	4849.47	3969.79	4114.57	4132.79	2862.71	4134.06	4110.29	5375.37	4896.97	3001.11	2778.7	4149.97	4590.87	5336.91	4782.52	4256.64	4144.35	4769.38	4308.78	3090.13	7333.36	4500.55	3673.5	4647.84	3384.82	5038.15	3429.72	3046.8	4864.14	3733.23	3746.11	3645	3184.85	3435.19	4273.66
M659T228_NEG		659.212	228.371		6721.36	6280.56	6394.57	5599.68	7259.3	4675.81	5407.11	3132.82	4091.06	7229.62	6812.14	6007.25	6059.83	5760.21	6145.85	5383.28	4617.8	6715.96	11834	14178.2	6966.28	9056.31	6780.87	15007.1	16685.8	7515.88	9067.77	14179.9	14111	19658.3	21009.4	28945.8	9097.53	14196.2	13504.8	16484.9	8731.27	18697.7	17343.2	21544.2	17392.2	12353.5	12233.3	18163.2	22485.8
M453T405_NEG		453.278	405.36		77791.7	73728.5	105797	37404.7	209573	423788	268615	416634	86886.7	125704	77340.4	118679	174379	60126.2	1106.91	111573	217784	623537	87353.4	59315.8	752961	73582.5	95824.3	288527	79870.4	660298	248773	55278.6	251812	68285.4	55517.9	85705.3	153891	59036.6	94769.1	71068.5	72116.8	77858.9	124772	67332.8	114764	195908	154671	7208.98	42684.1
M461T392_NEG		461.267	392.047		123828	23991.9	594981	624830	295504	242781	337554	590964	947605	164875	906543	196177	228971	259525	218495	443125	208158	208341	81899.6	95103.8	4972.56	377612	157212	109276	251033	256854	87201.6	531858	303894	731590	772776	423831	227483	195846	186863	421322	829848	752687	398114	291816	548961	11794.5	199290	182424	264606
M135T38_NEG		135.066	38.39		8583.17	2402.91	3912.87	3150.91	12024.4	8641.08	6046.5	7567.01	8318.26	12358.4	3879.63	10404.3	8198.74	2542.48	8689.84	5121.45	6979.4	7044.24	5676.95	2822.08	1804.81	4744.36	4976.89	6464.02	7908.61	4250.43	17518.4	6510.88	14807.7	6541.48	4645.98	6897.38	6276.11	12985.4	9883	11584.6	12029.6	13910.2	10027	5204.25	3130.36	7366.95	4915.34	3893.39	17243.5
M145T124_NEG		145.087	124.245		6740.16	5260.7	11592.6	12151.9	15172.2	8785.89	17078.5	14439.9	12815.5	12106.2	11941.9	15056.8	11858.2	11730	11796.6	12472	2085.63	7481.11	17613.6	11851.2	10838	14358.2	13448.6	14860.2	11401.7	14556.8	14933.7	13627.4	17441.5	10677.8	11361	14901.8	21426.6	12859.3	13499.2	27195.6	17184.2	32772.3	15838.2	14111.7	10525	13811.8	10986.7	11662.8	15261.7
M259T105_NEG		259.13	104.657		14506.8	10342	12566.6	9938.12	31602	23032.7	29445.2	17158.7	8974.28	22356.1	9925.14	15115.8	11942.2	5280.41	12311.3	13905.2	21357.1	10127.1	33709.4	13519	8335.26	11065	5182.74	24643.5	6843.6	18529.1	11689	11860.3	7635.57	11592.2	7157.54	7044.95	6699.17	11574	8532.82	18133.6	10628.4	17207.1	16773.8	9579.88	18131.4	5069.36	9051	3004.75	9064.16
M569T399_NEG		569.299	399.094		34197.7	3803.81	13887.9	17601.6	44165.2	72002.8	76795.7	76545.3	10528.1	24281.5	25734.4	75376.2	103203	23495.7	9209.57	77290.8	2937.3	132250	2172.66	1449.69	150349	3641.11	2589.43	33570.7	19568.4	10010.6	42912.9	2289.29	10479.5	6645.08	9172.54	11926.7	90774.9	2833.05	2724.77	8992.19	18840.2	17597.3	36534	11583.1	30044.3	24977	26799.2	11065.5	7082.55
M721T463_NEG		721.322	463.175		38290.8	31917.4	72501.6	41063.2	48426.6	56426.7	73462.5	95937	79816.7	25931.2	49945.2	23715.4	46773.2	41875.4	22586.6	52211.7	8141.93	26464.6	113442	19286.5	76107.5	58611.5	26684.7	38623.3	26187.8	63112	58981	73564.9	68240	26943.3	49430.5	40942.6	35058.4	27235.2	25270.1	54401.9	46124.2	41614.7	26176.2	28095.1	35041	24452.4	25001.5	24434.5	25372.2
M1017T262_NEG		1017.21	261.718		16979.6	8365.12	13064.3	15301.9	17871	11285.6	15362.5	16178.4	16088	16558.2	16368.1	13731.4	9347	12648.6	13550	16041.9	14174.9	11045.5	23553.3	15108.7	26694.4	9685.43	9778.27	10207.1	9872.3	16971.5	17914.7	18098.8	6116.78	23683.9	9180.87	13630.8	12354.2	9612.74	9068.51	9727.1	11347	21907.8	10040	13460.6	24378.8	26791	18313.6	18360.3	19519.7
M200T144_NEG		200.049	143.887		19627.5	1887.9	10729.9	8822.93	14649.6	19724.3	14431.5	9493.02	7219.94	13070.6	7932.66	8582.71	27889.2	8740.7	2321.74	7400.23	22978.6	25060.1	30981.3	21154.5	15918.2	1138.53	9414.46	13977	2914.64	37833.7	15998.5	2602.48	3156.74	2101.33	2163.71	3737.21	11522	2619.83	1788.15	8863.84	6635.53	7760.92	14939.7	6027.06	8336.84	15539.5	12097.8	5228.09	3935.2
M547T270_NEG		547.265	269.669		100302	104151	90549.4	92984.5	96504.3	69050.8	82988.8	87520.4	101851	99725.9	69793.6	102195	80037.6	94710	76707	79735.4	191607	178516	74169.5	94130.6	15980.1	68833.4	61022.9	46772.3	40048.9	41083.5	34519.1	52705.3	54004.2	47525.5	47891.8	47798.3	43552	36254.5	50363.4	48956.3	74189.2	39748.1	50994.2	54438.7	47565.5	52343.4	56943.4	43915	82043.8
M876T510_NEG		876.473	510.44		4090.74	3595.65	4398.68	4798.13	7022.37	5119.36	3760.52	4703.87	3019.91	3772.37	6073.95	3685.93	3547.48	2453.18	4084.73	2609.19	2835.83	4368.77	2847.22	2601.85	3338.07	2492.74	3147.55	3850.62	4820.83	3550.3	3724.16	4292.36	2315.54	2948.89	3496.88	2241.05	3061.02	5224.35	3955.68	3822.37	2094.63	2232.83	3512.71	3454.64	5167.33	2233.88	2295.04	3247.97	4394.57
M615T231_NEG		615.184	231.406		11241.4	12046.1	22844.5	25625.9	26512.8	23899.6	20105.1	28836.9	32719.8	22288.3	28582.1	26966.2	24741.5	32677.8	12187.2	23764.9	16235.8	23569.2	35146.7	22207.5	45005	16374.1	17237.9	19641.3	22198.4	8576.86	6891.67	10325.1	21192.5	13131.7	27163.3	28526.6	36650.8	16641.4	21757.3	27247.4	15839	28683.5	26799	30306.9	16494.6	23429.9	40413.3	26143.2	21040.7
M219T34_NEG		219.038	34.4015		15643.5	15483.2	15328.2	23006.4	29983.4	25252.3	20356.5	14480.9	20420	11334.4	18975.4	30174.2	22258	25766.3	7344.56	19081.4	3555.82	21223.9	16266.6	16950.3	16112.3	14942.4	11992.8	14265.1	14533	11640.2	12500.8	15116	8622.44	7490.23	8055.82	12602.4	10726.5	13935.9	17684.3	16144.8	7500.73	18504	10353.6	20658.7	14304.1	13600.9	17092.8	11448.6	16672.6
M280T146_NEG		280.087	145.849		11639.4	7863.14	13417.2	10123.8	14739.5	12863.3	8430.77	11576.3	5508.78	10142.3	10239.8	13540.5	9618.84	13128.3	9606.73	9674.22	5045.51	7053.35	11456.2	9912.44	9066.88	6430.46	10730.7	9472.39	12009.6	7551.28	9980.34	5998.83	7148.83	6782.38	8574.07	6338.46	5915.09	14183	7772.57	9336.53	10916	10113.2	5826	11409	10277.2	8599.19	9353.39	5424.36	9761.41
M1000T412_NEG		999.961	412.488		3855.96	3831.48	4982.37	3680.99	4361.56	5334.86	3408.02	4822.55	3580.3	4188.65	4425.23	4680.52	3167.5	3935.7	5399.92	3147.14	3400.29	3447.48	3129.48	4264.06	4073.64	3306.78	5008.14	2276.06	4042.34	4601.79	3614.24	3644.52	5460.93	3254.4	3998.79	3049.8	3463.83	3468.6	4480.26	4070.78	3871.94	4185.97	3880.21	3774.15	2012.63	3748.86	2259.56	2714.8	4099.89
M507T333_NEG		507.128	332.687		17624.6	28471.4	27344.2	21326.6	20895.8	21610.4	19650.8	39389.4	56608.6	15131.8	20737.6	14824.9	28540.8	22685.6	19967.6	19870.9	22850.6	32524	26744.6	16096.6	22067.2	31004.8	13276.6	16084.3	7579.88	13113.8	17407.7	32743.7	28209.8	21204.5	29882	14813.8	20436.3	21394.8	14128.8	16417.2	14139.4	32256.7	14413.8	18597	16293.5	13964.6	19827.7	15041.3	23314
M754T483_NEG		754.499	482.503		10465.9	10194.1	7798.4	7038.93	3180.25	10358.3	6782.43	13738.6	7971.68	8095.1	8348.4	9706.22	9480.91	7992.41	7850.09	5429.95	7318.21	17664.2	13714.8	6331.42	29280.7	7429.83	9112.32	5924.74	5323.16	9880.58	5240.87	14018.5	4692.74	15761.9	13592.3	4791.84	11663.6	2969.11	6545.84	4718.71	5397.68	5767.68	9193.84	9087.09	8624.8	10459.7	8463.35	10628.5	7496.35
M705T510_NEG		705.448	510.496		27581.7	134775	67338.6	64243.3	82248	102314	68252.3	107456	77691.2	53849	47551	21742.5	42874.1	25402.3	29034.1	36353.4	40119	43989.9	49458.5	30359.1	27080.6	22710.2	20529.1	48330.9	24108.4	41699.6	22819.4	19920.6	32493	31516.5	53878.4	29002.6	24655.2	12588.3	20863.5	56472.4	23488.6	22130.4	15764.5	16685.7	47647.6	17678.8	14509.4	22353.3	12971.6
M807T458_NEG		807.477	458.463		16169.6	36801.4	22718.1	22108.1	20024.2	15919.2	24880.2	53136.8	36709.7	17495.4	18577.2	14999.9	17679.5	19349.5	13866.4	27460.2	27375.7	42461.7	11140.2	8391.81	3891.26	27387.4	17122.4	7757.04	4615.75	8267.04	7088.29	16461.3	15746.6	16347.9	10882	8501.15	35345.6	10786.3	11408.2	71294.7	14009.7	49776.1	5498.98	12904.7	7419.04	6923.5	9536.61	11224	10519.5
M1047T322_NEG		1047.26	322.329		29617.7	39087.4	35989.4	34616.5	36462.9	33820.1	29678.7	51095	61276.7	24481	25324.6	25824.2	40984.6	28663.4	23083.1	24204.6	23663.9	36974.7	34013.2	21966.4	28334.1	40132.1	23756.9	18206.2	8924.69	24517	21776.4	31839.2	43598.8	49123.6	42547.2	21190.6	24552	35572.7	29104.8	23795	15883	33909.9	22128.1	26009.7	26551.4	17979.2	32375.8	25491.2	26932.8
M733T262_NEG		733.154	261.701		31775	88360.7	98429.4	74671	60710.9	39168.9	51646.1	58875.7	170891	69600.8	84858	55788.6	55910.6	120831	192491	60592.3	103400	78903.1	416362	257587	44645.8	137305	98591.7	138415	109909	51485.9	101162	263193	138495	170139	197471	210961	346477	126482	66186.1	316329	182128	347950	131541	235001	351702	144355	210199	179630	199706
M328T403_NEG		328.186	402.563		41488.3	237877	26369.4	65711.5	46966	101354	128250	115663	6885.35	70050.1	115683	49915.2	105697	109253	45767.3	99682.2	76790	80795.7	31379.7	4317.72	2655.96	18902	5321.66	43734.1	41774.1	84949.3	83597.3	4886.74	111852	20120.3	36762.5	52253.2	15158.2	23362.2	114066	31648.3	10665.6	36335.6	23241.6	38795.7	14946.3	52770.3	25784.7	3351.56	24292.4
M127T677_NEG		127.001	677.056		28351.4	9998.55	19375.2	22845.6	74383	18885	34039	68247.8	24465.8	18555.1	15216.4	23014.5	2653.6	26027.4	36881.4	1451.99	21043.2	2220.06	77305.5	36178.3	29617.4	21752.2	30151.6	22408.8	20610.4	14999.2	22242.4	14960.3	18423.8	18988	17927.6	23548.1	24760.5	19489.4	27765	33345.5	16120.2	13090.5	20798.4	18060	2057.33	20320.1	11558.3	42329.9	60804.2
M371T45_NEG		371.063	45.065		2364.81	14094	18948.9	17903.1	17469.8	16980	16697.9	19997.3	15191.2	25990.9	22017.4	12710	20262.5	27719.2	19209.2	14807.5	17765.1	26833.2	9200.01	14744.2	8165.29	13796.3	18205.3	15293.8	23162.5	8630.79	7887.83	11696.8	11541	10715.7	23761.6	9987.65	2354.16	15142.6	11748.7	1589	14295.6	2253.57	25672.3	9524.81	23427	34309.3	39876.5	34455.6	37800.1
M1015T282_NEG		1015.3	282.015		7328.14	12775.1	15066.5	8595.28	10348.3	10571.5	11064.8	22483.3	18122.8	10087.2	10981.6	10115.9	17832.1	12406.2	7574.68	14941.5	17388.8	19175.4	9096.5	12737.2	11560.3	10060.8	10475.5	10767.3	9899.07	5323.91	8316.73	16601.4	15613.1	9726.66	23870.3	10001.5	15181.7	11921.7	6253.43	17668.2	11562.7	16019.6	18919.6	9920.94	22231.7	15558.6	15158.3	12767.7	13296.7
M657T399_NEG		657.211	398.597		65048.7	40835.9	27464.1	34339.1	24705.5	27197.9	34475.5	67837.5	49317.1	23527.1	27510.4	26236.4	24257.6	25180.9	10398.4	25228.5	15719.5	24055.6	9386.99	12047.5	22172.6	18248.1	17674.5	15430	17639.4	15309.3	16335.7	29782.4	18667.2	42833.1	30882.6	8919.63	14705.6	12236.5	13832	17681.5	28284.2	17837.1	22292.7	26246.5	28547.7	20503.5	19085.2	19834.2	29347.5
M231T30_NEG		230.924	29.963		9013.39	15657.2	16639.2	14272.3	12620.4	13010	11871.4	13290.8	17778.8	12549.2	19349.1	11583.8	9164.93	19459.4	16877.7	12136.9	11382.5	11822.6	11621.9	8781.12	7024.39	15519.9	16466.2	13807.4	16830.3	11879.4	15580.4	15606.8	17334.6	18946.4	18096.1	17035.9	10668.9	20496.5	18022.6	18447.6	15817.3	14661.6	10904.5	16183.5	15607	15147.9	14019.6	17342.4	20083.9
M935T214_NEG		935.245	213.659		38782.9	96197.7	51203	40783.8	43590.8	39361.8	58370.7	72401.4	73200.5	58887	46119.4	34373.8	80372.5	66440.9	58519.5	52846.1	202731	117285	10351	25756.5	13233.8	66871.7	50570.1	6291.12	2639.15	13503.3	8752.35	8754.36	96316.7	13238.5	18029.6	11539.6	62966.2	48700.9	96351.2	96188.9	8244.45	23589	8006.87	6309.3	5810.81	20413.8	11890	16667.3	16759
M359T350_NEG		359.199	350.152		10792.5	16077	4574.29	6931.03	9511.79	25262	10619.8	7467.65	7965.27	3621.23	6724.97	10164.7	7489.05	5786.94	8324.42	4544.69	4954.37	24016.5	43165.1	6578.75	63851.7	16924.8	10734	25792	11022.5	117976	52111.5	16361.5	48949.2	39378.3	16990.2	15846.3	17499.1	17267	41031.9	32539.4	18897.2	22210.9	13813.6	12983.1	21752.8	19475.1	17950.1	11981.5	16630.9
M368T231_NEG		368.244	231.348		5144.27	5140.03	3494.76	2237.64	3927.83	7959.1	6722.02	9293.95	3296.89	3751.47	3739.93	3825.75	4545.92	2933.91	5272.18	3578.17	2141.43	10858.2	9581.58	2710.39	7514.27	4129.52	1575.34	8374.87	2967.34	12119.1	6939.76	5561.75	5936.98	5384.3	6809.91	3581.13	7144.05	1439.9	2840.85	6437.39	6214.37	9729.58	5186.76	4568.85	6298.17	3840.87	4228.35	2733.01	4281.18
M437T208_NEG		437.123	208.309		6840.6	8029.57	6702.09	6663.76	26537	9305.94	4745.11	9900.02	8643.71	12188.6	9121.42	10066.7	9435.66	3780.04	7513.31	7242.83	3142.13	6405.38	1547.54	6412	11342.9	5986.56	7160.16	4611.83	5800.73	14447.5	2985.24	6503.69	16336.9	10014.4	3358.2	4582.78	9920.87	6859.79	8262.09	18702.7	8549.2	15924.1	3232.46	3056.03	4759.73	2825.31	5609.07	14066.2	5224.37
M495T273_NEG		495.294	273.138		23461.7	21243.2	16144.9	13114.4	12280.9	18012.1	12594.7	15153.6	20555.6	7823.31	12387.8	9946.71	7048.25	11018.9	21380.6	11378.6	7216.11	29861	11406	10990.3	18723.8	20186	12586.4	16759.9	21594.7	15813.5	12942.5	26592.4	7290.48	41918.4	23652.5	15000.7	12884.3	9606.03	12370.4	10178.9	26942.6	16655.7	20675.2	23802	20291.7	9031.92	15816.3	12168.8	25962.2
M569T198_NEG		569.097	198.366		10382.2	3555.21	4135.71	7089.38	7791.98	7987.21	14853.5	10914.4	16609.9	8475.11	9035.21	12327.5	17102	14436	3547.12	4000.33	3074.68	20381.3	3817.99	6325.12	7654.11	8420.95	7768.54	14995.2	7570.38	7415.66	13957.5	4481.35	4681.03	7695.9	11830.8	8865.57	7292.44	6884.41	10454.2	5295.37	20204	5500.93	3113.39	13006.4	9739.41	12467.6	10700.2	11189.4	11973.3
M727T368_NEG		727.023	367.785		7160.69	3683.81	5296.13	5086.48	4665.83	5261.17	3217.22	6439.79	3557.09	4926.88	3965.74	4856.2	4289.27	5192.9	3770.43	3923.79	4575.63	4029.21	5611.28	5029.83	3840.45	4796.61	6313.99	4855.56	4014.72	5139.7	4052.93	4545.98	6148.76	3873.23	4285.52	4856.37	4201.86	5040.11	4664.15	6653.34	3636.49	4468.69	4546.52	5090.75	4647.24	4570.65	3988.51	4864.88	4474.68
M747T368_NEG		747.007	367.55		6851.88	3129.86	4825.95	3780.6	5100.92	4419.11	3290.77	5905.82	2256.18	4245.08	4121.69	4529.9	4482.06	3847.96	3362.08	3600.54	3973.36	4896.98	4400.2	4502.66	3569.95	2877.67	7180.55	4307.77	4587.66	3885.51	4505.86	4480.2	3284.49	3365.43	3379.56	4368.8	3640.46	3881.06	3081.14	6138.38	3839.4	2823.32	4161.95	3592.11	5866.74	3584.69	4217.53	4464.94	3644.45
M487T385_NEG		487.213	385.455		7137.77	9722.03	5280.05	5663.24	6721.84	7849.04	10760	8334.34	2443.05	6539.83	7635.13	7463.18	11496.7	5347.87	3219.95	9367.83	6809.25	13035.6	7136.5	1197.89	16028.1	12874.3	5611.19	5107.75	2584.47	5611.87	8163.6	4764.76	9676	7605.61	5071.54	9674.68	11853.4	6468.46	5655.8	6454.3	8982.05	5360.55	3188.17	6661.2	7927.03	8844.26	5086.59	6587.05	6119.57
M531T192_NEG		531.241	192.407		93261.8	99981.3	48270.1	57718.3	115966	59692.1	111314	75748.7	53051.5	87016	54029.6	81528.2	41264.4	50044	64973.8	51904.2	30066.8	27198	14490.8	65699.1	17288.2	25777	32582.9	17878.7	32968.3	12674	12670	24994.2	38527.8	32918.1	32536.7	15633	55757.7	20226.2	30633.2	76613.6	29971.5	87048.5	30669.4	23196.5	16973.8	27080.3	19709.3	19389.7	36400
M245T156_NEG		245.132	156.402		32303.6	2138.94	22379.3	32529.9	1762.01	17291.2	2470.5	1899.45	16250.1	22956.3	21450.4	2007.06	14787.3	19470	2987.42	25316.5	15378.1	15840.1	4963.1	37159	17677.1	2817.98	16403	3663.39	16197.4	2950.5	13284.6	4190.69	19199.7	2156.32	2548.74	13711.2	34484	20583	18116.5	46915.9	2379.64	43821.1	22723.4	3725.27	19232.9	18002	21972.4	2654.7	23194.7
M385T178_NEG		385.171	177.732		251683	30978.1	35800.9	36721.6	33269.5	81539.8	57504	56740.7	21405.8	60910	32078.1	77245.4	23644.6	26232.7	40043.2	39198.4	8652.13	73400.1	30976	6896.29	75400.1	65324.7	97831.7	177764	87615.6	94924.6	22798.9	67047.9	16288.3	22887.4	30873.6	100929	160215	10420.2	34641.9	204300	104983	86266.6	336781	75907.7	163150	23573.7	104211	89560.2	112517
M284T166_NEG		284.114	165.593		34882.4	7224.06	10421.8	14129.9	24692.3	57932.7	32385.4	46956	3713.21	20017.3	8996.83	28185.8	65646.9	8524.72	7978.22	35891.1	32612.4	126155	7180.33	35341	249165	14859.1	30382.4	40452.4	13584	81243.9	42994.5	9533.59	20166.4	7701.97	12759	15610.3	109084	5345.26	9781.31	16392	22851.2	10195.5	51467	13774.1	22141.5	23227.8	57943.4	11540	6202.99
M544T334_NEG		544.282	333.514		13127.9	8014.75	3096.15	11762.8	10220	17806.1	13631.3	11873.6	5539.11	14013.8	11039.4	11245.3	17239	7380.88	4693.2	6867.01	24208.1	11514.4	8605.38	2750.54	3504.51	5150.23	2558.97	24526.4	16319.1	13191.9	21561.9	6089.54	8368.38	6166.34	12422.3	18500.6	4705.27	10938.5	12382.1	11401.7	3857.94	12552.9	14468.4	17318	10686	16129.5	15871.1	6634.87	17256.4
M501T153_NEG		501.117	152.937		19150.3	26088.8	33745.9	42640.8	48828.2	37910.9	50614.9	44925.8	34635.4	49010.7	40149.2	53182.2	48935.7	47002.5	26794.4	42379.9	27510.1	24740.7	20031.9	40931.3	51755.8	27854.5	46808.6	39412.8	25071.7	20530	26618.6	18572.3	15650.4	15945.4	35591.4	22554	51930.5	25527	27482.2	47653.2	19759.7	32856.7	53774	24221.1	23726.8	27804.2	30480.8	25007.2	22928.1
M585T385_1_NEG		585.108	385.307		17158.8	7314.13	10893.8	6125.66	9758.13	17353.4	10964.1	16720.7	9187.53	6576.39	6344.13	8469.15	11576.5	7544.99	12188.5	7803.57	7320.26	15374.7	12177.5	9063.1	22423.1	14985	10346.7	16828.8	24745.4	5745.57	5852.47	18526.2	6409.99	11581.1	13069	4900.31	15060.4	10633	7161.84	12126.7	9889.02	10454.5	18653.8	20382.3	11300.3	9834.17	18276.8	16576.3	9721.96
M623T436_NEG		623.345	436.444		21895.1	18782.9	14970.2	10594.6	10920.3	9836.27	12466	22660	16211	6995.95	10700.5	9675.12	12045.2	9540.41	9633.98	9454.1	15402.5	21111.7	34840.6	25399.2	30187.8	11063.3	10607.4	10096.2	2959.06	15543.9	13871.7	6194.67	18290.2	19498.5	11776.6	14104.9	8667.08	5672.01	7918.58	13444.4	15588.3	9225.58	5553.77	8213.36	6214.12	5589.06	8871.02	7769.99	7826.59
M457T391_NEG		457.076	391.165		8981.87	15370.4	11183.9	10437.5	8030.68	8562.72	10210.5	8555.78	8510.87	9632.16	8937.07	9876.19	9684.2	7516.77	8492.2	8923.75	7668.04	9651.44	10309.3	8365.86	10308.6	1959.27	8709.68	22856.5	8543.95	9348.99	10407.6	8865.21	9019.22	7583.43	9163.56	9274.96	6684.59	9437.65	8013.31	7416.33	6371.74	8614.01	8605.96	6854.26	4086.44	5130.88	8311.99	6147.67	7676.15
M427T30_NEG		426.877	29.814		17999.5	44105.1	41654.6	36502.8	26832.4	25595.2	26081.9	30193.6	48167.4	26911.3	52946.4	24481.4	17112.1	58728.6	47478.4	26802.5	31551.3	25433.1	27682.1	20919	15151	41573.4	39958.7	33184.5	50242.9	24262.8	40976.9	46385.5	47135.4	52148.3	53256.3	44424.2	25548.1	59587.6	57112.9	48459.2	43259.1	39314.1	28708.8	42753.2	37735.5	36173.4	33145.9	44051.6	60856.6
M339T59_NEG		339.085	58.822		19004.5	8482.23	8456.92	10668.9	11848	8444.22	15275.9	13009.5	11245.9	13905.9	9124.61	13680.7	7359.01	9426.39	19944.8	13112.9	23877.1	21996.6	12089.1	10538.2	3946.57	5481.23	16905.7	15338.6	19334.2	11487.8	13106.9	3547.26	8628.93	14754.2	12296.2	15246.6	5415.25	18882.2	17724.2	13348.2	12207.8	17325.2	12481.4	19420.7	16125.9	10141.2	13098.2	7929.86	7109.11
M772T261_NEG		772.194	260.647		195657	284817	73609.6	47482.4	37946	34410.5	57593	54325	31640.2	63686	57246.3	64943.4	27643.9	34023.7	85823.7	455125	65445.7	76563.7	26705.5	63045.1	36732.1	37162.7	26312.4	42347.4	40017	22002.1	16246.8	69082.6	27548.2	32178.1	295883	18879	63308	30445.4	5950.5	55940.6	143944	49020	181414	29732	178927	103676	64494.8	44812.2	74953.2
M515T158_NEG		515.099	158.136		8762.19	12914.2	14773.4	13584.1	12323.1	11814.2	10375.1	15755	18594.5	13549.1	14340.2	12618.6	17228	17614.5	13885.5	12208.3	8473.57	11374.9	20677.6	23070	24767.5	19921.5	20285	15837.9	18478.2	10178.3	11746.2	25823.9	15033.2	26916.3	23449.2	16052.8	26199.8	20792.9	18686.3	25115	21761.6	32228.9	15755.7	24404.6	17593.9	20545.6	24067.7	18321	31598.7
M665T464_NEG		665.359	463.938		10391.7	17619.7	12888.2	11346.5	12381.7	16117.6	10998.8	19381.2	29989.2	8538.71	10222.9	6530.46	6471.71	10569.8	6697.36	7694.86	11297.8	6575.79	7933.83	4705.22	4649.02	5201.56	8641.88	8077.49	5102.57	7131.73	8705.48	7047.62	12481.7	17971.7	14807.3	7270.17	7828.36	9848.9	12308.3	11081.9	12579.4	13380.9	6580.16	8966.52	11648.3	10272.9	6246.34	9400.37	13041.5
M326T380_NEG		326.27	379.676		9281.62	12436	23424.1	10391.8	18560.5	26783.2	40567.3	28995.8	34893.8	15268	14172.4	12988.1	27280.3	14376.4	8638.26	22387.6	8335.71	23260.2	27821.5	7715.7	9402.25	7311.34	26094.3	24525.8	14013.8	36158.7	22694.9	16753.8	32290.7	24027.5	5508.09	16074.6	10488.7	6936.64	8326.93	14130.9	11571.1	5635.14	18332.8	14759.3	18437.8	10534.1	18496.5	8770.53	5839.84
M942T412_NEG		942.002	412.34		4139.55	4305.57	5028.56	3348.76	4651.76	5843.75	3975.95	4928.31	4909.08	4815.75	4076.34	4307.61	5214.64	4414.17	5661.07	4107.83	4760.73	4330.11	5079.84	4085.89	4219.42	4616.57	5480.56	1746.15	4472.49	5545.25	4574.74	4982.27	5099.96	4876.19	4124.19	2992.09	3821.92	3737.93	4955.53	4673.3	4613.49	4307.94	4117.27	4506.12	2980.25	4842.35	2569.09	2402.04	5023.6
M845T286_NEG		845.228	285.864		39532.6	81025.7	28405.8	23059.2	15759.5	13654.6	19766	21510	28429.1	14586.6	30987.8	15809	19869.3	23700.6	60378.9	23800.5	14285.4	32729.6	11392.8	51052.4	41056.8	54221.4	30066.5	37763.8	26945	26150.4	25398.9	87562.3	38176.2	72140.4	86178.7	51249	24017.5	35018.7	22888.4	23166.1	59565.4	40507.1	46908	78855.1	72693	44010.8	57263.2	55221.1	53495.9
M515T409_NEG		515.074	409.027		13482.5	25845.9	25029.3	13235.1	12921.7	14580.8	5336.17	6684.03	7656.16	4295.89	14485.8	12032.2	2527.77	14871.4	8462.25	13391.4	9260.09	15849.3	8543.6	4908.75	11702.5	2256.05	14836.2	44547.8	14882.8	11801.4	14542.8	13590.7	11074.1	15253.9	15100.9	14276.5	4915.94	13735.9	6611.56	13324.6	5553.44	12462.5	14693.2	5694.05	3096.38	2740.22	12369.3	7787.35	14517.6
M985T340_NEG		985.183	339.973		53393	74717.2	42114.3	29855.7	35367	36115.6	63077.7	106948	117842	31818.5	58713.7	20517.9	25258.5	26149.9	33402	37492.1	42058.3	62973.2	30826.6	12655.6	68838.6	75284.7	16490.8	22317.8	5254.55	56423.7	35703.4	65504.7	50284.6	56055.5	18996.5	21914.7	34269.5	17050.4	22970.1	23143.7	22938.5	35412	4303.98	16695.2	73631.2	23148.2	53359.5	38560	51336.7
M585T345_NEG		585.245	344.694		7741.29	13995.3	8052.05	5558.16	5691.42	6354.98	4478.07	8627.12	11220.8	6247.14	7867.28	4970.78	5042.63	6122.76	8303.78	5143.47	3227.78	7803.76	6045.7	4917.18	3649.06	4559.91	6418.42	3458.54	6336.27	3455.29	2632.63	5300.01	5567.75	6464.13	9782.85	5106.75	3713.38	8968.01	5823.6	5799.78	5949.4	6650.92	6358.17	6140.67	4930.81	2940.2	4407.1	5201.21	8521.34
M675T207_NEG		675.076	207.462		7815.06	8154.74	7726.28	7100.93	9097.17	8625.33	8313.37	7265.54	5731.62	8465.84	7518.6	6607.49	6820.04	7196.74	6396.59	7289.51	7870.32	7791.02	7966.61	6208.74	5630.02	5835.89	6094.98	5138.13	5239.32	5919.7	6701.47	4796.46	9391.41	5872.6	7568.87	8108.74	7657	8053	7077.09	8182.77	2849.56	8127.68	7452.76	5032.15	5329.58	9277.14	5193.43	7153.93	6367.26
M630T326_NEG		630.145	326.056		4181.27	5300.28	5989.45	5018.94	5029.7	3270.19	5006.02	9035.87	8150.19	3431.26	4734.8	3150.82	5312.43	3730.79	4660.31	3728.74	12787.5	10298.2	5713.47	9884.83	14905.8	12754.4	19507.4	5450.63	3553.4	4370.9	3283.17	10792.3	14551.2	11018.3	6553.89	6923.71	5611.64	8969	8436.48	7657.73	5149.86	6304.1	6114.38	3010.69	6032.5	4977.82	10463.5	6238.45	10035.2
M459T246_NEG		459.115	246.07		2231.66	4275.4	4522.99	3762.13	3227.37	3134.29	4815.27	5251.57	4975.96	4266.31	4090.22	3403.84	4463.57	4165.74	4791.15	3755.91	5436.1	4568.14	4103.49	4289.25	4366.45	7227.89	5055.6	4816.86	3515.97	3724.67	4268.79	4348.04	4063.49	4661.86	5404.43	4875.66	6042	2738.68	4304.93	4483.77	4811.23	4186.36	1264.75	2967.29	4928.53	4375.84	3978.46	5733.5	4176.88
M253T745_NEG		252.839	744.865		15576.9	11200.3	16118.3	17626.5	16947.4	15496.8	27547.1	18122.1	12306.4	17048.4	21147.7	51327.4	25062.2	17030.3	14307.7	18663.3	19306.3	3341.85	15984.1	15233.3	17956.3	28496.1	13938.8	30698.2	15619.2	15814.6	37274.2	2730.61	14661	37569.4	20418.8	13768.5	11524	14376.4	18666	26178.8	12981.6	2214.31	14862.6	32773	26787.1	20151.5	21302.4	26125.8	16602.5
M799T210_NEG		799.034	209.806		6611.01	8869.8	25698.9	24618.3	24223.3	24325.7	17926.3	21350.4	22854.2	21759.9	23126.2	20619.8	18542.1	26133.4	6605.59	16568.7	9436.72	6604	9157.93	9928.68	5246.97	5552.89	7919.19	7318.38	8610.22	5514.57	6617.18	5533.2	3030.17	7848.48	2050.88	11148.1	10496.4	16744.8	15535.6	4732.01	5747.2	11655.5	10998.1	5934.08	7149.08	6614.36	5959.64	5233.36	5227.67
M804T409_NEG		804.023	409.446		3501.81	3252.41	3452.42	3929.42	4280.01	4483.57	4625.91	4838.15	5050.54	3496.79	4945.75	3493.18	5061.38	3578.76	6492.08	3995.93	4404.76	5453.03	3202.3	4553.8	4591.73	4674.16	4705.85	2334.73	3939.6	4608.77	3885.74	3688.6	5486.85	4709.49	4163.48	3059.15	3752.26	4583.52	6341.28	3562.83	5952.41	4337.4	3371.88	3785.9	3450.28	3702.96	2318.72	2368.82	3710.25
M669T338_NEG		669.16	337.982		14149.8	56343.9	25841.1	20453.8	20857.5	26156.7	24381.5	39223.4	57883	11917.7	15847.6	10765.9	23189.7	20958.8	12017.5	13937.2	18493	29994	31964	13559	17766.9	26430.7	14887.4	15785.6	7440.84	26880.6	17301.6	34773.5	41718.3	33186.7	37148.5	15963.3	19096.6	23491.7	20871.8	19787.8	17320	34723.3	12628.3	16138.1	17214.7	14699.2	18422.8	15070.6	21663.7
M587T455_NEG		587.335	455.229		46828.9	22043.4	18206.7	15332.7	14065.1	23947.3	12891.9	22781.3	13877.4	11413.8	17820.6	16638.7	5509.01	15026.4	18382.7	12983.2	5247.34	10038.8	16152.8	5880.48	22251.2	45324.9	22100.8	21870.2	22925	19047.6	14119.2	37494	15292.8	42474.4	29163.9	26816.3	20388.4	28430	20132.4	23612.3	23309.2	21069.3	42725.6	37766.3	27353.4	10414.4	27562.3	33502.9	25379
M480T412_NEG		480.307	412.179		5815.17	5968.77	7005.84	4273.39	6282.07	9419.77	7022.73	8068.6	9090.46	5182.41	5580.55	2953.38	7936.05	4857.7	8105.1	5862.16	7746.71	9803.17	6166.51	4827.24	7057.34	9028.39	8412.58	5526.83	5512.79	13534.5	5640.31	8500.76	9369.39	10621.2	7905.69	4830.23	5407.22	5215.37	7974.01	5431.21	9685.07	8452.11	5824.38	5904.49	4618.44	5815.83	2632.53	4225.78	6317.83
M181T145_NEG		181.087	145.113		9503.96	9280.82	13083.7	11573.3	16587.1	12880.7	12656.6	14989.5	10983.6	14480	9412.12	13964.9	12135.2	13564.4	6913.27	10044.7	6831.93	6233.2	19049	4909.04	4997.26	8468.26	15483.2	6014.4	7162.46	16665.2	8044.87	10169.5	9961.4	6592.72	6146.44	4290.01	7012.5	16078	16931.3	6435.65	15864.4	7730.43	8312.64	9116.22	5386.48	6009.97	10434.4	6493.59	12927.7
M507T311_NEG		507.128	311.17		25045.1	53801.9	39452.7	45503.1	45991.9	31564.3	31238.6	60376.1	79582.3	24170.4	36564.6	21452.2	39216.9	39066.9	31602.8	29753.2	37063.5	51760.8	39802.5	25538.2	29807.1	89268.3	22259.1	20164.3	13390.7	18505	18957	47852.8	61151.2	48277.5	65860.3	28989.8	32167	47234.6	27161.3	23667.5	18379.2	50683.9	22250.8	23985.3	25239	19017	26813.2	22409.9	32533
M531T298_NEG		530.898	298.245		7062.36	8761.8	6822.3	6449.48	6635.45	7378.57	7837.46	6019.78	7442.61	5798.64	6394.84	3545.08	7823.53	5943.26	8472.3	6773.13	13528.4	7276.07	7021.25	7439.58	6309.26	10523	7075.64	7870.29	7491.55	6515.94	8931.62	7869.8	7914.96	8614.92	6884.54	7794.09	6329.29	4328.83	4954.68	6739.97	6891.65	7574.6	4557.72	6439.45	7606.97	6634.28	6430.11	6931.86	6556.73
M439T425_2_NEG		439.19	425.423		11591.4	12456.4	8725.68	11729.8	4862.9	8921.18	5119.68	5520.48	4239.05	2101.01	7097.77	2287.08	2569.3	2294.81	6098.85	8745.69	9913.31	12996.2	5111.19	3873.92	10153.3	4387.24	7817.96	134847	10446.1	24436.7	14079.3	21207.5	9395.68	11593.3	17490.7	4140.59	3880.14	6937.39	7598.3	7441.68	7187.81	16124.2	12705.1	3544.42	2513.79	3377.78	19486.1	5274.43	9235.73
M693T218_1_NEG		693.202	217.738		182918	40564.8	59644.8	43576.2	33192.6	54742.3	37875.6	68474.6	13140.7	56216.9	34449.4	86097.9	21494	18755.6	48809.2	47193.1	3350.02	28241.3	56002.3	11896.4	100912	135501	58945.7	86433.9	119775	33719.6	20883	125540	10558.1	127030	48154.2	67318	60338.4	24962.5	30157.3	40209.2	105481	37164.3	213657	101469	86974.9	21385	61996.6	131248	75759.8
M223T166_NEG		223.109	166.323		28999.7	4393.15	10022.4	6058.11	6755.19	12681.8	7013.76	8492.51	5973.13	9480.11	4833.49	9900.66	4364.33	5442.08	17090.5	7834.07	5257.69	8840.82	3174.55	3862.75	11603.3	20712.6	19931.1	13198.1	13416.4	4207.7	6045.15	27142	3738.2	22664.1	7673.54	9111.42	19619.3	4759.96	8171.04	16814.5	14935.6	4340.96	53806.3	15038.3	19723.2	5587.95	19555	20519.2	14208.2
M737T503_NEG		737.481	503.411		2651.33	3234.64	4742	5314.81	1493.01	3387.46	5345.65	5846.27	4064.71	2789.45	3765.36	2894.94	4166.57	2376.64	4110.34	5079.07	6224.16	2974.58	6386.96	5148.64	4131.91	6649.53	3458.44	4081.48	4463.07	4104.53	2125.36	3348.7	5694.57	4767.05	4760.28	4942.72	5621.42	4054.3	5826.39	5110.74	2544.17	4296.95	4248.73	2947.12	6363.86	3349.84	3128.54	3140.79	4295.12
M768T412_NEG		768.132	412.361		3949.53	4126.38	4964.63	3372.3	5410.86	5811.48	5205.89	5172.35	5711.72	5515.35	4892.68	3742.9	6361.25	4005	5157.22	4897.16	5017.76	6756.26	6309.51	4513.77	4451.27	5617.68	6279.47	3657.37	5232.28	6472.68	4503.78	7622.73	4921.6	4627.1	5315.58	3791.47	3789.93	4964.45	5827.03	3735.16	5288.62	4796.7	5719.42	5164.68	3837.88	6611.33	2884.61	3626.16	4664.91
M673T207_NEG		673.076	207.397		7942.07	6591.54	6639.33	7279.27	8122.23	8591.29	8623.28	7373.02	5385.29	8138.35	6812.62	6679.57	6906.38	6948.46	4813.51	7916.91	8373.16	7028.36	6727.12	5643.6	5889.61	5008.21	5251.89	4429.97	3846.33	5641.43	6566.35	3726	9045.63	4835.8	5513.89	7915.47	7579.08	5931.13	6489.86	8470.61	10024.2	6279.95	7451.28	4147.75	4083.37	7587.79	4129.96	7883.44	5375.62
M669T194_NEG		669.08	193.696		49311.6	100303	9533.65	14750.3	12773.5	10364.2	9707.3	9697.28	9052.46	12174.2	12827.4	8972.58	6832.95	10930.8	38838.9	10814.1	7263.15	23579.2	7457.16	3979.48	11331.9	42974.3	4279.74	46575.8	4680.2	38813.1	136253	45064.5	15814.6	54408.2	13190	19122.9	9016.3	6961.9	7149.25	10187.7	52696.1	11823.4	7627.73	33212	44013.8	8267.42	12939.4	7482.22	22468.7
M845T436_NEG		844.946	435.595		6466.28	5958.98	5547.86	4586.74	5489.69	4864.44	4010.91	5812.78	4040.38	3808.72	4130.31	5325.18	4191.88	4862.06	5237.81	4932.72	4639.35	4832.41	4797.69	5418.11	4132.01	4701.1	6067.71	4789.43	4973.99	5104.97	7271.92	4337.22	5612.67	5116.06	5529.83	3191.81	5226.19	5245.72	3603.71	4804.68	4732.51	5248.32	4797.18	5340.71	4010.98	5155.27	4622.45	5612.64	4721.13
M355T62_NEG		355.067	62.065		96179.8	51475.9	144256	116055	241795	104255	162192	253721	326680	120856	285725	124019	149491	160272	71889.5	188977	3904.92	29949	10709.9	19966.1	19566.7	23407.5	26795.7	12138.9	5024.73	10272.2	7189.7	10750	7284.12	17113.3	4027.08	8420.66	239459	16120.6	10932.3	232693	27377	330135	10850.5	9856.28	12686	8725.39	8408.72	5822.78	11207.6
M509T155_NEG		509.187	154.663		246986	144862	335574	508346	1.22082e+06	287799	409544	939575	393466	769792	315374	558784	393442	209093	353491	424131	247713	400890	15427.5	622239	66985.1	245534	21595.9	8784.59	23628.1	27429.7	7956.94	25668.3	80654.5	16248.7	8569.31	6407.43	193529	20830.9	94512.5	103147	62285.3	70269.8	19796.6	9070.57	11706	9995.57	30407.5	13896.8	19377.6
M267T54_NEG		267.053	53.5195		25913.4	5939.43	17655.7	8397.05	6878.49	4755.74	8901.62	4905.22	20950.6	10173.9	15804.5	9577.94	10136.8	25406.8	10806.3	8827.09	4206.3	4062.03	10172.6	6865.42	8202.05	13190.4	16665.8	15820.2	20266.5	8439.77	8656.56	18877.1	6609.49	16615.8	26100.5	14228.5	6606.07	28388	20303.1	11119.1	17412.5	14023	18418.5	25546.3	14068.9	11812.1	18245.4	17757.1	41851.4
M253T769_NEG		252.839	769.46		21798.9	14824.5	11350.1	11363.4	14827.3	12585.2	26320.6	12084.4	1683.46	20387.2	13738.5	18722.9	12646.4	12778.5	11042.3	26465.9	24256.3	17680.8	2412.13	30003	17823.4	74198.2	12429.9	21819.6	16589.6	21419	19972.8	3999.75	16032.7	20912.2	15467.6	18865.7	26212	11698.7	19489.5	2947.03	48151	19689.1	13451.7	20999.7	31166.3	25803	20210.1	15578.9	13681.2
M133T132_NEG		133.051	131.898		8011.7	5337.96	8167.43	8676.07	6964.74	7590.79	7574.15	6988.16	5840.79	9104.62	9818.03	9617.96	6540.86	6533.41	5771.4	7756.13	6230	4845.86	8288.46	7825.49	6010.48	1308.06	6941.18	10424.9	21155.9	4680.99	5933.38	24083	11448.4	27616.2	27058.2	22520.9	8551.47	13044.6	12506.1	16887.6	33684.8	12690.3	16740.8	20526.6	15470.8	7161.17	14836.8	12238.9	26923.9
M131T645_NEG		130.998	644.767		8927.55	11025.7	12250.3	11565.3	8041.14	9811.27	9496.96	9534.41	12408.1	8634.92	8728.5	9799.09	10731.3	10335.5	13351.3	8006.47	7216.18	8269.13	11648.6	10798.3	8066.37	7516.99	10842.3	8827.3	11493	10932.9	10745.4	11187.5	10373.8	11596.8	10983.3	10159.2	7712.19	11921.9	11500.9	9043.16	9664.16	9899.11	10318.5	11487.1	8373.09	8138.73	10594.7	8457.32	8136.45
M765T320_NEG		765.23	319.847		28304.2	91089.1	49439.7	22598	26904.9	30562.5	30855	40007.9	52906.1	18063	81981.8	15461.6	36215.4	35125.8	51419.7	20245.8	101401	163584	24280.2	8521.81	15667.7	80878.7	15686.7	75697.7	23388.5	76946	30659.6	44657	56635.9	54382.5	124636	19643.2	21703.7	43158.9	21542.2	30592.3	16972.9	49037.9	26763.7	44976.5	27547.7	24723.4	15962.1	36854.2	48700.1
M557T405_NEG		557.268	404.547		2372.14	6370.83	3680.88	4747.76	5124.19	6070.57	6491.49	5053.74	4104.57	4846.53	5952.68	4914.75	5834.33	5096.32	6034.92	6098.97	5032.23	6058.54	5349.08	5200.73	3965.1	6902.99	3639.36	6029.96	4195.44	1316.82	4182.28	4963.78	5517.71	6833.08	3590.56	5513.42	4904.27	4341.53	5745.13	5003.24	5447.98	6176.62	2156.7	5514.55	6325.62	5770.87	5019.58	5910.66	5680.91
M275T333_NEG		275.202	332.772		1317.11	38346	10131	7385.9	5926.24	6986.02	9427.92	10141.6	37900.6	2808.92	20338.7	2984.66	3911.3	33146.2	13999.3	6678.1	51147	29322.5	49349.7	54055.3	6760.03	24640	6955.09	57369.5	9001.15	12106.2	8393.7	11683.9	74658.7	13840.5	32218.4	7283.74	27266.3	36746.3	43829	36829.8	63281.3	71470.8	2011.13	10193.7	14011.5	19414	14733.6	10333.2	33048.5
M371T287_NEG		371.243	286.824		3717.32	5355.96	4634.17	3783.26	3274.48	3555.33	3191.81	4157.02	4246	3929.47	3644.75	3868.91	3631.95	4925.39	4760.29	3795.42	2891.45	4475.74	2774.76	3385.42	2671.96	2736.49	3478.16	3644.37	4003.37	3677.46	3392.55	3088.44	5313.52	3552.2	5500.43	4187.78	3171.2	4075.7	5700.21	4472.81	3333.38	4485.01	3809.76	4579.07	2497.53	3475.96	4135.39	2483.66	3678.38
M207T29_NEG		206.977	28.9745		36339.2	4995.68	11076.7	12264.2	39126.4	36492.3	33475	24397.2	9166.89	32985.4	5737.12	38976.7	39189	7797.42	5155.41	20880	27097.9	33486.8	25134.4	28063.7	35695	6097.28	18828.3	21611.5	4860.72	31970.7	20431.9	6574.6	11537.6	3487.17	2265.4	6871.59	30504.6	4495.62	7277.32	19173.6	11817.3	11981.2	26838.7	10513.1	12777.7	15454.9	19881.8	9743.86	4125.7
M789T293_NEG		789.222	292.77		12705.1	9976.67	8062	9229.83	9877.93	14797	11681.9	8847.12	14614.1	11051.5	7356.58	9402.61	4936.35	7655.21	6844.84	11677	12167.2	17752.1	8759.79	10660.6	9622.87	6924.74	7133.78	14704.5	14772.1	6698.97	5565.59	7091.28	10499.2	12731.3	7410.62	5436.69	19562.9	8394.57	11946	23166.9	4907.1	13318.3	16585.4	10258.9	24576.9	21920.9	14610.4	10881.2	7531.09
M198T137_NEG		198.041	137.224		21195.2	17280.5	971021	784640	883271	726615	740602	579813	715822	633496	719735	703734	582182	846212	25100.2	590913	10421.5	13489.2	2157.92	27690.9	8798.91	15510.7	18338.3	12797.5	18432.5	13937.9	13335.4	19977.6	17239.4	16517.8	7856.64	7127.47	12986.4	16053.3	15569.8	24563.8	11943.4	28838.8	22317.9	25051.2	9715.28	1326.77	7766.99	8677.89	3243.43
M381T356_NEG		381.065	355.87		23035.3	7701.26	3929.14	14512.5	3913.22	10723	32035.5	4833.25	2290.99	2686.83	5060.95	2892.79	2144.79	2746.29	2442.52	5832.39	4579.09	2920.16	2794.19	2570.33	4965.29	5896.81	9435.41	51546.2	5519.21	4100.71	12820.2	11599.9	14209.9	5149.8	6548.27	3737.14	3412.44	4475.96	4098.69	3137.31	3976.47	16816.2	5636.96	14203.8	2170.17	8560.17	5464	6045.96	15656
M424T153_NEG		424.151	153.441		5515.96	10702.7	6368.5	15375	7724.27	11851.7	7475.26	9695.45	5361.9	13448.5	3734.88	7346.13	3289.97	8249.03	9364.88	5849.83	7275.06	5642.63	4534.13	5626.36	15764	15226.6	13627	7285.28	21389.9	7099.23	10494.2	13676.2	6089.52	30716.2	20655.9	14102.8	26000	30014.3	13652	5672.58	16309.8	9168.87	17250.2	21859.8	27439.7	8358.97	12596.7	9291.63	17101.2
M948T479_NEG		947.515	479.451		17640.3	13468.5	15649.4	14936.7	10422	15499.8	12198.7	16466.9	14443.9	14298.7	10967.3	13516.3	11714.1	11635.8	14817.1	12422.1	20150.4	14033.4	9304.94	11902.4	10761.6	17490.6	11284	16940.6	16693.8	14067.7	11892.8	23625.4	9980.48	39315.2	12454.9	22116.1	21041.3	12479.6	14474.9	8882.52	18616.7	11537.9	22991.9	31651.1	27018	15945	14839.5	22589.3	30758
M336T35_NEG		336.104	35.2245		10804.1	7889.59	12486.4	8725.08	7813.68	4484.09	6859.99	8249.34	11014.3	9705.23	10802	8420.18	7821.39	12826.5	11544.4	8257.33	10073.2	5598.45	9689.92	16187.4	11974.7	11233.6	13617.7	10456.2	20556.7	12357	7411.06	12836.5	10855.3	13713	19476.3	9631.53	8211.91	17408.6	14632.6	8848.07	10677.2	8033.06	11354.9	12165.8	10021.8	10858.5	14372.4	11965.2	16026.7
M683T245_NEG		683.162	245.082		9510.59	22500.7	17828.8	10560	13810.4	12990.5	11467	9355.12	9977.47	13461.8	14896.5	11579.4	10488.9	7668.32	13635.4	12761.3	23482.3	17456.4	31657.7	38810.9	30426	49535.3	102286	46252.1	52657.2	92769.6	89264	90180.6	104128	56227.9	43584.9	54109.2	22365.3	83073.6	80087.1	17213.5	35903.6	12272.1	28704.8	58396.9	91641.5	64078.1	77633.6	65209.8	50052.8
M95T25_NEG		94.9807	25.488		5079.19	5857.84	6575.66	7122.55	13073.8	8703.46	5846.75	6386.27	7775.97	7325.8	7056.94	6751.23	5453.06	6848.81	6553.04	4911.59	4628.94	6973.61	3716.17	4393.97	2362.42	7717.05	6743.67	7403.37	8643.43	6459.32	5966.32	7173.96	9986.19	7333.86	12974	10012.2	4410.93	13430.4	8643.98	6072.72	8718.03	10135.4	6011.01	7067.35	7173.38	5827.87	7678.63	7472.31	8889.17
M282T46_NEG		282.063	45.789		3491.45	3125.32	5505.17	3649.32	5812.88	5417.98	4518.07	4746.55	4615.19	9553.77	2944.38	7631.14	6404.88	3659.52	5311.22	4256.92	3410.84	5379.15	6804.06	19115.9	11137.4	6352.53	6119.52	3816.98	5937.44	9929.28	6494.92	3311.22	4436.03	4454.91	1688.22	3621.94	6601.26	5934.57	7868.43	8038.47	3566.02	6116.87	4552.02	4217.94	1772.12	1687.8	3092.33	2312.01	4959
M319T25_NEG		319.002	24.992		4095.9	6456.56	5487.9	8149.62	9220.28	7366.08	7175.94	10819.8	8548.24	4973.77	9062.1	8459.35	13422.5	10738	6924.37	8562.59	4867.45	4365.6	1670.06	5715.55	10502.4	5237.08	3982.46	4552.16	5646.67	4279.49	3009.66	4429.64	3970.04	4016.31	5713.72	5061.94	12675.2	5947.52	4627.75	6138.85	4457.42	7782.71	4390.43	4347.5	4639.37	3408.05	4033.21	3151.61	5124.75
M368T235_NEG		368.203	235.391		6942.35	3977.74	4108.98	4956.75	6069.91	7680.22	6748.63	6739.16	2399.33	6335.08	4790.96	12015.6	10105	3137.25	4656.64	5136.79	3776.16	4696.5	4786.95	3720.98	3965.12	2194.64	2579.36	5718.82	3926.02	4544.42	8127.43	2092.34	3657.85	1792.1	3600.31	2682.56	3095.44	1986.1	3897.17	3153.4	2778.73	3893.78	2637.07	2544.65	2374.12	4793.81	2584.97	1665.4	2812.01
M666T453_NEG		666.059	453.199		95523.5	117529	33295.1	141073	62111.5	42045.4	10405.6	72515.1	97587.1	20720.7	42196.9	3719.35	82490.4	6759.31	33310.6	3008.47	69023.1	162178	26611.4	14340.5	11606.2	10969.7	27321	36810.6	18480.2	22510.8	16035.9	21190.9	19994.9	13161.1	46874.8	15972.1	6776.06	16083	6870.5	6575	17944.7	11461.4	15094.5	103729	21527.8	56310.7	9043.52	7355.9	170280
M365T373_NEG		365.232	373.221		4443.7	11046.9	8773.61	5509.25	3731.17	3797.85	4584.18	6445.77	7322.27	5104.84	5119.61	1345.81	4820.37	6074.01	3896.62	5716.11	2969.27	6187.01	3878.35	2539.24	4015.27	5471.39	4992.96	4536.3	4700.01	8159.99	3033.44	6834.8	6069.34	6336.41	8312.28	2944.26	3408.39	9748.96	6103.63	5896.42	6548.54	7364.58	7383.45	5105.21	2709.79	4912.41	2635.42	3556.27	5996.83
M393T194_NEG		393.093	193.663		27573.3	13985.3	2961	3998.26	5640.77	6455.29	6949.69	5486.52	1345.94	4759.54	4151.61	4152.82	1892.66	1368.78	16169.3	5383.86	53226.2	42891.4	49564	6099.12	19376.9	24565.7	23472.1	9177.54	13917.3	14579.6	23346.9	15624.6	29553	25643	6616.93	42274.3	36030.2	27017.1	33486.4	42103.2	11224.7	35982.9	21445.9	10688.8	26305.9	21512.6	20515.6	17881.8	19855.7
M265T41_NEG		264.935	41.391		146039	148333	158889	125524	301709	271127	284129	151861	192921	249294	100210	196199	211235	129874	363036	143736	372516	231005	158319	147426	115453	151338	158535	220133	175293	370411	305640	111468	318494	109284	197414	236129	142746	235825	157402	367368	191663	403740	343742	242632	154409	154513	188182	99519.6	17856.1
M352T34_NEG		352.135	34.491		18507.5	3730.25	9671.12	11854.3	25751.7	25546.7	30304.3	21836.8	6248.56	25844.4	4704.68	35957.4	30377.2	7824.35	5329.96	18814.3	23477.3	33328.8	19092.3	21454.6	33895.6	5265.95	17094.9	22633.8	5500.5	23621.5	20001.4	2377.13	9744.45	2805.47	1349.46	4689.84	32113	6915.35	6386.33	10977.3	8803.65	17319.4	27920.9	7027.34	13893.1	12752.5	15882	6780.27	4471.95
M127T695_NEG		127.001	695.19		16587.8	11961.9	14731.9	25634	1543.66	16673.4	24852.8	23099.6	11070.6	16847.7	13158.3	2725.94	19227.2	17109.2	21082.5	21030.8	11160.1	12415.3	12081.4	16896.4	15992.4	8059.64	15100.4	31680.3	35017.3	1515.96	12579	4170.59	14570.5	12740.5	23860.4	14642.6	21563	13322.7	13509.9	4252.25	24289.5	1548.24	12893.7	15532.7	57122.7	3657.97	12763.2	18949.6	14538.3
M379T36_NEG		379.135	35.722		7296.23	9297.11	10170.3	7932.33	1352.74	7851.71	15084.4	11946.1	12698.9	12424.3	7757.33	8499.03	11610.6	7213.87	7859.45	13082.5	7921.27	15074.9	5225.23	9094.79	9748.84	7308.49	9185.41	31190.8	8743.02	15067.8	12196.4	6363.3	13905.1	5257.97	8701.78	11436.3	7416.78	5982.83	12554.9	8014.66	10205.7	21054.2	7024.19	9796.17	7335.93	4056.75	7653.73	8489.64	353511
M781T418_NEG		781.405	418.027		117909	92675	96983.8	69450.5	42260.3	48645.7	44408.7	69762.3	77316.1	45740.9	69897.6	72286	18966.2	58565.3	60992.7	52958.2	1357.34	24424.6	34143.7	13249.3	40464.1	166022	59078.1	59991.9	86165.7	33365.4	23890.3	158574	27894.3	173222	114481	65814.7	53268.3	63301.4	53419.7	74335.9	109139	68600.3	150814	135380	110053	19812.2	49799.3	137993	122262
M501T209_NEG		501.211	209.303		1.22092e+06	743575	1.20264e+06	878250	649585	579623	313339	223505	482422	504870	600232	814035	107680	269528	1.02286e+06	335655	6075.67	75251.5	548643	25553.7	69736.9	541118	832672	402607	887573	247938	112060	937295	31860.2	734526	708907	302742	99840.4	111880	50815.7	504870	92753.3	546427	180387	573378	909954	89080.8	403341	445021	909904
M305T41_NEG		305.013	41.221		55477.7	21004.9	178331	71580	72178.3	51221.7	51798.7	42989.8	179060	53710.2	89233.9	86794.7	35686.5	109268	42277.2	56687.2	1700.75	15998.8	30521.6	57268.3	45843.2	33744.3	63797	22467.1	27103.3	14818.5	25054.9	96498.9	20150.3	78683.4	55206.3	17377.7	21525.6	31117.3	23178.6	21440.9	67191.1	39147.7	62355.3	37119.3	39768.9	15035.1	16355.1	50827.3	28545.9
M267T748_NEG		266.804	748.221		9057.88	15340.1	17599.1	2551.69	17208.5	16291.6	20996	3862.91	15744.2	54632.8	17823.4	10051.3	10148.6	1964.2	6508.73	37025.4	20347.9	13039.2	18827.8	11580.1	21075.6	37714.3	19541.3	19091.1	2064.06	26126.5	18637.1	2279.3	19792	15935.5	15833.2	1780.05	12561.5	16012.9	2526.46	6014.78	42996.1	16767.9	14931.5	26866.7	18848	4141.46	17527.7	17596.4	30446.4
M447T646_NEG		447.093	645.763		15458.1	16273.5	37621.2	74745.5	28018.2	25730.6	61027.7	20886.3	53305.1	25992.3	42324.8	37743.7	40173.6	69824.9	57335.3	41114.2	25374	16798.5	32058.4	26547.4	74960.3	120251	101773	95981.6	91126.1	96909.1	89711.8	170468	29002.4	66658.5	51381.7	59237.3	40650.4	62536.4	57082.5	26987.4	139051	32435.4	42575.7	159773	116316	16921.4	86242.8	36039.1	48338.5
M179T55_NEG		179.021	54.994		5884.91	4042.65	6389.83	5453.24	7688.12	4801.73	3618.11	5709.95	5271.33	5668.2	7261.37	7216.06	4409.11	7456.07	9351.95	4619.13	6042.86	5833.69	4005.05	4001.89	3078.05	4567.05	6839	6802.93	7012.14	7516.34	8974.75	6002.35	4305.89	7049.13	11952.1	5380.92	4522.76	9616.35	8705.62	6989.02	8464.78	9779.27	5007.84	10105.5	4141.64	6763.39	6523.45	7021.02	11122
M771T475_NEG		771.436	475.126		81765.6	52146.3	30195.4	24471.5	23023.6	41985.5	29368.8	49463.9	27503.5	15448.7	29495.4	6022	10843.5	18909.4	42604.6	29611.6	14249.8	19267.4	22917.1	17318.3	35324.9	113602	41301.5	68748.9	38743.6	41531	15853.4	108841	38338.1	135022	77816.4	37552.1	34220.9	31716	35126.7	37178.1	63018	35032.2	106777	95576.6	67220.8	21595.4	25464	54676.7	73779
M884T412_NEG		884.044	412.312		3998.59	4051.79	3781	2732.25	5005.01	5691.48	4281.2	3852.04	5458.78	4339.99	5153.08	3678.07	4969.2	3969.03	6161.02	3772.06	4017.67	4997.48	4061.39	3537.6	4496.59	4160.97	5532.89	2545.77	5031.22	5480.67	3785.62	4552.71	4811	3515.7	4277.99	3534.74	3489.63	4814.59	5102.37	4723.46	5195.99	4363.91	4775.63	4854.11	3517.97	4229.8	2298.64	2775.74	4979.53
M516T350_NEG		516.198	349.904		7495.72	4554.85	5571	5104.19	8852.9	6508.73	12608.7	6259.44	8136.1	6959.33	5308.3	6559.6	4411.82	4767.55	4554.53	6746.79	6417.74	7073.44	7447.51	5592.03	2953.15	4539.06	6300.96	5189.51	4232.46	4648.3	3819.34	4461.15	5383.58	6036.82	4115.61	5730.79	5746.35	4887.09	5113.12	8099.63	4121.06	7877.05	5585.15	6835.44	5987.02	4556.37	6064.64	2991.57	4630.83
M699T209_NEG		699.359	209.069		16442.4	21809.7	11067.2	13776.1	16812.3	14169.8	13234.3	19176.7	11423.3	17800.7	10156.4	16498.9	13319.5	12746.6	17142.4	11508.5	11054.6	16061	8247.69	20971.7	2414.34	5586.58	11837.9	5770.51	10981.6	10375.9	11976.4	6973.56	6648.42	15690.9	6056.07	11317.5	69981.1	7471.99	8300.32	65261.7	4857.32	70934.9	7066.23	8062.07	12949.6	13147.5	17478.1	13261.2	10822.8
M454T150_NEG		454.119	150.408		11130.5	10951.5	9560.11	7829.61	11795.2	8229.1	7258.68	12084.3	22468.2	14890.6	11029.4	11073.8	9410.05	6061.54	10927.4	10971.5	3432.13	6262.72	7630.63	4331.76	4722.16	6195.42	7487.7	10407.6	11992.1	6986.05	5610.99	6938.37	13499.4	9921.01	7297.77	10115.8	9838.96	6467.36	9603.73	19538.3	13893.4	24067.4	5570.26	6968.32	6820.96	8639.12	12036.6	9096.36	15298.5
M631T447_NEG		631.396	446.538		9429.77	39976.6	32175.6	23009.4	20529.7	24828.4	19481.7	28307.5	63653.2	11822.5	29332.6	10959.8	9777.13	25257.8	11492.7	15160.5	12535.6	13647.3	14209	4336.2	6638.18	14263.6	13252.1	16493.9	11305.7	17706.4	10207.8	20622.7	17873.1	39001.6	27095.6	15214.7	9354	18467.3	14078	17339.4	14545.6	24347	11775	15751.2	18451.6	11694	5346.98	13703.4	27205.9
M252T162_NEG		252.089	162.385		31922.6	5108.37	38402	19009.5	30162.4	22439.8	20868.8	24120.8	12112.1	33809.2	12007.1	34193.6	26645.2	12399.9	80520.8	15669.2	9517.52	22206.5	4416.55	16787.6	30543.3	52939.6	25046	14764.1	32988.1	17132.9	11076.2	93674.6	23658	34201.6	7504.63	14671.2	35400.7	23218.2	30620.8	36642.1	101626	20512.7	47078.2	18860	16244.3	19180.8	21235.3	71919.2	24396.2
M429T130_NEG		429.14	130.077		11848.7	21137.8	17324.7	17178.4	4399.91	14166	12547.9	4409.33	14579.7	21915.6	13209.7	12388.6	24482.5	16859.6	18311.6	14264.2	16396.2	14126.1	13246.6	20266	15732.9	13000.2	12483.4	24783.1	15574.3	8700.2	14242.3	2851.46	9974.05	16067.9	11777.3	8870.25	20887.9	20244.1	20330.4	22112.2	21719.3	17735.8	7408.85	16876.6	17854.3	9903.28	22752.1	10336.6	14690.3
M548T139_NEG		548.103	138.973		10254.6	16578.3	16678	11629.2	10849.1	11061.1	10928.2	7925.18	9147.76	10874.8	9783.51	8529.63	11723.6	13582.7	19526.9	11579.7	10046.1	15887.2	8697.36	23294.8	14363.4	10627.9	13814.8	18682.3	22300.9	22816	16420.8	4820.3	14558.1	13062.7	12653.4	12635.9	13739.4	12942.4	12320.9	12673.4	11047.5	15518.5	14825.8	12368.9	6847.67	12317.2	10677.3	8878.07	3649.22
M351T167_NEG		351.085	166.855		52269.9	40684	11974.5	25486.1	4879.94	4574.03	61875.5	11228.3	8865.07	5398.58	12853.5	5038.45	57221.9	8213.14	25741.3	5289.95	3652.07	103100	4387.99	70135.7	75988.9	8608.71	5773.78	31081.6	8025.84	5198.42	56329.8	14206.5	18318.3	14054.3	11491.7	44681.2	51241.2	14309.7	52476.2	8405.41	18953.3	10877.1	25626.9	4342.52	26525	77878.7	7419.49	6294.97	27085.7
M688T409_NEG		688.107	409.466		4519.89	4710.15	5539.27	4135.46	5593.64	6421.14	5269.94	5655.09	7641.67	4871.43	4857.64	3431.44	6677.38	4567.84	6468.02	4590.89	6187.39	6705.02	4451.92	5527.49	5619.11	5894.96	6680.75	3583.61	4687.22	5749.97	4659.29	4450.54	6707.2	6074.01	5755.68	4869.66	4914.06	5347.11	8552.76	4207.41	6965.73	5977.39	4477.15	4694.03	3686.96	4968.11	2680.24	4461.45	4636.4
M787T392_NEG		787.456	391.779		8549.65	13264.6	44199	32554.5	10891.2	12605.4	6684.73	24307.2	39628.2	6130.79	42935.9	9085.01	5663.7	15310.8	9323.75	13501.1	3989.36	7135.36	3255.08	5380.02	4021.69	12612.4	8119.24	12730.7	14472.6	11693.3	2640.66	21578.4	12322.2	33285.2	44197.9	9269.79	3716.47	14369.9	8188.4	20087.8	26705.8	34129.1	22800.8	11359.4	11076.2	6953.54	11673	4789.22	12983.1
M237T135_NEG		237.047	135.275		26518	10597.7	23421.2	7036.62	4807.07	20524.4	6494.01	8008.29	21445.9	40819.3	14143.4	2972.65	23531	11676.9	11993.7	4684.2	12587.2	15057.4	32139.9	18428.8	18864.9	1402.49	28106.2	24975.5	15625.2	12047.7	14865.6	23890.6	10597.3	26725.4	25522.9	18445.3	18839.7	18071.8	18226.1	20081.9	20905.6	18080.3	19352.8	32393.2	19401.5	22916.7	25367.7	16157.2	7671.57
M671T375_NEG		671.2	375.302		15424.2	12020.7	9647.08	6091.39	16086.4	23820.5	15655.1	21286	10537.8	5031.36	8428.9	21395.3	23832.6	7396.99	10431.1	5904.89	2509.71	30175.9	2892.31	2539.94	19667.1	5636.71	4925.54	7614.27	6126.24	5648.19	7587.71	7342.31	7093.38	6829.46	9252.01	4065.59	15775.7	7569.93	5470.3	5241.18	4753.1	9201.32	4968.52	5319.52	6432.97	4463.25	5162.03	3510.35	6631.92
M590T345_NEG		590.281	344.693		6057.11	9029.81	7538.12	8012.25	6557.81	5073.82	5910.65	6463.69	8226.32	9450.43	9933.28	6978.29	5957.13	9152.59	8966.69	7957.41	5712.33	7244.97	7507.26	9573.44	4236.15	4558.87	8214.65	5061.26	7795.89	3262.7	4111.35	5548.72	6937.77	6195.29	9125.22	7718.91	4493.04	10553.5	9896.07	8244.95	7019.53	7307.33	5662.69	6683.67	6803.19	6077.17	6266.81	6486.57	10640.3
M457T200_NEG		457.114	199.611		14792.9	32106.8	9972.6	7161.88	8489.54	8410.3	8519.11	8172.04	13339.5	10718.4	13176.9	4613.58	4668.61	8820.65	49680	9242.84	3420.43	10554.2	12046.2	5279.07	5759.83	11782.7	13470.5	17796.7	17916.9	7096	5760.76	22046.7	15379.1	12843.3	23028.3	21227.4	11258.2	10783.5	14694.1	18148.9	14781.3	18893.1	10002	25153.5	12065	18661.9	18897.5	20866.9	21556.2
M472T306_NEG		472.079	306.341		8539.29	16555.2	14363.7	15243.9	13898.7	14835.4	19285.2	16654	16964.5	15565.8	16593.1	12361.5	15759.8	8136.6	12715.1	16019.9	15958.4	15827.4	16834.7	5924.16	19100.5	11681	6637	13196.5	4676.44	15323.2	17240.2	12420.8	16140.1	13004.9	2993.09	14292.9	14164	2590.56	9076.16	4196.81	13958.3	3445.15	2775.66	4622.05	8062.75	14419.8	4395.97	3568.91	1987.71
M443T419_NEG		443.236	419.298		26641	70220	26810.8	14892.6	18266.2	23166.1	26225.2	43458.6	92548.2	16189.9	36256.3	16550.8	13542.1	18263.9	12883	14595.6	15389.2	14262.1	50008.8	8986.45	21715.3	22574.2	11293.3	20039.9	16618.4	36972.1	17582.7	16605.8	25354.6	56959.3	56097.3	15170.1	11847.7	28058.4	13055.3	20588.9	30817.8	53089.6	13410	21971.4	12576.1	10532.1	13846.4	18504.6	21455.5
M643T243_NEG		643.186	243.329		13857.8	34904.7	81487.7	28082.2	48240.1	40814	20544.1	41752.5	48825.7	54736.1	42650.9	44000.8	36721.6	51013.8	28337.9	49942.6	32026.2	51637.1	57711.3	52803.1	56253.4	17217.2	33645.1	53464.3	58982.2	16436	8103.99	47037.3	67891.7	20619.9	62808.4	44939.2	127220	77519.5	27331.4	83186.9	34197.4	55813.1	26730.8	55285.4	176127	113668	142938	105427	85746
M173T185_2_NEG		173.118	184.57		29529.6	5364.02	23246.6	13474.5	28403.3	26227.4	22079.1	10802.3	8396.6	18201	10390.1	19625.1	28989.6	9886.78	6470.79	26605.6	11281.1	33130.7	3534.58	7273.88	23463.9	3831.87	12829.8	21741.8	13195.9	95741.2	30352.6	8377.61	10987.5	3694.41	3672.4	5038.25	19691.1	4949.13	3463.36	6500.75	6435.53	17305.2	21068.5	12010.6	11395.5	8817.88	13026.7	3505.92	3886.39
M459T144_NEG		459.116	144.372		31766.2	31955.2	14613.5	18462.8	22090.9	15518.1	17868.8	30104.2	27518.6	18898.2	12374.9	26479.4	25621.3	32628.2	36504.6	19832.8	13168.3	25272.1	18068.8	17205.9	16896.2	16091.7	12961.3	9165.14	11703.6	9382.72	12791	12407.3	11882.3	19236.1	11984.3	8495.17	11127.9	16487.6	10363	14909.4	17661.6	9426.11	13729.1	17438.7	12995.7	12936.9	13255.5	11203.4	17691.1
M738T374_NEG		738.414	374.003		20858.5	25999.5	56394.1	13342.9	51014.2	11940.9	13242.8	11865.4	18344.4	55719	67505.3	13514.8	3143.16	61817.2	21810.2	9528.04	24627.2	4176.52	35609.9	34012.8	14507.9	55514.9	47250.5	9087.89	52342.8	25021.9	6726.24	57042.4	4544.04	77585.7	21977.6	43965.2	24487.3	14010	59065	26445.1	8136.07	15916.7	27153.9	78309.6	38328.4	10566.2	11203.8	23291.5	21734.7
M451T223_NEG		451.07	223.466		3340.05	5895.73	6033.62	5617.24	6230.85	5715.1	4887.03	7398.03	9753.58	5751.09	6036.59	6894.65	7700.61	6274.82	5489.02	5765.86	10802.2	10727	24262	24354.7	22075.1	9599.4	9951.24	12133.7	13021.5	9474.77	11068.6	17985.2	14457	15616.3	17075.5	10159.3	14393.2	13125.4	11244.3	12933.1	14157.5	18848.2	12997.2	13812.9	9435.77	11554.5	13121.4	9589.4	13125.3
M429T246_NEG		429.088	246.32		3164.54	3353.44	4078.95	5453.63	4670.67	4287.37	3589.7	2797.93	2722.71	4685.33	4414.53	4426.89	2994.95	4033.16	3141.7	3928.83	3448.53	3329.68	2327.34	3557.8	3465.43	3972.81	4459.69	3062.97	4556.6	3228.71	5295.24	4448.05	4704.66	3021.83	2698.74	5393.94	4700.34	5299.21	4163.3	5225.27	3349.92	3824.73	4838.9	4608.81	5667.25	3887.76	4649.01	5617.73	3982.18
M881T282_NEG		881.207	282.338		19478.4	36792.3	13754.9	10391.1	11857.9	9051.59	8753.5	18723.6	37627.8	16653.3	17801.4	10494.6	22504.8	15898.6	50387.3	12301.2	11666.3	24782.9	12014	14817.7	30385	29750.2	28577.7	25872.3	21450.4	18784.9	20763.7	46120	51874.8	28612.2	42841.2	23957.5	19152.8	32367.1	11361.7	9153.08	28775.6	15260.7	21388.4	35922.7	33828.4	40424.5	66738.7	35407.1	46214.5
M205T80_NEG		205.035	79.705		16816.2	332221	39466	47472.7	17628.1	9183.01	11608.2	13838.8	17017.1	11848.6	46300.7	4585.08	3583.52	36072.2	148892	14561	26364.3	17852.1	11230.8	18479.7	6275.1	109582	14927.3	16534.9	34117.8	15122.9	13314.5	29410	118352	48010.4	120905	42151.3	14247.5	88255.4	82365.6	38251.4	40534.3	111224	12828.4	24470.5	9219.76	9442.61	4890.36	19068.8	36128.2
M252T655_NEG		251.844	654.933		8100.49	18600.2	17851.1	17696.1	21123.9	9992.31	11611.4	17878	20442.6	20107.2	19662.2	16787.8	16706.8	10196	9580.14	19646.8	11156.3	9380.3	19512.8	17239.8	20243.6	23472.7	12908.8	20397.3	18104.2	17376.9	17499.3	19788.5	20058.9	20045.2	20166.9	24343	13142.6	20501.2	23509.2	20788.7	16698.2	18259.4	10897.3	17998.7	19652.8	21754	17060.9	19264	22387.2
M639T273_NEG		639.256	272.885		10028.6	7682.77	7597.55	5108.26	6592.24	6728.12	4619.04	6179.4	6572.66	5367.26	6923.52	7390.18	6083.56	7945.57	12106.9	4743.4	18714.4	11061	11466.2	26069.1	5476.54	13866.5	11564.5	12066	28868.7	31800.7	24718.4	34796.2	13847.9	33941.4	21551.3	13499.9	7770.53	8014.17	20536.4	6532.33	44167.7	10050.7	16126.4	17106.7	18723	16188.5	23923.5	14627.9	47548.2
M627T253_NEG		627.138	253.226		13448	3983.35	10686.5	7270.27	6398.32	7091.9	4679.25	5900.16	6876.86	5890.12	4729.38	8716.73	4268.89	5816.92	5932.53	5077.39	22991.5	4315.96	67221	19654.8	39119.7	31806	14116.5	38883.1	20719.3	15517.1	13300.8	34705.1	4043.55	14006.2	8363.18	15394.2	12673.9	9107.85	6777.59	16689.7	15220.4	14069.7	56690.7	17338.9	42691.6	28825.9	15688.4	40419.8	34746.1
M271T722_NEG		270.798	722.006		26014.7	23541.2	25554.4	23654	60286.2	19895.8	20812.4	4417.32	19415.2	17992.5	24470.4	12662.1	11387	12600.5	24346.8	57519.8	20069.9	21917.1	26783.1	4905.94	4372.85	53983.3	35868.5	37960	2885.87	2859.57	22154.7	18072.4	49636	26996.1	16034	14183.8	20033.5	17191.3	2483.8	30040.2	15254.1	23090.6	17346.8	3764.08	31701.3	36012.2	18029.9	11135.8	30328.6
M720T293_NEG		720.12	293.274		31974.9	20371.2	21026.5	20648.1	17737.6	16790.3	14696	30673.4	29258.6	23407.6	22598.3	18270	15688.5	23079.7	14863.7	21150.3	21560.9	15461.8	9978.72	3857.38	15196.7	18017.8	18609	6986.74	9044.23	12573.2	11835.4	14682.1	18304.4	17169.1	8929.84	8967.45	12120.7	15258.3	14658.9	17255.4	9558.9	17129.4	4545.13	9535.24	16999.2	12449.2	15832	14454.7	19480.8
M298T59_NEG		298.069	59.303		51598	19579.8	16416.6	15177.3	47586.1	2706.23	18384.4	34126.6	14796.7	24193.4	14302.6	17930.4	12030.3	14016.8	12770.4	19350.8	44755.8	37634.8	30062.2	29903.7	15744.7	17557.9	28763.7	22403.2	19043	28370.2	17086.7	12406.6	24111.9	11134.4	12660.2	9696.3	12425.4	19867.5	22046.5	15575.3	18482.2	14974.6	36840.8	16673.1	13662	24837	23281.5	12665.7	12339.7
M901T512_NEG		901.486	511.918		2733.43	6762.48	7858.13	5983.45	8755.04	5570.68	4441.17	7391.89	4306.27	4372.06	5781.58	6229.39	4841.67	2710.82	6087.09	3711.81	3937.8	4215.84	6659.88	5578.94	4829.16	2550.51	4833.95	5503.99	8929.48	5819.37	4048.86	4261.84	5133.96	4499.94	8113.95	3025.6	4573.09	7482.83	7432.88	8471.1	2631.84	5019.53	3975.51	8229.55	4573.79	4205.35	3599.32	4521.9	2586.83
M271T694_NEG		270.798	694.442		27403	26429.2	22733.6	21343.1	21515.3	11513.9	33680.3	16260.4	20400.2	22161.9	22713.1	24588.3	20576.3	24124.2	21099.2	28159	50028.8	14354.8	18836.4	35543.7	31482	19486.4	15059	3357.55	25418.6	15921.7	13060.4	15729.6	10705.2	40907.1	24248	4185.15	33119.9	28856.4	10956.4	13621.5	29565.7	21796	13972.6	40017.1	22886.9	20162.1	17067.1	24708	24792.2
M510T338_NEG		510.213	337.76		5913.99	5166.57	6408.19	7360.3	6936.44	4612.81	6219.05	4609.98	3285.22	6685.68	4715.6	5669.46	4857.38	4715.81	5239.92	4985.3	4473.3	4974.17	7188.25	4707.4	4005.76	1454.32	3288.53	6775.85	6072.98	4114.86	4387.73	3541.16	3765.54	5087.3	4431.48	3228.34	3151.96	3753.42	6880.79	5410.48	5444.99	5312.03	3252.33	5312.33	3547.93	5236.6	6307.28	3830.39	4945.93
M156T751_NEG		155.866	751.078		15069.9	14808	76898.6	74215.4	19877.1	32615.4	14066.6	27383.8	19994.6	20865.8	28421.2	26555.1	11552.8	26076.4	16048.4	44405.7	2340.28	22242.6	18905.3	18210.7	54080.2	32717.2	39858.1	7694.58	16311.5	15733.7	12312.7	17041.1	23464.9	57438.5	2186.18	33849.1	10188.6	21445.1	14051.6	17897.5	3568.87	20040.7	17052	2299.42	41305.9	40071.2	9141.03	18258.4	15504.2
M127T721_NEG		127.001	721.023		6891.83	3379.86	20959.8	1552.12	16885.7	16085.4	1903.56	2287.17	26712.5	15401	23975	32686.6	23505.5	16860.6	33308	19186.6	12789.7	32159.1	17198.9	4870.63	24910.9	14900.8	20544.1	30204.8	17651.8	3288.86	22684	1618.55	42245	15435.3	18129.9	6008.89	3171.5	16049.8	2756.49	17025.7	27826.6	38517.8	15126.4	8385.71	16977.8	20036.7	10840.3	10766.4	37957.7
M360T61_NEG		360.177	61.1775		33753.1	21607.1	31055	22559.6	28676.3	29296.1	39180.6	24255.8	17543.8	28864.6	19635.4	18360.6	27780.7	22555.1	29188.3	31253.5	25714.1	26449.4	21554.4	38804	20862.7	5771.48	25091.7	28023.2	27887.1	20487.7	31287.3	6812.33	20098	16428.2	19979.7	14464.4	14609.7	28217.1	21102.5	28966	26772.5	25774.8	24535.7	24704.9	13030.1	17286.6	16332.3	10332.9	6970.4
M310T60_NEG		310.118	59.769		36517.1	17987.1	40124.2	28731.6	37752.4	33146.9	29030.3	31693.5	18315.4	31349.9	23118.1	30967.9	41027.4	21201	40345.1	30267.6	35432.2	39075.2	47267.5	39828.7	33522.8	16965.4	34977.3	31065.9	27710.1	36436.2	34597.2	1467.07	38746.7	28030.6	22228.6	22630.3	13502.1	45864.1	34338.5	31580.2	31475.4	28163	37447.9	26959.4	15171.8	18947.8	13249.7	19117.4	13541.9
M296T60_NEG		296.119	59.889		19894.2	9603.2	10429.9	5448.93	19772.2	13095.5	12905.5	13319	6610.16	12371.8	5269.58	10832	13122.3	10767.1	13509.1	13534.4	15270.2	23304.2	13321	27166.6	14641.9	2704.03	16084.7	14066.4	10470.6	10914.4	14204.7	2064.64	10222.2	6964.42	11736	6744.64	5150.69	12198.4	11448.8	10754.8	12640.1	10222.9	11978.8	11692.6	4622.66	8848.07	12187.6	6056.74	3637.48
M505T410_NEG		505.236	409.5		2832.65	32951	18321.1	9573.9	17596.3	29212.5	37325.2	24292.4	42500	11550	13516.7	5759.78	13987.2	13450.6	3933.06	16921.3	36056.7	62628.8	98828.7	28206.3	19258.1	11100.6	14154.7	76003	19570.4	24250.2	18470.9	5196.49	76197.9	9179.58	24181.3	21146.7	19103.9	8673.98	38941.6	26286.2	36089.9	44431.9	9329.6	12047.8	11927.8	25008.1	9397.25	6484.77	8196.98
M520T159_NEG		520.204	159.379		17690.9	14676.8	17070.6	12168.3	12143.8	9368.65	10750.2	8349.61	11463.9	10951.8	11404.1	8613.18	8621.04	12711.6	15772.5	9946.43	9398	12714	2122.12	11759.2	3979.65	8711.08	11066.4	5751.48	4745.85	7090.67	4571.47	6269.46	8090.55	6325.97	3203.57	2985.45	3365.68	13570.8	11847.9	5886.12	5275.29	5013.62	6090.51	5188.68	2851.96	2170.16	4891.51	2646	4244.63
M770T418_NEG		770.458	418.099		15577	10972.8	11271.7	10330.2	8905.52	12006.4	9801.79	23404.5	26086.1	7043.69	10804.1	10021.4	9286.85	9866.49	4265.63	10588.7	7410.92	15175	9565.41	3706.76	11098.3	7881.2	8575.47	5681.69	5816.89	14241.6	5444.55	8769.11	11075.7	19111.9	16087.8	6667.56	8699.91	7598.93	8518.74	7354.1	9608.82	9472.63	12238.8	9018.43	8527.22	7661.21	7139.35	8665.74	10128
M535T189_NEG		535.276	188.933		7953.88	4012.27	6928.88	5805.62	7399.35	6123.54	6513.87	7870.61	4917.51	7422.1	5966.38	7113.59	5829.06	6433.32	5145.43	6716.88	5454.5	6745.87	5938.48	5943.17	5456.26	5392.63	7615.84	4542.64	4662.43	4799.16	7869.27	3720.96	4786.55	5255.79	4559.34	3982.62	6621.1	3885.57	4043.25	5048.34	4321.76	4987.95	7351.38	5128.89	6007.61	6085.85	5612.1	4619.8	4362.33
M341T30_NEG		341.016	29.654		9900.87	7109.78	10783.9	8273.45	11107.7	14703.4	8891.88	10687.1	11732.5	10324	10282.2	9209.95	10038.4	11491.5	9851.22	9534.9	15208.8	12693.1	6732.59	7575.28	7880.78	5580.29	17845.4	7735.87	7533.86	19649.1	9652.21	6888.73	7665.05	7175.44	6524.06	6464.55	13207.6	10705.3	9248.7	9075.59	6278.56	11890.8	15485.6	5904.52	7039.98	8637.39	9976.99	7262.76	8731.85
M475T333_NEG		475.162	333.129		3321.49	16138	12306.8	12878.2	11317.3	13262.3	16401	14675	26233.2	8544.1	16056.8	11608.1	11480.3	25539.1	13182.1	12413.8	53257.4	37161.6	46465.3	48652.5	16139.2	22348.2	5174.15	55321.9	6512.46	20012.9	16710.9	13899.8	49081.1	15036.9	21184.6	17354.1	35007.7	33139.5	38893.2	36562.3	60003.7	45246.7	7066.6	11245.3	18602.1	27535.6	12930.8	18622	27342.7
M261T731_NEG		260.837	730.706		20786.6	29033.6	19638.3	17197.8	27344.8	21530	36680.2	22334.7	24124.4	19518.3	21982.2	23339.4	25309.1	20140.1	22357.9	19550	11085.3	24819	3803.69	31668.2	21608.6	14750.3	22930.1	40419.4	13036.2	19872.5	23432.1	30693.3	18915.4	18050.5	46301.8	31363.7	24482.5	19389.9	19118.9	27937.4	15119.2	22624.2	23153.4	30060.7	41612.8	27293.3	20292.1	25915.1	38624.5
M288T29_NEG		288.061	29.366		64012.5	4318.41	12872	13641	69594	69490.6	53266.3	27529.1	9606.06	45184.7	6484.64	43961.5	67217.8	6708.45	6979.64	21140.2	29069.2	53452.8	25125.6	24985.8	33566.1	5354.34	12127.2	23673.1	5796.79	40572.9	12622.3	4807.9	8035.93	3384.92	3963.69	5850.75	25093.1	5112.48	4633.02	18080	9478.33	18365.5	40777.9	9510.54	13816.8	12842.1	13634.8	5984.21	4076.04
M199T63_NEG		199.062	62.7205		21710.7	15468.7	21134.6	28238.3	22344.8	24254	20463.7	21298.7	20787.3	25313.5	17858.3	25520.1	18034.9	19488.3	23781.7	17087.5	3699.3	14869.9	10003.5	13242.6	14796.9	18551	17075.6	15651.6	14250.5	17107.4	12259.4	29076	10763	15927.1	12830.2	16588	7937.35	28369.2	37500.7	17580.9	22045.8	14812	18439.9	21781.3	1483.18	7484.25	13076.4	12215.4	34251.2
M585T307_NEG		585.152	306.687		4747.42	64637.7	21053.3	14927.5	10941.1	12782.9	10690	19334.7	19925.7	7356.35	18575.5	3986.06	13412.1	17912.5	31064.4	10487.9	20555.1	31545.3	16095.7	18883.6	14954	45378.6	12358.6	23027.2	21852.5	17212.6	12865.4	34332.3	49601.8	47857.3	58474.6	22201.8	19318.9	21674.2	26224	31709.8	30311.3	42994.2	15654.3	37030	23038.1	22630.3	14648.1	23819.8	28425.9
M676T431_NEG		676.346	430.641		17643.3	29327.7	6035.99	12397.9	12331.8	11883.2	8683.06	19550.6	17903.6	4796.37	11602.8	5993.94	5290.11	11126.6	7818.6	8441.58	14446.9	19723.6	16854	4847.26	7258.23	20063.9	13082.5	11346.7	7379.93	13342.4	9801.5	10586.6	25688.2	21669.6	27125.1	12627.8	12743.8	13940.4	9949.09	9879.34	14237.1	21848.8	6308.22	11965.9	9554.15	9174.65	10936.3	13280.9	9913.92
M669T201_NEG		669.163	201.359		34031.8	37835	387801	204571	200693	116402	87559.5	92230.1	659494	199228	233947	161323	49185.8	504658	66709	70210.9	37282.6	60337.9	12237	24617.3	8238.73	28786.1	38388.9	33034.6	24706.2	18138.5	26260.7	9583.1	48396.4	19827.2	127229	69414	61713.5	15117.5	7783.65	56779.1	11833.7	47443.5	31445.5	76110.9	25535.9	38376.5	13021.8	76990.4	28056.5
M353T31_NEG		353.167	31.1865		56775.5	3824.24	11796.6	11722.1	32261.1	35797.3	26317.7	18962.7	4901.73	29515	7900.5	30991.7	38860.8	7049.92	7221.76	17035.8	17174.6	29746	22394.4	32331.4	41552.1	5016.49	16728.1	19547.1	10211.6	18908.6	12238.5	4097.26	15747.8	2027.64	1600.12	5191.29	22738.4	4271.93	12314.4	9599.1	13797	10632.5	22103.3	10021.4	12127.3	18707.4	16977.4	13588.4	1680.92
M777T348_NEG		777.229	347.673		19158.2	18270.6	10922.1	9582.44	10575.9	12251.2	10339.6	25649.3	13784.3	8825.96	9816.28	8559.19	12455.8	10582.9	6967.65	10257	9262.6	14126.8	6922.54	4754.14	6992.65	14102.4	6054.61	7950.24	5655.48	4725.97	9147.31	9512.69	11895.6	9803.21	16206.2	10327.2	13049.7	5663.96	5229.31	7282.74	8229.94	6858.41	8555.38	10150.2	13209.7	12877.5	8760.65	11050.3	9326.88
M529T193_NEG		529.228	193.191		509883	293955	107495	124023	275247	213401	258690	149201	74714.7	170601	160032	193878	135959	120286	262266	214734	61498.9	149601	125500	169048	154070	102017	108758	114610	108353	101166	97976.9	73567.4	205027	86116.8	186945	82733.4	232034	93457.7	156436	250567	133359	249501	104777	129980	109193	211845	134176	94935.9	145832
M348T178_NEG		348.156	178.029		9711.88	7889.53	7988.88	6468.66	9579.77	19950.8	8405.94	7633.35	8355.17	9391.02	6990.02	7465.12	7873.08	7713.04	10047.4	8643.84	7786.58	12018.1	9550.69	15272	5776.28	9159.04	10773.2	11847.7	10781	12269.6	10588	6513.9	9071.08	9207.79	9758.91	7295.79	12246	7432.69	7202.35	10482.4	7798.26	5204.82	14570.2	8940.39	7649.01	10405.4	11996.1	6824.63	7066.18
M783T464_NEG		783.36	463.516		38057.7	40075.5	17637.9	12837.3	20295.8	27279.1	17212	38225.3	24817.9	9531.86	13022.3	9993.5	11806.5	13227.7	11016.6	10669.6	20409.1	31943.8	28739.9	10716.7	13606.9	22237.2	20399.4	24356.9	11957.9	18863.8	18312.8	17130.6	32592.9	29241.9	36498.2	17076.1	18717.8	17561.5	13442.6	29283.5	21763.7	27335.7	22668.8	19290.5	16403.1	13034.7	19855.8	16428.8	15929.2
M749T405_NEG		749.308	405.068		6414.26	7056.09	8083.96	5988.86	9370.26	13745.6	8819.18	20125.2	10485.8	5920.22	10494	10460.4	8483.39	10226.5	10376.2	15383.3	6136.05	14472.1	4212.13	2669.71	6794.61	6862.37	5922.62	7940.06	9028.73	7004.36	4041.76	6794.77	4244	7867.14	17474.8	5364.24	9467.04	8915.12	5897.63	6730.1	7159.19	6519.21	7309.52	6953.78	7630.84	4720.1	5949.5	5052.88	8645.64
M806T503_NEG		806.493	503.28		11098.8	5570.73	8790.1	8888	9530.21	19574.6	7226.36	7497.96	6167.4	12413.3	4652.68	7584.82	12255.9	22042.3	13503.9	6053.1	6365.2	12191.4	5497.69	12928.9	6268.48	2854.94	14840.5	7795.97	27287.1	6597.91	6378.2	3591.56	7385.19	6790.47	5733.99	10088.2	11207.1	6160.23	11695.1	8280.68	7254.74	6064.01	17735.1	11572.1	5321.13	8227.38	10011.6	4543.44	8792.02
M315T139_NEG		315.166	138.577		25456.7	9370.31	10241.9	5984.99	99169.3	20770.8	5375.38	12317.8	6210.91	6890.07	14849.8	40733.2	56197.7	9364.37	12150.9	15777.2	8932.47	17520.9	29768.1	35901.4	23053.7	12403.2	14962.1	8103.47	22050.3	43277.6	24777.3	6283.08	9921.9	6567.79	16842.8	5672.71	66673.1	5711.78	6944.89	8265.78	8331.46	18003.4	8827.07	11103.9	14385.6	21963.5	20465.6	6643.29	24508
M717T306_NEG		717.145	306.186		12354.7	9939.33	6980.79	5193.96	7260.56	7763.15	6927.11	11288.2	11839.6	6010.54	5623.91	5784.42	7557.87	5458.37	5425.12	5453.14	5805.35	9294.74	6651.74	2276.59	6463.3	8053.19	6508.42	3281.64	1846.9	9557.29	7396.7	7928.34	7572.43	9921.52	6619.08	3709.83	8192.35	5537.08	5041.77	9194.22	3760.27	10596.8	3165.27	3238.36	6260.87	7249.19	8636.9	5870.99	7322.62
M407T202_NEG		407.094	201.879		4865.18	5371.09	4586.04	4342.4	4767.71	5647.49	2967.36	3930.25	3353.26	5831.05	4237.91	5988.72	2557.08	3028.07	3246.17	3213.95	23021.5	4935.64	19453.1	10607.2	53070.9	4801.04	28739.4	4270.47	1989.86	15382.7	4830.6	1578.65	23232	4163.26	3849.52	2930.91	7138.28	5590.41	7278.01	22888.5	3980.39	7594.14	1621.16	1527.77	2543.17	4040.81	5545.16	3642.09	8778.76
M529T479_NEG		529.094	478.98		34568	24063.8	47032.9	23216.4	55575.1	37184.9	42714	3087.07	138421	4381.02	47585.6	3729.65	18958.5	3680.52	42742.3	174829	39435.7	46574.2	60439.5	34763.5	80564.5	73909.1	41019	56122.6	5462.07	17407.6	58189.5	129412	109948	4505.42	43933.2	22579.3	181214	9193.93	42563.5	4053.63	19541.1	2526.51	68612.9	85356.4	58450.1	13825.2	13053.7	53354.5	17384.2
M232T748_NEG		231.803	747.602		12535.6	20736.6	16589.2	3683.76	42102.1	10752.4	24935.3	26945.3	16001.9	15764.1	20227.3	36967.2	3150.59	3157.13	5872.02	2950.02	10423.2	3081.12	3517.44	1640.97	18372.7	29632.5	20399.4	28051	24020.4	21485.9	22499.2	11251.9	7378.03	61004.1	4625.01	3434.01	20717.3	19328.8	21142	22143.8	3807.85	11261.1	17920.9	2479.99	3297.82	1986.22	31601.1	21548.8	1953.5
M802T410_NEG		802.026	409.5		4185.14	4027.55	4734.76	3697.16	4742.32	5518.1	5119.49	6309.49	6216.55	4496.69	5207.85	3973.9	5621.74	3945.45	6584.59	4416.09	5630.91	5558.85	4384.81	5557.05	5390.2	5482.24	5711.96	3627.31	4405.39	5240.02	3809.74	4394.39	6443.52	5958.22	4949.42	4003.93	3856.33	5118.41	7389.85	4055.51	6435.77	5084.47	4019.61	3919.85	4096.22	4482.54	3169.36	3643.65	4591.85
M737T202_NEG		737.015	201.607		21839.1	28817	15745.6	27390.2	26940.2	27776.5	22885.7	24848.9	8891.93	28062.5	10549.7	15364	19473.6	17101.4	18206.8	20107.3	31400.9	35046	33198.8	32286.9	23664.4	17778.7	33456.8	26057	25098.8	21008.5	26004.8	19797.2	28055.3	23131.4	21066.2	25987	25511.4	31959.1	21718.2	35150.7	29787.6	25724.8	28058.5	18641.4	25964.1	30453.9	25785.9	25379.2	29593.4
M239T111_NEG		239.031	111.23		50733.3	61864	32119	67087	33646.7	26884.7	42999.1	45003.8	20813.7	47900.3	136075	63390.6	41385.9	122487	115654	73331.9	20859	23835.2	27300.4	10139.1	5599.99	19487.5	11022.6	32119.3	46294.3	22095.3	43079.5	17281.3	24219.2	23610	72766.1	37873.9	9296.84	77950	71880.9	32242.3	20200	78175.1	33905.9	96762.5	35024.2	46328.5	24900.4	13024.4	88769.2
M795T514_NEG		794.504	514.479		24538.6	232268	254592	212069	96481	157438	13573.2	9785.7	83403.5	37949.5	73668.4	26639.8	41183.8	127434	250305	103162	1841.83	49494.3	45054	3176.02	86149.6	336442	99300.7	5466.67	382718	60743.4	3571.5	10936.6	240324	8360.5	5744.17	253084	3074.69	309380	292371	248892	1537.68	3588.74	40074.5	120064	224988	1987.85	43875.3	3775.3	210057
M717T379_NEG		717.103	379.233		5413.97	6314.32	5206.72	3824.63	7985.92	8648.46	5310.71	6424.95	16397.4	5522.51	7470.95	3448.87	4777.26	8520.46	6516.09	4495.18	7075.7	5315.93	6635.94	4197.17	3871.88	8874.72	10014.5	4242.96	6893.7	5768.81	1540.16	13936.6	10212.2	21957.2	13177.3	10383.9	5576.92	11598.3	15465	3863.99	12894.1	9644.35	8267.3	14186.7	11443.9	11573	6894.46	11138.5	20765.8
M675T383_NEG		675.338	383.159		4534.27	5296.89	7007.09	7606.2	9119.83	8263.09	8331.94	7740.66	10906.4	7298.53	10379.1	11367.1	8268.89	9611.63	8492.6	10111.3	5902.88	7573.61	4690.85	3456.31	6570.19	9610.2	6380.06	5695.6	6540.41	5101.76	3304.2	6373	5768.16	8635.53	5918.03	7092.2	8094.21	8791.06	8008.63	4466.24	7788.78	5431.26	7178.82	7485.29	8426.57	8268.2	6699.94	8901.18	9304.42
M897T291_NEG		897.201	290.795		13960.5	19044.2	21040.8	18326.8	18974.2	21039.3	15442.5	25997.7	42101.7	15858.5	19855.8	21511.6	24858.6	24644.3	8754.84	17365.6	22866.5	22869.1	31221.4	31040	32907.9	41499.9	26490.3	37690.5	30676.7	20133.2	11830.5	45046.2	31911.7	48537.3	60525.1	46003.1	40568.1	28640.9	33372.9	31233.9	51812.2	46532.8	74572.5	57474.6	35209.6	40344.9	51242.1	49082.7	61434.4
M317T336_NEG		317.189	335.562		14999.3	40361.1	35876.4	29871.6	50294.7	33079.6	68636	48137.6	48935.4	29550.3	30258.9	24623.8	37037.5	13323.1	13330	34442.9	11582.9	22004.5	49455.1	9849.99	24566.5	5502.11	15126.3	24052.3	10662.4	30399.9	31396.9	14863.9	19084.5	15373.5	8732.08	11310.4	7807.8	12796.5	12472.5	6275.82	8769.77	5041.69	9041.89	6196.22	6057.54	11752.8	12923.6	2546.12	9954.38
M376T138_NEG		376.094	137.786		8658.92	6246.26	6502.27	7127.16	6511.75	4961.03	4780.9	5158.69	8105.26	7276.3	3880.28	6151.27	4917.85	5500.68	7768.63	5610.19	9030.19	9918.24	9689.41	9842.33	9135.8	10835.5	17066.1	13650.5	15874.5	11507.9	12034.9	13482.9	16819.8	15688.8	15580.9	13219	8525.97	16392.5	18454.5	8055.67	24490.5	16933.3	13776.8	16324	10610	9919.74	17994.9	9352.32	14826.9
M665T217_NEG		665.17	217.227		18825.7	20742.1	33784.4	33199.9	36000.3	27117.3	35635	33460.8	28757.1	22601.8	36364.4	36400.2	38674.3	32205.4	14621.7	36431.5	20852.1	28619.7	9321.36	16289	15418.4	14012.9	19047	6023.65	5302.4	14220.5	13356.5	9568.71	36258	9796.97	18205.3	16650.4	21535.3	35779	25105.7	41837.8	6694.92	16785.1	16921.7	6398.48	6526.04	16871.7	9480.25	12569.5	11957.9
M127T751_NEG		127.001	751.079		30325.3	16221.7	17610.2	18763.6	21635.7	14743.9	19583.4	2405.83	18024.6	8864.65	24399.5	10864.2	11163	24226.2	22289.5	17821.7	12800.4	14010.4	18386.4	25006.8	16390	20846.6	18568.1	25659.8	2874.01	16405.4	23285.6	19431.7	27643.4	14562.7	18654.4	27370.3	11906.3	15055.8	10392.8	38001.2	27232.5	25842.8	16216	22589.9	42720	21288.4	30677.8	14727.8	21624.3
M653T334_NEG		653.166	334.261		24561.2	36765.2	17375.3	12466	14850.9	16496.1	16255.3	21536.7	25811.5	16068.3	22194.6	12378.5	18945.6	18431.2	27581.8	12808.5	22617.5	39695.2	11677.4	6000.73	10279.9	26679.3	19352.7	32971.6	14832.9	19303.5	17249.4	21756.9	24346.7	19940.2	35265.8	1569.45	15041.7	14501.7	10717.3	22491.6	20950.9	22996.3	12589.6	22384.6	20057.1	16142.2	23882.1	17522.6	23402.4
M261T303_NEG		261.042	303.277		6721.24	9310.13	4545.09	5410.04	4500.11	5331.27	5218.59	7141.52	6522.24	2987.61	3736.59	2868.17	4076.79	3767.66	4759.55	3740.54	4105.51	4049.81	3644.98	2547.9	4110.44	5137.29	3378.33	2248.61	2950.69	5117.32	4197.54	3869.97	6100.08	4956.91	4962.54	3990.13	3106.02	4025.3	2928.85	3245.86	2258.76	4643.63	2743.63	2162.49	3100.39	2853.02	3269	2663.1	3550.61
M623T200_NEG		623.233	199.891		22870.8	11042.1	10490.4	10457.9	14098.5	5835.11	10213.7	9549.38	15887.9	10320.1	13901.7	9341.75	6911.94	13379.2	8502.78	11329	7498.26	9102.67	11883	18117.7	18231.7	7969.6	8810.68	15977	21635	4420.37	7547.87	13466.2	11562.6	18295.1	17160	34608.4	29383.9	6872.15	8434.69	12022.3	17847.6	37770.4	20815.1	20721.4	16373.8	25533.6	36597.6	24097.7	29366.4
M799T413_NEG		799.415	413.247		151287	56414.8	47135.7	33458.2	22631.2	37467.3	35179.2	44409.5	26007.2	32610	37063.4	49868.7	13089.5	23147.2	45165.7	37207.3	3041.8	17675.1	22356.5	3431.91	25969.9	91017.6	46479.4	50259.3	76830.3	55631.1	19467	104135	15679.5	91305.1	63330.6	47568.3	29183.2	34446.4	30478.9	43484.2	67494.5	38113.2	157197	111317	69185.7	17592	31673.7	73813.4	57507.7
M371T224_NEG		371.077	223.723		12208	15583.8	20861	17057.6	20415.9	15801.6	18008.1	21112.4	20260.2	22132.8	18050.2	17269.6	30656.9	26978.3	12632.6	18465.1	55351.3	29889.2	13244.3	17029.8	6221.42	16825.6	20306.9	4014.84	6118.89	3614.68	3876.81	5825.22	35043.7	6596.61	5385.43	8804.17	15376	27766	28300.4	24624.8	5801.47	10995.1	8918.1	6779.97	3224.05	10740	4383.07	8098.14	10522.9
M261T751_NEG		260.837	751.081		13658.3	25210.7	14245	2385.44	29492.7	20955.4	16971.3	10559.2	25860.6	14698.6	15766.2	29541	51785.8	21649.5	13187.5	16816.5	26728.5	16878.5	7255.12	13595.8	15980.8	24637.3	17110.9	19329.8	19939.6	17663.3	14142.7	16037.2	23113.7	15145.1	25314.3	15234.3	29907.1	13184.7	6185.82	17893	45682.8	24041.3	13698.3	19241.5	21023.2	19169.9	13496.6	17874.7	15429.3
M308T145_NEG		308.138	144.56		42185.3	17383.8	24126	14906	25985.6	29828.6	26667.2	28086.4	14846.7	30592.9	10974.5	25105.5	25149.8	21517.2	7278.89	23096.3	37567.3	38842.1	40312.8	41466.1	33683.1	23002.8	33927.9	30025.4	29163.3	43861.6	30905.8	15679.4	13633.1	3912.93	26686.2	11046	39383.8	18790.9	4406.65	26350.1	19990.7	28396.2	33162.3	26902.9	20376.7	30818.7	33069.9	18443.5	20502.2
M797T204_NEG		796.971	203.583		8755.93	12951.1	8621.08	9070.04	8723.53	10265.1	9498.47	10651.8	5783.76	8383.31	8365.03	7965.18	6880.64	5691.31	8497.32	7137.37	20616.6	12698.6	18356.6	16269.5	12328.4	4972.59	11298.1	11000.1	8888.07	8658.08	9810.22	6446.44	13976.5	8607.08	7204.53	9907.9	10503.9	7775.79	10514.3	17103.2	9112.13	10657.9	5325.95	3623.09	11312.5	14166.3	9767.69	9922.49	15349.5
M331T30_NEG		330.897	29.934		16424.9	33519.3	33274.3	28394.1	23071.2	22829.1	22730.7	26458.9	37017.1	23221.4	39286.2	23647	16434	43909.1	39330.6	23622	26776.7	23216.1	23779.4	20184.2	14597	31633	34913.1	27609.3	37449	22176.5	32918.1	33869	35886.4	39404.2	40246	35697.5	23664.5	46641.8	42309.5	41318.4	33873.2	33198.2	23357.2	32980.2	29809.6	28845.5	28915.1	33372.7	44405.7
M659T437_NEG		659.399	436.943		21422.3	12644.9	9179.96	5170.46	5392.43	7210.95	5165.77	8832.36	13100.4	4142.18	7099.52	4907.54	3692.83	6178.09	9267.8	9782.79	4101.26	6950.26	8622.83	5058.33	6282.64	18252.7	10716.4	8339.26	8419.49	9982.51	4291.22	16944.7	5408.29	22828.5	22069.5	12192.8	10253.2	12108.5	9666.69	6244.5	15730	8234.49	25719.3	16081.9	11886.1	5808.57	7473.74	13888.1	16958.1
M347T59_NEG		347.097	59.0415		18466.4	6995.4	7459.51	8410.53	19428.5	8892.52	15211.5	18717.2	9295.71	9042.86	12075.6	15444.4	5164.24	13665.8	17902.6	11870.9	10316.2	17465	16400.1	13596	4867.94	7374.16	17067.1	13546.5	10798.5	15100.3	13381.9	19967.3	25611.9	20435.4	10860.7	13044	7195.63	15869.3	22678.3	11126.1	20355	15542	17614.6	17016.9	11950.1	11676.1	17175.5	7529.26	26156.7
M313T758_NEG		312.908	758.037		23010.7	27720.5	23139.2	25008	31748.6	15195.7	24768.8	28536.2	27355.6	18052.4	3501.2	26241	35984.1	28843.7	5258.03	34439.9	28598.8	29999.1	35893.9	24645.7	49001.9	23441.4	15560.5	21272.9	31587.7	23786.4	30139.5	27023.4	33016.1	30093	30740.1	2539.18	22325.5	23898.4	23975.3	6229.9	32001.6	29096.3	42067.1	51802.6	30048.5	2040.08	25020.8	1974.33	22151.6
M587T307_NEG		587.148	306.935		4113.72	23963.4	7612.75	4825.82	3568.13	3728.29	4764.3	7318.17	5274.62	3254.43	4562.14	1587.32	5293.5	5280.88	11187.1	3014.03	7355.52	12896.7	3546.35	5219.44	3293.59	20933.8	2114.13	7037.19	4514.42	4721.72	4856.19	7664.97	9091.28	14596.4	10663.5	5516.99	5557.65	9448.69	5095.31	7499.71	5916.52	12858.3	4588.02	6721.43	5094.26	5309.79	5799.83	6630.75	3989.63
M327T58_NEG		327.084	57.8275		19179	8301.53	13234.1	13188.1	38102	8878.01	18526.1	41253.4	25168	19243.8	25341.5	32409.8	13788.4	15129	20438.5	29972.3	13784.7	28624.5	8185.69	11199.8	12489.7	7989.72	23786.1	12681.9	9939.06	27868.7	12398.9	10487.4	21058.6	20065.1	5432.13	16302	6027.4	29087.4	26964.8	15963.2	22012.5	33255.2	29324.2	17564	28113.7	6805.71	16250.4	14969	33950.8
M713T184_NEG		713.106	184.172		2448.27	5195.98	3476.38	4020.61	4219.38	3408.6	4283.82	3962.89	2831.74	4255.86	4175.8	5014.07	4359.04	4479.88	4664.13	2865.63	5687.33	4220.85	5468.19	3620.73	4561.48	5537.42	4067.01	4359.8	3887.96	3624.91	4801.07	3857.82	4845.58	3069.7	4298.36	4305	3782.82	3795.61	5320.15	4690.52	4802.48	3930.41	2832.33	4318.41	3692.85	5297.38	3874.95	4757.03	4191.24
M408T36_NEG		408.161	35.706		13230	2199.11	9520.59	12796.6	25999.3	28713.8	37629.3	22411.5	7525.8	28481	10194.5	25255.2	38272.9	9954.62	5195.42	19894.1	22159.4	32224.7	29124.5	38886.2	30396.9	6673.62	15470.9	28443.7	6374.43	36440.2	28234.2	4677.24	10902.7	4048.71	2575.75	12016.9	27701.5	8553.26	8946.11	7932.54	13101.2	14062.1	28180.4	15039.6	19725.4	30920.8	26252.9	12930.4	4205.37
M496T337_NEG		496.088	336.741		6936.94	6590.75	2533.09	6252.45	4241.85	4414.85	9303.45	7169.91	12601.6	3945.22	5396.08	4702.36	8442.66	8227.7	6691.64	6370.53	5222.31	7184.16	9917.24	4412.04	4474.8	5401.95	6375.33	6126.71	2840.14	6729.24	4619.61	7023.86	5597.55	9505.66	7255.85	6161.55	5859.34	5624.11	7369.18	9030.33	6100.77	7161.34	13141.7	7123.49	6292.07	4996.19	6933.63	4641.76	5127.22
M799T343_NEG		799.415	343.208		33779.3	18255.2	14111.5	13638.1	11256.8	13733.6	13050.9	8769.88	7102.16	15113	14645.1	15646.3	4348.86	9848.38	40959.3	15166.8	3130.78	7839.7	13707.6	6107.63	11816.7	49779.1	23083	31356.4	38673.8	22696	8828.22	39199.9	7269.32	36586.3	24957.4	25085.8	26248.1	23064.3	23602.4	31295.6	39972.2	28378.9	61667.4	45689.9	27692.9	7821.15	21301	35146.7	28999.1
M583T181_2_NEG		583.218	180.985		32066.7	36995	83162.4	52239.5	76918	42979.4	19315.7	24036.5	21752.1	19107.4	67122.9	18354.3	15509.7	50958.5	41727.6	43894.9	38551.9	53102.9	3433.13	16014.9	17862.5	29698.6	19104.8	16275.6	43752.3	12867.1	23478.2	23976	38174.1	27396	69116.3	36370.1	6016.7	25598.1	23628.2	16827.1	27742.4	35224.9	29018	48530.1	18361.8	10095.9	13958.3	32483.6	16678.7
M516T176_NEG		516.172	176.127		11726.1	7405.47	4101.59	5237.7	10814.3	6892.9	7908.91	8554.75	12226.3	8523.1	6643.73	7001.45	9089.54	9202.12	12888.9	6736.84	7921.48	7099.06	12282.7	3073.83	11428.1	14460.8	18663.6	15198.9	8486.94	22462.7	19295.5	22190.7	16562.7	25015	15264.4	11010.9	7736.74	10853.5	21084	7009.76	13106.6	6128.7	14794.6	9152.95	13337.4	11660.7	14683.3	13636.6	13566.5
M183T752_NEG		182.86	752.074		17370.8	15339.8	16170.1	2418.38	13084.2	17924.5	11681.2	19013.1	1713.53	16109	24030.8	22670.6	10933	4288.18	2183.74	23289	41412.8	15488.6	23051.8	17305.3	17879	10761.6	22490.8	2350.08	19356.5	22314.5	10278.5	33627.7	15271.9	12529.3	28505.8	2185.8	11518.5	18835.1	22446.4	61481.8	13571.5	11774.1	13519.2	30612.4	2304.46	11617.3	10338.3	25263.6	15387.6
M237T64_NEG		237.095	64.487		15360.4	6070.85	7206.3	4465.21	14242.2	10598.9	10136.4	11087.3	8502.34	12806.3	5549.59	11083.3	9185.25	6646.34	9953.7	8932.12	14169.1	12840.3	5177.79	13556.3	13592.9	5103.32	11742.2	8372.99	9369.04	10682.9	14856.4	3309.47	9112.5	8029.91	4592.88	4320.5	5752.15	7354.91	7825.03	12846.9	7389.34	12109.9	13910.7	7689.87	7814.38	8409.5	11653.1	4989.27	2830.3
M637T274_NEG		637.156	274.467		29711.7	46962.5	51903	34010.6	35562.4	27134.5	31877.5	40857.4	51532.7	43571.9	46483.5	33835.9	50348	50045.3	44721.2	46788.1	52140.3	18703	41092.6	40184	36963.6	52230.9	29187.2	55427.1	44251.9	38152	47113.7	64436.7	32797.5	43161.1	75584.7	45037.2	42966.3	41209.1	31767.7	47212.7	43559.2	37942.3	64109.5	41119.2	77138.7	39014.5	46650.2	48728.8	47692.2
M509T251_NEG		509.108	250.707		37126.3	46800.2	60438.2	46533.5	45517.4	40293.8	42093.6	59685.3	96298.4	51501.6	57365.3	43970.1	57508.1	60050.3	56904.7	51377.2	46274.4	56982	36793.2	50463.2	63430.4	54940.1	51970.9	34400.3	36375.7	52713.7	40959.6	61592.5	34624.9	47433.5	46963.9	32065.3	49634.8	40159.3	34079.3	48478.8	42555.1	63462.5	35264.2	47021.8	48492.9	49015.9	55480.4	41701.6	47342.4
M845T356_NEG		845.453	356.46		14582.7	18912.5	10810.6	9271.29	8459.31	7910.61	5579.48	9431.97	8494.49	8981.11	10906.9	10509.6	3979.39	8531.05	12668	8507.45	6142	6793.06	7375.11	5237.86	5705.47	13828.5	9146.71	8292.76	10856.4	8087.46	3816.32	14254.5	4775.61	14730.8	15976.8	10454.3	6713.84	9701.15	10258.5	13419.4	9616.24	12262.9	23367.9	14629.7	10844.7	7147.88	9387.11	13557.3	15879.2
M923T356_NEG		923.312	356.104		67959.2	202039	106117	49099.7	57827.6	89390	82629.7	139389	150852	37302.3	59324.3	32293.3	67970	59870.2	56842.9	38042.4	56202.6	127735	66471.8	18518.4	30039.1	100819	37505.1	76438	36922.2	67699.7	53013.6	67312.3	95084.7	99026.1	177330	46655.1	62031.6	38176.8	29800.7	66997.9	42211.6	108825	71904.4	83020.3	73135.9	81638.8	55956.8	66299.6	93738.1
M271T750_NEG		270.798	750.087		38128.8	31951	16259.5	3364.5	27554.8	17617	2425.89	21961.1	23177.5	38126.2	17632.4	8710.69	11249.5	23568.4	4143.5	11008.6	10030.4	2462.34	18842.8	9291	57650.7	23696.5	7435.95	15925.5	30875.3	1630.45	18537.5	12035.3	2717.32	2908.21	31536.5	31214	15081.2	2898.7	19210.6	14974.1	13151.5	26399.8	2541.42	26263.4	20095.1	39423.7	60466.8	19115.4	4808.94
M1057T306_NEG		1057.32	306.156		5503.87	13442.3	10864.2	4379.49	5021.58	7953.64	6638.6	18397.7	18656.4	4974.53	6079.71	5593.21	12345.7	9860.85	9609.61	8076.17	10889.9	13932.6	6874.74	8296.14	10616	17154.5	9633.22	10382.7	8021.2	5708.81	8020.74	19085.3	16788.3	15373.9	29662.9	12500.8	13604.9	9122.45	10492.3	12548.5	15249.1	20227.6	12579.9	13040.6	20051.9	13634.2	12114.6	14074.9	14410.4
M349T205_NEG		349.057	205.252		10723.8	21034	9362.09	8950.95	8623.58	8027.58	7454.72	8374.25	6258.13	7928.02	7054.1	6482.71	9088.06	8556.63	6543.44	6344.88	15077.6	7160.63	10462.4	50090.2	7800.26	6878.15	5370.15	5376.47	4816.75	5000.1	8253.33	4421.36	17691.4	6400.76	13666.7	6736.27	10023.2	8324.74	8530.22	10239.2	2838.47	11623.5	9361.66	3619.12	5021.6	11205.7	7095.32	8069.57	8497.23
M587T175_NEG		587.198	175.238		244366	251881	357477	147782	246697	191352	170395	217670	250859	294158	225246	268384	529679	211857	165150	241652	33343.5	111756	12113.1	112478	77582.9	30636.1	28360.6	19155.3	19630.2	15992	16597.7	14850	14356.6	16139.1	23011.1	36688.6	35542	18776.6	17637.3	49343.4	25830.9	34809.5	18091.8	17249.1	9874.73	21481.2	16267.1	10636.9	11667.9
M807T447_NEG		807.359	446.596		11961.3	19233.8	8698.87	7001.75	7391.99	9514.94	12031.1	17838.6	20598.3	5070.67	6460.59	5035.14	7354.64	6985.75	6144.97	22026.5	11167.3	21456	18865.9	6546.67	7152.82	8832.56	16129.2	10875.9	4887.86	11961.8	8656.48	7008.15	12932	21030.4	18195.5	10370.5	9283.75	7748.48	14930	13645.2	9764.3	16587	9009.39	9829.82	7882.29	6676.28	11738	12117.8	12566.7
M285T650_NEG		285.041	649.846		6547.73	7023.98	21509.2	13544.5	13428.5	18507.1	22688.7	20026.8	25812.3	18288.8	24996.2	17979.4	27077	18029.9	17670.2	22175.4	5247.74	6309.68	14951.5	24810.7	17055.3	18983.6	12815.2	26364.6	21419	14318.8	15142.1	51553.3	14284.6	17612.4	19396.3	18825.1	9705.84	12932.1	21124.8	27177.4	22173.7	30089.6	26490.2	31936.7	15511.7	7487.22	26101.4	19445.9	9271.72
M494T162_NEG		494.234	162.352		7806.23	3828.45	9529.86	7595.73	9842.79	5435.34	9897.82	12108.3	6452.75	10378.7	10696.1	8202.03	9469.83	11900.1	8873.04	10057.9	16631.7	10494.4	3359.38	10959	13123.8	7725.24	9232.24	10620.1	7191.57	7893.13	8039.72	4245.65	5505.71	9058.73	8633.26	5478.12	9975.85	8719.34	6440.02	8020.18	10305.9	12037.8	5852.51	7367.61	7890.64	10136.4	13973.3	6201.28	5876.75
M405T365_NEG		405.197	364.814		25964.9	33849	28778.6	20987.4	8508.8	10635	12250.3	21628.3	27244.1	20141.9	22972.1	9791.95	17493.7	22059.1	12837.1	24658.3	29002.4	36623.8	30790.6	29966.3	25306.8	23656.5	23860	22054.7	26916.1	23720.7	20318.5	33212.5	26473.2	52536.3	44925.4	32861.7	19101.8	22972.6	26226.8	12329.8	40198.2	11841.2	12342.7	26909.1	22505	18347.8	20084.6	23874.5	27154.1
M480T353_NEG		479.963	353.187		4891.36	15101.4	12082.9	5906.51	5899.66	7500.03	7190.03	6377.17	11189.4	3672.72	7695.14	3683.35	2585.53	7051.39	7597.07	3938.38	1757.03	3933.41	4900.54	3963.21	3810.98	14850.8	5849.49	6697.84	7687.72	5139.12	2825	9532.09	8997.66	17490	21569.9	7280.02	2605.21	9170.82	5258.4	5801.47	5976.64	8118.63	6699.41	10643.4	7404.27	3008.67	3948.6	4983.36	11615.1
M287T331_NEG		287.186	330.782		4681.54	5054.32	5877.67	5443.81	5697.78	5143.06	3894.34	4854.94	4867.08	6006.24	5773.25	5937.55	5403.69	5462.45	6258.01	5267.03	3039.81	4181.24	4429.02	5824.65	5310.75	2161.95	4909.85	4408.42	5303.42	4668.68	5260.44	4640.32	4364.52	4812.91	4567.61	3734.93	4294.79	4884.65	5446.22	6079.84	4451.99	5381.41	4981.97	5162.1	3937.85	2668.59	5757.24	3347.14	6177.33
M397T277_NEG		397.271	276.594		12860.9	24345.6	22886.8	16118	13608.7	11585.1	14588.4	8322.05	15173	10513.2	19511.9	8578.84	6279.67	16965.3	22806.6	12172.4	5001.68	6345.8	6780.61	9261.33	6356.99	19425	9443.75	9909.74	19820	6138.12	5681.7	16228	17074.9	21649.3	37521.6	12501.2	3458.22	22990.9	18205.9	13952.9	12952.6	20908.7	20532.9	16326.4	9562.56	8943.84	8115.21	12398.5	23293
M917T511_NEG		917.438	510.619		5673.76	22255.1	23965.3	17052.9	14981.3	16743.2	6380.01	21961.5	7091.14	5313.33	12725.1	6945.08	6484.58	5364.65	8938.44	4276.52	2707.86	6683.15	5345.26	7132.47	6668.13	17627.9	5661.7	6842.22	16735.3	7016.57	4971.09	7911.53	6229.03	7890.21	13035.1	13359.8	4189.64	15514.3	12840.1	13308	3550.29	7255.23	5237.72	6010.76	4926.12	5386.74	5879.76	3689.74	11672.1
M131T31_NEG		131.082	30.941		54057.4	3923.15	10831.9	10452.9	29848.1	42347.3	32824.2	21906.3	6288.09	30070.3	6516.1	22869.6	44239.8	7098.49	4111.25	17877.9	18108.1	30732.5	16741.7	29553.8	30368.1	4762.49	15946.9	24399.4	8320.73	20684.3	16397.7	4006.66	7691.93	2281.14	1657.93	6665.18	21699.6	4098.02	6915.13	12753.8	14495.3	11966.5	25716.6	8282.01	11498.9	21607.9	18253.5	10809.6	2809.47
M236T708_NEG		235.799	708.353		17266.8	17460.9	18286.3	19369.8	19500.1	19401.8	35517.6	1665.01	17694	18171.1	18232.7	22986.7	30378.9	18625.2	18598.7	24360.6	18717.1	37674.5	28674.9	17959.7	19169.6	21582.7	19621.2	38210.1	18444.2	12263.5	18917.3	27233.9	19343.4	24703.3	23976.8	41664.2	40522.9	14592.1	26190.1	18073.4	20187.9	18404.3	18217.7	24338.8	20658.7	18000.8	19570.3	18215.2	18513.6
M421T57_NEG		421.094	56.79		2604.97	13493.3	13056.6	10029.4	6787.1	10940.4	4440.13	7131.33	4755.38	9846.88	6210.04	2497.03	3132.71	6215.07	3912.8	4682.71	14652.6	4295.27	6451.87	3541.87	5507.7	7881.24	5790.32	8225.93	8847.89	6451.15	4883.07	13241.9	9940.92	3923.02	18422.2	6131.75	3663.57	6728.9	4665.78	5034.18	6245.91	3884.63	5689.19	6905.16	15322	9067.44	12226.2	9251.64	14671.5
M228T184_NEG		228.132	183.823		22000.2	68774.7	23048.4	23268.5	11479.6	12682.7	21364.7	13518.1	32504.8	9768.4	27198.3	8365.04	1672.4	18334.9	32698.6	17669.2	7277.67	15049.4	16976	3318.9	8102.43	39125.6	13362	20081.5	24250.9	5664.5	13561.5	19331.6	14913.2	54075.8	38474.1	32752.5	16493.3	16640.2	10984	29346.1	34062.9	38303.4	46762.1	48397.7	42431.2	10046.1	3683.15	16008.5	25922.6
M239T709_NEG		238.8	709.346		15110.5	23673.4	21281.2	35870	22674.9	20576.4	55053.3	14218.9	21972.4	18632.8	22397.4	22442	21733.1	13896.8	19927.7	21945.2	12643.3	37913.4	4622.83	45983.1	27066	4623.46	36326.3	20359.3	21631.2	36788.9	45754.2	21520.1	18744.3	23930.8	18774.5	10659	3448.56	22747.1	23171.6	33456.2	17653.7	12283	22283.1	20266.9	64874.8	27775.6	22503.7	13813.8	19434.8
M507T368_NEG		507.168	367.783		8361.32	9378.02	6964.9	6621.52	7022.01	7098.25	11541.9	8611.21	9368.72	7511.28	7912.48	5433.98	5467.49	6276.79	8168.01	7254.21	9868.84	12870.3	8166.66	5452.34	6699.77	10555.7	8669.34	6437.18	8154.81	5449.87	7843.9	6667.02	9313.91	12121.4	8998.84	6539.25	8505.58	8479.55	6677.3	9686.56	9466.76	9809.84	6786.51	8367.26	6607.8	4920.29	7463.4	6822.01	7257.05
M282T138_2_NEG		282.11	138.222		10056.1	7380.71	6579.46	10580.4	9170.67	7313.96	5854.16	6451.19	4292.91	7335.12	6355.16	5577.79	12830	11476.4	6998.81	9962.69	7332.18	6439.01	7156.27	9108.68	8508.56	52300.8	11177.9	12107.5	11382.5	13861.7	9867.52	6065.97	7994.59	10557.2	8927.78	8055.16	12493.3	5681.72	7541.11	11464.5	10722.6	17198.9	11333.1	12313.5	11128.3	9099.47	12339.5	13195.5	21161
M468T173_NEG		468.128	172.788		5320.72	9382.2	16362.7	19975.1	24094.1	20118.7	15798.6	21338.6	27569.7	18616.8	26784.7	21474.6	13791.5	27137.6	15669.1	18402.2	8386.34	10087.3	8441.82	7009.87	10883	14777.1	19337.3	14171.9	16767.7	6570.81	9986.54	23431.3	27731	19044.7	23601	18047.7	16421.9	45477.7	32231.6	10968.1	27778.9	28743.9	21541.7	24743.3	21432.6	7941.31	14068.6	13839	24702.9
M174T237_NEG		174.056	236.877		15569.7	6339.32	9435.86	6548.74	13702.8	11974.3	12332.4	11021.3	8936.3	9044.6	6812.72	9373.19	9163.37	7131.65	5919.56	7143.15	11145.3	13038.7	16448.2	19844.1	8867.72	6690.45	11942.4	8801.83	8263.82	16287	9179.8	6086.21	7423.8	7020.1	7824.31	5890.82	31900.8	6698.03	7521.24	8509.52	7900.39	8039.98	22912.8	8222.89	7457.44	11166.8	10254.1	7033.94	7838.46
M921T408_NEG		921.461	407.781		76524.6	48492.2	66273.3	44460.3	38507.3	16696.3	19728.8	23397.7	55742.3	31500.7	76032.6	41911.4	6650.03	47643.7	30635.9	32031.2	2684.19	12228.5	15329.7	2968.56	8356.72	47385.7	13268.1	12440	18230.7	13817	5114.23	36759.3	9383.13	39958.8	43425.7	25330.4	14670	17126	16415.7	23779.6	26752.4	35575.5	147844	44878.7	25313.9	12185.1	13385.2	38326.3	41343.2
M451T247_NEG		451.115	246.547		3467.92	9124.64	5358.73	4700.3	3279.83	4823.05	6777.97	7249.18	5451.92	5798.65	4281.58	4818.94	6181.37	4406.62	6109.03	9317.41	10562.5	7444.64	6317.18	5710.35	5830.74	6967.39	4027.12	7905.08	5143.39	5657.62	7406.26	6640.85	9497.28	6847.74	5679.85	6401.91	5451.46	3392.54	5110.9	7765.34	7372.39	7076.1	1696.47	4247.57	6533.51	8191.46	3858.64	6850.76	4807.42
M130T132_NEG		130.087	131.925		71652.9	15809.7	10214.4	17716.2	74934.9	75070.6	72212.8	35808.7	9210.88	62795.7	8347.23	31030.7	57705.4	11054.2	30473.5	29643.1	92469.4	65273.6	65428.6	57294.7	19400.2	13935.1	26999.5	83467.9	21214.4	59146.9	60363.2	9810.23	24662	10024.9	8021.93	13381.3	22362.1	17220.7	9302.22	86957.3	20715.9	68378.3	42674	29091.1	33512	18067.3	39593.2	3657.41	6674.66
M831T260_NEG		831.195	260.272		7124.25	12828.4	16288.5	12115.6	6088.22	9594.22	5731.55	15962.4	18637.5	8787.11	15642.9	9186.36	10470.1	19104.8	15569.8	11321.7	5303.69	3400.18	31248.4	9875.55	7068.86	10735.1	84800	8833.53	18834.4	32907.4	4727.11	14988.7	16436.2	20836.4	27923.2	15606.4	9453.41	18339.3	13592.1	16429.7	15578.1	12762.5	16712.4	16921.8	13519.1	9534.13	12821.7	18965.7	20796.9
M299T169_1_NEG		299.003	168.833		2869.42	4000.03	2616.84	4066.19	3708.57	6956.48	6667.01	4632.33	2280.49	5556.71	3503.84	4951.16	4185.9	4005.32	2731.04	3641.09	5946.75	5424.09	4488.06	3149.13	5445.72	3375.96	5112.03	4064.26	2846.81	7625.63	8051.64	3351.81	4225.82	2927.74	1893.88	4657.71	3893.45	3232.05	3774.31	5239.53	5109.81	2207.8	3305.02	2832.94	5758.1	5315.56	5254.94	5378.84	2651.19
M454T34_NEG		454.123	34.459		8839.97	19297.7	23225.1	21060.2	13191.2	13674.4	13192.8	10227.1	12786.2	11888.1	19160.5	12282.1	8607.47	11625.1	15095	12085.3	5142.8	7635.79	8598.57	7968.9	7606.03	16633.9	10961.2	7869.58	12487.5	3370.97	7685.25	15689	11557.2	7793.14	11898.8	9131.17	8590.52	18805.7	9997.98	13230.8	7997.88	16314.4	7807.54	8879.64	9177.75	6091.26	6960.54	9547.3	10932.5
M509T372_NEG		509.25	371.519		4202.66	10418.3	8913.23	7092.92	6762.78	13780.8	13567.9	11611.1	19163.6	5607.01	12437.3	11533.8	8473.89	10476.7	10962.6	8632.87	6609.19	3606.91	5012.48	4023.12	3725	12917.3	5706.18	6884.29	8531.55	5641.55	1700.75	11827.8	12166.4	24673.9	17600.9	11738.8	6192.83	17206.9	23087.4	8207.61	10794.3	16879.1	10160.1	12136.1	10189.2	9662.78	4829.87	8531.65	22161.6
M210T125_NEG		210.041	124.812		9124.65	12198.3	14443.3	11470.5	14631	5723.32	17815.7	11082.5	14241.2	7066.06	14263.8	10024.3	5567.13	13552.4	17451.7	12688.5	4626.81	11983.6	2544.31	11556.7	6111.08	9595.75	15570.3	8399.33	2267.38	5895.16	6999.62	8132.29	14752.5	14333.8	10260.5	6741.21	4622.67	13709.4	13334.2	9382.63	13207.1	16625	6363.62	8840.33	7789.32	6714.6	10871.6	12548	8626.9
M386T145_NEG		386.056	145.157		18678.3	16753.9	76414.9	40012.1	33800	51763.4	4737.77	4650.03	51548.4	24995.9	32927.1	36531.4	32000.8	35387	19647	31529.3	18259.8	20546.1	11974.6	20951.2	23851.8	15937	15596	6038.91	2951.54	22614.2	4354.17	14152	14438.3	2043.04	6214.94	2965.69	3461.14	10977	15745.7	3675.42	5042.97	8590.28	4928.03	1706.62	3161.73	7577.27	8202.53	4121.76	12722.5
M623T294_NEG		623.115	293.716		9812.48	12629.9	12412.3	9578.13	7233.36	5622.64	7678.82	3672.69	12068	8082.17	9941.08	3589.34	7201.9	8628.65	16097.7	4295.11	10562.6	11042.3	9049.61	18327.9	7242.7	9349.21	9402.41	11117.2	9890.57	8284.35	7719.26	12815.8	8670.67	15799.1	15943.1	9125.04	6643.69	8197.15	6944.13	9061.44	4061.34	18670.6	7134.78	11112.3	8151.61	10222.6	13556.1	9889.14	15053.3
M561T216_NEG		561.196	216.478		15409.3	23865.8	29080.3	30082.1	53058.3	25465.2	37999.7	39149.7	32640	47694.9	28879.9	36019.3	29884.9	27792.3	48104.6	31175.9	44326.1	37554.1	33938	74225.6	53116.5	78371.5	58076.5	55599.9	59817.3	42055.8	25343	93652.1	14305.7	89119.9	33791.2	24232.4	27807.3	25181.9	22033.1	2955.26	78227.4	35144	19266.3	79875.8	56804.8	49794.5	39227.8	26352.1	43939.2
M507T168_NEG		507.151	168.073		6738.64	8078.61	9489.78	10139.7	10561.8	8524.64	8976.46	9895.79	14278.8	9465.54	10404	10329.7	8642.59	12699.1	9884.37	8489.14	9421.4	11590.7	6730.16	6094.51	8896.65	10494.6	10651.3	10792.3	8223.74	9322.87	10026.4	6673.86	4514.73	13146.3	13956.8	9675.17	8674.02	6011.51	8589.62	9698.45	9829.35	10178.5	9699.21	11147.8	9196.06	10221.2	11662.9	11772.9	12258.1
M797T422_NEG		797.435	422.445		426064	310512	149383	135199	69063.6	77863.3	65743.2	107938	67491.4	67412.7	102849	125204	23915.5	74353.5	113335	89902.1	3665.43	42660.6	53426	13547.5	75621.6	309050	96689.1	100609	176287	75274.8	42511.9	236957	40541.4	276905	236642	110981	83373.7	109948	85995.7	121997	161990	84984.3	348574	236325	169018	33292.6	88555.6	187078	193067
M872T270_NEG		872.21	269.681		5949.4	10957.6	12642.4	7030.31	7593.8	8227.74	8103.41	10737.5	14947.5	6890.37	9660.1	6341.69	13431.5	9660.78	4119.81	9470.31	6697.82	9015.96	14250.8	9739.43	11226.7	8245.2	34539.5	6337.23	7257.74	13223.8	5590.19	13756.7	12133.8	7382.94	16990.7	7385.97	10400.3	7980.45	6373.15	8872.01	7586.17	6539.8	5983.94	8303.04	15935.8	12524.5	12869.4	13797.6	14514
M267T776_NEG		266.804	775.922		32784.3	33817.4	24931.5	56278.5	4168.55	27921.8	2533.9	14683.7	28625.9	22868.3	3671.97	4025.55	9194.64	31822.1	58922.8	3677.41	1722.63	22656.4	25527.6	3881.21	3028.47	4668.01	2438.28	7321.46	35967.5	29100	3863.67	6087.95	9526.06	14557	25890.7	31823.1	43199.1	24410.6	25366.3	56629.8	8995.69	11260.6	26194.6	10579.4	6441.87	53716.3	46671.4	26274	6419.07
M492T173_NEG		492.133	172.598		8734.99	4447.42	13389	12877.7	13167.5	5261.72	16535.5	10179.8	9276.13	12919.8	14809.6	5992.65	8461.08	12058.8	4203.13	13470.9	12240.6	5753.95	11692.8	8929.36	19744	11315.9	12197	8271.35	12508.9	8599.82	16720.9	11920.3	6534.88	12543.8	7162.49	8029.69	8154.24	6264.85	9587.85	6849.65	4153.68	10774.6	13674.2	7866.23	8672.23	10039.7	15401.9	5738.54	10320.3
M692T226_NEG		692.15	225.755		10774.2	10128.1	11563.3	12426.7	11375.7	9961.94	12654.5	10775.8	12362.7	11583.6	11230.6	11217.2	10338.7	12720.7	7098.5	9072.64	40203.9	21626.1	30959	51343.6	15867	9796.51	9389.82	11739.1	10973.5	7758.76	11649	9353.96	17889.6	13679.5	12709.6	20518.8	14010.8	13643.3	21920.8	16692.6	12137.5	17382.8	14787.8	13416.1	10653.5	22126.2	20308.6	21661.2	22275.7
M183T184_NEG		183.139	183.722		12761.3	54996.5	24124.2	24234.2	13255.7	11702.8	12916.5	11706	26295.9	10658.2	26712.5	7310.84	2723.47	19044.6	33827.6	16086.9	5758.61	15762.2	11557.8	3452.64	6054.83	16516.6	11428.1	17680.5	20813.3	4944.59	15594.9	16986.2	15178.9	32012.4	35039.2	31007.2	9685.38	15284.7	9419.87	26916.3	35017.7	38812.6	11311	20727.3	17090.6	9719.59	6977.94	11415.2	25177
M236T644_NEG		235.821	644.016		5402.07	4139.44	6050.21	4642.93	4654.54	5210.73	5889.86	2610.44	3121.03	4929.3	5903.65	6639.02	5808.8	4773.88	4070.23	5384.87	5974.49	6882.17	5045.91	3867.62	4474.86	7212.31	4813.89	5713.18	5868.84	4705.46	5003.86	6045.67	5038	5734.41	4342.18	7339.87	4969.67	5719.16	3177.56	4739.17	5254.59	3730.4	5946.99	5537.69	4912.2	5857.17	4541.19	4896.9	4800.64
M291T46_NEG		291.118	45.887		7420.36	4023.25	5298.28	4079.03	12115.5	12050.8	4742.91	4620.28	4078.41	8517.03	3874.33	4978.16	7329.51	19126.9	7635.39	5617.71	7156.34	9174.73	5161.57	6842.49	31267.7	23365.5	4178.31	7357.45	4695.52	8656.72	8412.14	20166.1	4209.12	15133.1	16833.4	25590.8	4097.68	24034.2	3661.46	8615.05	4163.72	8212.92	6187.77	4119.04	20625	15163.4	5816.69	17200.7	3408.85
M240T46_NEG		240.062	45.669		26990	15576.3	23463.6	21534.4	32558.4	21207.2	16723.6	24360.1	17823.4	18530.6	7749.71	31900.4	35027.6	21738	10602	23872.2	23761.7	2282.54	24540.6	29142.4	26281.4	9534.14	12000.5	15110.4	12550.7	22287.9	29729.6	16335.6	26386	19751.2	17586.8	17757.9	3043.43	9948.3	23898.9	35868.9	24256.1	28141.6	25741.2	28428.5	20764.2	23654.4	29246.4	14054.3	13758.4
M237T651_NEG		236.87	650.968		48059.3	42937.7	202644	51471	41069.9	43514.3	49803.2	34539.9	51327.7	52707.5	34631.8	40243.2	45232	44266.9	37825.6	45809.9	36476	27255.6	45337	48719.3	46479.5	1733.22	58657.9	25419.1	31947.2	37363.5	48105	43089.7	44842	42080.6	42289.3	45953	39726.5	236969	51062	48745.3	48654.9	45012.1	41310	34297.3	46984.3	33461.3	41697	46320.7	36926.7
M746T227_NEG		746.178	226.935		4557.28	7975.73	8844.38	8626.32	8321.02	6416.79	8854.91	8235.77	8131.59	8774.67	7372.78	11073.5	9026.71	8010.83	7508.43	7410.37	7106.64	7276.96	5655.42	8420.19	4610.42	5570.41	4383.19	7261.37	7263.7	1892.49	5564.05	4211.1	8517.68	7774.46	9489.81	13628.3	8790.07	6444.42	9639.11	10197.1	7609.57	20701.6	10878.9	8564.49	6060.63	9298.28	7619.84	10114.2	7978.22
M277T32_NEG		277.073	31.679		4784.82	3723.93	4610.44	4629.03	4444.56	4139.11	3456.09	4018.07	4178.55	4013.97	4464.9	3995.04	3596.09	3310.11	3461.9	3753.01	3565.41	4526.33	6735.34	6109.98	4378.7	4188.23	4240.06	3604.74	6108.82	2254.03	1875.69	5404.99	4441.18	5052.9	6991.1	3330.97	4298.36	5462.07	4471.04	3940.74	4861.53	4407.13	4600.63	6834.33	4376.15	4101.48	3569.84	3270.08	5627.17
M211T63_NEG		211.064	63.0175		19675.8	12928.7	10533	10256	13941.6	16843.7	7212.58	15865.9	7938.17	10213.1	9513.69	13460.1	12506.4	13304.8	11920	8863.21	16838.6	15284.3	5999.7	6537.3	15243.3	9041.3	11974.3	10871.1	13186.7	11603.5	5897.11	8400.6	14465.3	9863.35	11158.4	8315.48	14926.4	13320.7	11465.7	16671.6	12196.8	12538.9	10910.2	20680	9056.71	7968.24	6291.03	7331.4	8968.63
M229T758_NEG		228.804	758.283		18154.1	38585.8	18002.8	10704.8	18096.7	45430.5	14890	14941.5	16898	23837.5	17826.9	19519.5	7169.2	14054.9	15378.1	18983.7	17151.2	5301.12	2619.1	3082.52	52773.6	53394.1	18951.7	10788.3	17889.6	27860.8	9158.4	14138.3	30860.3	14482.8	23889.7	94879.6	30686.3	17297.8	5699.25	37418.1	10769.5	15372.8	19453.4	14427.7	24209.2	29341.4	18003.9	40629.6	18147.6
M458T149_NEG		458.225	148.583		11368.8	9563.44	8342.19	6403.97	4376.39	4214.34	6966.55	6263.75	4670.59	5793.41	6216.3	6090.74	7533.1	6088.28	12093	9286.16	7768.64	8182.05	6755.5	11243.8	7555.76	6468.46	7273	6153.07	8785.36	2158.34	9118.15	4583.45	6141.56	4631.3	10530.6	3048.66	7629.27	5291.38	5957.53	6377.16	8484.72	9113.81	7676.2	6552.49	3201.49	7577.72	5819.42	3233.41	5122.32
M271T775_NEG		270.798	775.424		5075.68	27620.6	20849.1	24047.6	20517.4	22533.6	22170.3	10768.2	20419.2	12802.4	15990.3	24499.3	2622.63	3610.79	25765	8158.11	40107.6	1951.52	30675.7	25021.3	16163.4	16734.2	34804.3	33191	5743.74	28041.7	17763.5	3112.55	22886	3217.15	16178	3024.21	9304.93	3133.12	7139.52	3020.61	17614.1	5886.31	22850.7	34966.5	11010.4	6129.61	22276.4	16860.3	32519.9
M273T58_NEG		273.104	57.954		12527.6	3580.1	17124.5	3290.95	8931	6129.29	7959.44	10218.9	4872.66	25153.9	2549	7253.15	24046	1758.98	13828.7	7489.5	15391.3	4135.44	3463.3	7051.67	3829.99	4432.97	7053.07	4928.08	8348.98	12723.3	10590.8	3152.63	17699.6	2911.05	4970.9	3170.86	17384.2	10886.3	7504.83	4704.28	9903.7	8173.77	2527.91	5096.96	4747.18	3791.07	10796.6	6420.76	4285.65
M806T513_NEG		805.512	512.604		1819.62	7809.35	10666.2	7425.58	3990.28	4346.5	4487.41	7418.02	4045.36	2348.21	2983.95	1988.59	2114.98	2650.07	5835.79	2181.12	1759.6	1933.26	2966.43	3268.84	3229.21	7963	2134.89	4632.35	9797.58	2392.14	2280.52	3774.39	3431.87	5391.26	7648.21	4374.32	3021.06	5989.59	8267.05	4140.96	2044.27	2673.94	2567.99	2802.53	5278.85	2225.51	3074.01	3183.87	4624.9
M289T189_NEG		289.159	189.432		9864.17	7767.75	6727.89	5452.97	9951.24	9895.78	7756.61	6667.75	2831.52	9141.74	5732.01	7537.39	6116.67	4541.37	7895.82	5579.62	10101.8	8657.63	11493.3	11856.2	7250.55	3432.88	10923.4	8933.31	5109.65	14578.8	12607	4182.21	9415.77	6297.85	3854.42	3994.72	7470.28	4658.77	7595.95	9335.96	6673.43	7921.08	9490.35	7415.23	4732.89	5885	6606.18	4160.67	4784.57
M575T391_NEG		574.989	391.178		9520.68	11599.9	11088.8	10011.4	9040.69	8419.9	8860.79	6127.61	6700.29	10242.3	9093.1	9780.2	10033.6	7323.02	6986.64	10321.6	9469.28	11428.9	9106.77	9735.36	9372.04	4783.72	10002.3	15618.6	9678.45	9776.8	10984.4	10477.2	7667.49	8427.47	8008.11	8947.43	11385	7562.66	8997.03	9620.75	8403.4	7506.63	9898.65	9638.65	7210.31	3997.06	9579.62	8162.01	9667.92
M539T273_NEG		539.322	272.638		1.13017e+06	1.51852e+06	1.18458e+06	1.1474e+06	1.10849e+06	777309	1.03658e+06	1.04426e+06	1.12137e+06	1.28316e+06	916769	1.13837e+06	1.14396e+06	1.14992e+06	1.62071e+06	1.17566e+06	1.519e+06	1.28515e+06	2.09731e+06	1.22079e+06	236084	1.1096e+06	1.29377e+06	1.49445e+06	992092	1.17524e+06	1.11907e+06	1.23642e+06	879258	1.34311e+06	1.47138e+06	1.73394e+06	1.24238e+06	923412	1.04168e+06	950768	1.27034e+06	1.22316e+06	1.98269e+06	1.57479e+06	1.12202e+06	1.66022e+06	1.60703e+06	1.52279e+06	1.73938e+06
M363T59_NEG		363.129	59.2965		140044	52071.6	50876.3	39946.9	146629	74380.6	129896	131518	130770	55266.5	102095	133309	41030.1	85383.1	140306	111381	92213.4	152569	137992	121039	22559	147621	142127	133358	88704.5	135110	141078	172896	74726.2	141442	140476	117033	84279.4	104298	126242	133278	131752	145256	147738	150959	142704	132541	134327	76779	199819
M287T46_NEG		287.077	46.233		170062	60551.9	187436	101247	30136.8	32333.7	39046.6	56548.7	55391.3	63620.1	112239	50681.5	16906.3	107868	256932	84696.7	5079.44	23733	31219.1	14978.1	56665.2	262636	153990	136090	329879	32642	15742.7	621223	12380.4	498839	171336	90338	80203	134401	107090	134750	223165	152576	196394	356106	229583	21372.8	79076.6	240967	448786
M277T37_NEG		277.052	36.908		4673.86	5218.07	7888.29	6266.85	8296.27	7515.99	6197.19	4377.97	4023.82	6337.32	5212.51	7838.97	5236.43	6292.48	6914.58	3893.09	3787.48	4498.79	4066.84	4634.15	4809.28	5428.3	5187.85	5165.69	5975.92	3772.44	3793.09	4837.34	3662.73	4842	3869.69	4352.41	4455.09	4771.17	4237.93	5616.19	4885.16	8922.33	7665.67	3946	4645.84	3565.02	8578.61	4983.42	4080.35
M723T350_NEG		723.009	349.904		10246.1	8596.84	8875.4	7070.86	10906.6	11376.7	11111.6	11559.2	11184.4	8208.87	5263.13	5849.27	6111.41	7064.91	5366.68	6879.94	7980.51	9249.7	6702.5	7180.57	3820.31	6182.09	7879.8	6035.5	6810.86	5738.32	4700.12	6034.1	6397.9	5791.97	6946.58	6185.69	6367.12	6303.97	7469.53	12138.2	6861.23	7269.3	5432.83	5991.11	6223.26	4874.84	6020.49	5596.3	6213.56
M615T391_NEG		614.976	391.224		11268.2	13088	13312.8	12184.6	10733.3	13980.3	15308.9	12537	11848	11435.9	12960.1	12349.8	13019.1	12365.5	10010	13687.3	13601.5	12044.9	12258.9	12854.1	12476.6	1836.54	11693.3	18286.5	12197.9	12864.8	12907.2	12636.7	10366	11551.9	12699.1	13108	10907	13099.6	11587.5	11089.8	11852	11668.6	12065.5	12505.3	11831.8	7140.28	13184.7	13386.1	13714.6
M255T741_NEG		254.939	740.647		39661.9	35061.6	23931.9	24927	21102.3	11994.4	28804	34211.7	36980.9	27264	36315.8	44185.8	29485.3	24397.3	24523.1	54865.4	17078.5	36227.5	30436	41034.4	27167.5	22511.4	34273.3	26881.7	14195.8	24765.1	25689.1	30439.3	24234.4	35687.5	26785.5	18909.5	32721.7	25264.3	25018.5	55910.6	41480	36872.1	24289.9	29459.2	27921.5	41131.7	41295.8	30790	3510.64
M207T26_NEG		207.014	25.969		5830.79	13631.3	5689.19	6864.14	6093.49	6893.41	6029.4	3821.63	6207.56	5840.33	9542.1	5793.97	5516.74	9681.95	11597.9	7159.81	3424.14	4045.52	4591.76	4005.79	3358.94	7190.36	4290.05	5965.2	8713.09	2774.32	3101.04	6189	6535.1	6401.1	12892.5	7664.39	4629.46	11957.7	4708.82	8176.95	6194.25	12565.8	6215.84	7666.55	6369.32	4708.27	4857.72	6013.84	9857.88
M309T115_NEG		309.063	114.803		9845.62	8661.95	17312.8	17449.8	19291.6	9025.89	14272	19326.7	16448.7	15026.4	18740.4	16334.1	16722.3	16796.6	10979.2	16997.4	10397.5	9293.76	9315.51	32090.3	15606.6	18663.8	8722.85	43380.6	36944.5	9197.63	32700.4	18416.7	8430.86	55682.5	57046.2	47160.1	169903	7858.42	8989.13	180420	58153.8	148769	34131.5	53817.6	59791.3	50247.9	57661.5	46030.6	61084.7
M232T708_NEG		231.803	707.605		19172.2	20974.3	22597.9	19601.5	21282.3	19254.9	25649.5	33720.4	2825.9	30585.8	22249.3	4214.34	21286.1	27494.7	18267.6	23154.3	31590.1	23391.7	18209.8	2045.54	24285.7	29997.2	16702	17511.1	22081.8	17413.5	35509.4	29165.4	14549.9	20054.9	22088.5	31717.4	2438.14	23072.4	3977.76	27092.9	17687	13197.4	21664.4	26018.1	30104.3	35882.1	36736.1	25197.4	21578.5
M259T59_NEG		259.042	58.789		14679.5	71000.9	46262.8	7676.28	16074.8	9068.59	7559.99	12153	283208	9114.84	27767.9	7595.75	12375.5	17228.4	20269	8565.72	7860.95	13115.5	23454.8	11365.8	10180.1	10499.8	26119.8	14447	16809.9	9810.97	8411.28	18688.6	3980.57	9160.7	24801.2	5656.09	4440.11	395136	12669.5	8010.95	27558.8	9479.17	7331.24	15893.4	17717.3	8548.07	13082.9	12955.4	22941.7
M384T341_NEG		384.08	340.714		6710.46	22936.9	9458.94	5603.57	5809.8	5304.78	5361.61	8471.1	11064.1	4346.86	6357.18	2722.49	7282.31	7322.46	13529.6	5101.27	8181.79	11320.5	6556.31	6629.01	6056.28	20103.9	4350.71	4349.26	3855.46	7153.86	5808.33	8081.07	16161.1	14443.4	23968.2	4075.14	4573.69	9154.19	5767.23	3624.32	5891.3	9659.15	3577.12	4551.21	5164.07	5849.08	4862	7541.35	9016.44
M382T190_NEG		382.194	190.153		27354.3	11710.3	17408.8	13377.6	17395	19486.1	17065.1	14867.8	7800.48	16335.3	10872.2	12503.8	10845.1	10086.3	17109.3	15637.9	9220.16	22255.9	15204.7	6065.17	13214.7	11452.3	19416.2	16777.9	14828	19321.3	1782.79	12685.3	26316.2	13003	17130.1	15287.5	21029.7	16440	20809.2	19700.9	14474.9	21783.4	18271.4	13066.3	12445.6	13918.2	17594.4	12140	18298.9
M265T129_NEG		265.036	128.924		9150.72	12541.2	15618.2	15004.6	11780.5	9305.69	11535.2	12142.5	18091.5	13941.7	5810.47	12835.9	14566.8	17686.1	14320.5	12548.9	9402.86	10183.5	45935.4	27764.9	24111.9	21789.7	21710.9	25938.7	14483.9	13434.9	14617.3	3514.43	10329.1	29713.4	22174.6	17066	42114.5	21171.3	19822.4	36533.9	31590.2	29961.1	15117.2	32475.4	19685.7	15667.2	33056.4	15698.8	28831.4
M879T318_NEG		879.249	317.857		24719.8	69501.2	42351.7	15069.1	11537.3	19016.9	28614.2	36842.1	43046.8	8664.09	19720.4	10589.6	37277.8	23338.8	42836.4	13940.9	34224.8	52902.2	50820.7	15333.9	13716.4	50166.6	15310.5	16990.5	7774.59	35369	21562.8	32399.5	56823.5	58086.2	66407	11367.3	16733.3	36654.2	16560.6	22658.4	24107.3	39243.9	13777.1	21674.8	28090.2	20976	20410.6	33373.2	41766.2
M913T499_NEG		913.449	498.927		5872.79	3298.05	9924.53	4253.94	17183.8	6811.42	4659.37	7175.16	4355.37	4120.87	6522.24	4942.56	4672.09	3535.68	4509.48	4451.9	13116.4	4981.38	6784.3	6277.62	6585.84	4383.17	4206.17	10440.1	8249.78	4716.36	7287.58	2230.09	5263.95	5447.33	7234.69	2655.04	10889.8	5417.91	4633.11	12772.7	4378.01	2355.19	4211.82	4992.68	4000.45	3014.73	2980.26	4222.81	3524.56
M903T323_NEG		903.227	322.54		22935.6	44218.4	22692	14716.9	14329.9	22946.7	22725.5	35025.5	39173	13277.4	17882.4	11312.3	20122.7	17178.1	17328.9	15459.6	26190.9	39077	24574.8	16686.6	15582.4	22967.7	15394.8	15172.6	7576.84	32900.4	22333.4	19935.9	31207.3	32651.3	34869.6	9890.95	17493.2	19071.1	12088.8	24649.4	14919.8	24896.5	13640.2	16924.4	26933	19590.8	18397.4	16779.2	16762.1
M315T484_NEG		315.209	484.373		12851.3	37257.5	15651.5	6929.66	7222.51	16754.3	34058.2	17772.2	18099.8	2640.53	8099.68	2332.17	5807.48	10048.5	8519.62	5212.98	16418.4	36007.2	13215.9	10246.7	19782.6	19685.7	12285.3	22296.3	13870.8	14695.7	7381.26	20291.2	19198.5	19164.2	35756.2	11349.3	20578.1	9200.31	9293.93	18238.6	12229.4	18738.5	10444.6	13510.7	10859.5	10504.1	8521.25	11790	12935.9
M334T189_NEG		334.167	189.437		17603.7	6285.34	3465.68	3006.77	31782.9	17189.4	8015.22	9691.56	2329.41	7191.59	3318.59	11759.6	10652.1	3793.69	5081.8	9413.51	13144.7	19391.4	9014.43	13945.9	21928.7	3322.12	7367.36	5900.52	6078.43	26975.4	20386	2618.12	5322.43	3147.16	6051.92	3578.01	43436.3	4584.06	3789.25	7241.44	5525.87	6818.33	72535.6	5413.25	3931.9	8846.34	5186.98	3989.19	10751.7
M426T410_NEG		426.216	409.766		7262.93	14612.9	9616.11	6973	8385.5	9300.06	7960.52	10960.3	15107.9	4023.95	5518.46	3804.28	5149.05	5983.99	3881.53	4443.31	3711.58	7212.61	8358.92	5747.76	4975.76	9242.68	5903.89	9036.05	5342.45	8773.13	4036.59	8383.05	9584.29	9922.78	13552	8104.01	4905.71	4832.37	6718.7	6393.68	6234.14	9792.88	7577.17	7317.95	8184.43	4159.96	4419.13	5948.79	5970.33
M900T506_NEG		900.474	506.409		19267.6	6309.94	8341.94	9582.78	14097	13254.4	7558.35	7314.46	9643.76	14287.2	14132.5	15141.4	11462.7	13740.8	11981.4	8931.33	11683	10347.9	10622.6	10188.8	12082.6	7031.58	13289.6	8372.91	12362.2	12413.7	13811.4	7919.75	4577.94	6758.68	5338.02	8329.21	11369.7	12016.2	5708.33	8492.71	8875.49	8678.02	13676.9	10620.4	9770.14	10823.9	9913.41	11638.5	12314
M213T633_NEG		212.911	633.022		4376.26	5606.95	4735.62	4571.98	5632.79	4166.26	4108.75	6694.35	5731.5	5697.08	4784.5	6782.21	4229.73	5916.95	6183.16	4321.67	6011	9471.6	5660.12	6001.37	5407.41	4521.02	5597.38	6628.85	5334.76	7561.74	4965.22	6139.94	7245.8	5393.26	4991.18	5677.37	4469.19	5614.5	6296.65	4484.48	5720.32	6750.21	4644.62	6133.57	5226.8	2831.35	5984.06	5241.42	5188.16
M257T761_NEG		256.836	761.016		22668.5	19494.5	14055.2	15332.2	15928.7	26942.2	8220.14	28217.9	23870.7	2780.26	14656.1	18570.4	27500.9	18050	25354.3	18586.1	15574.5	12599.1	34844.5	22243.8	16001.9	28403.7	13737.9	17203	13997.8	18845.2	6072.21	17929.2	14699.6	19066.2	29894.1	18219.5	26490.7	16183.7	28276.9	14225.3	18147.8	24126.3	14743.8	3829.18	25641.1	49502	3491.23	26853	9930.04
M555T389_NEG		555.304	389.356		5445.98	33883.6	22043.5	13201.5	10666.2	12690.2	17355.4	12810.5	35314	9781.69	25710.6	8804.8	16096.4	19848	28259.5	22543.9	7919.52	17406.5	5013.27	4423.34	12811.8	25681.7	12482.5	10091	18805.8	6385.28	4345.11	28554.5	23313.3	47108.7	37249.2	18145.4	14783.2	26061.4	33719.2	9634.93	25799.1	32834	9853.76	20760.7	20090.6	12520.4	3944.59	15729.8	35653
M401T386_NEG		401.21	386.17		43079.9	25825.2	11742.9	22453.5	40803.4	85282.5	52159.8	95946.8	32161.9	24816.2	14264.7	57373.8	63758.9	11718.7	15534.9	17300.2	29583.5	55437.8	101335	14725.7	92666.3	16165.8	29704.8	51294.8	20214.6	141312	71625.9	23656.4	49561.1	24558.3	24724.4	18178.7	35542.4	8334.25	41627.6	25506.8	37109.1	19273	38644.8	17380	52976.9	33121.2	34688.3	14823.2	6614.36
M603T170_NEG		603.192	169.762		54970.6	54996.3	25855.5	22098.2	23513.7	13321.5	18561.5	22315.8	29872	19949	16745.3	26503.4	16550.9	21290.1	44762.6	19501.3	42244.1	59091.4	21903.3	48615.8	128280	48125.2	26343.1	47767.1	19754.9	28833	22962.4	14631.4	48190.4	19621.5	34687.6	21796.4	34469.1	23402.2	49971.4	50954.6	38838.6	97533.4	18567.1	29344.6	23848.8	44770.4	48808	37854.1	44015.7
M402T147_NEG		402.061	146.919		6649.01	7045.17	3926.51	4251.03	4787.62	2563.84	3730.92	4832.71	1802.44	2310.44	5774.82	3567.89	1870.83	4060.5	5614.1	3520.99	6814.53	6518.27	9393.25	7798.14	7806.49	6968.46	8757.86	8608.17	9944.99	10195.6	8123.1	8866.34	9616.19	7467.12	6710.34	7056.42	5770.54	5877.13	9234.58	8317.26	9046.83	7401.6	9197.13	8780.02	8714.82	6262.48	8566.83	7825.15	10818.2
M319T372_NEG		319.225	372.293		23533.4	40512.7	25513	20705	20610.2	21380.3	45025.3	33495.3	16738.8	19515.4	14347.9	12164.3	37738.5	12402.7	15699.6	31547.6	13082.5	44619.9	23605.4	14761	19219.3	18213.7	14751.5	30462.3	11959.3	31630	18226.5	25142.6	16563.1	17320.4	16824.9	22029.6	26683.6	11605.8	16954.6	13936.6	16100.3	11571.7	16833.6	22203.4	17704.2	17350.1	15277	10476.3	11467.5
M417T343_NEG		417.193	343.444		39330.5	22998.7	28226.9	21276.2	32145.8	39851	45475.2	35905.9	19896.8	24645.5	10813.4	20961.1	33083	10691.7	11184.7	32461.4	5069.17	28267.1	10128.3	7977.8	35334.7	9922.96	16965.8	4862.28	15839	18540.2	18202.3	19252.1	10164.8	15404.3	8181.45	10148.8	14293.7	7632.35	8323.62	9277.49	10321.9	7515.14	20466.3	14451.5	9968.63	8283.34	5749.65	1964.53	6579.06
M177T769_NEG		176.859	768.841		32864.7	24850.7	15607.9	44308.3	10572.5	21186.7	27169.3	22619.2	14072	30795.1	18104.5	3301.82	17573.4	15763.7	19523	36328.6	17008.5	21916.1	25694.9	24793.8	3079.61	25636.6	32106.2	7009.67	16945.1	31215.8	25956.1	9626.21	13934.5	26790.1	25434.1	25328.3	25805.9	17486.5	19114	35836.1	3059.53	29079.3	19554	24108.3	14444.8	3869.58	2103.44	20179.6	2678.56
M291T59_NEG		291.108	58.7		15340.8	5459	16710.3	9813.46	18997.3	13316.5	16383.9	32733.1	26903.5	12269.2	23047.2	27054.4	12010.1	14328	15710.9	12868.5	7949.49	22689.7	21897.7	7663.35	10951.8	16607.4	19028.8	11123.2	15864.4	26155.7	11165	19278.3	20191.2	16710.8	9191.61	10488.3	6263.57	25242.6	23459.4	14411.4	11842.2	28951.3	17497.9	11721	16289.8	5410.68	17588.5	12153.6	14304.2
M511T385_NEG		511.264	385.425		10058.5	4002.39	5159.64	6237.38	14711.5	7430.69	11097.9	7722.67	8536.15	4057.75	5643.59	8258.47	8798.84	6206.01	3905.67	13005.8	6685.21	12792.2	5267.21	3953.28	9117.53	6313.04	4015.74	4960.5	5822.48	4116.15	3443.98	11003.7	4626.19	23408.4	3786.04	6298.65	5561.66	3687.97	12534.7	3216.89	10617.4	5919.42	5273.65	6450.94	11928.9	7526.91	4644.36	10425.5	17050.6
M777T244_NEG		777.164	243.593		123944	163504	13304.6	10589	9066.7	8336.95	8648.34	9647.62	13900.8	10233.5	18823.5	8997.11	10732.1	12178.3	145576	33424.4	144080	90526	35479	8488.3	45392.9	67052.3	176891	90345.8	60672.2	132517	213960	51324.3	162438	34349.2	138473	158655	145480	136994	102054	219462	134126	136077	99388.2	64838.8	131350	61399	109493	52189.7	108400
M781T351_NEG		781.403	350.644		122094	46282.6	45390.9	18979.8	24821	37853.9	35201.9	37598.9	18432.6	34208.9	41443.9	45621.3	10028	23145.2	65880.4	42736.4	3844.79	16837.3	25692.9	4751.75	26124.6	74586.2	44304.6	55726.8	81521.7	54777.1	20458.8	75622.7	15411.2	72388.4	69058.4	53334.5	35761.2	45766.3	46440.1	52849	59421.6	58852.3	146476	123299	63741.4	10395.1	39080.2	77958.1	73849
M177T742_NEG		176.859	741.635		17787.9	20468.3	22719.3	17678	14069.5	22910.1	2010.14	26358.3	16375.5	15339.8	12470.1	44136.2	19461.9	20400.6	2217.38	17577.7	17864.8	24934.9	19583.6	37789	48126	21952.3	38695.5	20564.1	21869	27256.5	20611.5	12577.8	14068.7	13210.3	34465.7	40382.6	22376.9	19997.9	20196.5	26579.6	4555.73	19763.3	21384.2	22870.7	25900.9	3036.44	50345.2	51924.6	20884.5
M253T719_NEG		252.839	718.789		16867.4	25708.3	22015.9	16867.6	21091.7	21045.6	22140.8	16006.4	21835.3	27071.7	18555.5	18710.6	21290.9	17250.6	16724.5	19313.9	17917	27705.3	19070.2	35842.4	24178.8	20004.9	17705.5	22187.7	17594.6	13893.5	26116.7	28055.4	27320.9	37149.6	10594.5	16395.6	10701	15772.7	23712.3	37503.5	19974.6	16008.7	17832.8	26598.3	3307.34	20939.7	26918.8	12563.7	18526.9
M231T750_NEG		230.802	749.591		32643	32107.8	28449.1	30947.6	35884.1	29302.1	2681.53	46051.6	3688.52	22725	6763.4	11522.3	6228.83	28567.9	4464.31	6428.69	4421.07	36721	5028.95	50354.7	27942.3	41408.5	8428.18	24484.3	34975	31025.5	19974.6	34958.4	39694.4	12267.6	28804.2	65216.5	5826.45	29274.5	34027	4326.6	41208.8	39359.4	8074.89	47690.1	60658	36391	30958.4	5856.27	51572.7
M235T56_NEG		235.029	56.0425		28076.1	25534.1	27178.4	27041.2	25516.2	9415.64	9424.9	19179.9	31499.2	6561.48	17845.3	16283.8	11709.1	31147.3	28877.4	27222.1	12049.8	17163.7	24503.3	16107.3	8218.91	14824.6	29767.1	19383.3	21501.7	22063.5	19960.6	22818.9	15608.3	29623.2	29594	19698.5	10698.3	22507.4	21078.7	12869.8	27393.5	5734.6	21788.1	22394.8	15808.4	17610.9	26068	18750.6	27202.2
M284T103_NEG		284.125	102.587		10862.1	45691.5	46938.8	52934.3	67791	38256.7	75553.8	65921.4	67306.3	38204.7	64031.3	45765	47583	36935.2	60125.3	72233.3	23916.8	23941.2	33455.5	58611.8	39509.8	25110.3	23703.8	53329.1	62208.5	77967.5	60261.9	74948.9	35196.6	49102.3	49137.7	41632.3	26455.9	43016.5	41527.9	32943.8	49570.2	23659.5	40863.8	50684.3	9407.13	23709.4	50712.7	15402	45888.9
M725T372_NEG		725.223	371.767		45584	106612	40925.2	17044.7	21043.4	36786.6	41370.1	57196.6	64518.9	11923.4	25715.9	10388.8	32541.1	21543.2	29004.8	14864.6	32985.8	76816.8	19264.5	3928.5	13845.7	49682.6	11480.2	27480.1	10686.4	39819.3	28006.6	23665.4	49292.9	31957.7	66477.1	15012.7	31517.8	14514.4	10948.2	29660.5	12013.1	38914.9	23328.3	27194.1	27358.1	32563.5	20310.1	26505.6	33260.2
M719T332_NEG		719.153	331.883		45074.9	124045	40485.7	19990.5	25448.9	33054.8	31769.6	46778.1	76429.7	17487.1	23442.5	12228.1	33878.3	28220.9	64337.2	14603	52864	83720.6	27287.5	26177.7	15133.3	72721.4	25409.1	45059.5	26492.5	57309.4	44615.2	71940	80447.8	58239	77214.8	23149.8	24703	32125.4	16131.1	23060	27105.3	41104	24619.7	39569.2	44600.8	57818.3	43833.6	43464.7	72746.6
M319T37_NEG		319.08	36.623		16684.1	15831.5	13287.1	12997.6	15694.1	16329.9	14194	14155.9	14182.2	15984.4	11891	16137.3	14971.1	13139.1	18721.6	11673.4	7458.04	10704.3	9592.92	7537.89	9946.83	12171.2	10719.8	11435.9	14019.1	12986.1	9002.87	10918.6	8123.66	8477.09	12378.7	10429.9	10766.3	9035.51	6359.33	13459.8	9506.61	17705.1	16231.2	16758	8092.2	8885.96	14261.7	9125.26	10848.4
M267T705_NEG		266.804	705.423		7745.77	18935.6	27542.5	16402.2	40364.4	21990.1	13539.8	12116.4	16576.9	2598.06	22932.2	27896.7	25074.9	19507.2	20029.4	14425.4	31414.2	25475.6	4951.68	16955	2142.55	47005.7	26679.9	28611.6	54104.1	23002.4	28213.7	26982.1	25582.8	32028.7	6024.42	52169	13078.7	25112.5	28536.1	29927.5	14034.6	31086.3	25897.4	27241.8	26987.6	21518	28439.1	2841.17	38370.5
M356T184_NEG		356.049	184.212		2016.59	8963.8	6511.26	6151.12	2354.09	4958.39	2454.56	1848.99	5382.51	5506.84	5840.26	4316.66	3497.38	5248.71	10047.6	5432.24	7263.81	3396.32	2664.42	4930.97	5221.64	5254.44	7057.74	4807.65	9197.18	5891.92	3160.32	2435.38	7934.89	2578.18	2564.73	5654.93	3105.03	6778.45	6281.3	7636.84	6855.52	2307.07	5838.2	6228.74	3965.58	4607.5	2268.43	3649.25	7094.27
M192T30_NEG		191.984	29.629		21774.7	6519.69	13918.7	11235.7	23291.5	22152	17632.7	14613.4	9670.07	17637.2	11363.6	12710	18715.8	9884.15	8170.28	13246.8	12328.8	16679.6	10738.5	9700.71	6225.48	7010.71	8848.85	11064.5	8413.3	14236	6881.06	5751.89	8088.28	5839.55	6714.71	5877.81	7552.57	7856.36	5775.1	12493.7	8586.7	13440.3	16943.3	9943.94	11306.7	8947.26	7857.73	6015.33	8494.74
M239T742_NEG		238.8	741.887		20603.4	29797.4	17733.5	21614.2	21126.4	18520.6	2715.92	27300.8	25417.4	25861.7	19486.2	35338.2	16508.3	18299.6	21226.9	4313.25	65301.9	42955.5	48677.6	19765.8	36358.2	22007.4	17926.5	17375.2	18562.6	24404.1	34478.1	5955.42	15661.7	23991.2	16037	56170.7	20121.8	19046.6	21986.7	13151.9	10623.9	19844.3	19016	21311.2	29959.8	31961	24574.8	19832.3	12317.7
M232T776_NEG		231.803	776.418		12750.2	15035.2	14149.8	15669.1	3970.67	12679.5	21650.6	25252.7	15815.6	15020.7	17041.6	40678.2	15190.7	14974	26116.8	34937.1	12547.6	16660.6	11092.5	22021.7	3507.58	20962.8	14248.6	15946.9	14213.9	15901.8	15628.9	24542.3	12871.1	9980.82	20940.5	2579.16	3980.65	14643.3	35657.1	14878.3	9866.53	14495.2	13210.3	3038.78	8334.56	11621	16403	10224	23856.6
M335T42_NEG		335.023	41.625		24358	65316.5	48130.7	41410.2	33889	18877.8	18307.8	17115	24009.7	19213.3	48845.7	12873.4	10146.5	45047.2	83099.8	22045.3	15839.8	19407.6	15309.1	22730	11229.4	61799.2	17612.7	16263.6	26200.1	15814.8	16330.8	28257.7	40116.9	32962.7	52925.6	24437.7	13869.6	72244.3	53931	32416.7	36987.4	78004.8	21946.6	21972.9	14916.2	11101.7	8968.57	18099.4	36570.3
M784T501_NEG		783.521	500.698		38437	17066.4	16774	9419.15	11904.1	18877.8	9860.88	26645.7	24672.2	9415.89	10849.4	10931.8	17220.2	9504.15	19670.8	22905.3	11518.4	24085.1	30556.3	13041.4	26493.3	26628	16401.9	14373.8	21377.9	17387.4	11249.1	32989	20222.4	12771.9	23452.6	30690.6	41324.8	16091.3	17204	17667.1	1864.22	10710.3	22998.5	10118.8	36008.1	13724.7	15093.4	30402.6	19925.8
M485T352_NEG		485.254	352.387		13433	81103.4	132103	86815.4	92754.2	123634	262327	125140	185805	65466.8	101039	63196.6	66708.5	58702.1	9160.96	155136	45035.3	164097	266134	58314.1	55162.3	24734.7	44355.2	188320	47632.3	68364.5	58974.5	23224.2	185156	27475.2	56412.2	63437.9	69965.7	34429.7	150171	84799.4	89809.1	111761	31499.9	30967.7	32285.1	61545.6	21629.3	23166.3	27420.2
M284T342_NEG		284.223	341.981		5070.01	7758.99	8963.14	9269.79	4378.5	4977.16	81450.1	5189.8	5736.03	5343.7	4921.11	5293.93	5230.14	12545.4	7088.9	6039.3	5018.22	7920.28	6640.4	8754.56	8664.07	4962.67	9318.27	11178.7	5517.84	7054.4	5209.73	5565.31	5621.21	7503.66	11508.5	4718.88	5709.94	5446.06	7323.93	5207.01	6578.23	7265.76	6210.24	4687.81	6029.97	7579.56	7257.98	6891.07	7513.75
M173T50_NEG		173.082	49.601		250503	20609.1	56219.5	21574.8	173643	182886	147110	95359.9	33071.7	158632	18655.2	150943	192876	14646.3	41835.9	108876	32501.7	175921	97924.2	154739	164799	31520.1	76251.8	119342	54492.5	11031.7	10082	29513.7	14712.4	33855.8	43646.9	34028.6	42091.2	26652.5	33192.9	46246.9	62158.5	65289.5	35498.8	28717.5	19554.4	102514	90316.3	30874	46278.1
M551T451_NEG		551.351	450.524		16345.9	7881.7	12148	7789.54	9754.01	9638.44	9395.3	15335.9	10476.4	4074.7	12008.5	6609.63	4824	4055.55	5157.13	12559.6	7075.13	3435.12	6522.46	7730.53	7316.48	11385.1	6303.12	10406.2	13166.4	10091.8	3592.19	14364.4	3765.59	26627.7	16913.6	4940.72	4537.07	4230.45	3733.93	8925.75	7964.97	5942.32	28578.2	8334.87	6894.4	4545.28	5067.32	7558.66	8414.24
M782T430_NEG		782.46	429.655		15452.6	19400.5	23381.8	16415.2	19135.5	21838	21980.7	29507.4	41862.2	14831.3	20302.7	11399	18143.4	17205.8	7519.48	16817.3	26783.2	35959.3	20937.2	15805.4	19888.2	17632.6	15125.6	15653.3	9370.07	32439.7	8671.65	13910.5	30967.6	32359.8	25609.7	14992.9	19923.9	10663.8	13439.5	15177.2	22462.4	17657.3	20651.3	16352.8	15274.2	19818.4	14573.1	17004.2	14098.9
M270T143_NEG		270.096	142.565		11750.9	6467.87	12839.1	9562.02	11489.8	8992.81	12873	7948.39	9533.49	10717.9	10949.4	9444.56	31518.8	8504.6	7121.59	8609.5	10479.7	13171.7	12055	7946.02	12189.4	9289.1	14037	8192.58	8731.42	12338.5	5561.19	10979.5	6895.49	11247.1	12837.4	4868.83	7399.63	10913.4	13210.1	10329.4	11997.2	6589.9	9868.48	10313.4	9374.75	7791.07	8484.89	5681.11	11366.8
M793T391_NEG		792.846	391.315		9182.47	8530.43	9590.98	8670.45	8338.8	8315.38	12914	8647.6	7885.24	8042.01	7492.19	9237.49	9417.57	7851.71	8238.97	8391.87	9009.13	8860.71	9524.3	8185.15	9833.24	1882.28	7528.76	8821.94	9872.56	8527.49	10544.7	8836.5	9029.76	8907.25	8295.4	9159.57	8163.26	7986.18	9046.95	9710.38	8429.14	9158.24	8008.63	8783.89	12004.7	4903.65	8500.15	8206.84	9183.46
M238T66_2_NEG		238.026	65.735		29635.2	10800.9	13320.9	9329.48	45032.3	40113.7	39964.9	13689.7	10433.6	21072.7	9752.37	18511.7	21787.4	11072.1	20288.4	18485.5	29660.9	41872.1	22211.7	21763.2	13510.8	9721.72	14591	34446.5	15416.3	30129.7	29107.3	1882	15600.8	10410.3	8125.38	11207.4	11070.1	17889.8	10377.2	61238.5	20710.6	52037.8	41416.8	22949.6	19023.7	13958.8	15287.4	5473.39	4032.5
M239T769_NEG		238.8	768.874		21111.3	29314.3	16447.1	24604	24231.3	15386.4	3623.03	20541.5	21472.1	22539.9	17719	25557	16014.4	2720.45	12596.5	20740.9	19663.7	31342.1	22044.6	29458.5	27090.6	23291.8	24731.5	17637.9	16886.7	18843	6515.9	28353.2	17098.5	22084.4	2914.72	19924.9	29215.5	18252.5	18475.1	13282.7	44322.5	23738.1	16784.8	20579.3	27480.9	17171.4	2060.32	16419.3	21849.9
M514T201_NEG		514.288	200.862		8262.62	13810	13563.3	10735.8	4231.3	6856.88	5863.67	8169.26	9389.84	5735.39	14912.3	5393.35	6365.84	14785	12601.8	10674.3	3927.74	5689.16	7733.94	7689.73	8898.9	12038.6	7218.05	6251.8	15237.5	5018.23	5866.03	11415	8896.34	9311.25	17032.5	10032.8	7836.76	17865.5	12628.7	6911.35	9313.45	16630	9996.66	7321.24	6332.57	7861.5	10295.6	10983	15391.3
M265T42_NEG		265.092	41.889		6829.08	4772.82	7378.55	7249.55	7060.35	3846.76	4921.48	6324.1	6286.84	6183.11	4717.72	6813.32	7240.87	4865.73	5094.03	5619.38	4396.61	11255.1	5826.35	7972.91	5478.66	4922.72	5137.62	4112.56	4955.17	3992.2	4457.96	6055.33	8787.52	5223.37	4526.66	2512.66	5002.88	9524.19	4223.47	5131.64	4491.65	17142.9	6658.68	4269.44	1888.76	4884.61	5502.77	1965.71	5747.71
M646T372_NEG		646.479	372.071		18055	75776.8	37752.1	31425.2	45858.5	46621.5	51734.4	59730.9	37390.2	18880	21767.6	8966.01	25036.3	14043.7	12584.2	24023.1	15416.2	48779.1	31237.8	11770	19601.7	15264.6	16976.5	30577.5	13874.1	37439.6	12468.1	31480.4	26627.1	28188.4	28875.3	16683.1	23574.2	10406.8	14507.9	18322.5	16924.4	16900.8	17275.9	16023.1	18533.3	11137.4	12885	12822.8	13976
M391T231_NEG		391.234	231.233		7202.63	7008.65	3423.28	5486.31	5493.79	3063.85	5572.56	5888.53	5910.2	4303.82	4884.18	4688.59	2849.2	5382.03	5598.12	13491.9	2799.09	4770.51	4442.51	4597.63	3403.54	5410.9	8427.92	4404.83	6358.23	7790.98	5070.04	2745.71	3836.85	5152.98	10051.1	3480.39	5418.16	5214.92	3970.64	6902.64	4123.57	10914.4	8068.9	9097.01	4128.06	4425.48	4769.28	3638.58	6782.52
M419T348_NEG		419.255	348.417		6582.53	19897	8535.75	3976.82	5222.47	5659.04	9306.16	4234.94	1895.42	4220.6	5761.56	3897.12	7502.98	3545.59	7694.91	8974.08	8768.6	14127.9	6103.51	8618.43	8617.23	10070	7531.89	15577	9468.18	13645.5	8497.27	8098.61	11820.7	13864.8	9615.72	8277.8	5275.74	5502.28	10890.9	9481.52	11796.9	9163.65	7015.72	6634.7	6522.11	9609.75	9454.95	8068.72	9666.94
M409T376_NEG		409.145	376.286		4485.87	6055.14	4909.06	155151	5440.31	3955.6	131398	195211	2833.07	4713.88	4787.45	134948	3823.2	8530.42	4557.9	2440.53	4325.05	4375.83	4582.38	6510.96	5946.99	3312.26	4437.97	6395.84	5263.01	2930.24	190472	3337.05	107702	109395	113597	115946	4470.73	4153.79	4360.81	5748.33	3894.17	1895.6	3350.43	4044.99	2472.37	4079.65	3742.58	3726.95	2955.22
M316T133_NEG		316.176	132.53		50196.7	15685.1	21548.1	28993.4	23233.4	41398.3	32555.9	26987.5	7577.92	19927.5	19644.8	23894.9	76122.1	15075.1	28791.6	43684.6	54361.6	99750.9	8372.23	17583.6	82236.5	24628.5	41387.4	87587.8	49461.3	7156.68	69489.8	25285.8	29638.4	17555.7	10853.2	27532.5	48529.1	10770.1	9190.07	29637.3	28015.8	20314	17691.2	29021.9	25480.7	19699.7	18517.7	9690.88	4082.62
M314T137_NEG		314.107	137.203		7235.45	4358.79	6633.99	4264.39	4139.91	4870.26	6509.72	6809.54	6009.96	9518.88	3960	6308.51	8620.96	7030.3	4354.92	6154.68	4625.74	5884.58	12667.8	6248.88	7264.1	4604.69	5373.44	7848	7449.45	12454.9	7104	6697.37	9139.8	6862.23	6121.47	8395.55	5717.75	6019.59	9290.11	8659.2	5950.79	5242.33	6576.22	4164.67	4898.17	7059.24	6704.43	4590.97	6253.16
M289T278_NEG		289.181	277.844		16773.5	9363.98	4259.13	6536.91	6278.27	13659.6	10008	17176	4426.97	3704.29	3108.99	7068.09	6944.31	3999.83	8504.29	6787.11	4235.75	13632.4	10054.2	3492.36	26005.5	8457.49	7335.13	12685.7	6890.43	17223.1	14243.5	13564.4	4258.69	12204.2	9891.08	6995.47	13153.1	9104.78	8919.72	12866.4	9476.88	10328.7	12010.1	7304.6	10278.9	6003.08	9069.79	6437.95	6586.88
M357T288_NEG		357.062	287.772		5793.16	11271.1	7726.69	5110.09	4323.85	3994.14	5105.43	5039.35	7164.32	4747.74	3565.61	4098.1	4916.81	3022.52	6017.35	3794.57	5043.67	9464.23	7308.83	2822.88	7902.79	6926.95	4061	4836.07	3298.83	4203.53	4363.26	7280.01	5304.29	8956.32	5064.37	9236.53	2519.25	14495.6	9717.48	11267.9	5293.63	7142.91	7697.36	3213.44	5878.37	4474.28	3562.99	5241.17	4415.18
M244T178_NEG		244.175	177.557		7591.32	7468.82	7642.52	6403.65	6220.17	5190.29	6662	7336.34	5440.08	7495.86	5378.54	5461.21	5479.96	6003.65	7873.47	5739.75	6251.93	10918.2	7351.45	10880.1	7753.52	6484.61	7512.94	9085.01	8478.94	5544.6	9415.88	5943.3	8930.92	5503.12	8978.2	5077.89	5305.42	7675.87	6209.44	6468.33	7545.02	7191.23	5076.49	7208.78	5880.83	8640.48	9677.3	4796.72	6953.62
M455T41_NEG		455.101	41.402		91927.8	88316.4	184850	133241	35497	39791.8	22679.9	132642	205986	147850	218356	57136.6	129672	198394	86353.4	107996	183537	119968	94480.6	192037	83991.3	86526.9	235711	27440	80007.8	69248.9	35234.7	133562	86131.9	168315	163121	110145	87985.2	172047	213875	24543.5	122279	36744.4	27612	88008.2	80013.3	135016	99756.6	192858	106549
M426T231_NEG		426.215	231.404		4797.28	3772.21	3007.71	2679.6	3892.39	4077.03	3197.42	4779.88	4029.23	3943.6	4149.24	4464.1	3708	3327.89	4103.73	3732.02	3804.56	6538.78	6562.27	8360.97	4908.92	3606.87	3778.78	3303.06	4868.33	3862.9	3620.63	3618.61	5613.49	3318.97	4512.22	3645.97	6554.06	5560.57	5154	6182.75	3081.28	7381.63	4223.72	4748.74	3297.48	4987.31	4690.12	4031.22	5082.37
M563T182_NEG		563.174	181.936		44991.9	32762.1	21526.6	23558.4	25558.1	19456.3	20997.1	31535.1	22326.1	31921.7	19569.3	27152.1	36485	28354	31794.9	20761	8331.67	26170.5	10009.3	7412.42	11456.9	21585.7	19992	14088.3	10015.7	7497.68	14756.1	27664	11821	7479.5	20655.1	9537.03	25489.7	8750.12	9477.44	29487.8	20725.4	26684.9	1910.21	20178.3	21083.9	23083.9	29423	21437.4	17372.4
M523T286_NEG		523.326	285.601		11053.2	13425.4	13356.7	9249.19	8482.12	5890.08	4127.06	5352.98	9100.15	12086	9301.84	6876.05	6626.19	8967.45	13895.4	6815.02	5146.84	9286.98	12839.1	8330.55	3455.24	5382.29	6776.97	17620.3	6534.82	12966.8	7511.04	5780.8	9211.77	8672.81	21848.3	10918.8	9750.43	8197	11483.4	14302.7	8128.13	14994.4	17142	11353.7	5575.48	8200.51	9755.75	12446.3	23499.4
M239T304_NEG		239.129	303.954		4829.92	5955.38	5240.41	4633.23	5563.09	4825.13	4574.66	4738.42	4980.06	5253.94	4122.99	4635.61	4587.97	4803.42	5462.05	4854.31	3848.95	4711.71	4876.2	3989.61	5185.26	4154.99	4748.06	4463.97	5601.01	4158.17	4489.72	4142.78	4921.94	4616.6	4804.71	4549.87	4095.58	4673.78	5217.66	4814.12	4624.37	3932.37	4816.4	4615.76	4450.32	4378.98	5490.62	4153.6	5375.63
M177T15_NEG		176.859	14.9725		47126.1	49441.2	50919.7	46870.6	52879.6	47247.8	2664.81	53862.2	41333.9	50872.8	46508.2	52677	51440.4	47547.1	46296.6	54369.7	6639.09	59478.1	27798.5	47211	2514.09	34558.1	52765.5	32348	47085.7	23683.2	26350.4	36461.2	55780.3	28535	53302.7	66000.4	32971.6	45665.3	47552.4	51799.1	14666	30315.6	29622.6	1920.68	27905.9	25800.2	52553.4	60038.5	47981.1
M256T749_NEG		255.832	749.093		2883.2	36034.7	18012.4	17458	17888.7	24820.3	36445.9	15026.2	3195.87	17609.2	28405.8	15838.3	40314.1	2376.31	22980	13903.5	13417.6	25470.6	17370.5	38717.5	14892.1	22476	18328.9	27277.5	22107.4	20736.1	29258.6	19804.6	18176.1	31329.9	18963.8	14962.3	4206.53	15871.8	17736.8	24907.4	37587.8	6322.26	17153.6	19199.5	12932.3	20978.6	24528.7	13397.8	5216.47
M737T326_NEG		737.163	326.228		70988.9	141483	77790.8	33569.2	36948.2	46386.5	38166.3	82674.4	100536	22383.5	44769	18363.1	49229.6	51559	86346	27583.1	53865.8	104376	38049.6	32135.5	23515	115924	28775.3	33392.7	18698	64101	52925.6	42342.7	116206	101783	124333	27240.9	29487.7	58333.8	35223.1	40431.2	23107	61657.4	22442.8	42254.8	47694.1	47051.7	41368.4	40288.3	66660.9
M555T464_NEG		555.389	463.627		99980.4	74330.9	56523.8	29173.7	38059.4	75437.1	60996.3	75867	52112	22933.6	29138	28959.3	25533.7	21193	37295.7	34096.4	9885.73	42557.1	72580.4	8943.48	38754	95556.4	40705.3	105253	53084.5	112399	14969.9	94362.3	39146.4	147991	111565	68078.1	37003.6	34050.9	41051.3	34791.9	42314.1	39431.4	126592	76369.9	63296.5	20389.8	28665.4	41134.7	39334.6
M369T425_NEG		369.3	424.809		14691.5	22968.6	15026.3	9252.83	14074	10351.1	14672.5	13053.2	7683.89	11570.1	11077.3	8710.68	8206.63	10439.5	10654.2	8424.4	10141.5	17891.4	10518.3	10144.7	9460.37	17609.8	9452.87	12342.5	13468.3	11786.6	7574.52	10096.8	11139.4	8356.55	13500.7	9682.64	10140.5	11426.8	8495.32	12798.2	14531.8	9550.59	11290.7	6538.93	5469.03	5894.03	9717.82	1926.55	8088.7
M267T193_NEG		267.03	192.686		5894.14	6848.03	3515.17	4094.47	5379.45	4772	5465.84	3571.64	1928.61	5291.19	3632.94	3400.36	2843.31	2637.21	4377.26	2716.69	6004.08	4225.74	5258.43	4138.31	4859.69	2622.33	4337.7	4911.33	5062.52	4457.14	6190.66	3273.14	6475.07	6147.15	4845.6	4915.44	4999.68	4619.45	4272.72	4883.72	3671.73	4181.17	4594.3	4265.13	4292.38	4417.14	4129.77	4082.55	5922.49
M356T195_NEG		356.207	194.62		39451.8	10067.4	6376.68	4442.57	12927.6	11072.3	7845.84	12774.6	2003.03	8006.97	3515.68	17564.4	3341.08	2463.13	24443.3	6419.26	5125.62	14142.9	10949.7	4675.58	12287.1	9553.64	15270.2	19666.5	22058.9	22617.7	9125.17	8470.3	10397.5	23221.4	39678.5	13589	29230.1	13506.9	19109.4	21643.1	17812.2	25153.5	62442.4	22821.7	23911.8	8468.2	16364.3	11806.7	28743.8
M198T669_NEG		197.958	669.359		52777.4	2556.43	40920.6	42246.4	48403.1	48993.2	24188.3	13201.2	49884.7	50698.9	23831	76017.6	35855.4	47980.7	39039.8	51009.7	43199.6	47603.6	50449.7	53852.8	48362.5	14462.4	42324	43171.9	48112.2	48306.1	42746.7	56175.1	51587.7	32772	60189.9	34974.8	42228.9	49339.7	36828.9	51497.1	57524.8	29080.9	39773.7	46051.2	11210.7	53453.8	53648.3	44214.5	46860.4
M376T168_NEG		376.155	167.847		10017.3	9911.89	4409.64	5256.21	11664.8	6312.6	9687.95	9382.38	4995.66	12021.8	4605.98	6700.62	9581.2	5772.32	7494.1	7554.6	7970.43	16253.1	9672.29	17998.2	13932.1	6920.61	10292.7	7264.48	9973.51	50017.1	13644.5	4006.3	6415.81	6055.52	8135.14	7154.08	14567.8	5832.52	6809.92	10238.7	9626.84	8854.63	9619.68	7251.96	5979.61	13563.9	12487.6	5252.27	4750.81
M509T303_NEG		509.109	302.96		5760.2	7343.34	5559.59	4832.24	4104.94	4671.41	5673.91	7417	8268.7	3832.94	4016.16	2758.29	6184.29	3778.19	5149.2	3887.8	4383.84	6432.45	3305.91	3774.4	4734.05	5789.92	4372.95	4463.37	3216.43	6308.37	5406.36	6201.75	4099.09	6568.91	7103.53	3563.18	3437.36	2933.96	2546.04	4375.05	3558.2	5928.11	3595	3732.01	5135.41	5318.89	6067.48	4419.08	5326.48
M357T274_NEG		357.264	274.409		4899.83	6213.34	4169.93	3282.75	4609.25	4698.71	4845.77	3941.51	4344.33	2938.84	4121.23	3507.19	2813.94	3163.98	3974.59	3943.37	3715.95	5032.67	6304.98	3508.52	3634.54	6485.48	4297.56	5455.98	4790.83	4138.97	2989.97	3154.43	6592.45	6481.24	7369.76	3464.83	3694.69	3207.08	4958.63	3637.14	3178.89	5178.5	7680.93	6413.43	4869.1	4938.74	3848.16	3972.64	4071.12
M183T714_NEG		182.86	714.317		22981.1	15452.6	27627.5	6466.24	41752.8	32611.4	20520	7910.86	60962.9	25820.6	3350.28	40276.9	51144.4	15538.7	23366.3	38207.4	26861.3	43090.7	68879	45578.3	40012.7	24140.8	10309.7	33088.8	36699.1	3398.32	24664.9	7134.51	31039.8	40785.6	4257.96	20958.5	12566.7	32990	20485.5	1944.88	29608.3	30959.4	29461.9	23894	57359.2	49826.3	37641	4567.11	24444.6
M1183T294_NEG		1183.27	293.522		59120.5	81346	65969.6	40759.8	28421	30000.1	31047.5	73860.1	114503	32228.3	37706.9	22560.1	37200.1	43611.5	54081.2	28896.4	39858.3	43683.2	33784.2	18776.8	29849.5	57884.8	31725.8	21723.1	20650	47263.1	30462.5	64615.6	41061	77247	59218.9	21521.4	25086.3	37277.7	23756.4	23523.3	26464.1	72162.9	16998.1	31845.9	48244.8	34108.3	50995.1	34393.3	58984.1
M585T232_NEG		585.174	231.898		17574.3	23616.2	12578.6	20817.7	12207.1	81128.4	20045	8071.96	23331.6	22524.3	19351.3	22417.3	24588.2	12313.8	22240.6	17644.4	14610.1	27129.2	87011	23117.3	23184.4	24106.9	18154.4	18373.2	30076	13760.6	12929.8	7252.53	43419.3	18209.1	38950.6	24005.8	99035.8	39756.8	26888.1	15574.6	11388.3	25964.9	27135.3	27894.5	14809.4	25581.4	22330.7	24632.7	24349.1
M391T412_NEG		391.225	412.457		12696.4	7094.26	6634.92	7269.64	13244.4	17763.4	13348.5	16269.6	14504.1	11379.4	9596.9	14925.6	16297.6	7734.63	7183.56	9886.22	17607	20645.2	10472.5	6624.27	16873.5	8491.9	14472.1	12436.2	7059.05	20471.6	12764.4	7884.79	8238.45	17886.5	13466.6	9586.92	13804.8	7139.89	9617.43	10714.3	9654.84	9615.38	20870.9	10940.3	12576.1	13332.7	8570.59	7872.27	9799.15
M467T238_NEG		467.075	237.876		20350.9	14616.3	32230	29871.7	39658.1	32624.1	30207.9	51520.1	50727.3	42460.3	40788	47786.5	40390.3	42790.2	19643.7	39121.1	14486	13180.5	49428	11799.2	31903.9	32973.1	54729.2	21240	17798.6	22250.9	21071	31551.1	39323.7	32321.9	27730	32286.5	45477.6	37108.1	36947.8	39730.1	21025.3	28939.3	25922.6	29856.5	40187.4	30909.8	53387.8	44790.2	43021.7
M661T193_NEG		661.054	192.905		28469.6	63706.7	30445.7	31578	23014.7	23818.6	22104.1	23436	25521.1	25177.8	32699.4	26248.4	26397.3	29325.6	383958	26043.8	55925.3	62308.8	227809	38959.4	693524	457851	155718	458080	976543	334335	136517	389530	196879	455472	367584	120463	161859	176599	167864	129925	203605	138859	617273	481848	247935	812708	673204	805896	275794
M677T277_NEG		677.128	277.108		27408.4	39367.1	39286.1	31668.1	24324.1	22010.4	23509.8	43534.4	51115.6	25914.7	34101.1	26192.4	29795.1	35344.2	35542.5	29342.6	37972.6	35460.5	46466.4	29252.9	40001.4	23773.3	34220.4	24662.4	24411.6	26756.5	16609.9	38224.4	25143.4	55973.3	43889.4	27154.9	17687.9	34842.4	30399.4	13675.9	32598.4	30966.5	20851.3	32661.9	40479.1	22286.2	38514.5	30254.7	34365.5
M268T153_NEG		268.046	152.649		34672.1	8300.43	53111.2	67922	129966	94115.6	86344.5	101057	44534.7	75212.1	26617.7	92240.9	72950.6	41158.1	8946.19	44581.6	243044	174521	22492.1	61102.8	107180	19324.4	164150	20533.9	42833	13876	126216	7313.98	279614	12275.6	56464.2	118020	168255	14287.8	13928.9	170027	18909.9	116375	250444	94166.1	27308.5	203583	76403.8	139851	14609.7
M827T362_NEG		827.252	361.825		18422.8	35030.8	53034.4	34544.9	28863.7	32377.5	23096	40646.6	56993.7	27442.4	40455.9	32435.9	21169	33885.5	29277.9	27768.1	32518.7	20888.2	30276	11208.8	8334.76	17616.9	24109.9	16042.5	28166.6	19606.6	7682.28	26754.2	21284.4	30564.2	42098	19342.6	12657.4	33427.1	29085.4	27701.5	29091.6	28123.8	29744.2	24617.8	27181	12834.9	11590.6	14782.1	34751.4
M1187T207_NEG		1187.31	207.415		150773	46942.6	240180	219960	225859	215547	202832	215363	200577	222101	218810	227675	208141	227594	92650.2	210576	25527.4	61896.2	38995.6	26047.9	76054.8	102829	110739	48769.8	37483	131796	96681.5	81410	124229	93222.8	100534	81482.3	106764	188577	165473	125585	28082.7	115910	184225	79961.3	47534.4	116536	47207.8	116852	60643.8
M773T261_NEG		773.19	261.02		203708	301493	40163.4	51033.5	41009.3	343999	29917	56339.7	37235.6	30590.7	33117	33899.1	32316	38207.7	40723.6	483925	70068.8	210420	30735.7	70174.5	20962.1	42212.1	30450	49392.6	19265.3	26994.5	21926.5	76029.6	31653.4	35967.7	321026	22764.6	67206.1	35616.3	11307.3	61482.5	158613	69839.5	137114	31605.7	192536	112324	72662.2	50446.6	83155.2
M924T458_NEG		923.503	458.414		6110.22	10767.8	5122.17	5202.36	5802.4	6331.36	6667.52	8132.17	5803.23	5731.72	6758.49	4208.17	6983.98	3261.62	6180.33	4633.5	10247.6	7135.3	9655.67	4838.03	7460.67	10040	5146.56	6825.51	6284.76	6593	3578.5	6035.59	8881.55	10446.6	11834.2	9342.49	7444.2	5373.56	9351.45	5955.8	7901.24	9453.34	6376	6875.83	7476.97	7327.44	5230.59	4455.53	6739.65
M325T154_NEG		325.014	153.653		24988.8	32460.9	21013.9	28637	16740.4	15583.8	22197.5	18156.8	19538.7	19554.2	21660.9	17899.4	25406.6	28626.8	26430.4	17856.9	9494.58	13645	13861.8	5692.2	9190.87	25503.6	12427.6	19891.7	20862.2	17542.8	21385.2	23852.1	17265	18234.9	31332.1	16603.6	10658.8	15107.8	19393.6	11146.2	12636.6	9570.45	12393.1	11678.8	15489.9	13070.6	11667.6	8683.65	22977.8
M127T776_NEG		127.001	776.164		23441.1	2778.9	23445.2	9589.63	2591.74	20535.7	15277.8	4258.87	2273.5	18906.5	12685.2	32695.7	2951.89	31194	24783.4	5535.99	44892.6	23077.8	43566.6	3047.74	21265.7	5884.1	25365	9863.03	7320.08	12644.3	22586.5	5978.78	12274	19560.4	14198.3	22238.9	16682.4	21674.1	15847.1	6550.21	9540.6	31516.9	20047.1	19085.6	2907.04	17256.5	14626.6	26685.2	52712.1
M663T235_NEG		663.428	235.393		2507.68	10328.8	7204.7	6860.92	7583.43	7969.48	9131.7	9557.4	6408.65	7079.19	7726.14	6666.33	8108.39	6360.17	6459.06	7360.96	12456	11395.9	12452.4	10767.2	10372.5	4439.96	6192.65	10273.4	5659.02	6519.81	9050.15	4626.1	9155.81	5610.67	6350.57	8462.55	8694.66	3325.6	7332.19	12241.4	7280.46	11525	1976.61	4956.09	6212.04	13406.7	6041.2	6006.22	5478.89
M843T215_NEG		843.199	214.76		41748.4	84754.2	28539.5	35612.4	30907.9	22200.1	33777.3	25574.5	50623.1	51868.7	48413.7	36076.9	25118.2	51787.4	48969.1	32746.7	9985.24	57177.2	42389.5	58953.1	33636.9	47754.5	27958.2	37189.8	29070.3	31961.5	6582.17	3434.94	92310.1	25091.8	53344.9	52278.5	52709.9	37017.6	27612.3	41514.9	19282.8	44771.5	7971.98	7913.2	34801.1	63062.8	41142.5	53589	36634.9
M599T226_NEG		599.117	225.816		37387.4	27408.5	6678.23	12013.6	7253.03	9358.24	4908.58	6808.63	7096.22	6534.58	10502.9	6434.5	5760.69	7424.43	22720.7	5079.95	284527	132605	30056.7	15887.3	31589.6	13027.7	54253.7	22213.4	14049.7	50810.5	66198.9	22353	306646	29680.3	417254	359813	314396	370919	269309	366153	50177.9	374266	73611.5	38849.4	26170.1	80271.6	84298.9	67465.3	245448
M181T193_NEG		181.087	193.155		5802.54	4660.79	3811.88	2764.09	4377.17	3871.67	4849.66	2494.82	2658.12	3100.74	3754.08	3314.99	2500.08	2889.56	3835.44	3754.23	5087.35	4274.85	3639.94	3619.23	3269.54	3122.94	5776.78	3563.4	4510.87	3619.67	4870.76	3155.65	4644.13	4317.03	4462.85	4226.2	3590.23	4059.7	3851.25	4937.47	2259.56	3616.76	4343.95	2533.87	3767.78	2919.93	2602.5	3385.97	4301.88
M639T179_NEG		639.139	178.618		4924.23	10155.2	11606	10901.8	11443.8	12294.1	11323.9	12322.1	13626.9	13724	13844.1	10197.9	11968.3	16533.7	12839.6	12976.7	38938.8	39062.1	26565.8	26645.3	49761.6	23648.9	36318.9	17973.8	13992.8	26659.1	22584.5	12903.6	19698.1	18849.3	12219.4	16067.5	32690.4	21749.3	39339.1	31954.2	13486	15157.7	13164.1	16289.2	19503.7	19946.3	14798.7	26007.6	14342.8
M425T226_NEG		425.122	225.95		33576.1	36126.5	29747.4	24459.1	23753.3	21062.6	23364.9	25204.7	22647.9	29984.4	22193.3	24220.4	25301	29041.1	37883.6	23190.6	51373.3	45742.2	31781.5	23512.6	7596.1	23185.4	31591.1	28884	26140	23675.2	28986.4	33009.7	47909.6	24806.3	47705	39142.2	29938.9	28149.3	36127.9	32220.4	40028.1	32161.5	31820.4	33156.3	26918.5	45015.2	40310.9	38702.9	44792.8
M543T251_NEG		543.07	251.254		8507.21	7925.64	8008.84	9077.72	8311.4	6598.5	7942.89	10173.6	14936.6	7877.3	8736.01	9338.85	10164.4	9794.54	10293.7	9878.37	10797	11918.7	6335.18	8640.69	9623.5	12245.2	7252.34	7349.14	5170.02	11356.8	13288.6	18328.9	10988.3	8431.33	10043.6	11603.2	14222.8	8250.22	9389.61	13958.8	11873.5	15439.3	9638.56	10778.7	11670.4	14197.8	12244.3	11470.1	9950.64
M371T353_NEG		371.199	352.884		46447.6	29648.3	13248.1	32470.4	25966.6	47690.3	39169.4	55588.6	75839	26876.3	132664	21688	29925.9	205837	49297.7	81510.7	4897.41	88783.5	82086.1	3335.15	24118.8	323782	26062.2	13989.9	16629.5	38930.6	13571.3	169113	262128	73776.3	67677.5	58190.4	35794.8	654775	384868	50813.5	53430.8	58006.9	29715.1	75251.4	50395.7	51383.9	68420.1	78825.1	171679
M229T730_NEG		228.804	729.596		16572.4	17460.6	15846.1	19174.5	18124.3	27579.9	16878.4	17190.5	19152.8	16402.2	17648	2902.3	9241.03	21775.7	21262.8	17823.1	16626.7	22534.7	17854.8	13297.6	10482	22870.9	15374	24529	16100	24605.2	17306	18005.9	2173.13	2890.06	20530.4	2213.45	16999.3	16357.5	17786.9	3870.59	13732.7	18275	26741.4	21556.4	26907.6	20149.1	17934.6	14891.7	17814.6
M366T346_NEG		366.165	346.182		5039.04	3643.37	4115.68	4495.35	5105.49	3821.99	2994.25	3170.87	2633.24	5894.57	3187.08	5100.45	4302.51	4864.85	4351.23	4870.38	4492.27	3367.57	5288.56	5316.98	4327.96	1992.82	6386.16	3835.72	5872.91	5248.77	4294.48	4863.08	4475.71	3792.41	4482.88	4439.6	3782.47	5449.84	4209.93	4255.86	4166.59	5221.34	3822.98	3809.21	3228.94	4123.21	4579.88	4319.05	5804.14
M841T230_NEG		841.217	230.023		11046.3	67301.5	106431	66619.9	43909.1	62578.1	57272.4	99933.9	124897	81418.5	88722.7	77020.3	48395.2	93525.3	60981.1	64194.5	4805.48	45093.3	97964.3	15077.2	47096.1	64107.5	106235	214301	81363	25690	15642.8	85474.6	6926.19	106603	134092	6246.92	8340.02	79328.1	52837.1	6486.91	268183	4505.2	23640.7	4859.49	38825.8	264708	89851.4	57238.1	227105
M601T220_NEG		601.175	219.759		82058.4	36485.8	77679.5	75310.9	74356.9	99794	109020	54719.6	46882.2	80151.6	93372.2	86091.6	95187.4	54835.5	31995.3	108537	132596	200495	114209	109418	179767	61888	46944.8	77587.1	55053.7	47540.4	45908	37635.5	136730	9462.64	62292.6	43148.3	171248	76710.2	88578.1	54894.9	57175.3	38565.9	52248.7	31376.4	79894.4	97849.5	128084	80236.7	47808.7
M708T538_NEG		708.431	538.445		22919.2	46969.1	22591.3	12959.7	21484	29409.7	31400	48058.5	44476.8	10878	11672.4	8151.26	18434.3	9352.53	6182.65	14003.6	19529.8	40878.2	32578.5	15385.3	30795.1	20303.9	12143.8	30497.7	11579.3	43256	18701.6	17893.1	30456.9	25372.7	29616.4	20852.1	13599.4	4923.4	8348.34	12281	18541	15750.1	19861.7	14693.7	19475.3	14415.3	10300.7	12810.1	7406.13
M833T242_NEG		833.169	241.854		7126.35	45775.5	54116.9	50498	13220.2	12204.6	14161.2	47217	9772.87	13796	14843.3	13527.3	46081.9	7764.81	6260.67	13177.6	25973.8	10464	12756.5	11278	11262.3	9912.62	6036.79	7705.54	5830.77	4992.7	6678.56	10598.4	19065.2	31310.4	9918.85	13840.1	11223.8	7895.27	10192.9	12133	13668.1	9115.17	28947.8	5605.54	6918.07	9111.71	8482.26	6347.01	14466
M820T412_NEG		820.093	412.431		5269.96	6699.87	5808.19	4254.92	6831.04	7754.81	6178.95	5363.29	7314.59	6161.56	5242.19	5010.9	7591.16	4693.84	6864.6	5604.19	5128.98	6440.11	6227.31	4838.99	6221.56	6570.29	7888.51	3563.03	5702	8522.17	5208.86	5811.18	7402.86	7053.75	7248.88	4199.78	4857.08	5464.48	7087	5988.01	6689.45	7186.83	5058.3	6413.99	4508.61	5143.53	3661.42	4420.82	6118.51
M571T240_NEG		571.045	240.359		26224.5	27621	26997.9	27194.9	30121	43628	44776.1	26770.2	23547.9	31338.6	29925	26885.1	25055.9	31085.7	26082	26409	32197	25254.5	35848	27638.7	26882.7	22541.9	32349.9	31528.3	28614.5	28598.9	58359.5	29976.6	30709.8	24742.3	21895.6	34499.8	29676.6	27441.8	28959	33544.4	21905	30726.3	25621.4	29420.2	29346.3	32632	34554.5	33992.2	32117.2
M865T349_1_NEG		865.2	349.159		26698.9	36167.6	21450.5	13817.7	17901.4	26636.7	24459.1	38889.7	29592.2	12371	18355.7	6272.55	11659.2	18699.1	4969.89	14981.7	15799.7	37307.2	10439.8	14295.9	4795.34	22883.1	17891.4	9781.46	4445.85	4462.63	14035.3	10168.6	21377.9	31747.9	22275.3	4660.41	4692.56	14674.2	11920.5	7421.67	6389.72	8350.79	4955.45	8120.05	22797.9	9323.21	12765.1	12590.4	7389.13
M592T305_NEG		592.114	305.271		9111.73	14891.1	8599.21	4422.37	3293.62	4940.08	4321.66	5744.95	8837.71	3115.38	3480.96	2032.06	6909.83	3996.02	9138.41	2517.42	7761.32	9294.73	8723.01	10633.5	6522.98	11027.4	9097.52	18236	8830.37	17175.2	13570.8	12357.8	13999.4	15667.5	18704.6	10171.7	7396.91	7960	5844.96	7712.62	10406.9	10367.2	7872.16	11606.2	8924.02	17941.6	15766.2	15015.7	14891.9
M383T59_NEG		383.075	59.302		44979.9	14586.6	14879	14358.4	47215.3	20745.9	41054.3	45630.3	45740	17889.3	35568.3	49227.8	14307.5	27747.6	44995.1	35835.3	22636.5	45036.9	45526.1	40494.3	5459.68	44682	44758.7	40115	22838.1	46641.4	43511.8	48700.3	19599.1	36815.2	47465.5	34497.3	19021.5	29528.2	39523.9	40541.6	41631.8	43764.8	39630.8	44537.7	47416.8	46587.4	47464.6	20724.1	58853.8
M316T36_NEG		316.088	35.722		20819.8	17162.7	17486.6	18662.7	29039.4	29872.4	28551.3	9799.62	7587.45	16341.5	10657.2	16201.3	9455.43	8360.97	19073.6	17565.7	12125.6	6279.93	5176.44	23823.3	12918.1	6152.49	8310.43	14670.2	12370.8	7324.8	7100.4	3910.44	6148.09	4122.03	5749.67	7851.04	10401.9	4920.88	3957.71	17148.4	5908.67	7966.96	25290.3	10783.9	23219.7	10396.2	13444.6	9033.1	8328.78
M180T15_NEG		179.859	15.3165		45630.3	2764.6	2038.42	24697.8	52235.6	42719	21789.8	50979	27242.7	49278.4	45754	46576	61626.1	50233.3	52440.6	38874.6	61155.9	37622.7	64135.5	43581.5	42036.2	66867	28374	59608.9	66977.2	52799.5	29570	54885.7	51178	48811.5	23762.3	42455.5	2303.1	46797.7	46145.6	27699.8	29490.7	43708.5	47915.3	60912.2	26779.9	29506.4	56667.1	2204.46	56666.7
M675T362_NEG		675.359	361.748		14741.8	27732	30437.2	29424.9	24314.5	22985.9	18649.9	31697.5	58992.2	23698.1	34006.8	19977.4	15125.2	27401.1	22227.1	25479.4	22396.3	24254	22860.9	8484.19	8211.73	18735.3	15311.9	15160.8	20768.7	15205	5889.53	25512.1	17633.8	29107.4	37144.5	19765.1	20773.4	28390.5	26304.9	20816	24474.5	26391.1	21941.5	23054.6	24933.4	12976.3	9679.08	14268.5	30526.6
M529T298_NEG		528.898	298.472		10946	10524.9	11722	11730.2	8373.86	10115.9	9427.71	10698.2	10737.1	11276.3	7463.58	6182.53	9857.38	8766.43	11631.6	7863.75	17890.6	11507.7	11232.2	8117.17	9357.51	13396.6	9317.69	10706.2	9795.92	11018.8	11842.1	10931.7	10060.8	10793.7	12485.4	11126.7	7888.34	6109	7652.58	9667.85	9196.18	10098.8	6889.03	10810.1	11796.5	10823.4	9026.17	11023.4	11763.9
M1087T294_NEG		1087.26	293.879		9111.01	30522.9	24588.3	14493.3	8721.11	10453.2	9952.71	11328.6	26795.1	6826	9702.68	6620.71	14512.1	11531.9	32975.6	6359.86	17614.7	19432.5	22970.6	51112.6	13963	29032	10839	23334.6	19462.8	22113.1	20678.6	44149.7	17184.9	47758.2	65095	25236.4	13164.3	16672.4	9372.23	10745.7	24484.4	48320.1	20058.3	30436.6	25795.2	25903.6	33490.8	29850	32928.9
M633T352_NEG		633.34	352.392		22599.1	9124.63	9131.55	6560.24	7353.79	9086.42	5661.33	8641.21	4102.37	4574.39	10345.1	8286.72	6069.32	8525.39	25781.8	8953.21	5084.82	5521.49	12767.7	8277.57	12363.5	39701.3	23361.8	17740.5	24862.8	12561.7	12824.8	27721.1	9908.81	24028.7	22349	26591.7	21454.2	23007.1	18340.9	22873.4	21912.2	14645.3	28437.5	31411	15635.6	7291.01	21677.9	25067.3	18874.4
M393T367_NEG		393.183	366.55		9201.46	9776.52	6702.94	5017.8	5940.34	9555.32	6758.63	13555	12464.8	8681.27	4979.16	4024.05	4833.99	4056.88	2933.4	5252.7	5531.88	6474.11	8019.36	6613.01	4806.34	5302.62	3542.48	6709.23	3350.25	9324.4	6194.93	4404.05	5785.04	7535.11	11296.3	5250.08	4719.13	5106.97	6002.11	4857.38	4402.91	5946.16	7237.9	4918.36	6020.42	5035.59	3792.93	6143.47	8381.4
M359T274_NEG		359.198	274.153		20133.6	6605.55	6511.28	6240.1	10480.9	16345.7	11462.1	19239.7	4413.16	6368.05	5858.78	14359.9	5957.31	5696.56	11588	12079.9	5346.94	15286.4	8022.72	5268.01	24024.3	5102.17	11400	5518.76	6139.52	6426.23	18464.7	5212.07	6935.22	18448.7	5582.98	5947.58	14832.3	5366.37	9272.11	2057.91	5510.62	6677.37	15450.1	5491.66	5126.42	6488.66	5378.4	6817.63	5853.64
M585T204_NEG		585.102	204.122		10083.6	16227.2	13669.1	11061.6	16182.6	14168.3	14940.7	19399	6030.31	13688.5	19906.9	5165.31	20077.5	9076.25	381102	9462.54	6256.42	24648.5	588237	20288.5	350436	577684	127644	553906	961007	143173	74205.2	686878	120085	573076	520776	256288	135124	394484	242111	243625	187299	323750	789293	766560	395170	674257	629942	1.04813e+06	332371
M179T152_NEG		179.046	151.607		18378.2	19449.6	18616.8	19701	30834.5	31517.1	27324.6	26023.6	13944.3	25488.6	17405.9	25979.9	24208.4	19378.3	17986.4	22253.8	14132.7	14977.1	26491.5	19674.5	18925.8	19738.6	14306.6	33987.4	7387.27	35080.5	26306	15848.2	18706.3	20209.1	6764.33	8087.97	12791	30326.5	27265.1	20408.1	19433.2	13946.2	10572.1	4750.13	15607.8	3567.35	21313.9	4376.45	11992.5
M635T359_NEG		635.355	358.954		23736.2	14860.6	12388.7	8546.52	8660.07	11511.4	8512.91	10629.3	6455.02	5636.87	12033.9	10519.9	6296.53	10134.5	24678	13060	5459.25	7364.68	14215.9	8293.4	12024.8	28439	19677.8	24193.7	21578.7	16589.9	14166.5	27946.6	8028.4	28611.1	19668.5	22423.9	7517.37	20206	23781	19456.7	20910.9	16954.8	25043.3	24973.9	15797.1	10659	17281.5	18234.4	17238.9
M555T221_NEG		555.128	220.732		191192	235542	215672	312310	717146	342254	652858	492120	1.12666e+06	733844	351197	763164	354999	271171	177217	521551	19280	150634	29678.3	213674	55360.6	186851	201082	409709	284308	120122	48163.4	98622	46527.7	253095	407133	670078	112819	56210.5	69273.3	116335	632881	246159	522052	513699	330593	721881	793190	464798	438524
M135T201_NEG		135.009	201.367		60161.1	62726.5	56985	53371.6	62573.1	55271.3	43479.6	60087.1	90983.9	61106.8	58823.7	47383.7	60679.5	90176.4	62771.6	57294.6	54637.4	63089.4	29987.8	56004	32535.5	36453.8	61279.2	25731.3	62225.6	51575.1	44431.5	26576.3	72471.5	27369.5	102004	56894	60701.7	87898.6	54751	64031	25155.1	62082.3	67889.1	61371.9	33398.7	59176.5	59861.7	57625.6	66180.7
M428T247_NEG		428.155	246.572		2950.17	4427.73	3901.13	3680.95	3848.21	3966.01	4537.8	4609.7	3788.63	3649.94	4593.81	3630.75	4339.61	4608.07	4577.47	3326.59	7713.68	5193.26	3792.32	4964.19	4013.89	3755.51	3593.18	4899.35	3936.51	4280.2	5628.54	3830.39	5797.08	4219.28	3333.42	4627.55	4126.53	3301.49	4884.69	6401.06	3980.04	4157.24	2378.08	3332.39	4336.9	5408.14	4177.39	6213.82	4277.09
M367T204_NEG		367.067	203.832		1.03842e+06	508928	652257	787932	672634	568971	627361	911017	827107	586899	672563	687500	538840	862314	312478	683118	36148.2	310743	235110	282482	268071	160816	357482	8300.65	9969.97	162600	7555.81	155553	66733.4	11120	6084.73	11709.3	35871.6	127133	106059	6387.83	33247.6	139042	55962.5	12973.7	8298.54	10033.1	10867.5	10216	15350.6
M505T350_NEG		505.152	349.841		4992.44	3883.79	4576.03	4456.67	5941.19	6604.17	11817.3	6817.43	6371.42	5905.75	3657.23	4699.4	5295.23	4136.35	4459.06	5146.28	4790.18	6205.86	5321.72	4099.7	3639.95	4901.07	4125.3	4904.07	4424.98	3336.6	3831.2	4633.73	4392.08	6479.7	5992.84	4266.64	3763.59	4106.34	4106.35	5983.44	4683.57	4989.49	4187.72	4158.1	5331.98	4747.86	4295.88	3150.5	4556.84
M154T771_NEG		153.869	770.944		29076.4	67324.3	28177.5	27359.4	50641.9	6939.16	23887.1	19031.3	7322.26	47251.1	25815.9	25094.4	37299.9	23424.5	43534	27685.3	23456.5	10834	18809	34881.8	33985.4	9332.99	28142.9	24289.8	23121.8	55068.4	2229.1	112505	39275.4	22733.8	6487.71	22299.2	14166.8	25966.4	19266.7	44153.6	5425.87	3931.97	26913.2	67632.6	32323.7	18617.3	94260.3	22219.6	35900.8
M321T17_NEG		320.881	17.253		21795.2	52567	48251.8	73685.6	2079.95	38158.6	32666	62990.4	50157.1	47091.5	47671.1	64551.9	47667.1	43779.3	48337.6	56113.5	50538.6	22797.9	55765.9	43151.1	64224.4	27942.7	60294.1	52701.7	47761.6	2126.72	22155.3	54756.8	31240	52712.3	57440.1	29908.1	52567.6	54539.7	53115.6	30838.4	59482.4	2155.78	34314.2	3025.52	22707.8	27341.6	47514.2	63085	20282.7
M343T243_NEG		343.046	242.589		8763.94	8151.9	11955.9	10005.1	10155.5	7334.64	10566.8	11447.4	13457.2	11462	10509.6	8210.75	8937.84	10309.3	10316.6	9478.09	4599.96	5628.24	5986.74	3657.3	7126.63	8186.39	9547.32	4946.94	4182.31	9341.75	8467.4	10819.6	11052	7137.86	7641.61	5338.09	5888.14	10511.4	11500.4	9524.77	5482.34	11890.6	4888.59	4595.46	5845.25	6259.19	7544.27	5036.47	10197.8
M196T174_NEG		196.025	173.968		45277.3	30386.9	46866	26684	32746.6	27434.1	29615.7	33337.9	44801.1	21278.6	40285.1	27992.9	14832.2	46645	32791.7	27099.7	20009.2	21460.3	12880.5	45054.4	20818.3	23250.8	23976.8	13171.2	27289.2	19536.2	17217.3	32578.5	51430.1	49210.4	34105.7	19947.8	20208.4	90563	52905.9	16407.2	24418.2	35703.8	36850.1	20622.8	18999.8	21114.6	23189.1	20327.3	102689
M566T294_NEG		566.123	293.77		4259.59	8611.6	7820.89	4980.17	4299.13	4552.52	4553.84	4122.55	7426.35	3812.54	4650.62	3347.51	6078.5	5005.31	8742.95	3175.52	6089.46	9966.48	5521.96	10662	5819.38	7594.02	5054.94	7678.39	7463.75	7265.76	6898.11	11567.8	7652.66	9942.54	13105.3	8133.7	5094.16	9766.18	4475.09	5226.32	7986.29	11840.4	6045.51	7995.23	7485.5	10844.8	8223.13	8999.95	11125.6
M665T348_NEG		665.141	348.164		6080.13	11294.8	7208.28	3190.3	5615.78	4593.16	3855.38	8433.41	13777.7	11392.7	4584.86	8853.8	8517.28	5637.06	7722.83	5780.99	6948.74	11314	7354.64	5360.85	5763.16	10611.4	3381.74	9058.06	3336.56	6842.98	5997.87	8573.99	7052.21	9829.1	17242.5	6111.3	4599.54	4224.92	3764.63	4433.17	3977.23	9635.02	3694.86	5143.05	5578.92	6088.46	5093.17	7811.42	8444.95
M233T765_NEG		232.801	765.456		30607.7	33632.7	34268.9	69667	42865	32062.2	30327.1	34269.8	53062.5	19901.9	41104.8	32343.2	36448.3	58990	13196.9	92033	41343.2	39633.4	57458.8	47287.2	31160.6	40304.1	36216.8	47303.5	73544.8	44789.2	29992.3	31319.4	43118	47132.6	67360.6	10940.5	37923.7	34537.5	60545.1	63647.5	7627.29	24929.8	36462.3	40329.2	62820.6	48755.3	42365.7	25520.3	35874.7
M143T89_NEG		143.05	89.328		13783.1	13393.8	14225.3	10662.6	11359.4	11523.6	11029.5	12558.6	12036.3	13582.6	10270.1	9099.17	14747.2	14371.2	14278.4	12159.5	12202.2	12867.1	5616.98	6770.72	3570.52	11528.1	9266.3	2908.02	2522.81	4555.61	5875.93	9142.62	5396.74	5737.55	9185.99	7033.37	11123.4	5693.14	2856.87	9437.78	7773.94	10641.4	3628.8	6675.03	4994.38	6025.11	6920.84	4905.3	6213.58
M521T353_NEG		521.231	352.613		24895.1	110227	164288	105177	173970	237479	341043	246025	279613	120068	134154	83060.6	127478	110564	19496	207891	79446.6	302787	533344	94411.4	104108	50038.8	80027.5	371307	85741.7	124102	115633	36138.2	363446	41433.4	103519	121105	133969	63024	296184	124990	166852	222089	54013.9	57229.5	59912.6	110173	44332.7	42890.4	52006.5
M585T356_2_NEG		585.289	355.762		22304.1	14527.9	4525.41	18033.9	3151.36	9940.41	34153	5554.64	2907.54	2199.07	5391.51	3604.79	2895.35	2578.24	3209.72	6853.77	6181.06	4082.57	3869.05	3089.9	7329.9	8001.99	11411.7	89588.1	6751.59	4391.38	19623.4	15680.7	16114.3	5991.39	7736.9	5364.36	4990.81	5078.66	6511.9	4391.58	5784.47	20058.4	7084.8	17532.1	3387.47	12490.4	8114.44	8084.3	19441.1
M183T16_NEG		182.86	15.7985		28099	45563.6	45065.9	44412.9	37520.4	46516	57005.1	50173.4	25808.7	45434.3	41796.9	23020.4	30862.8	43699.2	46957.1	33561	28085	59914.2	24171.9	45593.9	63334.2	36995.3	45069.7	3011.39	48235	28094.7	37952.7	52888.4	26981.6	53245.1	35000.8	30898.4	46998.5	17463.9	44370.9	53359.7	20771.2	2243.14	45788.4	2490.13	50660.1	53382.4	51553.3	47836.1	50327.8
M419T57_NEG		419.096	56.797		12798.8	12018	25867.8	17034.1	28484.5	17514.3	22608	21335.1	19197.9	14349.9	21521.2	14543.7	16483.8	17928	19168	27672.1	13866.7	20653.1	21393.4	13437.1	19818.7	24225.9	22718.2	24126.8	28833.8	18748.6	15652.3	38521.8	28429.6	19416.3	50717.7	24225.9	11188.6	20148.1	14908.9	18854.1	20449.1	12515	26167.5	25173.8	44530.7	26070.8	35970.6	28466.8	42613.8
M477T251_NEG		477.016	251.498		20340.8	15204.6	22552.6	30393	22191.9	22394.1	24697.4	16924.6	6254.87	23194.6	18085.4	14411.9	11623.2	8649.99	9273.34	13700.8	27822.7	22367.1	51757.1	45609.3	17977.4	14998.6	17870.4	23463	15436.1	34876.9	51303.5	17244.5	27543.8	13908.8	14406.4	38676.5	12641.6	10505.6	15048.1	24213.8	39593.9	15353.2	20370.8	14973.1	23554.2	21285.4	16355.5	16017.4	13657
M255T772_NEG		254.939	772.195		16022.5	31218	36853.5	33072.9	51226.6	71206.8	40537	34691.5	37831.5	34848.8	26437.5	6683.23	25329.9	32324.5	50227	33610.7	24668.3	38225.7	22237.9	25684	2881.33	57254.2	39141.2	27720.5	62872.7	51978.6	28828.4	5742.86	70255.3	9632.27	46996.3	59064.3	5143.47	36588.9	123159	113270	26917.1	29937.3	42785	32498.8	32350.1	3740.87	65600.5	47821.2	19846.2
M563T356_NEG		563.215	355.826		12281.6	16431.6	25432.6	17314.1	17816.8	13296.9	25440.5	15711.4	32549.4	19328.2	17142.3	10311.3	11244	15280.9	12807.9	19673.7	5534.09	8658.3	4312.08	7043.73	6325.36	16219.2	8267.01	4524.44	13478.2	2298.15	3482.87	18093	9201.29	24120.3	12032.4	9916.34	6325.43	9692.97	9504.31	7994.35	21011.1	12290.6	7113.67	13150.4	8024.36	12426.2	5452	8638.02	14489.9
M435T134_NEG		435.121	133.632		12745.5	15781.7	14748.8	14869.5	7953.07	11202.2	14174.4	9144.45	14723.8	9216.79	11974.2	13030.5	7217.76	14800.3	16011.4	9103.31	7575.31	12833.7	15926.3	17342.5	9105.52	19332.9	11737	13138	32059.8	9761.05	13729.2	11226.1	8191.18	33816.9	35531.3	18604.3	12205.3	21501.6	14098.2	15234.1	19091.7	15366.6	13234.1	34813.2	10563.1	7316.2	22115.6	11006.3	9615.13
M787T471_NEG		787.43	470.821		19890.2	18981.5	10509.3	5615.48	7485.22	10996	12376.3	17607.9	7719.54	5237.39	9120.26	8311.8	5695.79	5367.6	5862.87	8020.46	8470.04	12857.8	7949.16	4556.4	6654.1	20120.2	9926	12812.5	6819.97	9281.61	10323.7	18994.3	9785.56	17196.2	20155.9	13765.4	8057.46	11203.5	8504.96	9009.1	14397.2	11251	22582.4	17217.1	19551.8	7888.18	7638.76	15611.9	13384.6
M160T681_NEG		159.907	680.782		121351	32050.8	42550.2	54764.3	153124	160786	57532	21528.7	85443.2	87347.1	101394	88172.7	59278	142086	89351	61513.5	52031.5	64024.7	69172.8	33358.2	69166.5	47741.9	94220.4	89662.4	93655.7	76317.2	63571.1	58379.3	103516	68494.6	108297	46900.5	50246.9	56267.1	93040.6	16878.6	57646	65041.5	144732	52345.8	56319.4	59196.7	70350.2	55064.2	116913
M261T45_NEG		261.109	45.15		7078.46	3601.12	5089.2	4749.33	8116.82	4818.53	6012.29	5306.54	5413.58	5976.91	5349.75	5888.3	3686.84	4416.57	5045.43	5424	3097.5	5323.78	5252.27	5383.13	3984.66	3524	5565.91	6588.38	5252.58	5900.46	4735.18	3722.17	4895.18	4957.82	3268.7	3749.74	5862.83	3496.86	4525.01	5087.5	5665.25	4844.98	9591.66	5865.93	5756.62	4034.22	6408.97	3916.98	5413.57
M277T200_NEG		277.156	200.369		9763.09	7656.25	13115	7464.65	9013.97	11596.3	10822	12763.7	7763.62	9670.36	9564.78	10671.6	9954.87	9498.61	7896.46	11001.5	10309	10073.7	9411.36	12048.1	12724.1	10270.2	7993.02	7591.3	8519.74	4603.9	6817.93	5798.73	8117.17	8087.26	8399.45	7340.78	9851.3	7163.07	6588.71	7465.73	7545.97	8690.15	8050.82	6553.49	9896.34	13150.5	11271.1	8792.37	11472.8
M939T501_NEG		939.412	500.698		8755.46	19544.3	24075.9	11186.4	11536.9	18391.9	6958.51	17758.5	11605.3	6819.24	13395.5	5318.49	3704.09	8548.98	8128.62	4020.4	3781.28	6753.31	7191.05	3184.71	2890.75	2866.29	5944.04	7928.27	12921.7	4551.88	3041.93	7727.82	10226.4	4029.62	16653.7	3623.38	2865.78	13120.2	9876.68	18241.9	4533.72	12716.9	7655.48	8850.52	5159.51	3808.41	6626.3	3996.35	13508.7
M745T407_NEG		744.952	406.544		3517.27	4288.74	3761.87	3664.83	3814.21	3705.65	4145.58	4521.57	5024.86	3307.49	2548.33	4190.83	5029.34	4253.26	4535.81	3816.93	4517	5186.62	4711.85	3613.23	3445.06	2465.83	3614.76	5231.45	3364.95	4579.9	3875.6	4943.41	4270.26	5471.01	5862.76	3887.11	3761.37	3361.99	4105.41	2681.16	3480.79	4103.7	4326.44	5677.98	3263.35	3015.58	4349.59	4925.79	3233.88
M231T714_NEG		230.802	714.317		21972.1	2134.29	27463.7	47131.9	31182	23342.4	15291.3	36184.2	38495.5	44718.5	44434.1	2963.96	31507.3	23533.5	52985.6	35139.1	31722.9	34163.8	19434.5	89855.8	33177.5	78822.8	24956.3	52977.5	24642.5	36979	40822.3	52043.7	43963	33347.1	36375.2	112808	53176.3	25336.7	33548.3	24905	41237.7	23997.2	12412.9	38838.7	16630.8	48300.1	33681.1	32597.1	23165.9
M336T139_NEG		336.131	139		19040.9	10688	10900.8	7152.56	6425.43	4565.51	10605.4	7170.85	10276.9	4701.62	7871.14	5862.68	12413.4	11561.4	4156.23	7952.39	16175.6	14900.5	14286	25631.7	6471.67	8737.16	19137.5	10509.9	21117.5	20516.1	23758.4	7445.16	20565.7	15558.3	16450.1	5683.93	4744.08	21646.7	20231.5	13457.5	25599.9	14349.6	18513.8	8671.61	9686.91	11714.3	9544.82	9127.9	17655.2
M257T727_NEG		256.836	727.232		33421	39499.9	19853.8	22080.3	34028.3	29782.8	30020.6	22515.9	21503.6	3179.37	22679.6	25675.3	10276.9	42860.8	3896.4	25363.8	23904.6	70664.7	21141.9	25849.5	16587.4	36296.2	22869	61001.8	28128.6	27792.1	21919.9	19441.4	21603.1	36628.3	3257.53	3392.72	34465.3	23036.9	52627.6	20884.2	19866.1	35421.2	25822.4	23669.2	32599.3	47411.6	3873.98	10670	2155.66
M487T216_NEG		487.305	216.218		9010.63	14704.3	9852.03	10299.4	7350.39	12284	10257	3095.33	6079.48	5044.8	18732.4	25056.1	2773.45	67681.4	48620.2	12444.4	10312.5	5956.02	7429.11	13602.5	12097.8	10732.6	5793.69	2143.07	9975.74	15834.9	12727.5	2275.02	6261.48	3746.55	37820.1	15344.9	18905.8	7670.07	24276.6	40357.8	6074.19	19809.3	4516.47	6370.1	6776.74	3344.24	10608	5405.97	5323.05
M703T362_NEG		703.359	361.586		7319.2	9364.93	7579.79	8044.74	10248.2	7587.61	6812	8906.09	9674.19	7549.37	8811.61	7327.85	4467.59	8054.84	5990.7	7596.21	8049.75	5490.06	6591.72	4748.58	6578.18	7262.01	4651.2	6109.34	4591.03	7539.63	4596.04	9878.04	6332.19	8758.27	7345.45	6749.34	6280.36	5707.15	8195.92	6060.94	5739.91	6728.17	8091.94	7051.98	7754.73	7297.12	3938.28	6591.69	7939.93
M753T347_NEG		753.142	347.426		10707.3	24095.9	22454	11815.5	11003.2	12275.1	11530	12304.5	24460	11965.5	18973.3	7631.78	10016.8	13416.2	11762.4	12972.9	5179.12	10243.1	4601.92	5206.09	3281.98	9279.17	7191.72	7192.72	11522.1	3061.13	4096.79	11469.7	11005.8	12189.2	19554.2	10554.9	11041.4	9755.35	10666.3	11690.8	12388.4	17092.8	9097.86	10378.4	8607	5266.46	6562.69	5507.03	12423.4
M393T368_NEG		393.24	367.798		8670.11	9301.16	16832.8	6133.77	6106.06	5836.99	3526.94	10250.2	4017.55	4763.38	9882.76	5339.46	4843.91	6996.91	2820.6	4141.77	3620.63	8549.05	4069.77	5339.68	5963.86	4776.34	3760.91	4165.99	6758.25	6805.62	5632.14	5277.36	6912.31	8141.09	6660.27	3955.38	6684.09	5514.18	3740.25	8594.87	4876.9	9060.73	5245.88	6924.82	4949.09	2858.57	4459.31	5970.67	8129.02
M537T323_NEG		537.139	322.918		14696.6	28292.4	9707	11881.5	10689.3	12722.2	14032.3	23767.9	26684.6	7945.17	14985.3	5176.41	14437.1	13453.6	13925.4	11495.6	25874.9	27524.4	10996.3	15634.8	13633.9	22474	13795.4	5629.77	5477.83	9457.72	6728.87	10140.3	21699.3	20655.2	15791.1	7746.6	6033.91	15027.2	11142.5	9346.19	5827	10339.9	4748.49	4872.68	9750.35	8054.65	11100.1	11153.3	7755.33
M229T707_NEG		228.804	706.861		19236.8	18991.1	19966.2	19789.4	3998.28	37363.9	11352.4	21252.6	19460.1	20373.1	22526.5	35510.4	23311.9	25323.2	24056.7	2727.78	16388.2	41047.2	40804.9	31434.6	44011.4	29110.9	34427.6	27481.3	19480.4	21715.5	18437.1	33046.5	33388.5	20906.1	19854	27437	18787.2	19683.8	2164	2706.9	26929.3	19784.3	18634.9	20608.2	24018.8	24140.1	23755.6	16959.8	20638.9
M587T362_NEG		587.261	361.524		8837.93	9267.56	6986.06	4339.72	3796.91	4782.39	3104.83	5602.74	4923.56	4914.48	4923.43	3923.83	4771.72	5525.33	7706.72	4217.97	3857.64	7026.9	5501.18	4247.49	2866.68	3512.42	4500.94	3863.01	5029.16	3924.93	3100.34	4165.41	3862.93	4785.46	7091.06	3313.07	3952.42	5934.02	3810.54	4275.27	4353.9	3802.24	3995.27	4293.67	4242.82	3836.87	3827.87	3487.22	6344.13
M1119T394_2_NEG		1118.79	394.404		2559.25	2348.2	5229.33	5446.48	5308.65	3762.16	5151.23	3595.2	2228.85	4405.17	4935.57	3650.27	4991.66	4142.38	13445.4	5355.64	5583.9	3808.38	5131.92	9944.11	4479.36	5101.82	3690.06	4112.56	4540.27	2572.44	4988.07	5409.03	4841.14	2214.25	4098.13	5214.11	5352.37	4494.83	14429.7	5790.56	2312.79	2166.25	2662.45	5009.04	5398.28	5392.12	4361.42	4997.89	5620.78
M777T375_NEG		776.833	375.342		9435.92	3542.34	7545.6	7978.88	10808.8	7085.47	7240.68	5427.84	3158.74	9192.8	6542.18	11554.2	6171.44	5947.74	5730.38	7615.33	7810.38	6687.56	10033.4	11763.7	3223.41	7771.39	10208.7	10068.3	10293.3	7107.18	11515.8	7169.19	6165.26	3952.95	4340.18	7271.28	7176.01	4852.82	5328.67	7550.1	5127.22	4239.28	7199.53	6912.11	7352.85	6065.45	11069.8	7607.62	7873.35
M807T338_NEG		807.192	338.239		40759	83472	65408.6	114587	50469.1	47943.3	63316.5	120182	212697	42904.3	110916	38386	65636.1	80600.7	37705.6	123345	46719.7	68465.6	54830.5	28732.3	42845.3	86947.6	50855.3	25364.2	15184.2	51124.1	29877.3	65170.1	73975.3	84544.6	46664.1	35060	44631.2	69554.3	43966.4	41066.9	22774.4	72211	21624	38775	39553.6	42073.2	37800.4	31871.8	59727.9
M340T144_NEG		340.145	144.076		11587	8485.43	15864.4	10709.7	3471.54	9946.37	3391.66	11645.8	10663.1	4193.74	11819.1	11555.8	6263.57	17881.5	3451.72	4305.54	5724.23	10992	6092.93	9436.66	7369.32	10741	6801.07	12006	6696.06	11093.3	4996.97	10679.1	15295.6	7203.55	12381.5	6201.46	6014.82	2999.6	9913.79	14382.5	4224.07	3882.46	15740	15207.1	3008.63	4563.91	6534.77	3311.38	16093.8
M239T57_NEG		239.092	56.793		13534.3	8523.36	11809.4	10525.8	12301.9	17294.2	15027.9	10988.6	11467.2	3989.13	10164	12027.5	4253.95	11916.6	11971.9	6480.87	3176.78	10337.9	11309.3	17400.1	11958.8	13057.6	16037.4	10947.4	10087	20183	12627	10146.4	13597.7	13270.9	19746.6	9156.26	11689.4	14022.8	14863	14865.2	14774.8	11550.5	18551.9	13481.1	13275.4	15541.8	11723.3	16020.6	19584.9
M539T151_NEG		539.198	151.162		7.13314e+06	4.29802e+06	4.24971e+06	4.34348e+06	6.44344e+06	4.35933e+06	4.76681e+06	6.18187e+06	6.5946e+06	6.65739e+06	4.82946e+06	5.76251e+06	5.80266e+06	4.04541e+06	4.38177e+06	4.82091e+06	1.61009e+06	4.0315e+06	259598	2.45333e+06	557079	1.0803e+06	611664	379784	282316	332136	130817	318126	941561	723413	249473	332283	582305	258934	968115	678555	834779	702010	348240	139480	203264	337431	473611	191356	533645
M360T153_NEG		360.094	152.712		15574.7	10793.7	42207.1	43603.2	32205.6	24948.4	15420.1	26012.4	21145.3	20326.3	36225.6	31004.4	15693.5	44588.7	17198.6	30181.4	4747.36	6764.83	6392.32	3967.65	5492.09	13187	25406.7	20721.2	14124.4	9072.17	9860.92	17463.1	7874.65	26640.5	11265.7	11754.3	9925.44	12830.3	3857.23	10724.7	9565.82	7181.3	13184.8	16682.6	20415.3	5929.01	12081	12971.1	19266.4
M747T227_NEG		747.173	226.714		10153.2	5710.45	17351.1	9298.57	9246.96	8610.92	20825.4	9325.64	9799.13	10526.7	7944.68	9908.79	11315.6	8973.36	8378.82	8342.49	8611.38	6872.06	6554.74	10340.4	5374.4	6190.21	4529.49	9449.64	8769.25	2791.68	4764.02	5484.71	6291.25	9586.63	10859.2	13529.9	17832.6	8123.09	11041.2	10919.7	9164.38	12628.7	10424.1	10794.9	6905.11	10113.7	10339.2	11561	9238.95
M219T138_NEG		219.124	138.14		7695.52	6689.19	7518.47	7071.22	5657.1	5142.9	5326.95	5846.03	5557.01	6485.15	6808.99	6102.07	7293.14	6930.93	5879.47	5066.56	8130.14	5067.01	5431.13	11539	5756.61	6639.06	6443.14	7506.73	11288.7	5933.16	5573.3	9128.68	8913.27	8630.52	7342.65	6712.4	4532.78	8886.16	7868.38	4872.69	7675.32	5116.92	15566.4	7676.34	5447.03	6476.04	6755.1	6488.86	8024.69
M599T254_NEG		599.282	253.782		46220.1	23538	22082.3	19531.9	34597	40484.4	35471.2	46160.6	29233.1	34535.1	19669.9	84617	43012.8	19754.8	22040.9	35985.9	15597.9	17976.7	37119.6	23729.8	37552.7	41635.9	27669.7	31160.9	32215.9	31182	33031.8	23856.9	25288.1	21649.2	37631.8	32716.5	25618.9	25777.8	39067.2	24595.4	39075.1	32420.7	80793.4	30699.9	46214.7	28113.1	37803.3	37879	80581.9
M178T744_NEG		177.859	744.247		23926.3	31303.9	30510.6	16563.2	52221.3	39332.1	28212.2	4369.72	50037.6	21765.1	29693.4	24489.9	31355.5	20167.5	26583.2	25564.8	25668.7	21090.2	30084.7	13801.4	31062.1	6742.86	119984	28114.3	19861.1	31484.6	32559.6	28874.2	30102.1	3414.78	42911.1	23689	57947.5	2723.99	22059.4	31759.1	24619.1	29806.3	17170.4	4035.73	28528.2	18612.6	28668.3	14651.8	54540.6
M751T347_NEG		751.144	347.426		10572.5	18711.5	20271.6	11300.6	9469.29	10884.8	9744.37	10802.5	21085.5	10362.9	19267.4	6156.95	9421.6	12472.6	9307.45	9031.69	5495.8	10699.8	4335.87	5283.5	2942.7	12193.8	6152.29	5926.34	11208.6	2490.31	3939.92	10011.6	9254.74	10163.6	18599.2	8223.02	10378.3	11481.5	9688.04	9926.69	11199.2	16643.8	8802.51	11823.6	9252.72	4508.22	6469.08	6344.09	11803.9
M335T150_NEG		335.041	149.625		2687.91	5401.88	5505.58	4307.54	3813.73	2839.95	3763.62	3525.55	2184.43	3135.59	5255.33	3758.88	6087.94	6382.17	7609.03	3998.92	6401.8	7191.04	7940.83	8598.88	11298.6	10497.1	8512.77	13480.8	10098.5	12151.3	17984.2	14315.1	14326	7207.82	7476.77	10188.5	8724.46	17057.2	10810.4	6348.1	10747.9	5435.71	12602.5	4779.51	11738.7	7226.45	16369	11853.6	14929.9
M227T45_NEG		227.056	44.935		22107.8	17716.2	20483.1	29665.2	13786.1	23217.9	24905.1	25963.8	19225.1	19214.6	21481.3	25874.7	24912.2	28661.7	22205.1	17358.1	13959	19452.9	21452	20999.4	25205.5	23386.5	27556	17783.3	19045.3	18428.2	17227.3	30726.4	16116.6	14459.3	23218.2	20618.4	18440.4	19752.6	8676.43	16594.5	18716.5	20635.9	22838.1	28804.3	15202.5	14126.8	32395.9	23496.5	11482
M175T14_NEG		174.86	14.3565		50574.9	38177.6	56001.8	2501.58	53862.2	50063	45541.7	54352.4	25148.1	33143.9	49073.2	56027.5	27545.8	32415.5	50347.8	5187.99	45203	61021.8	54726.9	38906.1	32192.6	51945.4	54311.6	55739.3	53433.1	56907.8	54940.6	32214.6	57019.6	45629.7	39680.2	55725.4	64178	51979.3	27336.9	54329.8	55246.9	56409.7	52698.1	56851.9	56815	53877.3	51117.6	61666	56806.1
M122T56_NEG		122.031	56.2885		28387.9	19093.2	25178	16415.2	23967.1	17800.5	19093.7	22438.8	18245.5	27989.8	18504.8	18147.6	15453.9	13423.2	8822.66	14752.7	19658	25650.6	13532	41161.2	17704.4	6273.37	36638.7	6452.33	18406.2	20647.5	27512.4	8721.07	18517.5	11855.2	13865.9	9723.49	14643.3	23123.9	19584.7	16940.2	18950.2	17602.8	14366.6	13794.8	8780.37	12036.9	17080.7	4850.63	2192.75
M560T439_NEG		560.331	439.082		5768.22	2867.68	5237.11	4131.25	4927.08	4030.01	2906.8	3162.24	3085.83	3016.74	3559.41	4041.98	2411.19	3155.68	4816.92	4565.91	5190.5	2755.11	4021.74	4460.36	3093.11	4509.13	3927.37	12163.8	5528.26	4568.96	5833.32	5338.8	6295.73	4625.05	5007.77	3794.92	3682.98	5755.05	5732.24	3693.73	2345.4	5396.72	4057.09	3867.19	3183.15	3273.72	5025.85	2194.94	3260.39
M737T215_NEG		737.172	214.699		56188.3	162520	36814.7	30469	25225.3	23725.3	26228.2	30726.8	16868.9	29445.2	35467.5	31500.2	20278	16167.1	117919	33987.2	42732.3	17920.7	88484.6	2197.71	15537.1	28037.2	22575.6	30441.5	14237.1	20523.9	14628	20219.7	3625.58	47593.6	7873.23	6695.95	8022.62	36625.2	17534.4	14700.3	34702.1	5004.44	8302.27	15162.4	21432.2	8319.31	14233.1	9294.71	15582.5
M479T233_NEG		479.119	232.918		21954.6	18340	9341.12	7092.16	9319.63	5159.94	6657.87	11213.2	8619.1	6645.7	12019.9	10676.8	8575.52	7000.59	26388.4	6914.37	28511.1	15643.2	15754.7	3333.52	15739.5	19925.6	19536.4	11556.9	21863.2	3726.83	29296.6	30444.4	53691.7	30410.7	43035.8	25710.1	30740.7	54393.3	38451.8	32213.1	45579.6	45618.6	14536.2	22804.4	17971	5819.37	22184.3	15212.6	37308.9
M261T703_NEG		260.837	703.137		37374.7	44969.3	23014.1	53721.9	21184.5	2965.21	16102.7	43125.3	13874.2	44563	27731.7	24025.7	39973.8	2384.64	35886.6	9239.51	6017.85	46782.7	2546.84	42220.2	2850.03	26400.2	3567.19	5029.61	27598.6	40897.6	26719.5	36297	16120.5	4469.99	39389.8	14672.1	29112.7	23315.1	4914	50835.1	4109.69	9228.08	22619.9	27260.8	28572.4	22996.7	23243.9	27234.2	25974.5
M398T181_NEG		398.146	180.502		53157.6	17155.5	23593	35013.5	45186.1	35754.8	38879.3	42015.9	30296	47488.4	39793.2	49477.5	24452	24316.4	24516.3	44205.4	17678.2	28572.6	22108.7	17288.8	19199.3	23775	32894.4	23802.9	41138.8	26074.2	19961.8	39409.4	59231.9	27634.6	22865.1	47946.6	26734.6	42378.7	48390.1	65252.1	46013.8	35006.9	51226	28109.7	20726.6	22004.4	20425.8	18923.3	35528.1
M515T196_NEG		515.123	195.613		7783.79	12668.5	19283.6	5426.4	5961.76	21995.2	27084.4	6480.36	6446.08	10281.5	6942.82	21995.6	5701.9	24122.4	12794.5	4050.82	6626.9	13940.2	23138.2	5863.46	5049.51	8033.25	22472.4	14087.2	4294.66	4567.66	8416.22	4594.96	6563.51	3541.97	29624.5	10104.8	11731.9	17379.2	4109.6	34524	6398.6	46678.3	8046.06	6024.9	7262.16	14646	47455.9	6058.46	26905
M567T261_NEG		567.156	261.061		9235.97	11763	15146.2	11041.2	8352.01	8974.84	7927.13	10346.4	17602.1	8412.47	10862.8	7321.63	10194.6	13909.3	13044.5	8235.38	6987.15	9139.51	4044.77	8099.12	6728.9	11793.4	10076.8	7986.82	9511.41	9742.33	9170.71	10586.7	10761	11874.4	18928.8	7698.28	3684.26	11243	8926.54	6936.68	7675.91	10069.3	8752.17	9457.24	6519.15	8095.7	10847.6	10512.4	10773.9
M217T39_NEG		217.075	39.047		44278.3	17100	23706.4	22060	57207.3	60610.9	48674.2	40313.9	29944.2	62670.9	26886.7	47778.6	63611.1	16011.5	21928.5	39372.5	64532.6	64084.9	16996.1	59855.2	55438.3	30030	27195	45726	29385.5	187557	44932.3	21717.6	51056	22950.1	19034.8	44788.2	86043.9	24859.2	37133.4	48122.1	29314.8	58049	197600	35081.5	27759.8	61322.5	62161.3	19892.8	19046.6
M627T291_NEG		627.408	291.031		46957.1	158717	116122	116054	165744	156744	200460	208235	158546	133644	141576	136740	187707	81522.4	75080.4	162525	40147.9	149890	145994	59301.8	166756	29268	52211.7	150390	49090.1	133174	155230	47034.6	88953.4	49648.8	9830.93	38107.5	53012.1	14122.3	71963.6	37288.8	78007.6	22009.5	15981.4	21665.9	34225.1	56250.7	39666.1	7443.2	10366.8
M1021T293_NEG		1021.28	293.49		19046.2	36212.3	74245.6	19785.7	30904.9	21600.6	24278.7	15045.4	53904.9	19553.8	23510.6	11423.1	25732.8	27681.6	33264.2	11595	21468.7	22353.2	35159.7	98014.8	20285.6	35524.3	19166.5	37315.9	25407.2	46426	35893.1	63484.1	44263	103962	115635	35312.1	15109.8	47025.3	20790.4	18253.1	25727.2	62383.9	31629	33330.2	24501.3	31230.3	35896.3	35867.3	29372.9
M1071T358_NEG		1071.29	357.846		43691.2	81154.2	32412	11531.9	13554.5	30033.6	24712	46182	53615.3	8105.55	13798.5	7880.54	23003.4	14274.2	22225.3	12959.6	30300.8	70811.1	14005.6	6713.58	10033.5	32981.1	15194.9	12910.8	4208.03	54873.7	24098.7	21557	43124	44146	39099.7	7408.65	16564	14526.2	10961.8	25718.6	11722.5	33159.8	13138.2	15232	30476.2	21872.5	22853.5	20653.3	26646.7
M429T153_NEG		429.093	152.704		26662.1	32457.2	6525	6727.3	6332.88	5342.31	6630.59	6484.13	2680.61	6088.02	9615.32	6122.12	6304.52	4789.58	25565.9	7179.2	28975	24717.9	9620.28	34971.9	11622.3	36051	5844.81	34042	28258.4	33908	35919.1	5062.55	25969.4	45806.6	23662.6	22154.7	21533.2	34722.9	44321.5	21162	30146.4	22206.2	30400.1	26332.8	37140.4	23233.3	39952.4	29465.4	43004
M299T298_NEG		299.02	297.811		8150.42	10025.4	8743.29	6425.96	5931.91	6789.77	6036.88	7553.07	8161.26	6906.92	5723.34	4772.84	6204.16	6924.69	7526.07	5513.1	8457.65	7573.23	6078.3	8254.11	5687.49	7684.36	6344.96	6993.15	7015.7	8738.34	8189.84	8569.86	7187.91	9082.28	9443.2	5824.46	5533.89	6739.92	4574.82	6286.27	6438.51	8217.64	5649.66	8067.12	6949.57	6244.68	8161.78	6955.96	7914.29
M268T143_NEG		268.095	143.283		18467.5	8532.62	9518.03	10932.8	17086.6	15367.4	12857.2	16240.9	13864.3	20624.8	15784.2	18020.9	86615.8	11285.9	11010.4	10953.3	27966.9	28529.3	11848.3	18284.9	16183.6	14289.8	23293.8	16635.4	11271.3	21605.9	18297.5	12739	15530.9	17885.5	10808.3	11126.5	18276.2	16813.9	26043.3	19843.7	14139.1	13828.1	17878.9	12222.5	14850.2	18713.1	15927.4	15381.1	16864.9
M302T83_NEG		301.936	83.105		65210.5	61724.6	68085.8	61345.5	116131	58637.7	76856.7	103063	72254.8	73562.4	75222.9	69352.9	80709.1	61717.5	60555.9	69526	62738.1	73552.2	38691.2	51217.6	44069.1	21848.5	33056.1	37706.4	14186.7	53219	54337.1	5772.82	18024.1	6986.75	7793.75	16550.9	55784.7	7093.7	9595.33	46935.3	13546.7	49957.2	30792.6	12468.4	9664.08	30050.7	20227.7	9068.54	6474.34
M676T287_NEG		676.1	286.531		3840.25	3978.78	4046.12	5990.27	7074.28	4414.18	4794.32	5126.61	4674.63	5758.13	4353.45	5144.67	5687.14	3976.34	5085.45	4155.51	4638.1	5588.46	3587.25	4695.94	6156.65	4075.27	3958.35	4739.22	4890.16	4616.76	4158.61	14586.5	6448.17	5181.81	5601.44	4788.44	4587.65	3888.94	4760.85	4679.8	5234.89	8315.44	4480.86	4039.59	4028.94	4391.6	5274.07	6588.25	5395.18
M322T143_NEG		322.093	143.315		11456.7	7544.29	11737.9	11829.8	12969.8	15145.5	12596.1	11162.5	12267.9	18728.3	13347.5	12633.2	16743	11628.6	8893.27	12199.7	20640.2	15971.9	10434.4	28740.8	11745.6	10609.7	15335.6	14384.6	9505.67	8984.91	9490.63	10554.1	14338.8	7211.61	10734.7	11414.5	55055.9	13489.8	9082.43	27392.8	11429	17188.9	16570.1	11816.3	16664.8	11018.4	13667.4	8187.27	2688.81
M411T298_NEG		410.99	298.204		10162.8	5402.64	5166.93	7995.45	6767.76	5568.93	6133.14	5723.36	7601.05	5887.59	5656.8	5103.48	5026.03	6731.09	5746.01	3591.84	9657.21	6215.62	5083.12	4556.69	5935.69	6065.94	9166.42	7491.06	8117.25	4377.17	6816.13	3957.55	6744.81	4654.09	3987.5	4969.79	4636.02	5240.87	5454.04	8846.28	7450.42	5321.73	3824.68	5506.87	7196.12	6313.34	5761.29	5076.82	5725.64
M300T26_NEG		300.048	26.492		6683.83	6921.58	9467.98	9181.54	9802.94	11561.9	9614.54	7712.18	6429.57	9495.79	8337.48	8053.39	6968.25	10480.1	6669.82	9633.19	3382.15	5093.7	5764.28	4623.63	4904.39	6450.71	8199.59	10132.9	7649.62	4956.38	3243.41	5252.37	5153.56	6797.84	7142.31	7038.47	6743.89	7698.14	5744.31	9760.56	5725.91	10205.5	7578.7	6037.81	8791.16	6211.06	8222.51	5972.35	5738.6
M97T34_NEG		97.0042	33.552		13249.2	19822.4	19945.1	5270.4	16688.8	19431.7	14244.9	7086.34	16799.5	12381.5	18648.3	17219.2	10463.2	20108.3	20495.9	9318.31	6926.39	9525.91	5218.88	5526.64	8251.32	19007.9	27068.8	8098.88	23046.9	7144.99	4022.39	16239.9	20072.5	19693.3	19524.7	18692.3	5593.6	27675.6	24175.3	6518.26	21134.9	3862.27	22646.5	17633.2	4012.77	16282.5	5874.41	19357	22142.8
M675T431_NEG		675.341	431.385		18731.4	28187.8	20119	15081.6	16378.7	16174.3	12191.3	22300	22024.8	11400.6	8844.13	9549.24	7689.16	16825	11576.3	10582.8	18794	26948.9	20037.1	9354.72	9446.12	18805.9	15741.1	15097.8	10351.4	11863.9	14121.3	16354.7	25719.1	30759	26377	17248.8	13197.9	17417.9	16293.1	24799.4	17824	25693.8	11727.4	14168.4	11833.5	11966.3	12422.9	18330.5	17497.6
M575T446_NEG		575.333	446.102		46225.5	35591.4	20813.1	12877.5	14613.3	15576.4	12852.2	25966.8	27146.1	11753.7	19871.8	14867.5	9330.98	12484.5	12871.9	10325.2	11498.6	18350.8	19538.9	13464.5	16435.3	24784.5	14078.6	16562.4	18226.4	15059.2	10621.5	24870.6	24453.1	30161.2	57297.5	23215.1	18436.5	32377.8	24337.3	24070.8	22662.5	21804.3	23260.7	23723	17571.8	14346.6	10010.3	25117.5	44999
M503T246_NEG		503.107	246.126		7644.43	14707.3	9731.8	6132.23	7932.37	7293.19	6328.56	8861.59	10083.9	6985.85	11696.9	5608.66	7464.4	8003.63	15657.3	4592.16	12671.7	14213.9	12506.6	10722.3	9457.59	8081.34	12703.2	13450	12734.4	9996.91	12012.9	10075.2	17196.2	8902.24	12827.2	7675.47	12999.2	14320.5	15429	74317.9	7928.66	17042.4	7071.68	7455.36	9140.93	11322.4	9999.02	8685	16126.7
M829T245_NEG		829.149	244.586		94328	116788	185885	166937	169612	162950	137359	164387	181638	173722	172960	171277	161519	190829	38533.2	146947	45718.4	90012.4	15755.3	56254.5	98718.4	130598	14212.3	18520.8	95263.3	24508.5	14397.8	20716.2	19190.7	129660	124321	18886.4	4533.58	22474.2	13113.3	11455.3	82811.4	5183.65	90706.7	28411.9	31270.3	39312.4	22634.4	31102.1	10146.8
M264T175_NEG		264.11	175.427		236864	138425	124640	184187	55765.6	106944	87052.3	125539	48791	68460.9	95495.6	120656	40709.6	62837.1	225817	87511.9	20939.5	28636	39053.1	8116.47	52858	97362.1	111171	107871	103155	34778.7	73454.5	72125.3	12596.5	62426.1	47633.8	70929.4	131424	35376.5	40984.9	125221	47062.6	78585.4	108329	76865.4	71791	23937.5	82940.6	78587.7	78513.5
M919T423_NEG		919.448	422.854		75020	83392.6	64006	50523.8	41616.4	42412.1	42430.4	51583.4	59103.8	35641.2	50146.6	50618.3	12804.9	37948.2	53061.4	43044.6	7349.49	25231.3	34126.3	3331.77	17485.4	77525	35167.1	38593.5	45833.2	35916	10456.2	72852.7	14374.8	105257	78362.4	40841.7	29968.5	32787.8	24620.5	61768.1	55990.8	65249.4	102611	78014.1	52366.9	18836.1	34027.4	65698.1	78586.3
M861T290_NEG		861.224	290.478		17633.7	26361.7	21529.5	17548	11882.6	32767.3	16127.6	14412.3	36245.1	16185.3	25828	20544	23028.7	23311.3	35371.4	16178.9	30548.8	29268.9	33837.2	28079.1	39566.7	44900	34708.6	30337.9	25292.2	17583.9	12611.3	42084.3	32051	48465.2	55817.9	36704.5	50394.9	36211	30538.6	34925	34443.8	56657.8	43817.4	51376.7	32011.1	35967.4	43255.1	43001.6	48027.8
M863T133_NEG		863.244	132.726		8790.64	93979.9	80055.7	49338.8	21760.5	22202.9	15314.4	36086.4	54464.5	31814.2	60714.8	27480.2	42114.9	102355	197035	48901.1	114867	45517.3	17577.9	23056.2	25054.1	103582	32581.3	43409.9	59144	30372.8	44499.8	76319.1	53923.8	88217.7	93968	34743.8	32288.7	68312.6	56760.5	22372.7	32119.6	60356.1	15201.8	47523.8	44613.6	41214.7	35965.2	73915.3	77732.2
M553T391_NEG		553.166	390.648		13974.8	10773	9383.44	6486.2	7029.4	8407.78	9002.85	18513.7	15820.5	8761.38	10293.3	4431.12	8744.94	10174.2	8168.09	7741.67	12905.7	12756.4	10554.4	6120.19	12150	9149.66	11747.1	5149.34	7194.45	6084.87	10750.8	10608.3	9772.47	11391.1	11196.3	7076.49	17573	8379.05	8185.21	12047.5	10202.9	11637.5	6082.14	7497.76	6408.63	11881.4	6664.65	9947.02	10486.2
M238T43_NEG		238.043	43.046		6772.61	5953.52	7196.7	5675.68	5072.83	5812.18	6372.81	6655.85	4988.74	6587.59	5556.74	6380	5659.59	5720.19	6070.6	7039.71	5283.29	6860.3	7184.9	260304	133820	5883.62	9174.23	10730.5	9872.28	6907.53	6682.49	8952.55	6066.28	6846.3	9560.13	4858.1	7927.62	8584.07	6152.7	10092.9	7273.86	7529.36	21113.9	8713.47	7777.73	8132.89	9865.39	6388.44	8776.33
M139T159_NEG		139.076	159.38		14504.3	10800.4	9510.06	9712.13	12132	7176.84	9864.45	7432.76	8989.63	8922.96	9978.64	8331.37	8497.1	9244.64	10829.6	7424.97	8029.89	10286.7	3365.28	9259.31	4992.04	6922.95	7902.84	4205.28	5334.67	5501.87	4302.06	4430.76	7795.86	5758.03	4226.2	2595.25	3865.65	9680.89	9779.16	6166.69	4812.52	4691.36	4910.67	5614.92	4310.11	2885.84	4237.08	2717.86	4889.66
M350T152_2_NEG		350.091	152.198		10045.9	11536.8	11831.2	17102.7	23077.8	9626.48	16038.4	20116.1	5061.53	4253.41	7461.83	15794.6	10725.9	9789.17	21949.4	12774.5	14331.7	10689.4	17502	16802.7	16226	21126.8	9374.26	9407.41	16389.7	20652.7	11961.3	22820.9	14945.7	24788.6	15815.3	8271.46	15721.9	14406.6	6564.3	11087.5	12845.1	5420.77	16013.1	17844.3	16419.5	2740.43	9419.82	10691.4	33607.2
M179T15_NEG		178.859	15.319		25191.4	57253.3	139135	62983.8	173954	27495.7	2937.86	72732.9	71013.4	145678	33089.9	3484.15	59304.4	62097.4	53324.9	35344.3	68530.3	47544.5	62399.3	182483	59110.3	68618.2	204203	25997.2	178258	63799.2	65465.1	60574.3	27265.5	2927.33	44460.3	69529.9	41774.7	28621.3	33020	62247.9	39634.6	65441.8	26924.7	60868.5	2881.16	48049.6	47647.5	62690.6	32781.5
M709T450_NEG		709.301	450.013		32783.6	37846	42809.1	18565.5	24352.5	35336.9	19785.3	62081.8	42140.8	14639.4	28576.1	13994.5	17525.9	37036.1	14765.1	15408.8	24046.7	32461.7	39690.6	14066.4	19770.6	27747.1	22461.6	42648	17717.5	25957.2	27849.9	28820.8	51466.9	34752	49066.7	33044.4	19474.7	40380.3	25563.6	53750.2	33156.1	44789.1	40363.3	42732.4	20406.6	13228.8	23516.2	23123	21638.8
M565T163_NEG		565.213	162.631		43358.8	126145	104683	90749.5	121499	99567	101729	81203.2	88873.7	65701.8	107076	98720.4	46327.5	127622	132304	82474.4	11843.3	28201.6	8392.62	22271.5	21924.5	15769.8	12762.5	8526.7	9305.1	26615.1	9178.2	9670.21	11506	8893.08	10312.8	7656.31	15382.1	9868.89	15532.1	11858.7	17098.7	13354.7	7963.86	10070.2	6937.81	6688.76	4211.3	7346.87	12098.2
M707T329_NEG		707.152	329.273		40551.2	79530.5	31688	16242.9	19850.1	27583.8	29241.1	46198.1	60394.7	12046.9	22187.2	11032.9	32484.5	22614.3	35297.9	15703	38573	82239.3	16003.2	9160.03	9579.16	39471.6	12870.9	16820.3	7269.8	26424.3	17092.2	16335.2	28938.5	25436.4	52664.8	10489.6	13156.5	16908.8	13448.9	19806.9	11257.5	27949.8	13353.2	17132.9	21536	20540.1	22374.9	20877.1	27136.9
M359T154_NEG		359.183	153.535		93792.9	6996.32	14330.1	17969.8	20052.7	31312.7	22370.1	34975	2502.81	21758.4	7631.02	77795.5	16466.7	10764.9	15229.5	32091.9	4635.31	16828.7	14630.9	13434.1	66315.4	21112.8	26873	38708.6	20931.2	40027.5	10695.6	23635.2	5895.47	12879.9	7930.39	15016.5	66528.4	5728.3	12965.8	24549.6	38613	12007	116506	37280.2	52881.6	9684.05	43435.9	30572.6	14229.6
M420T187_NEG		420.094	187.336		9803.44	7929.28	5754.1	8046.88	7914.6	8923.41	7633.38	11175.2	11127.3	11990.6	11213.5	10017.4	8758.24	10634.5	12281.8	10385.3	17518.9	10935.2	5383.03	8654.32	11067.2	16522.3	42454.4	13390.3	8894.61	41280.2	49559	118427	96259.5	40298.9	14474.1	21814.7	7834.78	50076.5	47577.6	9281.07	30004.1	6405.78	13284.1	16421.1	16447.2	9566.56	9923.98	6753.97	17312.3
M273T273_NEG		273.125	272.896		15854.4	8439.53	8479.43	10411.5	11677.7	11599.4	11402.7	15042.8	15520.2	9723.04	9035.41	12610.4	9134.7	10646.9	5912.81	10942.8	11818.2	11418.3	7620.88	12404.9	11631.8	5058.07	7582.46	5779.89	6052.15	5996.17	7436.68	5146.92	10041.4	9090.5	5146.41	7175.44	10926.7	14184.2	12329.2	7870.25	5874.85	9998.75	7544.27	5018.34	7289.12	7853.02	7611.29	6916.21	10327.7
M565T368_NEG		565.128	367.784		10166.5	7872.67	9251.5	8167.52	8751.36	7974.06	12895.9	10270.6	8094.54	10482.3	7926.21	6019.17	8170.88	8381.81	7178.01	4528.38	5826.83	8972.82	7200.07	6060.93	4771.13	7661.38	9764.31	8369.21	9109.43	6023.99	6093.53	7000.03	7022.91	7302.12	10510	6027.2	7397.93	7894.06	7367.4	10860.7	7366.21	7082.44	6171.33	9272.18	7703.41	6412.57	6672.78	7280.66	7340.67
M237T188_NEG		237.113	188.399		48026.8	26462.6	21493.8	17365.5	20409.3	13200.5	16827	22754	17174.2	22410.8	23072.3	19963	24739.7	19947	32330.8	22679.5	33749	40836.2	6041.84	28805.1	6393.48	18101	25766.1	2603.77	2916.73	7075.82	7547.19	4810.35	36591.7	4949.16	6034.87	3418.19	11811.1	33344.7	30611.2	11692.7	4887.17	7191.89	3179.72	5162.52	2302.11	2907.89	2410.62	3206.71	5408.75
M626T444_NEG		626.331	444.292		30887.3	15587.9	14703.4	10152.6	11307.6	14627.9	9110.55	14462.8	9604.34	8140.17	12620.3	10523.3	4910.59	10404.7	14087.1	9325.78	3693.44	8822.76	11003.1	5499.96	11219.9	30770.2	17785.7	15813.1	17156.8	10799.7	8971.34	23464.1	9488.36	25397.4	20751.4	14371.7	15467	14929.2	12990.2	17103.2	17557.7	11147.4	26367.8	18936.7	18644	8448.07	14232.1	18311.3	17764.3
M267T276_NEG		267.196	275.621		7860.62	7924.18	7042.52	4843.75	5024.57	6339.01	6515.71	8434.11	6800.89	4143.67	3424.3	3505.6	6533.8	3328.17	3623.84	4619.24	6265.62	8612.46	3990.06	6192.08	6433.37	2536.43	7026.52	6497.84	7014	7353.29	6384.01	4345.71	6603.48	6383.17	5693.92	5547.7	5889.54	2947.03	3773.81	5117.52	4626.68	6988.85	5016.03	4157.15	3682.5	5909.3	6268.29	4042.94	4565.26
M678T416_NEG		678.392	416.2		124298	63980.8	13177.5	77838.8	64809.5	169943	155676	96551.9	10274.4	84840.8	142305	51888.8	108080	55715.4	72129	72559.9	220994	110554	50674.4	6292.79	5682.93	11054.5	3586.39	145321	108304	174719	141501	7822.08	31992.3	41303.9	178965	169709	6094.54	122597	147292	142496	5093.43	193391	108744	149102	65093	155775	92660.6	7024.31	321505
M417T248_NEG		417.118	247.761		21071.7	14527.5	12288.3	8105.23	6109.84	6768.72	9276.67	10077.1	8772.21	7140.99	6415.6	5131.57	6330.49	6791.05	6906.97	8587.57	8705.89	9845.72	12495.5	7446.66	4742.8	7749.85	7063.2	5216.33	7936.91	14830.6	19210.7	8213.78	10434.9	6515.14	7509.81	6100.84	4634	7436.87	8680.33	8469.01	4324.82	5235.03	5430.6	8266.24	5145.33	5827.82	5247.6	5582.68	5956.14
M1119T394_4_NEG		1119.29	394.397		3275.73	2737.36	6480.44	6645.26	6356.66	4441.21	6078.03	4186.99	2315.14	5238	5805.92	4216.77	6014.49	4893.78	16687	6285.11	6872.45	4362.77	5931.86	11977.1	5708.86	5962.76	4392.76	4880.4	5416.82	2751.83	6092.09	6487.14	5941.1	2627.15	4524.9	6480.61	6303.25	5604.58	17159.9	7128.23	2848.74	2323.11	2931.16	6392.01	6390.71	6328.23	5198.18	6169.6	6432.24
M587T356_1_NEG		586.945	355.6		5993.09	11563.6	8939.96	7945.5	6229.15	6104.36	4774.09	5335.08	4736.51	5848.17	7174.13	7840.05	5818.93	8237.5	5317.87	5629.57	5283.97	5509.22	7079.07	5921.05	4691.27	5728.24	6706.51	11616.5	7399.97	5429.55	6137.34	6130.09	6883.78	5322.88	7372.01	6414.56	5647.92	7869.64	4976.09	7379.61	6639.32	5587.24	6696.05	4569.88	6309.96	5068.69	6149.47	5470.52	7823.92
M631T396_NEG		631.359	396.114		18548.2	58037.2	13653.2	21442.6	26309.3	18783.8	19268	25356.3	21442.5	17751.4	25096.2	14523.3	15605.6	30057.5	22770.2	23692.3	37530.8	35208.4	28955.8	18224	15528.4	43266.7	18227.3	17684.4	14614.8	15822.9	13449.1	17894.8	56662.6	36760.3	54760.3	80470.5	24760.2	38450.8	33043	33807.6	27970.3	45839	16902.6	18777.2	14337.2	3846.71	16049.9	25533.9	21244.1
M304T83_NEG		303.932	83.2485		64656.5	57489.7	71032.5	50671.2	93067.8	73924.6	73304.3	53752.6	66539.9	63982.6	76007.9	38521	77766.5	59547.1	53550.3	66064.4	61228	72591.7	41280.9	66711.8	47512.6	21869	40366.4	43112.4	9906.09	50133.3	52277.9	4819.17	15646.2	7015.56	7923.41	15290.7	51427.1	6538.13	16985.4	43723.4	18974.6	42821.8	35680.7	14407.9	10270.1	40839.1	26351.7	6794.18	7605.81
M275T46_NEG		275.087	45.61		8203.94	27704.8	33368.2	25937.4	11613.4	7394.41	7876.97	10873.8	24448.1	9112.97	22318.6	9576.41	7522.47	19807.1	38553.8	12172.3	6172.24	4293.82	5529.46	5436.08	7919.72	16287.7	7135.36	6581.23	14104	5324.94	4602.07	23287.4	6967.98	18104.4	21613	8826.88	5011.47	16489.3	10108	6891.92	9607.27	17594.6	9734.04	11914.5	8589.38	5194.21	6945.16	5002.69	29394.8
M259T774_NEG		258.836	773.934		54861.8	14708.3	29755.7	32527.2	30265.5	16841.3	3697.48	28650.2	27144.4	31321.5	25897.9	13276	29824.2	25486.9	21907.9	20143.8	24175.1	26939	22602	13026.1	7800.46	37784.6	33190.7	19036.2	31569	28487.5	29354.3	24935.9	21315.2	34213.2	17687	28497.3	33627.4	27756.1	43211.1	38140.4	28460.1	41018.7	47281.2	40316.9	43861.5	31140.3	5003.01	24665.4	28795.1
M505T328_NEG		505.113	328.048		23856.1	36882.6	24896.5	24643.7	22785.8	21267.3	17033.5	44348.7	55374	20921.5	20900.1	19762.3	50807.7	30106	22994.2	25468.4	46861.6	40666.5	32671.7	34272.5	39224.8	32916.3	17541	21917.3	8751.65	26660.8	18687.7	51881.4	24932.8	20700.6	27225.2	10611.4	33296.5	13643.6	11416.7	18351.5	14815.2	36671.2	13006	18778.8	19035.8	27226.3	33596	19432.7	25624.7
M257T248_NEG		257.082	248.213		12327.6	10759.1	14944.4	10513.4	8709	9545.26	9233.55	13850.5	18163.5	11380.1	10030.8	9026.6	12392.3	14865.6	9534.44	9844.4	12118.4	12495.7	7759.26	11605.3	9470.69	12210.5	15086.4	7670.15	9118.65	12405.2	10486.9	11147.1	13215.8	14356.7	11710.8	9068.34	9127.77	17326.9	14254.6	12648.7	8967.79	13129.7	8450.88	10260.1	9812.65	9998.92	14116.3	10813.3	11867.5
M479T175_NEG		479.169	175.032		79855.1	3819.18	69702.6	82826.3	168450	74195	60053.8	16553.3	145668	87051.6	117715	46111.6	43545.8	19299.8	12956.7	52132.5	185332	105707	14773.2	77493.4	14665.2	32627	40842.3	47293.6	149755	28079.5	58551.3	40359.8	178380	46359.9	45050.3	36658.6	122112	35636.3	23675.9	68526.3	109939	4867.44	228668	60824.4	67066.5	23776.4	25233.4	24269.1	53186.8
M233T70_NEG		233.03	70.3755		23579.4	52197.3	48215.3	43272.9	22451.5	11612.4	14640.5	18784.3	32063.7	16797.9	48202.1	14326.4	8068.55	41170.6	56788.1	21513.1	7304.55	9951.65	13541.3	17023.3	9397.4	43713.6	14796.2	10724	24929.1	8045.77	15132	29396.7	25848.8	32117.3	58474	26248.8	9758.89	50280.9	32595.9	16832.7	24412.5	34404	12895.7	21345.6	12496.9	11267.2	6702.25	16461.6	31206.5
M220T43_NEG		220.083	43.292		10363.5	8680.42	11339.8	11203.6	13009.2	11456.7	9940.97	11450.4	11188.5	10131.7	13118.2	8301.09	9926.53	10160.8	9576.62	11414.1	10684.6	8921.24	12801.1	10865.8	13868.4	13576.2	6166.72	11881.3	19363.5	22302	10566.3	11618.4	25134.6	37546.5	9740.16	9297.74	6987.46	19088.9	32646.6	11752	11198.9	12671.2	14501.7	14019.6	6324.31	8303.88	12289.5	7960.56	14114.7
M183T774_NEG		182.86	773.931		29773.2	24514.3	22224.1	21893.9	13383.1	43451.4	32304.4	5251.74	20230.7	28333.7	21983.6	19823.3	18834.6	23472.3	44059.5	22810.9	29268.2	29044.4	65335.5	20992.5	69075.9	28077.2	9525.55	26464.4	23311.5	2873.78	17127.2	24670.4	19823.5	20204.1	3402.74	40881.9	14059.7	25515.5	16815.6	16493.2	24128.1	13083.8	13678.5	24246.7	57624.9	25930.2	40919.8	2643.01	3647.99
M735T391_NEG		734.888	391.317		12263.3	11651.2	11761.9	11607.2	11195.1	11264.3	12610.8	11677.9	11501.6	11624.8	9490.98	11397.7	9623.35	11327.9	10479.8	10734.5	10557.8	11115.5	11446.7	11237.7	11881.8	2333.46	11099.9	10938.3	11049.6	11566.2	12068.2	12586	10831.8	14118	11886.4	13760.8	12344.3	11045.3	9930.67	10617.1	11217.5	10331.8	10949.6	12562.6	11575.9	10341.3	11121.9	10727.4	9588.46
M511T148_NEG		511.184	148.438		11625.3	8163.06	17611.7	11600.9	6521.78	4921.79	18609.2	7802.01	10860.4	35971.1	12031.2	7157.34	16605	11402.9	16978.7	7365.74	9321.8	7654.01	17988.8	49119	6723.83	23570.6	20728.1	11017.6	18828.5	8982.03	7794.68	14450.4	10352.4	14150.6	16139.9	4375	8042.31	21747.1	15799.3	5136.19	24501.5	9473.46	21683.5	25366.5	7762.98	11251.5	10964.5	7954.08	26523.3
M171T45_NEG		171.03	44.837		29280.6	50837.1	53722.1	43577	20662.4	17602.4	24186.1	15870.7	41823.5	26250.1	29692.7	19813.7	19178.5	34047.5	52956.6	26499.1	13315.1	13948.9	19301.1	13040.1	12320.9	31559.8	28538.4	23033.3	43586.9	19525.1	17016.9	63666.6	14873.1	33543.8	33953.9	22268.3	12195.8	5058.39	15684.4	24785	21831.1	29413.3	16030.1	44227	20791.1	12390.2	17587.2	15385.7	32798.5
M172T26_NEG		172.025	26.281		245170	66284.7	47164.4	235685	168394	154685	150899	31717.8	9539.24	201631	113224	171390	133782	108278	84830.4	116733	32846.3	50597.2	28488.5	8182.1	10837.1	12676.4	4758.1	92158.7	117758	96247.5	60020.4	18979.2	14577	14169.5	50548.2	81937.3	12963.1	21360	13341.3	64982.3	6536.86	49826.8	86936.5	213361	70427.4	63274.9	55854.3	9263.21	80275.4
M75T31_NEG		75.0087	31.438		42749.8	51229.3	37385.7	39601.6	34723.5	28649.7	25126.7	28264.9	32314.3	32392.2	42461.7	23150.6	23309.6	21859.9	54107.2	33474.7	18124.7	27204.2	16451.5	30305.5	24446.9	37534.1	30314.9	27760.6	18812.9	22653.9	14186.7	38138.4	31367.9	33759.5	49488.4	33007.9	11813.2	52285.1	40898.3	33370.8	35679.9	42270.3	5182.02	37686.4	25495.9	16996.6	23330.3	24282.3	44004.1
M530T38_NEG		530.172	37.921		72301.7	64859.8	56505.6	109580	48513.3	55355.2	49005.6	64177.6	93697.2	78611	113374	61073.5	77838	91294.4	72292.3	64160.1	63586.5	32202.4	48854.3	106037	55220.8	68465	121111	28423.9	62990.6	41786.4	37943.2	103031	74676.6	83153.2	69135.2	82737.2	45136.1	79824.1	102511	27254.3	61878.7	27621.4	13950.8	74144.3	38899.8	83692.2	61599.2	58233	88256.1
M486T192_NEG		486.293	192.455		24198.9	16329	6906.18	7947.99	10621.1	9134.16	10147.1	7527.04	4873.04	7499.75	6820.2	6313.89	8169.07	4730.85	16359	8261.46	19137.5	21019.5	9234.09	7555.35	9066.14	6286.53	12784.9	10019.2	7493.33	17884.3	17660.7	5578.77	8216.85	9513.71	6554.82	8248.11	12365.6	3806.19	6795.63	9653.77	8196.65	10978.4	6403.25	5984.77	4129.96	7301.94	6157.79	4201.64	4404.11
M721T182_NEG		721.119	181.852		7889.54	11092.5	5839	7907.03	11204	9084.27	12615.7	7329.3	6735.43	11441.6	6254.71	8463.2	9186.64	8229.96	3281.82	8026.44	24633.7	16665.8	20613.7	13671.4	12123.4	10823.9	16195.3	25171.4	14537.2	26912.8	29852	13800	17463.7	16028.2	10917.7	19497.2	12249.8	21158.8	10876.8	13540.6	16935	7181.89	12095.8	10436.9	12955.3	15035.8	12032.5	11440.7	8798.25
M258T646_NEG		257.82	645.51		9718.35	18392.1	10535.5	15284	9222.45	12661.8	13336.5	16395.1	19776.3	16620	5999.24	15588.7	4800.94	15324.5	14345.2	11641.4	11905	5396.67	15003.3	7245.47	12187.2	12125.2	7633.22	13362	9211.89	17368.2	14339.1	13459.4	15675.6	11899.2	15614.3	12411.1	11984.2	9736.2	14795.3	4975.47	11077.6	14460.6	11786.9	6140.41	13043	13565.7	15087.5	12088.5	13813.7
M185T34_2_NEG		185.056	34.269		22970.8	7091.79	10498.9	10083.6	5424.55	27075.7	23061.7	11576.3	6864.7	16449.6	7348.73	23639.5	19672.6	7967.21	7678.86	11143.1	11409.6	26121.4	9358.27	16115.3	27652.3	7127.61	12346.5	13738.8	4089.02	21610.5	12833.5	6105.18	6130.82	7000.44	5313.44	4293.1	21067	4739.84	7022.39	10196.3	8682.97	10245.3	26876.7	8520.03	6539.21	7520.77	10898.5	7084.02	5967.9
M787T228_NEG		787.14	227.952		29662.2	45484.6	57080.2	55771.8	55072.9	56091.6	51116.4	54140.8	58980.1	62464.1	54286.1	69931.1	67811.4	61665.3	11470.7	58936.4	24913.1	33538.1	19480.1	23285.3	52363.4	45049	9202.62	7252.78	36095.3	7757.51	6814.99	7560.41	15061.9	41325.3	41602.6	13118.7	9864.97	14598.8	11581.6	14530.8	33399.7	12181.5	48468.1	9337	13198.3	15786.2	7563.23	9911.16	10566.1
M837T376_NEG		836.789	375.543		8168.22	4707.22	7463.25	8577.33	9471.53	8083.1	6094.01	6196.42	3174.72	11718.6	7382.1	10871.2	9048.01	8958.53	7195.05	6557.53	7763.06	5504.1	10420.7	9401.37	8304.47	6363.18	9981.37	7381.66	10997	7953.3	10681.4	6445.59	3752.1	3699.87	3235.05	8236.8	8876.64	8509.71	4914.23	8566.29	5642.59	2969.26	7132.01	6515.9	6955.25	6323.33	9724.38	7459.33	6000.41
M391T291_NEG		391.131	291.03		8820.73	11312.3	11664.2	13238.8	17785.4	13350.8	14304.7	17285.6	11461.7	17194.8	13432	12362.7	12246.5	10735	8597.33	10354.7	9356.87	11702.6	11535.6	7459.98	13563.9	13221.7	9172.3	13314.2	8834.18	10949.5	13023.3	6066.28	8966.04	8991.49	4365.97	14636.4	7017.09	21148.1	9635.91	7941.93	8705.87	5766.38	12520.9	7934.64	5510.62	7130.42	7602.44	10324.2	10047.8
M669T250_NEG		669.384	249.643		23678.1	17889.3	22081.3	20552.7	22269.5	17049.8	17665.8	25313.3	26931.2	23930.3	23378.1	26161.9	21238.6	27105.8	23847.2	21832.1	24946.9	27666.6	16629.4	19272.7	20772.9	25869.7	26652.2	16795	20531.9	21902.9	10450.2	18925.8	27796.8	17979.4	29633	15768.7	24468.3	37373.4	26664.7	36650.7	18399.4	30195.5	31481.7	19936.7	16518.8	20756.9	22796	18673.6	25273.3
M335T417_NEG		335.235	417.473		5976.14	110610	42813.2	11781.2	12725.1	9429.96	10597.7	9085.73	14233.7	14393.6	16564.4	7476.37	18127.9	21324.3	7098.76	10648.7	9577.46	10032.7	10186.3	6975.85	2367.24	6674.89	8468.85	19737.7	13405.5	15903.1	5509.34	19639.4	6204.47	7999.19	21956.1	28054.4	9927.82	9137.52	8749.22	10166.1	5968.73	7148.3	7006.16	7243.28	17872.2	8967.26	7023.98	8567.08	8734.23
M858T509_NEG		857.517	508.728		12484.2	29220.5	12685.4	32340	30297.2	25992.4	20616.6	27775.1	26312.2	25669.8	30874.3	12524.3	20701.8	29470.8	43344.4	15774.5	31532.1	27854	30598.9	33405.6	26313.7	27143.6	36672.8	27570.3	8089.51	30592	22792	27849.4	29905.2	33017.1	29294.6	13970.3	32199.7	6199.29	40069.1	46250	12680.1	32156.4	11731.3	16320.7	24497.6	16843.1	18825.2	33178.1	40848.4
M239T301_NEG		239.067	300.964		3500.08	3994.25	3903.66	2422.9	2673.6	3198.48	3914.93	2732.26	2753.93	3078.73	2905.35	3696.2	4104.73	2677.52	3949.17	5295.8	3456.37	3721.54	2952.13	3993.97	6394.2	5692.74	4680.86	5246.91	5300.37	4352.28	5515.16	3584.93	5763.7	4150.75	4100.54	3893.59	5565.82	7423.49	5541.38	7867.91	6764.79	7617.92	7500.28	4473.66	4541.48	6678	5495.24	5635.18	6739.57
M597T372_NEG		597.173	371.763		9344.26	29600.9	31428	23764.5	24692.8	22484.8	43327	18691.4	56144.3	17377.2	40501.2	15332	11458.8	38481.1	41489.8	26717.1	17702.3	10036.2	9429.67	10043	7118.25	32707.1	17541.2	15895.5	28557.5	10051.6	3141.61	33160.5	36573.3	59475.2	52758.3	32541.1	9847.78	58629.8	52106.1	22507.9	33192.6	50301.3	36190	36573.4	25863.4	20117.1	13813.2	23986.7	69717.3
M581T304_NEG		581.272	303.831		20599.5	25533.2	15457.2	21427.6	16957.4	75825.9	48625.3	48442.5	24348.1	16501.3	29844.8	90899.2	61777.8	22036.9	53578	17945.9	26433	43123.7	49897.9	25468.4	56050.2	34992.8	29081.1	68485.9	56962.1	58574	39974.7	12149.5	70351.6	28550.1	28881.4	25691.7	29172.5	41169.1	51712.6	47106.9	42441.6	14247.6	56768.4	33347.5	50423.1	52867.9	30361.9	33280.8	56494
M684T410_NEG		684.112	409.514		7184.33	7787.3	8134.79	7149.55	8914.88	9959.57	8332.75	9950.5	11517.2	7137.06	8908.91	5874.1	10570	8158.84	10336.5	7371.89	9887.38	10216.6	6706.61	9789.63	9183.38	8476.09	10038.6	5653.35	8347.27	10003.3	7298.92	8652.12	10668.6	10386.1	10110.8	7018.27	7458.45	8285.56	12606.3	7730.14	10239.6	9585.77	6967.71	7673.72	7115.76	8112.91	5101.71	7608.56	7803.27
M320T183_NEG		320.161	183.453		19173.1	23470.3	13850.5	12101	9161.02	6576.78	9162.3	7731.13	6461.08	7929.68	11496.3	5474.64	3882.09	8392.09	25325.1	9635.51	9958.43	11789.7	7305.51	8014.81	7315.43	10372.4	12680.9	8587.27	19729.5	8832.99	18777	7965.26	13232.6	11739.6	16192.4	9493.76	6740.5	10746.5	10770.5	9926.51	12328.3	13277.1	13009.8	12424.4	6458.21	8285.96	5317.22	4180.45	10084.1
M374T140_NEG		374.095	139.97		27803.6	12258.6	19701.4	9703.01	8026.33	20633.2	22919.7	19101.6	14681.9	11392.1	22349.7	8594	16128	22637.2	17985.9	23516.4	17408.6	16988.9	17823.5	18234.6	12039.6	13996.7	34141.7	22517.6	35974.1	34138.9	29034.4	18512.1	29808.5	30266.1	21869.8	26506.3	13835.6	35520.1	41014.9	33984.2	67384.3	31360.7	10170.3	33259.4	23224.4	18025.5	29458.1	10832.6	37593.2
M395T236_NEG		395.199	236.143		29389.8	3706.22	3702.09	3842.02	6499.66	11712.7	7717.95	7284.81	3057.75	6030.98	5098.9	8371.8	7263.06	2936.09	6704.37	6912.14	4377.82	12643.8	4847.94	4082.32	21444.4	13581.8	7111.26	15717.4	7135.55	8769.77	6311.14	10998.5	4269.08	11671.6	5322.62	13035.2	29787.7	3880.87	5989.16	17350.4	26071.1	5944.12	45547.1	18678.9	20779.1	7857.06	17268.9	26208	7577.05
M319T168_NEG		319	168.293		17236.9	3844.73	7777.86	8121.53	15268	16301.7	15420.4	13879.9	5589.24	13771.2	7075.32	11645.6	15599.7	6344.24	2759.22	10534	15933.8	17309.1	17617.1	16602.3	15227.5	5245.15	12751.3	13225.5	7090.26	16039.1	11775.1	4578.63	8206.4	5253.93	2408.91	6889.47	12785	4926.76	6721.6	10892.6	10668.2	7650.1	13032.1	8440.56	11299.8	15290.6	13838.8	7930.33	3308.86
M619T208_NEG		619.147	207.893		18478.5	20594.4	31805.1	53098.8	37457.4	34822.9	29584.2	38458.5	17959.1	48514.7	72718.1	113844	63909.5	99678.5	31300.1	54837.2	22339.5	20083.2	45035.1	13377.4	11033.7	11968.7	9749.49	48413.7	51652	16392.9	16741.3	8130.28	10677.8	19242.1	40531.9	26846.5	18031	50569.9	28050.7	34385.3	10857.6	36431.6	55780.1	70434.5	27957.1	42862.7	55799	19536.4	54832.7
M665T294_NEG		665.091	293.768		7808.37	8020.77	5842.3	7346.43	4549.6	6909.24	4978.71	4882.65	4652.94	5822.2	5591.99	4522.26	6786.01	5372.04	9790.14	6563.32	10656.2	7581.19	7561.92	9116.01	5579.07	8524.84	8957.41	8125.15	8203.21	5915.75	6913.93	6760.74	8303.4	8100.86	6977.62	12383.8	7038.8	6221.82	5934.86	7077.69	8331.55	8539.55	4721.3	8424.21	7206.94	9710.92	10411.6	11016.3	9274.16
M152T645_1_NEG		151.875	645.006		4922.64	4491.65	6262.6	5660.42	3785.29	4506.26	5424.73	4930.19	5708.99	5998.29	6398.02	5287.92	4984.48	5323.8	5314.55	5828.39	5186.32	6004.98	4437.8	4618.84	6280.76	7479.4	4268.09	5144.45	4923.27	5805.5	7183.37	5273.91	5336.28	3942.06	4452.6	11077.3	5795.38	6680.8	5538.24	4794.31	4422.58	5602.94	5651.2	2415.6	6496.64	7129.94	5707.84	6218.64	4521.42
M317T252_NEG		317.067	252.202		9891.11	21463	9475.44	6694.82	7562.39	7801.01	6729.67	7743.78	11029	5693.71	7277.79	6658.54	6191.41	8058.03	15875.9	4936.48	4182.88	8869.89	3069.34	4599.8	6577.67	13975.2	10991.7	6825.83	8964.25	7016.03	10595	8398.71	10226.5	18202.6	20164.4	9632.92	5140.28	8762.95	12046.2	9194.34	7507.96	13226	5535.51	10613.2	10889.8	6876.35	10807.8	11577.6	13945.3
M612T190_NEG		612.163	190.228		4247.13	3124.21	25327.5	15221.6	15186.6	17969.4	17275.1	14669.8	37219.1	18334.7	16055.3	16056.1	24883.1	14927	5621.92	20115.8	22345.5	12598	25054	10678.4	12248.3	2766.55	3338.39	2766.54	2882.27	10499.5	7439.89	15295	16345.7	3802.9	36827.7	27324.8	10666.2	72092.9	50411.9	39962.6	5590.53	40386.8	18829.9	4850.33	7392.17	19469.6	5912.31	10851.3	7065.39
M350T356_NEG		350.125	355.865		35591.1	10462.4	5281.14	21353.2	4810.58	16629.4	45608.6	5562.01	2582.48	3975.37	7456.44	4019.63	3043.36	3447.38	3813.86	9357.68	7358.15	3851.18	4315.86	3812.11	7983.58	8084.24	15591.5	62790.8	9005.89	5266.54	19096.2	16558.6	18213.9	6629.66	7132.76	5344.9	5293.2	6294.35	5635.62	4661.06	6268.76	21568.2	8146.7	20978.5	2580.76	13305	8756.32	7388.12	27454.3
M263T248_NEG		262.976	248.351		7042.05	8334.86	7632.23	6381.56	6987.23	5565.41	7854.87	6256.99	8290.9	5831.44	5782.15	8058.83	8583.85	6929.03	7932.43	6235.44	8257.32	7483.78	6048.13	6609.27	7169.36	7791.74	8074.54	3477.27	7179.37	6410.24	7310.4	6733.35	8265.25	8506.93	7351.14	8362.5	8175.9	7704.76	3456.94	6578.06	4638.87	6894.94	3754.61	8062.79	10131.7	5987.82	8121.99	8912.73	6480.31
M889T485_NEG		889.454	485.454		24720.3	18400.8	16927.4	9648.1	12181.9	22016.6	20243.9	30666.9	22316.8	10231.7	8495.29	14083.2	10201	10266.4	7572.39	10889.9	9560.73	5915.8	11936.1	10157	10199	16221.9	10092.3	11301.2	12807.8	13340.5	12832.5	16622.6	10321.4	17009.1	17924.6	15275.2	13377.8	13013.9	9176.22	11975.9	12939.7	10574.1	27428	2425.03	20613.9	4956.2	8135.7	12228.7	23389.5
M541T358_2_NEG		541.268	357.867		14229.9	7751.41	11061.9	8819.94	7843.44	29926.1	33069.5	9039.97	12946.2	13509	9655.08	7224.31	45795.2	7101.8	13750.4	32899.5	3327.4	36929.7	4064.64	4973.06	43676.7	7680.12	6520.27	14826.9	5950.75	7945.33	16567.5	7513.88	6343.54	9435.65	9215.12	5703.29	30443.4	6459.17	6266.01	5946.03	7781.06	5667.04	6995.43	9604.46	8534.21	7216.67	7479.33	6184.01	7083.03
M837T283_NEG		837.224	282.591		14277.8	23659.5	34037.3	19526.4	19913.2	18785.4	16066.7	31261.4	45049.7	21567.8	19742.9	22039.5	28821.8	31028.5	67710.3	23947.3	286093	162843	354093	508347	377071	387119	44799.2	206603	174342	51858.2	65387.5	436097	28281	164119	178826	121678	29604.3	34316.5	73478.6	29372.3	158220	70389.6	266907	165818	339882	311850	215223	347508	338795
M719T362_NEG		719.323	362.074		3849.17	6268.39	9901.08	14036.8	13018.2	9952.44	10892	9757.85	8757.75	14252.3	7662.6	13760.7	14330	13545.4	13188.2	14282	15945.7	12390.1	15097.8	12604.4	15505	14143.1	11161.8	12238.5	14041.7	8855.66	13436.3	15071.6	12312.9	13098.1	10327.9	16285.9	15019	11533.6	15651.9	13191.1	14274.2	13279.3	7085.56	12845	13546.2	13428	10479.2	14755.4	12203.4
M473T306_NEG		473.077	306.394		3499.75	23353.4	19642.2	19700.6	19873.5	20696.9	26564.7	31159.3	24616.6	20056	21779.5	17552.3	23611.8	13883.5	16888.9	20689.5	22286.5	22854.7	25440.1	8805.27	25965.5	20544.4	12079	21257.3	8107.97	24780.6	22317.6	22510.6	21493.3	20465.8	4721.6	21198.3	20011.9	3126.93	14936.3	6603.42	17641.9	4640.78	5367.28	6579.72	12153.7	21634.8	6880.09	6227.27	3817.24
M642T431_NEG		642.376	431.4		40379.4	103503	11799.8	26242.4	26331.6	26845	26104.6	32733.4	11516.7	21919	56490.8	16792.4	23712.6	38879.4	54115.1	29715	189089	68399.4	38540.8	4620.88	7331.97	29973.9	6196.28	47069.8	31164.3	49058	43583.8	10132.6	71200.6	20031.7	129612	67669.6	24610.8	71486	70851.7	73384.2	15709.7	123041	25834.2	54091.4	21961.6	65735.1	35009.7	18202.6	50676.5
M631T452_NEG		631.362	451.76		65773.2	26955.7	16481.5	16704.3	13123.1	15168.5	17757.4	23497.9	12241.3	8717.09	14116.3	16139.3	13836.3	13280.3	16341.9	9965.65	12973.8	16595.9	19035.3	7546.36	18901.2	39797.2	23649.4	24632.4	21992.6	20269.2	15855.4	28130.8	17846.4	32359.1	30607.2	19179.1	23326.3	18170.5	15092.7	22203.8	21172.9	17777.9	35143.2	28594.8	24280.9	9993.28	19177.4	34472.1	20945.2
M695T391_NEG		694.955	391.283		2767.99	4910.27	3338.9	3521.62	4394.32	3631.69	4714.89	4894.39	3928.17	3754.69	4112.09	5749.04	3705.44	4451.06	3407.1	4440.73	3086.65	3875.78	4200.58	4418.29	2957.54	3725.02	3938.42	5093.92	4224.94	3646.02	3921.79	4686.1	3186.41	5414.41	4454.43	4052.38	4147.53	5131.63	3737.52	3615.54	3470.64	4092.09	3112.48	4757.94	4168.94	4496.08	4556.31	4071.3	4109.86
M519T220_NEG		519.067	220.238		46363.9	56788.9	13098.5	14434.3	13355.3	23415.1	9958.28	11476.1	27591.4	9682.28	17093.8	11589.7	9592.51	13697.1	38443.7	13746.8	29151.3	22332.1	292338	19848.2	53500.1	62248.1	148802	48535.3	61224	125146	149793	117869	2434.59	118502	14902.7	23070.7	10944.8	42152.5	38565.7	22323.6	61458	9993.43	14153.6	107867	53185.3	11049.7	33980.2	12737	18029
M175T770_NEG		174.86	770.208		21653	2981.95	28741.6	19278	34019.7	22813.9	36407.2	20369.5	40976.7	19543.9	30539.9	44300.3	2783.33	42871.4	38400.5	33322.6	29080.4	3472.09	15789.3	4769.24	44925.9	33966.9	44169.8	28386.5	34503.2	39144.7	20773.2	13122	28113.5	17006.8	27636.3	4881.97	37945.8	42781	36512.8	22782.3	36861.2	22712.7	24529.1	19949.1	23524.7	16993.4	3236.63	23390.1	28785.3
M479T268_NEG		479.263	268.43		6757.36	7889.64	10100.2	6781.97	11411.1	8427.92	9931.17	12049.9	8111.32	8874.3	11358.3	13474.6	7383.54	10031.8	20922.6	11353.6	3949.24	13403.6	32702.4	9671.22	11312	15572.2	27423.3	6097.55	8318.48	30262.4	6438.91	15202.3	46093.8	10706.5	35604.7	20255.8	12090	60524.5	63460.9	7706.04	10430.4	7478.6	22484.4	16615.8	7799.57	6205.99	9044.44	5721.89	12798.9
M840T493_NEG		840.488	493.237		394271	700504	610093	410152	428603	414721	452437	539023	488550	407882	403839	369441	401905	391522	368239	394256	421268	424875	445573	399847	380481	501756	1.48662e+06	439862	401700	391685	405133	456021	469503	419473	573060	450371	420405	403250	401209	583569	407900	567343	389475	408228	531607	401379	374288	452731	431912
M998T413_NEG		997.964	412.503		5474.4	5977.76	5816.58	4733.62	6539.99	7196.69	5569.48	5109.19	5379.22	5843.75	6274.97	5082.2	5669.2	5608.29	6581.58	6407.38	5721.66	5469.8	6195.49	5966.79	5877.83	5379.97	7022.5	3396.76	6578.52	6167.27	4720.48	4967.07	6284.63	5056.43	5267.23	3940.26	4769.66	6064.63	5896.5	5772.3	5529.79	5929.4	4867.94	5468.52	4281.71	5801.25	3181.62	4112.77	5116.45
M274T25_NEG		274.025	25.239		23012.7	32675.3	23860.9	24028.3	8291.49	4643.33	5646.31	11765.1	25207.9	16438	19992.6	11084.4	21638	28508.9	11632.1	16631.6	38310.7	21458	27626	24327.6	13120.4	20573.4	19382.7	9013.29	18786.3	20239.4	22635.6	41186.2	33736.5	27594.2	29041.6	22145.6	12189.2	26581.9	26234	3227.49	13233.5	2438.32	10326.8	12174.1	15207.2	13370.8	12117	11247.9	28467.6
M451T466_NEG		451.208	465.507		120583	119981	103508	149703	48710.4	138651	198843	114664	116551	142138	128326	141714	190746	133139	45898	213416	59879.1	195890	54838.5	169748	178679	226265	162365	153520	156335	42245.5	202998	2442.46	36025.8	177686	120403	67582.3	189596	23615.1	168988	118365	56532.7	2833.76	118311	21568	185433	187278	154344	195079	95158.8
M430T236_NEG		430.195	235.897		5193.94	5716.57	3232.11	5046.29	4629.36	6004.29	8006.06	5864.59	3342.23	5588.77	5135.57	5468.64	5633.8	3263.25	4501.2	7276.04	10655.4	8451.55	7374.92	7650.82	6692.05	3834.21	3164.28	8062.86	5541.03	4170.59	8629.26	4318.56	6794.41	5969.53	3605.28	7166.52	7695.28	3772.93	5539.45	8961.08	4986.02	6627.36	5674.89	4214.51	6125.72	10166.5	4162.32	5914.36	2691.43
M269T176_NEG		269.139	176.002		23407.9	24238.1	15312.9	15506.4	14577	12922.1	18597.8	24902	23298	15241.1	19187	14460.8	12861.3	14289.3	18916	12740.3	14275.6	24861	22578	29994.5	24972.2	17577.9	21898	14656.1	18782.7	20438.8	16522.8	14412.2	23818	25536.5	19445.1	15592.1	17382.8	20392.9	19442.1	22082.1	15413.3	35269.5	19687	22625.8	14425.7	10090.1	14382	23752.3	23485.9
M259T751_NEG		258.836	750.827		2450.57	12792.5	28160.7	40110.3	27882.7	25508.4	3166.36	32180.6	41986.8	22951.7	22788.2	21495.5	33163.1	22735	19740.9	59361.1	28344.6	51436.1	30915.1	19400	19704	60734.8	19973.5	38290.6	24481.7	43362.5	68220.8	16552.2	28669.5	12003	3992.75	57531.4	39850.7	23165	25943.5	33362.9	39448.1	14828.9	40839.8	24589.2	34990	3447.41	38476.3	23779.5	21916.4
M274T58_NEG		274.093	58.3095		20654.7	27107.3	28524.7	22265.4	21431.4	31189.9	33350.8	20350	12234.9	21136	15125	34108.2	17050.2	18965.7	11237.5	5810.39	10224.1	18724.9	20967	5197.93	39025.2	4069.63	15385.1	33704.5	4458.02	10554.9	9733.19	22344.5	29430.3	17192	8811.77	10942	22652.3	14447.6	26890.9	5097.26	22290.1	10246.2	33964.4	30485.2	10613.2	10748.6	5957.49	14360.2	23401.1
M549T249_NEG		549.124	249.25		50227.4	43197.8	90650.2	74578.8	64678.7	67571.9	67215.1	66122.8	73970.1	61364.5	78315.4	62082.6	50260	77570.7	47037.6	62672.1	19003.2	37682.2	34836	58488	35421.4	47717.4	30261.1	36581.5	50047.5	34001.3	40931.2	60935.1	45499.7	49625.3	32823.4	38421.9	46346.2	66991.5	45661.6	60926.9	31990.2	48119.1	38315.7	58014.3	36687.4	46269.1	51345.1	55425.9	39526.6
M444T168_NEG		444.247	168.056		8957.68	7303.19	5971.73	3447.73	7295.28	7012.95	4416.03	6254.89	3231.35	12375.3	4026.36	5925.04	6591.32	6528.54	16650.7	5189.91	6777.32	5566.31	5387.23	12029.8	10484.3	4431.53	5417.58	16300.2	8082.87	6359.45	13923	4529.23	8212.63	3680.57	7023.31	3028	19646.2	6887.06	3781.2	6753.53	5078.3	15915.1	9152.34	5255.1	4233.17	5308.21	8400.27	3732.01	4470.53
M554T390_NEG		554.301	389.787		9657.68	112715	70436.7	33708.4	28941.5	29644.8	46400	35911.7	114700	37717.7	86447.1	8788.63	29075.3	67544.6	99889.9	58336	74197.8	65153.9	17801.6	15640.3	7563.81	88668.2	41424	26209.6	59390.8	26366.9	5298.83	97072.9	77281.2	169434	133667	54687.4	25664.8	87476.6	108436	31626.8	80549.4	108186	27956.6	68923.9	40940.2	35340.5	14779.7	50552.5	114710
M385T123_NEG		385.01	122.777		6165.02	9203.7	8325.77	8190.58	6437.69	5388.2	11275.5	8543.39	9010.2	7450.77	10680.6	4341.9	7779.75	8071.87	6497.43	7920.12	12093.6	4624.36	8137.37	7288.78	11382.2	5580.76	5583.64	13221.5	5559.74	2898.53	11605.6	8734.99	9154.22	10813.9	4369.26	14456.9	10425.2	7705.93	5837.22	8070.72	8378.86	6916.47	4449.7	12935.8	10845.3	9939.58	6719.96	4045.18	8122.21
M859T502_NEG		859.44	502.472		3689.14	6996.85	11523.9	7880.63	10792.2	9404.64	7439.75	10052	7881.72	5650.85	11073.1	4568.59	3849.41	6608.1	3481.7	4227.42	3545.91	3326.89	3949.39	6043.8	3138.22	5781.43	4539.16	6140.9	11193.4	3858.62	2872.66	5424.82	6256.53	3707.57	8403.01	4149.88	2799.59	8881.06	7197.9	4943.93	3982.75	3885.26	5689.19	4465.14	5845.16	3168.83	4042.81	5576.81	8770.12
M178T15_NEG		177.859	15.088		60119.2	43668.6	48430.6	68042	67177	70767.2	64325.6	2586.61	49139.1	33938.6	3199.57	69237.4	27474.2	63955.1	39295.3	33709.6	56639.2	38688.3	54577.7	34803.7	63200.4	83533	35147.5	15421.6	77859.8	27541.6	70885.3	3762.83	55363.4	2735.29	61812.6	44957.5	57894	60482.6	3595.7	41783	2800.1	34739	62032	64437	67863.2	65918.4	32415.6	62245.1	58864.4
M175T737_NEG		174.86	736.956		29332.3	42850.6	30587.8	2698	61145.2	20749.1	30523.6	73715.9	45563.9	24983	32710.5	56474.8	30700.8	23287.7	29108.4	59057.5	22033.3	6495.2	23266.1	44072.9	37266.6	24468.7	26961.8	35111.5	30160.4	19570.8	17703.3	29502.3	65293	31793.9	24672.9	16665.4	30895.8	21517.3	26653.4	17580	30764	39555	2463.36	50151.6	24756.1	38825.3	43030.5	26881.2	33675.7
M151T151_NEG		151.004	151.384		5662.6	6559.68	47228.8	23265	36367.8	31438.2	34111.6	21371	65993.5	31067.8	31729.6	26558.4	32298.3	63880.5	19094.9	21098.8	191234	110120	6432.04	59568.9	41984.5	11896.1	151767	23979.7	216893	10715	74911.7	12926.9	140247	15542.2	273743	179979	84365.5	25379.3	17030	248013	35005.8	265961	179700	261957	15858.5	428294	50479.1	290943	47359.7
M133T656_1_NEG		132.947	656.44		44262	32331.4	32404.3	35554.6	36249.3	20626.6	37277.5	40212.8	36457.1	43249	41815.5	36597.2	41479.7	39448.4	33205.8	35604.7	35319.2	41264.3	37204	35552.2	42514.3	49636.4	36084.1	38133.6	36638.9	30685.7	46316.1	36777.8	32738.6	45659	37970.2	45850	36008.3	32567.5	39786.5	41168.1	42025.3	40131	22634.6	36203	38362.4	36794.6	31960.4	33511.3	32621
M449T330_NEG		449.09	329.538		18029.7	35536.7	31662.9	34180.7	21180.6	19553.9	27374.1	29972.7	41027.5	13108.3	25854.8	18367.7	25711.7	45935.2	29483	19039.7	14690.3	26549.4	22303.9	14006.4	36242.8	46911.7	42450.4	30925	37929.5	66430.4	31698.4	60076.8	32556	37499.9	35388.3	23481.2	14083.1	36664.7	27031.7	16620.6	44185.6	20958.5	17423.9	48433.2	39076.6	10492.8	31543.9	16287.1	28527.3
M248T47_NEG		248.114	47.416		104354	22580.5	30631	20948.1	130523	118018	123102	57979.2	17289.7	106336	11687.9	47182.1	111082	15428.5	43439	51759.3	109114	128341	115412	149850	44639.9	14878.9	44014.9	94507.6	28952.3	122687	78550.7	9561.8	36490.7	12183.3	7073.71	20806.5	59267.9	16764.7	11848.8	118416	35065.3	77519.1	90875	35696.9	42918.9	41645.6	62983.5	12003.3	6345.46
M466T275_NEG		466.099	274.792		9622.74	14363.2	19038.2	10279.1	9582.55	9398.19	8059.24	8007.26	11070.6	11970.7	8111.82	6098.03	10049.3	9411.71	15480.8	5250.64	7668.42	7978.54	5470.41	11382.6	4987.04	8249.17	8922.54	9325.78	10341.3	10234.6	15531.8	14231.7	9037.18	14980.5	14653.8	9347.16	4609.87	8447.11	5550.99	7506.17	8777.08	19972.5	4235.43	10320.6	10573	13101.9	13721.3	13884.5	14531.2
M197T24_NEG		196.976	23.8		4554.96	7416.18	7844.41	10368.8	10178	5785.66	5972.88	7420.35	6807.13	9722.35	7252.83	8380.3	7839.29	7539.77	9419.13	4558.41	5779.98	6801.71	5396.54	11468.9	5399.22	11029.5	7778.59	5345.75	11877.1	13413.1	10183.1	7001.29	9460.91	7691.59	9030.61	6590.61	5109.56	11865.8	17887.2	8001.64	7603.43	8691.52	6577.56	7738.28	6160.23	6719.07	11279.8	7470.57	7813.2
M871T499_NEG		871.44	499.197		5757	10724	11376.9	5471.48	7455.82	7707.26	5536.47	9713.26	6995.25	3705.83	7427.3	3949.39	3747.39	5493.91	3980.16	3501.78	2926.07	3797.8	4541.82	3158.24	3088.83	5574.49	4123.22	6261.15	11489.6	3860.97	4141.43	4887.74	9315.42	4377.64	10325.9	4481.68	3041.24	8484.63	6614.49	10661.8	4910.97	5776.4	5274.84	5312.24	4805.18	2611.7	3348.98	3960.61	10173.3
M422T164_NEG		422.19	164.103		13845.6	8889.18	12501.7	11890	14814	9766.92	3178.4	17816.7	13309.6	13785.2	10895.1	16902.2	13743.1	11820.6	17700	13359.1	11229.1	16783.9	11187.9	37963.2	10407.4	10896.2	11506.8	9058.79	11114.8	10234	13378.6	9429.66	21600.5	7513.16	12270.2	9033.44	11635.8	9240.96	10990.1	11743.3	19252.2	13760.9	10226.4	9798.69	6856.43	10617.3	10163.1	7328.84	10763
M911T495_NEG		911.415	494.726		6201.21	6923.11	9508.21	4965.71	6782.99	6248	6470.52	7662.93	6400.66	6351.76	6677.45	6611.26	6777.12	5137.48	5061.49	5637.46	2547.84	5826.56	5842.79	6163.77	6694.5	7970.22	6373.41	6141.25	7196.19	6142.49	6427.01	5991.87	6965.7	5320.93	3511.33	6945.01	2490.73	7621.35	7100.32	9291.62	5366.57	6857.28	6918.33	5278.57	7276.9	6138.26	5267.63	5842.07	6728.2
M717T210_NEG		717.088	209.805		8355.18	8963.35	11562.4	24294.9	23989.4	16283.3	13462.6	12442.7	22068.8	13993.2	11956.7	25236.9	12997.2	25772.6	6420.93	14302.5	16651.9	10067.4	10635.7	12534.7	10802.4	7483.45	9794.36	6086.85	6566.02	7564.57	10389.6	5817.23	9354.84	7886.8	5338.23	7807.99	7519.51	5461.11	7541.85	10206.5	6138.01	6665.31	12813.5	5810.21	6164.72	10623.8	7959.92	10878.4	8683.55
M131T35_NEG		130.997	35.2175		225486	17034.3	15997.8	109612	307197	222447	3911.04	6403.83	16808.7	4441.5	8561.46	3547.91	252120	12063.1	13314.6	10748.6	212313	4401.4	7038.51	9464.79	6013.17	12947.4	9330.12	6098.02	45345	3491.25	160224	16214.2	10544.4	13338	17731.1	5053.04	4359.22	35905.9	58067.5	133043	11830.7	83074.7	4296.56	66048.3	4236.78	2498.37	3624.34	9195.99	24447
M509T318_NEG		509.145	318.356		28722	142338	66475.8	50181.5	42602.6	31969.3	30753.3	80046.4	69783.2	21867.9	39385.7	13916.5	21414.3	31171.8	26067.7	26190.8	25879.7	41441.9	30965.8	14436.4	18427.1	87709	25322	14194.7	11187.7	18896.4	24754.7	33425.1	263614	57115.1	74400	27914.1	22934.5	76744.8	52995	26338.7	18798.1	34914.2	12603.3	19654	15543.7	12209.8	17423.1	22979.1	20990.4
M281T67_NEG		281.112	66.657		24628.3	10253.7	19639.5	12776.6	18928.8	32692.7	25594.5	26446.7	21835.7	25481.9	7164.39	29300.3	38673.3	15944.4	11665.7	13866.9	24036.9	30019.9	15260	32449.6	32326.3	12849.5	17445.7	22017.4	16378.3	26478.5	23464.2	15448	10719.6	4639.37	20964.9	6072.88	16373.4	22897.3	10802.5	27702.4	11312.1	8438.78	25174.6	18662.6	6552.37	19256.5	25878.5	7346.22	20826.2
M938T412_NEG		938.008	412.495		7085.71	6357.47	6880.39	4697.23	7349.43	8705.59	6271.06	5585.18	6591.67	5816.53	7470.34	5972.25	7559.12	6703.18	7835.57	5555.35	6377.1	7563.47	6541.61	6264.6	5661.75	6763.45	8839.44	4871.7	6571.05	8498.87	5356.18	6778.62	7895.55	6525.97	6511.58	4333.26	4880.49	6277.04	6521.8	6315.99	6665.12	6602.5	6548.2	6726.68	5204.1	6238.35	4687.75	4125.13	8235.71
M99T57_NEG		99.045	57.0125		67665.9	50426.7	81213.4	47601.3	63554.1	42279.4	52944.9	61458.2	59593.6	85658.1	38802.6	61901.4	72508.3	46816.9	54341.1	43489.7	75471	58622.5	48555.9	76162.9	50984.6	47797.6	66169.4	34406.1	60254.2	69340.9	79628.7	60368.4	24159.2	70697.3	34705.4	68260.8	88785	58754.7	29355.8	72796.6	77123.5	83425.3	73312.7	75604.6	76352.6	71902.7	68687	68720.9	60627.9
M363T159_NEG		363.167	158.619		42406.1	6887.24	30710.3	45941.4	46543.6	48012.8	31874.6	49666.2	36037.4	57157.9	36946.2	30716.4	44809.5	54157.4	39450.7	36375.3	5489.14	44098.5	34023.2	82939.9	27735.6	35668.9	9820.35	40219.1	32541.3	43111.5	33320.1	4769.25	16222.5	32537.9	51532.7	34171.2	18745.4	45036.7	4367.59	30866	31843	36998.2	48025.2	48659.8	24279.9	35019.2	25770.4	28634	28976.6
M656T207_NEG		656.143	207.322		5397.34	7660.85	7424.23	9356.86	10697.6	9920.17	8568.53	9722.04	7337.53	9009.15	9099.85	11121	7941.82	10582.9	6375.78	6851.39	6436.85	4685.24	8369.94	5283.42	5724.26	5909.54	4756.27	5951.07	6560.71	4739.45	5385.95	4544.91	6271.5	5792.12	5808.74	6345.8	6538.74	7328.04	7754.15	5856.61	4464.78	5555.32	7756.08	6929.11	3964.51	8370.48	7287.48	5530.38	6555.43
M1075T329_NEG		1075.29	329.345		7137.44	29594.7	15950.2	5258.79	5974.41	9097.18	8414.23	23660	25544.7	3875.48	6863.68	4054.52	11373.8	9709.15	12983.7	6811.42	14803.9	25262.5	15564.4	8353.54	9523.4	22643.7	7112.31	8268.31	6468.29	11474.9	8054.8	21302	23430.1	19803.1	33490.5	8659.56	14200.7	9260.4	7349.65	17123.3	12363.9	23696.2	9388.64	13424.3	20725.1	11695.4	9499.45	11575.7	16603.7
M515T368_NEG		515.16	367.792		8471.69	8965.65	8144	7959.89	9678.47	8410.16	10277.3	8702.65	9426.02	10041	11453	9597.34	8992.41	10857.2	11419.4	8898.62	7701.15	10041.5	8231.85	6583.67	7430.85	8459.34	10461.2	8133.41	8320.27	5441.49	9305.79	9021.04	8221.75	12363.1	9552.17	6835.52	10894.5	7153.46	9966.17	13781.7	9506.75	8479.33	7124.16	9769.36	7401.16	8756.23	9051.58	8392.62	8799.07
M259T16_NEG		258.836	15.5995		62974.2	66055.4	65441.6	71331.4	37425.9	62189.9	65297.6	14387.3	3129.4	44674.4	61552.8	69037	64112.3	64659.1	61893	69138.1	73894.5	67600.6	45046.1	65349.4	35376.4	102966	64331.5	5778.02	65469	67952	72578	57662	71977.8	76699.7	70005.9	96072.5	66945.5	61174.1	64191	40544.4	40023.2	70129.3	52995.9	65353.5	65119.2	71629.6	43279.8	52406.1	72210.7
M348T200_NEG		348.167	199.624		3176.19	5062.53	3924.26	3119.33	4381.95	4351.88	3956.23	3044.01	2515.67	4052.67	4184.19	3333.79	3402.44	3468.45	3490.29	3803.6	6368.68	4675.44	6064.52	3810.72	4997.64	4434.81	3722.56	4727.49	5318.73	4163.91	4596.35	3431.14	6156.27	4259.73	4512.52	5822.26	4734.45	4420.22	4763.68	6377.03	4683.98	5198.68	3807.7	3723.61	4110.98	5698.16	4326.17	4299.86	6255.49
M235T170_NEG		235.119	170.309		20725.9	9941.12	12585.4	9826.87	2646.71	17463.4	13769.6	17563.2	11606.9	3038.97	26439.5	3707.02	31878.3	9865.59	9906.18	8786.41	69827.4	13741.2	3896.32	6671.77	20161.8	11267.9	17376.8	18237.6	5802.52	20956.9	6265.82	9108.9	56469.1	19839.9	11092.6	6573.02	6338.63	23664.9	39846.4	9248.05	57862.5	12590.1	16179.2	15501.5	4410.54	15265.2	20962.5	20142	24543.5
M211T20_NEG		210.931	20.253		30137.1	47631.7	20343.4	48069.3	63741.9	24264.4	28209.5	30255	22290.5	27068.5	27154.1	24854.4	24647.1	24871.8	33782.1	22489	23757.8	23627.8	30761	26794.4	23149.6	30608.1	33222.7	26086.5	29545.7	25701.3	27440.2	25468.9	26664.9	27285.5	26390.7	27539.9	54551.9	32294.7	72300.3	25415.5	32538.4	26723.2	28385.6	32007.5	42787.5	24008.7	32224	17412.3	21565
M733T204_NEG		733.21	204.123		9507.7	12688.1	24278.5	23655.8	17418.2	18403.9	15744.4	24769	15439.9	18007.3	20153.1	17801.5	18486.4	21935.3	17423.4	16792.2	29490.2	27973.6	17629.2	29360.3	6109.71	18856.4	16531.3	5243.29	13359.4	4707.75	2517.41	7897.61	57729.8	16080.5	27257.4	14825.4	29172.2	41508.7	37786.6	30921.1	6594.03	26500.5	14444.7	7988.74	18508.4	32158	9910.27	18820	37512.9
M177T706_NEG		176.859	706.12		18640.3	39121.1	36580.7	183672	45107.2	19546.1	39368.8	28545.5	41024.8	62474.4	95633.8	83108.6	30010.8	38810.9	89296.8	36894.6	34737.6	50665.7	75716.2	37261.7	26766.1	48637.4	56438.7	3763.65	6029.39	28638	26554.5	65683.1	17348.3	73989.7	52485.5	34599.3	83227.7	38384.4	36232.7	43675.2	180331	31398.1	47308	37408.2	31993	26413.5	42805.2	44854.7	30360.6
M179T773_NEG		178.859	773.439		23990.8	32627.7	69497.9	26556.1	38319.4	3374.37	30571.8	17044	40064.5	41405.1	34398.8	18280.7	30937.7	30257	66965.7	3084.26	32328.2	38116.5	19194.6	24800.8	47081.6	35250.3	11667	10140.3	44011.7	33049.8	18879.1	29566.7	29996.3	10254.9	2608.89	28187.7	34855.4	15770.5	33383.7	32855.1	29329.5	31093	13297.7	32253.4	29972.6	54901.9	20429.8	25498.1	3557.38
M229T270_NEG		229.144	270.436		3895.07	4930.7	4783.71	4137.4	4151.44	4031.72	4289.79	4825.12	6151.25	3933.56	3427.65	3573.75	3340.35	3254.47	2534.1	3027.05	3579.21	4760.51	3697.13	3588.34	2780.44	2940.19	4060.46	4036.02	3277.14	4837.99	3285.99	4051.94	4556.87	2905.65	5516.21	4362.69	2813.28	3326.81	3854.6	3734.2	4362.9	4595.16	3800.01	3291.96	3349.82	3060.74	4230.06	3169.53	5553.91
M295T172_NEG		295.131	171.663		31346.1	40582.9	30556.7	29976.3	29649.5	29396.1	28253.7	15044.1	29466.8	19176.2	13157.1	21171.2	38344.2	20733.8	42680.1	33099	43766.7	7066.72	26195.3	24646	24184.7	19532.4	10337	22226	31175.6	39313.2	67753.3	36122.4	49202.8	13956.8	18595.5	2536.4	41182.4	24181.6	26238.1	25955.7	33885.6	39591	28521.1	38104.8	26931.2	43636.5	30898.7	8580.9	13829.8
M287T58_NEG		287.125	57.6045		6078.52	3855.83	64758.3	29238.5	2899.72	4688.88	4254.2	13911.6	10256.6	25315	21138.3	15907.7	11491.5	24161.4	6729	20298.9	7506.93	6731.71	8659.65	4661.16	15457.7	35603	37559	5708.85	7452.28	10295.3	6260.44	69045.1	4844.64	112683	4452.53	21564.2	20188.8	6405.59	7532.82	27583.6	54166.2	30046.5	6042.61	4744.95	41419.1	5835.12	5115.96	52939.5	3305.09
M445T374_NEG		445.057	373.777		115003	9256.45	3973.95	7428.47	4783.4	5693.86	5012.71	34095.9	3996.52	5179.1	4465.15	40727.4	4385.47	6992.42	106179	6928.55	6896.17	29173.6	6697.54	6301.62	6573.74	6673.33	56864.9	75934.3	7385.08	6876.06	8149.05	7187.73	3991.68	45736	3923.55	8785.13	20586.2	4656.7	3690.31	6330.71	47389.9	4695.28	5523.12	67598	6495.18	6150.4	5645.36	4727.61	4755.57
M983T223_NEG		983.246	222.717		1.18739e+06	1.21791e+06	985603	961730	948736	952458	1.01812e+06	1.08449e+06	996158	1.01233e+06	971641	936137	950959	950167	1.29114e+06	974794	197016	605026	22674.5	22122.3	1.36665e+06	1.22533e+06	958864	968398	1.01239e+06	1.04444e+06	1.12885e+06	1.10963e+06	874719	1.18362e+06	951989	955979	1.10205e+06	813888	833326	943843	968199	1.14249e+06	933766	973028	1.21219e+06	1.172e+06	1.21345e+06	1.15932e+06	1.18288e+06
M350T181_NEG		350.183	180.592		35157.6	24953.9	30001.2	28738.8	22531.1	24447.3	26190.8	9118.16	19502.9	21680.5	34887.4	21969.4	26354.6	27766.8	26415.8	30793.4	28459.8	31303.4	23053.5	56083	31052.2	25399.6	28440.5	19515.9	57350.7	28877.8	56613.3	17499.3	22975.5	20025.3	25406.5	20123.4	32078.1	20391.6	19867.6	30786.5	21938.6	29492.4	53023.9	36748.1	20480	21181.4	34440.2	15299.5	23364
M911T205_NEG		911.182	204.59		25576	59895.4	26868.6	32813.4	37914.6	29150.7	32403.9	17298.3	14410.2	33818.4	24579.6	35852.9	23264.7	14251.1	12054.1	28681.2	11289.2	27266.4	324529	23190.7	7418.63	10173.9	16223.6	9311.19	21241.1	20486.1	20803.7	7044.42	18342.6	18243.2	18482.9	20932.7	23692.3	10672.8	12711.4	32054.9	9452.41	13427.7	14973.5	7769.24	6337.59	15034.5	6515.87	13331.8	17131.8
M317T46_NEG		317.147	45.728		5537.31	3422.84	3769.53	3392.06	4040.45	4483.99	4924.51	3352.77	5952.88	4019.62	2854.92	3939.54	3976.19	3701.79	4780.84	5173.79	4436.1	5254.21	6795.21	10515.5	4731.81	6543.09	5502.83	4483.49	6288.12	3784	7136.02	2550.37	8305.18	4881.73	4736.99	3231.13	4259.05	3464.89	2882.16	4980.67	3372.25	4193.28	5712.99	5149.29	5822	4013.15	4355	6434.2	6271.25
M555T296_NEG		555.15	295.758		80749.5	233473	146352	74074.7	69436.9	79228.2	79925.2	64297.7	127936	135059	67990.3	49916.3	77168.7	90285.2	177258	42893.5	126756	124083	114123	200080	72401.6	114549	161331	187369	229833	161586	164711	163000	260267	200136	225384	146248	98197.5	106103	121191	141574	121956	161297	89179.2	144862	155389	177057	194314	189981	224308
M797T210_NEG		797.036	209.808		7262.77	8685.57	23789.7	25104	24334.4	25198.3	10153.5	21651.9	23504	24051	25099	7732.31	19683.3	26377.3	6388.53	17891.2	8917.71	6641.65	9916.67	11787	6406.62	5364.12	7900.43	7318.73	8382.34	5629.54	6210.46	6230.22	16603.5	7758.12	5208.46	3180.88	9652.55	16353.5	14643.6	4696.21	6486.47	10488.8	4970.67	5795.14	6769.46	6878.86	6419.62	5632.73	5501.96
M264T127_NEG		264.088	127.219		60168.3	2553.2	4723.92	17094.5	106633	31583.6	25965.2	24591.4	28070.8	35065.9	11758.5	48481.1	36864.8	6284.62	14374.8	22442.5	96448.2	55108.8	57257.4	210162	502026	17047.8	49433.7	13951.1	6141.05	97521.9	43851.8	23287.2	34177.2	15057.8	3803.01	10469.3	88155.1	17204.3	57821.3	23084.8	48896.3	23683.7	32925	6056.53	14772.4	36384.1	39324.7	66285.8	15413.7
M462T161_NEG		462.113	161.347		17155.5	15072.3	19828.9	19573.2	9935.12	6268.27	10083.7	7036.83	13721.8	5546.31	16473.4	12262.4	7338.55	19046.6	13077.6	11022.7	10013	6482.04	6914.3	6102.22	13798.3	16324.1	16725.9	12078.5	14608.6	10019.7	9558.06	18577.6	15649.4	13149.7	33132.9	11835.9	5203.33	16410.5	18267.9	11036.1	13506.8	8519.18	17524.1	8475.47	9268.41	10515.5	9945.41	16157.4	12267
M305T59_NEG		305.114	59.059		10575	7533.86	6868.47	5377.42	9993.16	9213.4	7113.97	9014.77	4247.3	9058.45	7314.86	10333	6110.63	5419.31	10366.6	5126.11	5452.41	9765.08	12340.8	6967.2	8796.29	7868.22	11359.7	6077.89	6182.81	6173.54	7458.22	6424.99	4497.72	8806.95	9589.94	3576.49	4388	5594.8	9276.08	10512.8	7487.03	12326.2	8266.39	9846.49	8183.38	2828.29	9820.25	4694.81	5800.81
M209T20_NEG		208.935	20.005		39061.4	21251.8	28428.8	2562.69	42075.5	24341.1	30317.5	51476	30605.1	43417.3	22757.9	34337.5	23519.5	27004.4	51041.5	24223.6	22213.7	32809.7	53843.5	45500.1	60637.3	23618	30973.6	34255	57596.3	28863.4	30329.4	59562.8	58813.1	38622.9	32964.5	24323	23391.8	50539	48878.1	20843.9	34524.8	33516	26304	67454.1	28688.8	29878.3	29553.8	29717.8	38905.8
M673T304_NEG		673.191	303.673		16617	23822.7	23611.9	13532.1	12848.9	16105.4	9099.31	24755.9	22396.1	12182.9	17324.9	11578.7	21327	19749.8	17657.2	14668.6	20541.6	25120.3	24188.5	33944.8	18926.5	6579.32	12643.2	8894.88	12197.2	15134.7	13724.7	12651	35605.9	22669	39497.4	12132.1	11525.4	26936.2	15428.5	5359.56	11165.9	24844.7	13260.5	18267.3	17378.5	12108.2	18861.6	17100	18377
M459T373_NEG		459.251	372.754		45155.9	6309.05	177588	209811	125852	86167.7	158554	153068	303944	77443.3	261118	63580.7	82493.1	83406	53976.1	187265	61655	59140.2	20963.5	51642.8	9626.36	120712	50538.5	33134.6	70655.2	47638.3	26218.8	128038	80434.3	185198	203213	128319	74223.4	52206.5	43272.3	144386	291565	259763	122228	108391	152411	4346.74	60124.4	54698.7	66073.5
M502T426_NEG		502.265	426.426		29591.9	102150	118584	26984.6	31814.1	33218.2	23065.1	31977.9	35828.7	14144.5	35124.6	14489.6	13104.1	27194.7	12825.6	19933.6	8715.37	26258.5	26768.3	30897.4	28881.8	49416.9	25836.6	14256.8	27650.4	13495.5	16136.3	48445.9	23243.8	21877.2	42845	21013.5	22725	23009.3	20467.8	30703.3	20698.2	16478.4	11684.7	19531.9	14295.3	19007.7	21585.8	14247	15542.4
M122T120_NEG		122.025	120.358		6643.45	8693.75	6892.09	2572.15	3199.64	6077.42	5226.43	7389.22	8206.75	5341.62	5989.66	5409.71	6158.21	7453.3	6199.65	5812.63	6408.2	6216.14	7319.82	8082.11	5169.64	3415.72	9020.87	8301.57	7378.75	7387.9	4802.84	5665.27	6592.51	9726.11	7620.85	4873.62	5596.87	5478.44	6963.51	6329.45	6188.85	8377.6	5177.76	6736.3	5729.24	4498.99	6836.23	3371.94	7492.31
M368T191_NEG		368.157	190.647		24549.5	13100.2	14855.9	9556.91	12069.1	19060.8	20283.9	10094.6	7411.01	17260.4	12404.8	14260.8	12114.8	9546.13	14893.3	9856.62	24641.1	17590.3	18671.7	18159	9457.92	14538.1	14987	11637.5	11717.6	20375.2	20348.6	10117	22649.4	20276.2	12677.4	7875.4	10220.6	9630.82	9136.9	13492	13221	9237.47	20028.4	7698.59	16093.7	20651.9	15483.2	13945.9	14123.4
M415T241_NEG		415.232	240.852		13001.4	12476.2	11871.7	6827.94	5534.51	17529.7	6833.8	16406.1	8156.15	5879.6	9706.18	4566.8	4918.65	6960.48	11235.5	7197.43	5894.97	16430.4	14763.9	8225.38	10812.1	8453.54	9221.46	5664.08	12585.6	9349.18	5849.55	4920.88	10801.9	5844.61	9323.49	21898.9	17544.4	9427.57	12128.3	8336.9	10801.6	13002.1	18266.6	14818.4	3697.39	20411	4206.99	5614.28	13797.4
M641T267_NEG		641.151	267.448		35144	14389.1	43214.7	19528.6	15633.1	10318.1	40583.8	40111.5	75555.8	51502	38397	16476.1	49660.8	38300.8	29184.1	16998.9	48783.9	17404.7	55750.6	26947.4	51970.4	37823.8	27630.5	32762.4	29159.7	30940.1	26816.6	55841.3	15886.7	42245.7	34212.2	27990	24534.3	15822.3	9231.73	41393.1	40580.5	38625.7	33818.4	36816.1	55784.5	35082.8	45941.4	29703.4	31007.8
M767T373_NEG		767.395	372.756		12108.3	26089.5	15589	2576.81	8552.39	11255.2	9904.37	15965.6	18758.4	7743.55	7600.03	7409.41	9052.45	11017.9	10885.6	10532.8	9967.89	18511.7	8871.86	5810.85	8921.88	10656.5	10983.5	22541.7	13333.4	10633.1	7408.84	9393.27	11553.3	11212.4	19916.2	13488.7	8677.84	8302.68	7466.49	15121.6	8790.15	16798.6	12497.2	13666	6584.11	13428.4	6947.8	12025.8	9508.26
M719T210_NEG		719.086	209.806		6618.59	7606.76	10744.4	11037.9	21492	19386.9	18058.5	10671.1	9119.85	22391.8	22865.4	21899.8	12912	22990.2	5596.99	17539.5	13191.4	8972.31	9498.35	9750.93	8259.25	5604.86	7256.2	5239.84	5640.28	6590.1	8775.35	5427.71	8648.04	7163.3	4756.35	7689.99	6298.7	5157.27	5965.25	8056.75	4182.58	5840.05	6283.19	4589.9	4564.54	8684.75	6457.44	8878.21	7433.44
M731T492_NEG		731.449	491.993		157372	274168	172406	243305	193177	223137	216386	298263	359035	126067	150535	101544	116933	145654	122001	122584	178140	227944	193074	113699	116158	191510	130767	222012	101530	142590	141348	146526	214610	332542	273909	216961	140116	102759	115973	217711	168177	165475	113000	159632	209639	128899	160293	211829	153682
M376T218_NEG		376.223	217.757		13121.3	7014.73	5487.08	6038.8	7638.41	8258.73	9869.25	9220.87	2583.37	7781.57	6359.35	8083.52	11355.6	6135.17	10185.6	9368.6	15316.7	18131.6	15954.8	20449.5	7680.48	7645.83	11953	9088.82	8480.22	8363.59	6979.78	4187.06	8434.25	6736.24	8872.65	6784.61	16643.9	6434.54	7556.77	12034.3	9181.98	13639.3	13142	6925.42	7449.48	14635.5	10648	10255.5	11393.8
M398T375_NEG		398.147	374.695		4525.54	4852.57	5314.2	4286.38	4782.56	6269.6	3037.28	3368.38	3761.27	5535.88	5676.71	4896.89	5949.26	5720.41	5837.98	6734.23	6902.4	6268.56	4692.56	6032	5917.01	4059.48	6172.38	8696.34	7296.34	5039.32	5644.03	6388.92	4280.02	3216.65	5508.54	5729.15	6484.91	7549.32	4217.69	5185.9	4771.22	3857.08	4927.41	4653.52	4984.3	5272.74	6386.95	4339.11	7900.8
M427T247_NEG		427.208	246.565		15382.9	7374.29	23210.3	6344.03	5472.81	2583.75	6542.81	8279.05	4983.08	5990.7	7549.14	19814	5104.06	5960.56	6883	5030.99	8462.17	7016.93	6307.26	6157.84	21578	6161.93	6551.34	7115.22	6272.41	5095.36	27596.6	6089.7	29038.4	9294.03	5092.14	7185.64	8887.45	16297.5	23861	14789.9	18971.9	9312.22	13042.9	17381.3	19806.6	7375.32	20849.8	27244.1	9610.38
M345T226_NEG		345.155	225.95		14629.3	14880.2	11269.6	10627.8	9883.13	13269.8	11888.6	640412	11392.4	12306.1	8726.17	9906.1	10169.7	11654.2	16234.7	11004.7	21314.2	18530.5	13309.6	10506.1	319397	12472	15629.5	140423	9714.89	253363	13902.5	13403.8	25677.8	11349.6	19469.2	14316.1	11462.9	12349.5	120119	12254.5	15001.8	11913.1	15606.1	12944.3	10971.6	17660.3	15255.7	15590.4	18550.7
M255T705_NEG		254.939	704.631		58842.2	33117.1	29748.9	35719.9	32688.2	27125.3	24345	46456.6	36347.7	42702.1	31284.5	40466.4	79319.9	29823.7	46885.3	18684	31593	42014.4	35927	18638.9	3994.35	30092.3	27770.4	4559.9	22208.2	32605.7	34127.1	35526.4	48259.4	38313.6	53839.6	15956.2	32947.4	29743.4	35444	34330.2	51979.8	36085.7	9480.85	44396.5	45766.1	23835.7	34165	32259.3	52950.5
M234T705_NEG		233.801	705.204		23797.4	44448.5	29279.6	45127.1	21054.3	25606.7	45340.9	52741.1	24837.1	3391.35	32015.1	24541.3	80657.5	33786.2	30361.2	4080.23	42911.5	33078.9	21846.4	42645.6	45956.1	71753.7	36928.4	43541.7	75639	37326.2	49396.7	73223.9	34143.4	35593.8	3117.14	39930.9	30958.1	29928.3	30516.6	35704.9	37325.9	29894.5	26581.9	50802.9	37031.7	30749.3	26222.8	39417.2	84779.2
M729T320_NEG		729.254	319.851		37344.4	94544.9	51175.2	25003.8	31325.8	44958.3	29569.1	41260	53064.1	18162.5	34963.5	13911.9	36318.1	40376.2	52185.8	18017.3	38092.3	71799.1	26225.4	8897.8	15437.3	82360.5	13526.9	30062.7	24726.7	29334.3	30772.3	44773.7	58608.5	57342.2	130895	18124.9	19633.9	46925.7	26509	28836.3	16715.1	48500.9	23674.8	45381.5	33608	24995.9	15219	36253.6	52126.3
M611T188_NEG		611.196	188.406		17039.2	17670.3	15314.7	13741.9	14198.5	14073	15038.2	16495.3	22090.7	15926.5	15207.7	14810	18931.8	17173.8	20175.8	16040.7	27954.1	18114.3	15457.6	16361.4	14264.5	12504.1	12692.4	9785.51	8040.24	10812.1	12512.5	8594.62	14980.1	13325.4	12441	9983.23	27202	15421	10162.6	17193.3	9101.92	18368.6	8521.94	13563	16138.8	39633.9	13709.2	13808.3	17841.3
M277T134_NEG		277.079	133.884		12149.4	13332.9	11626.9	17387.8	18852.4	13839	18172.2	15641.2	16467	16431.9	21835.6	11636.3	11190.3	19538.7	21737.2	15711.9	19263.9	15293.7	10719.1	21141.5	11706.9	19414.7	18580.1	19798.7	22521.5	16348.3	10013.1	14648.3	21406.5	29511.4	28156.7	14139.8	13223.9	23628.9	26497.6	18837.7	20963.6	22587	25150.1	22296.4	17761.9	12845	20232.7	14661.6	23848.3
M226T51_NEG		226.048	51.182		14255.1	16313.1	17362.6	15387.2	13931	11294	9834.6	7550.93	11579.3	16077.6	17129.2	9970.59	7744.61	3939.39	29112.9	11866.1	4501.71	5572.83	8653.95	5699.89	4050.15	9778.79	6241.14	12109.1	14390.3	12916.9	8410.25	14922.9	8595.79	16494.6	18669.7	18892.7	6235.54	16724.1	11321	14472.6	9684.52	20887	9438.81	14197.3	7112.14	8358.77	4436.37	5747.23	16458.8
M545T213_NEG		545.275	212.694		17593.9	14604.3	13217.3	13716.2	13377	11519	10810.3	11816.6	10279.9	12908.5	12807.8	10913.6	7676.63	8848.28	14289.5	10708.8	12966.7	13492.4	5881.73	11056.8	8086.26	12917.3	12139	9679.27	8330.3	7214.26	10568.7	11071	10208.6	12873.2	9872.42	13069.6	12033.9	8354	9624.93	15266.3	10221.3	12410.5	16056.7	11391.4	16009	15274.9	9289.59	11286.9	14763.8
M509T279_NEG		509.137	279.033		17437.1	41425.2	34663.8	28617.4	23752.9	25111.5	28272.2	28117.6	52611.9	22021.5	23312.3	15857.5	32105.5	25980	25477.4	9092.16	17316.6	27728.6	20392.1	15139.4	11593.8	21647.6	21019.1	32226.2	8915.81	8283.94	13300.4	15934.7	16035.7	15909.2	55600.9	8178.41	16404.1	17931.7	8347.34	17669.3	7179.81	27940	5761.83	24886.7	13833	20737.5	20603	22136	13447.5
M435T24_NEG		435.059	23.736		172874	179499	168945	127737	188505	107937	182728	157221	285769	201506	187989	124247	300864	205698	278921	155491	86834	229961	9089.96	692196	227662	79514.9	21188.1	7160.11	10152.4	32355.7	8315.44	9790.79	10734.7	8145.87	10094.7	7834.52	324312	18594.9	16281.8	233486	26948	200690	16350.2	8009.17	5712.66	6803.39	7992.92	6163.48	8659.1
M223T148_NEG		223.062	148.225		14343.3	11754.3	16474.9	13313.6	16241.7	12345	13708.1	14218.3	14257.7	11804.5	11486.2	12716.6	14152.8	16346.3	12870.6	8886.76	12745.9	13073.7	9561.06	17880.8	12847.1	16309.7	15980.2	17553.2	21719.9	16802.2	12994.6	18777.1	14673.9	16992.8	2608.56	11639.2	12772.8	15497.6	16855.7	15967.8	14365.7	15289	15178.8	17152.8	15549.8	15545.6	16796	16748.9	23496.9
M450T148_NEG		450.091	147.791		8277.5	10344.6	7610.09	7047.18	6464.69	6697.22	5709.99	5943.98	5884.93	7955.85	6880.19	6347.5	27593.5	8389.95	7918.99	5931.47	8164.75	6482.23	5701.98	8775.83	8946.19	9947.33	11356.3	12242	11832.8	9124.81	9374.66	8864.28	7704.78	10183.9	9499.23	9781.9	7719.54	12853.3	10322.3	12909.2	9601.52	9821.52	10770.4	10479.6	11387.4	9446.38	12787.3	10165.4	11745
M185T34_3_NEG		185.093	33.89		6027.53	8294.05	11098.7	6099.96	5795.68	4024.32	6117.68	5497.71	7422.13	16134.8	4246.33	6279.21	5742.18	8572.8	7808.06	5036.16	3809.76	9578.96	9472.5	11621.1	7665.29	7391.31	6574.88	6444.23	4561.51	6079.07	6835.45	5378.42	6053.94	7395.95	5700.43	5509.74	5716.15	6577.51	6684.25	4597.62	5773.69	6746.02	23377.8	5993.13	3556.82	5166.6	4937.33	6650.35	5989.77
M236T58_NEG		236.057	57.995		18916.2	14063.6	12733.4	9173.8	34390.6	6286.82	14217	6444.27	17384.4	10149.2	8310.79	12673.6	10254.3	6118.74	10765.8	12321.5	6766.4	19562.5	17754.7	56134	32237.9	20119	26815.3	16611.7	9481.97	31371.1	10652.1	33646.7	19713.6	10278.9	5995.03	7615.63	12840.6	9764.76	9063.54	15490.3	9071.97	14325.1	11948	9189.72	6624.81	6123.37	13082.2	8532.97	20346.3
M533T368_NEG		533.16	367.79		11417.2	11395.1	11963.2	7556.06	10099.2	11218.9	12291	14287.3	14725.3	10565.7	11742.1	7943.47	8183.12	7643.82	12202	11265.2	8104.8	10365.4	10648.9	8650.85	8922.98	6159.26	12348.4	9487.39	12176.1	7031.49	6504.54	8378.59	7592.32	14228.5	14197.8	9188.08	7736.3	10553.5	11665	11094	9289.58	12302.7	8385.6	8163.87	7329.95	9107.56	8179.58	7956.46	10026.8
M432T162_NEG		432.037	162.363		9267.44	7456.43	10748.1	10822.1	9805.23	9548	9296.53	8581.66	8836.66	11204	9273.26	9271.6	10554.8	11130.4	8327.51	9210.17	7696.22	7942.22	4947.1	7264.8	10044.3	9429.48	11839.3	8299.98	6245.42	7715.08	7553.81	6930.02	7109.28	9774.77	7187.79	5183.73	10853.3	8503.45	7739.72	12446.5	5536.65	11881.7	8121.77	6931.49	8350.73	9762.78	9043.4	6829.01	7807.88
M1061T338_NEG		1061.27	337.983		60198.9	79592.5	29088.9	36819.2	40019.3	45942.6	35260.9	60757.5	36314.4	17414.4	30394.1	14467	13530.7	19370	17033.8	22902.6	65253.2	73230.9	37740.8	42172.9	34021.2	59598.8	36627.2	14797	9066.41	24176.6	31906.6	25090.2	72199.6	75061	43310.1	28847.4	19452.8	34510.6	29929.8	22726.4	16748.8	20982.4	25224.3	14410.3	45524.4	17947.9	21680.1	26290.6	21609.4
M527T341_NEG		527.252	340.964		8193.35	7675.6	8235.26	8954.52	7007.22	6323.78	6603.29	6694.87	5108.65	5937.27	9426.5	5784.65	5925.89	7058.26	8322	7064.52	2623.12	5934.28	5040.57	5019.16	5366.25	6362.82	6763.36	5662.07	6615.94	5565.72	5642.74	8618.72	7424.87	8134.29	8918.52	5908.77	6082.33	7488.45	5916.24	5554.24	5669.16	6106.72	4246.93	6904.32	5883.34	5220.99	6971.53	4729.2	5364.6
M395T415_NEG		395.163	415.368		23804.8	18618.4	14988.9	17284.4	6088.03	16783.3	10481	6285.72	5762.87	2623.59	9784.11	3850.62	3887.85	4677.1	8492.74	15148.2	18069	19995.9	7536.3	5017.76	16438	7845.11	14382.1	166595	16986.8	31371.3	19866.2	26754.1	16849.8	15586.6	24479.2	7992.33	7053.39	9733.7	10071.9	9220.37	9132.82	23616.5	17311.8	6448.79	3530.13	10041.4	30352.8	9637.25	14355
M405T203_NEG		405.222	203.089		13415.7	17855.3	13387.2	8668.15	8352.19	6187.15	9118.68	9869.87	6840.05	12001.3	8117.99	7497.23	7170.07	7756.13	10950.4	10649.6	19659.3	12569.8	18298.8	27688.4	6778.95	8842.45	16876.9	8090.66	13775.8	5181.49	7605.01	4571.55	16040.4	8725.07	11365.5	6058.69	6925.56	7919.2	9223.24	9284.47	7466.79	9613.65	9299.23	6456.05	3065.7	12355.5	11233.4	7538.05	15868.6
M663T220_NEG		663.113	219.968		7406.87	6287.39	9701.85	10403.5	10775.2	12499.8	10575.5	12095.3	8463.67	8031.77	12128.4	10908.6	15167.6	10146.8	9468.67	8972.34	15511.7	9884.29	11872.4	11699.5	5404.55	3928.88	4867.37	7070.79	5540.84	6458.95	6575.77	4703.96	9978.82	5625.56	7399.37	6288.93	6333.52	11659.2	10705.5	9742.87	3471.61	9013.68	5123.79	5592.81	4930.64	10008.7	8375.1	6086	6767.88
M291T23_NEG		291.036	22.949		32643.6	22963.6	30596.2	26416.7	19071.1	5625.41	14356.6	11028.4	24386.1	27013.6	6960.98	25979.6	9943.83	8711.92	16221.4	11262.9	20489.7	4290.39	6915.32	3035.43	12094.2	9568.15	11989.5	10870.7	28623	19814.8	5048.16	47358.4	10991.6	6208.23	9398.68	9296.35	5957.33	7609.47	15947.4	10078.6	6051.54	8541.69	19438.3	34238.3	10078.1	16285.1	8851.94	6611.79	10192.4
M233T31_NEG		233.067	31.144		31506.9	34691.4	41802.8	32166.7	22255.5	19339.8	18858.9	29971.8	30629.5	33342.6	36253	30746.3	25744.5	33362.1	32648.4	28872	21237.6	28326.5	29788.9	33738.6	27586.8	30547.9	39079.5	26905.6	41248	23960.5	23413.2	30332.6	28419.1	33895.2	38983.8	28342.1	23364.1	36259.3	29912.5	17590.7	30496.3	22260.6	24661.5	32849.3	26544.3	28842.7	30071.2	29279.2	34437.8
M159T10_NEG		158.847	10.0855		3537	6186.21	64854.2	4109.94	75970.7	2639.27	10198.4	63096.3	27054	69535.4	65062.8	74727.8	5658.12	74899.5	63985.2	55686.3	7145.51	4955.71	80785.8	59418	54578.6	15673.6	70263.2	4137.34	3417.78	64185.6	55267.9	5671.79	60697.9	10798.8	13233.8	11112.4	74855.8	54424.8	3483.82	59833.7	94855	80759.9	48686.6	78750.9	88792.4	55265.2	76758.3	76156.2	70892.4
M520T191_NEG		520.24	191.177		21106.4	20157.8	19111.7	13676.6	14830.9	14074.3	15794.6	13574.6	6383.54	9702.92	11405.2	8156.45	13320.6	8748.06	16716.5	13683.5	7014.89	10089.4	6291.5	5540.5	10849.5	7092.37	10769.1	8471.87	15085.5	16201.2	22083	11391	9673.98	9947.14	10110.2	12249.3	7709.01	4883.67	5554.65	10328.4	7863.19	10579.4	16167.2	10271.4	5709.45	8734.16	6133.72	3990.9	5054.11
M256T307_NEG		256.192	307.478		4247.44	7720.38	8590.45	10949.8	6020.73	5428.77	6869.82	5491.66	4593.02	6009.49	5184.03	5868.54	6687.85	12925.6	7014.31	7415.54	3917.15	7699.61	5579.62	7468.79	9794.7	4999.55	8875.28	13047.3	6027.68	4460.55	5126.38	4689.43	5400.65	6122.41	10648.7	5616.55	7010.74	6864.25	7119.12	6166.18	6729.73	7333.53	5292.6	3949.96	5789.58	8735.5	7225.95	7179.15	6591.76
M541T450_NEG		541.374	449.778		124236	58566.6	51446.1	33246	42091.6	74216	62358.7	91112.5	67175.3	28546.6	37008.1	38720.4	25880.8	29745.1	37128.3	45701.6	10683.1	44084	63823.6	8632.73	43793.1	52957.5	51041.8	63042.5	46014	89568.4	37083.7	83195.4	45639.1	103375	88755.7	60797.5	45394.3	47968.3	52933	42362.5	47691.7	49639.4	132914	65986	45964.9	27412.2	45825.2	41482.5	46796.2
M368T346_NEG		368.163	346.173		3979.91	3208.6	3633.96	3556.7	5781.77	4936.45	4553.48	3681.48	3729.03	4742.99	4233.79	6170.78	4616.1	5487.43	3915.97	4215.69	3929.75	3656.34	4405.54	4806.15	4281.83	4359.28	4301.64	4480.93	5166.09	3715.62	3939.76	3443.37	3458.04	4234.84	3880.64	4328.33	4224.79	5939.19	4881.07	4769.19	4698.74	3639.99	4170.64	4335.98	4995.61	3767.83	3839.82	4166.75	4760.49
M282T138_1_NEG		282.072	137.984		17862.4	14225.6	15956.4	6792.21	18903.7	11294.9	12780.3	12889.4	10842.7	7482.8	10290	13026.3	14639.1	11662.3	13895.8	11938.6	10977.3	14614.7	12548.1	13312.4	8962.22	10593.6	10948	7862.1	9163.36	7322.78	7593.31	9240.82	7660.96	9467.94	10766.2	8570.15	9562.47	7910.59	8356.24	11617.5	10377.2	12871.9	11539.8	13304.9	9262.38	9288.38	9968.39	13467.7	8603.38
M887T498_NEG		887.424	498.462		7362.71	14397.6	12696.2	7683.96	9581.76	8629.08	5055.15	9917.03	5733.4	5552.93	9345.91	4348.35	4306.4	4879.73	7441.36	3552.79	4131.52	6356.91	9143.25	11536.1	4633.34	3166.37	5938.68	8394.73	11974.1	5032.41	3755.65	5940.84	9322.88	3853.4	9131.82	2797.82	3573.08	9064.23	6578.34	12798.9	5021.8	5630.75	4542.64	6005.28	3552.66	3142.68	4891.21	3667.11	7034.53
M179T26_NEG		179.002	26.235		5221.39	5111.12	7396.09	7400.42	11685.7	10669.9	7092.54	6859.25	7423.99	8781.59	7409.41	8819.92	7068.62	7100.19	4740.28	6167.78	4753.13	6834.25	5706.82	11539.8	8281.48	5308.37	17556.2	12426.4	14300.8	11277.6	13160.9	8775.21	7125.61	11437	9842.43	10078.5	5029.15	8266.46	10970.1	6526.38	9337.82	5232.35	8468.53	10828.5	11527.4	13140	15447.1	11683.3	14479.8
M359T43_NEG		359.098	43.178		7074.82	8977.2	11073.8	13318.2	12596.5	8004.03	11994.9	14125.5	9203.85	14922	15660.8	13795.8	11407.3	9706.16	9842.78	15606	7016.74	6605.7	12321.9	9060.51	8991.66	10407.4	11785.1	7512.86	11336.1	6636.15	10136.9	13926.7	9821.78	10975.8	11285.5	12633.5	12672.1	13518.1	6298.56	9191.39	10943.4	12444	8891.39	14475.9	15029.9	9666.31	10730.8	9274.67	11075.6
M386T186_NEG		386.051	186.156		5871.81	5709.74	3382.59	5303.66	9697.63	6259.16	11177.3	5097.82	5576.02	5586.3	6010.75	9617.73	6894.09	4515.98	5299.32	7140.12	11897.4	9953.25	12371.6	13355.1	8120.14	5739.83	5361.8	9970.71	5069.08	6705.71	11900.2	3833.59	7472.1	4068.17	4129.19	6676.51	6535.18	5175.29	3814.86	3998.27	5716.14	4113.04	9487.97	5699.75	8503.82	12348	8379.71	9820.26	6146.57
M253T693_NEG		252.839	693.202		29360.9	47259.7	29474.4	32199	31123.4	28139.3	50201.5	31345.8	25935.9	34653.9	29816.5	22462.6	23157.6	27209.2	30164.4	25051.2	27557.3	24255.2	30804.1	30177.1	28548.2	46413.2	30007.2	29136.3	31963.4	2910.51	126578	42127.3	14334.7	45504.1	29904.3	3672.37	46174.7	29775.4	43820.9	5412.25	5264.53	26541.7	29807.7	76873.7	54750.7	31632	33668.9	25702.7	31457.4
M233T12_NEG		232.801	11.828		65278.4	51117.3	70910.3	50012.2	39331.4	62639.3	67628.7	64251.6	45190.5	80598.2	76410.6	47367.3	27541.8	66882	71107.3	59186.4	75121.6	71731	3908.93	39630.7	68741.7	72394.3	70742.9	2883.69	67887.1	78881.3	46501.4	71650.7	40202	37389.5	74654.8	40416.6	65092.3	58149.7	29213.6	77204.5	46572.6	63696.6	2670.08	72333.8	4373.17	67592	85175.6	69274.1	72117.6
M243T332_NEG		243.197	332.275		68902.2	101182	99886.3	58531.6	63285.7	68123.6	57921.4	68340.2	39465.9	49227.7	41217.3	63732.7	64727.7	29531.2	26282.6	50671.9	8693.05	46612.8	28989.1	19155.2	67358.1	12045.5	42095.8	34581.6	28576.9	69937.6	49174	31198.3	17069.9	27441.2	17376.1	25666	29575.8	10247.2	16212.4	17620.9	13017.5	9411.32	44432.9	19764.5	20344.6	21781.9	25869.6	9652.47	9898.93
M945T460_NEG		944.94	460.463		5109.32	5622.7	4699	5320.52	4757.93	5462.78	3866.22	6551.41	4375.69	5860.53	4511.13	5155.21	5078.34	5038.36	4708	3679.59	3750.89	6549.49	4868.29	5091.36	4347.3	5117.32	6078.13	5939.01	5124.83	5292.31	3672.52	4894.25	5397.08	5925.32	6663.97	5367.12	5190.55	4750.63	5185.25	6597.1	4841.18	5887.37	4017.8	5710.81	4259.02	4216.1	5217.43	5645.06	5282.73
M529T369_NEG		529.155	369.275		13897.3	8181.39	6314.17	7699.37	9681.91	6981.72	8681.03	5495.88	6140.65	10875.8	7827.59	13443.4	10929	6934.26	11297.7	8607.46	24666.9	15377.4	15888.2	18402	22183.6	9228.46	13693.2	8895.67	6452.22	14491.3	30578.4	11630.1	11878.1	5200.76	4658.45	10891.7	18616.8	6214.34	6217.22	14236	11514.2	4457.86	10317.8	10825.2	14640.2	13213.2	19170.8	14697	7297.33
M169T27_NEG		169.014	26.632		9999.87	23076.7	28484.1	25203.6	19262.5	38523.6	9903.61	35771.3	10185.2	6394.89	15378.5	37026.2	23960.5	17989.6	41584.6	13366.7	15461.1	8936.95	6877.73	8998.8	4759.75	20828.5	12467.9	9173.44	11504	25086.5	20176.9	20444.6	11191.2	20747.7	23430.1	10859.6	5265.37	10888.1	14613.6	13358	13529.2	21781.4	29385	5555.03	29463.1	21977	26108.9	6146.57	8607.07
M340T34_NEG		340.126	34.427		25610	30273.5	31206.8	31192.6	20631.2	14424.4	15360.4	34465.9	38838.8	28425	33263.3	23153.1	26388.8	26812.7	29309.9	30519.1	22553.5	24258.6	19408.1	28303.8	19314.9	33021.3	41978.9	21719.5	37730.2	23964.9	24372.5	30001.4	42329.7	40296.5	31983.1	30870.2	26005.3	35468.3	45885.8	21721.2	41268.3	38538.6	21233.1	23625.8	19567.6	29473.2	29107	30571.1	29489.1
M157T90_NEG		157.014	89.5185		21207.4	24743.4	21660.3	15984.3	17995.4	13443.7	17722.5	19755.7	21852.3	19490.8	18411.3	18094.4	22969.9	20587.3	22617.2	16696.2	17934.2	23140.3	11146	12054.5	8422.15	16989.1	14555.2	20576.8	24111	20039.4	3495.55	13517.6	20648.5	5647.99	13769.6	4365.43	13038.2	2677.77	6550.79	18109.3	13614.2	16472	21040.2	13909.7	10529.7	12049.3	14304.5	10723.5	10820.6
M600T351_NEG		600.208	350.9		8032.75	9556.23	10507.9	9443.36	8772.31	8221.2	7070.99	9692.73	12904.9	9841.07	11897.2	7527.04	9074.8	10267.5	10625.7	9452.05	6698.81	8765.45	6282.2	5755.18	7274.72	7945.94	8564.92	7704.82	9960.73	5833.01	4077.78	9306.59	9073.48	14949.8	12318.2	9055.93	6954.52	11423.9	11300.7	7379.31	11824.5	9439.71	10642.3	11584.1	10557.2	9278.37	8791.37	7433.04	13381.2
M370T174_NEG		370.126	173.765		14941.1	18252.8	16001	26228.2	24248.8	19534.5	21738.2	17309.1	20226.5	19679.3	17199.7	12116.4	7525.78	18555.2	24980	18882.9	19716.7	22948.3	18451.7	43630.2	29298.2	18169.2	33321.3	18062.6	17529.8	17259.5	18936.4	13972.1	26376.6	27315.9	22333.4	15731.5	11378.2	16941.9	13485	23967.3	17843.4	18605.5	27721.1	27953.9	18708.3	17924.7	17502.5	17104.1	15050.7
M495T214_NEG		495.186	213.906		149962	28419.7	25060.4	14052.4	37776.8	40269.7	20705.8	21279	13660.6	38253.2	25911.9	33900.5	21298.9	6323.23	26619.2	27886.2	25158.9	43512.1	43159.6	26571	53318.5	20641.6	21689.2	55126.3	36923.2	28063.9	11849.4	23849.2	24054.4	31613.8	10226.3	58028.5	58538.3	17649.8	31539.5	67843.8	77494.8	30301.7	169554	35022.7	37366.1	32328.6	63226.8	59408.6	46885.4
M179T728_NEG		178.859	727.729		28913.4	61194	62978.1	14646.1	42275.9	27034.9	18646.2	62390	28669	3356.42	40862.3	45264.8	34337	32421.1	35746.9	36212	10260.8	33725.1	41608	29125.5	21834	24659.6	49440.1	2686.78	44326.2	45243.4	35990.7	3346.16	67423.1	67783.1	31091.2	52215.3	50083.4	43131.4	26827.6	26846.1	41706.2	24195.7	14598.5	23432.3	28969	59453.9	3385.61	12802.5	39841.6
M557T486_NEG		557.296	486.027		36704.9	52993.1	70472	65478.5	89662.9	195734	205486	194522	52890	56367.5	43993.6	44962.9	69996.7	49050.2	6049.71	67990.9	83603.3	74730.7	79998.4	52391.9	111698	45599.3	78698.5	47451.7	22571.7	101328	53074.4	38826.4	92047.1	53305.5	51033.7	42868.5	95648.8	16942.1	26569.2	29470.3	48537.6	24006.9	83138.4	34333.9	74824.8	118517	77325.2	64343.3	59356.2
M154T740_NEG		153.869	739.897		28920.7	46811.6	37365.4	6381.6	35761.6	13316.8	57562.3	28877.7	21736	22392.1	3160.85	32193.9	5196.16	57587	50710.3	17156.5	31799	54782	52297.7	33243.7	29529.2	26675.9	34021.1	34098.4	3930.19	32768.7	78095.9	53051.5	22831	29383.4	46731.8	27783.8	136733	32024.3	25584.9	30229.1	66671.4	32007.8	26168.1	20841	51198.7	5458.43	33641.7	43890.7	34473.3
M988T369_NEG		987.535	368.538		9552.68	85344	59555.3	46804.3	36368.7	29941.2	19436.5	25751.6	65943	32736.9	55515.9	38904.4	13075.3	47374.2	45146.1	30071.6	42441.5	23334.1	21385.3	18520.9	5945.23	22692.6	35697.6	55624.1	41558.6	14963.6	5839.75	35780.6	30094.6	42039.9	40236.9	32770.7	19808.3	56012.7	51751.5	46304.7	38075.2	44092.4	37412.2	45226.4	32903.7	15724.7	21923.5	22844.7	57806.5
M361T217_NEG		361.07	216.512		10023	36564.8	23913.8	24351.8	15360.5	12243.3	7829.33	11938.7	12226.8	12796.8	25495.4	8181.83	6016.92	19497.1	12337	12382.2	12467.3	11460.8	16482.7	12428.1	10925.1	16121.4	9769.04	6751.66	7952.27	3272.93	10994	7251.28	23691.1	15370.2	26661.4	26659.4	8144.1	12577.4	12571.8	5926.93	6337.31	7378.45	7904.13	8141.45	9073.27	14957	7985.51	15679.5	13169.6
M371T166_NEG		371.133	166.319		65176.6	55695	58699.6	78865.8	62624	76794.2	2694.86	34636.4	71450.3	81242.9	58714.9	40569	48593	49202	86792.7	5295.42	33698.6	67662.6	58402	87442.4	74760.7	152961	82260.6	68382.8	110613	36965.6	67198.2	170496	42135.6	97094.1	70831.8	61828.7	70000.3	117634	104439	91359.4	85987.4	93292	73284.1	77801.3	95696.7	33602.3	115221	80442.3	90010.9
M799T423_NEG		799.436	423.192		74203.6	60414.7	32678.1	29761	21179.1	25055.5	22139.6	39640.7	23173.7	20322.2	26882.2	27285.9	13161.1	22937.6	24446.7	24312.4	8669.7	20448.8	18598.4	9935.04	19002.9	52345.4	24944.4	22768.6	35217.5	22362.2	12328.2	46472.6	14913.7	50405.2	43699.5	24120.4	20640.9	24081.2	20686.3	27228.1	36717.6	26815.2	63200	45681	32526	12097.9	18778.6	35625.4	35745
M131T643_NEG		130.929	642.773		4969.39	5662.37	5628.48	5203.58	5885.8	4472.41	5474.93	5696.69	4434.11	4332.65	5613.18	7523.5	6901.25	4575.95	4501.69	4923.41	5193.97	5897.49	4382.8	4763.87	5210.45	6279.24	5825.21	6477.53	5107.44	4856.81	4812.13	5381.84	5712.79	5846.82	5630.57	6713.64	5007.67	7125.89	6545.75	5740.51	5080.79	3002.64	5740.43	5454.04	5242.15	5479.56	4992.63	4921.98	4961.86
M803T375_NEG		803.295	375.493		39587.2	30087.6	41134.2	41247.3	35758.4	27635.2	26870.8	29220.8	32064.4	39975.9	39044.1	47952.6	36246.4	44405.8	44135.7	40326	15963.5	22949.3	25335.9	12128.8	45811.8	33519.9	38731.6	50574.3	33702.3	31585.7	39605.2	33529.7	21683.9	25217.9	27474.8	35597.2	37880.5	33651.4	29856	30285.9	27850.6	28706.2	35965.7	34220.4	36227.4	26144.6	54879.5	35618	37836.2
M411T246_2_NEG		411.235	246.397		5948.47	6212.82	8248.62	7900.83	3271.31	7856.33	8539.07	5374.48	4393.9	3054.64	3483.21	6783.73	3299.75	7820.86	5585.73	6571.36	6720.42	6758.74	4583.58	3975.06	4759.33	7308.22	7710.27	4491.3	8653.84	7098.24	8779.58	6573.36	5249.43	4160.45	5670.95	2959.67	4317.41	7362.81	4465.43	9697.78	6949.19	5616.03	6276.63	6386.37	7778.96	9694.03	8104.95	9136.94	3864.06
M161T25_NEG		161.007	25.493		23857.6	47667.5	15071.8	36375.9	41851.3	10678.3	15837.4	27659.6	26829.7	20174.5	26017.7	22672.9	25610.7	29282.2	29751.5	28595.6	26579.7	27103.4	26326.5	28869.7	27866.3	24766.3	19663.7	28774.2	25453.4	22876.1	21552.3	29538.1	29013.4	28568.7	35711	29412.6	17152.9	23618.7	25290.5	16164.9	21089	27442.2	11209	26933	25895.9	26805.1	21105.6	20752	23562.9
M725T368_1_NEG		725.025	367.796		12668.3	7924.8	7622.91	8944.79	8328.96	12232.2	7599.66	10705.8	6826.07	8017.71	8961.05	8102.73	8142.89	7720.52	8644.79	6984.12	7596.58	8345.35	8013.65	8161.85	6260.55	8644.85	11098.2	8770.69	8651.81	8757.37	8696.61	7790.53	7465.57	6555.39	6720.74	6789.28	6975.92	8243.61	8530.36	11912.9	8206.01	6802.22	8227.82	8338	8182.06	7270.1	8902.76	8549.96	7906.27
M387T206_NEG		387.048	206.018		17415.1	19395	14264.1	13934.3	17341.2	14922.8	14157.3	14760.9	8444.87	15328.7	13387.6	12238	15897.5	13835.2	15517	13138.3	24929	25534.1	21859.2	101907	14781.1	11158.5	5332.07	10885.5	7386.85	9051.69	11403.6	6638.36	29473.6	6784.59	13133.7	13332.1	23551.8	12641.4	11762.5	23841.3	5703.55	16850.4	20901.3	5938.43	9539.84	17019.9	10689.7	14770.1	12190.2
M286T180_NEG		286.167	179.717		33901.4	23483.2	12421.7	14743.3	9236.29	45055.7	8022.84	17117.7	15756.2	10546.9	9962.59	50567.2	7026.11	9461.29	20586.8	9671.43	6694.59	11941.2	14691.9	11865.1	17033.5	25611.7	27211.5	25545.5	43510	22065.1	11089.1	33242.2	8481.26	38408.9	48828.3	22807.6	64978.6	15374.5	25531	28463	21038.2	32814.7	89021.7	58091.8	23818.2	8379.54	20626.8	22727.5	24047.6
M577T379_NEG		577.192	379.358		4458.82	4782.6	4349.21	4628.96	5499.23	5808.12	6837.74	6686.01	8085.14	7060.21	4579.89	10754.6	8709.04	11581.4	11992.6	6177.49	11407.8	5510.97	8360.99	8955.94	8420.56	10236.2	10899.6	4432.47	9379.31	10316.5	4369.17	12831.6	10744.7	8355.09	9425.33	16759.2	7227.93	14287.9	14387.8	3095.84	8930.49	10111	6369.42	10518.8	11990.6	15050.6	9983.26	15962.6	15235
M792T510_NEG		791.502	509.675		46139.5	106590	136358	112057	80555.1	72827.9	82289.5	118610	45286.5	4290.78	54513.3	44425.4	46637.7	40901	67537.5	44861.2	42240.5	50635.2	64855.2	66967.6	66220.2	116148	48723.5	97528.5	153816	54911.9	63976.2	66846.9	69634.3	62109.8	107658	74272.3	54618.4	86426.6	120415	73269.7	47597.6	41480.9	45779.8	59404.9	117645	41741.6	46411	59879.1	62937.1
M152T159_NEG		152.084	159.376		31963.7	26848.6	22790.3	23331.8	23158.3	17227.6	23162.9	17257.3	22048	20303.7	20698	18730.6	16080.3	23101.6	26492	19665.3	17235	22958.4	4795.77	16646.1	9159.17	18328.1	18296.2	9803.92	5970.6	8882.05	7328.78	10526.8	16391.1	10679	7269.68	6662.35	7742.47	25306	23337.1	10281.4	9471.44	9551.32	10306.3	9990.64	7741.88	6267.13	7263.33	5480.6	9066.05
M166T37_NEG		166.02	37.089		11921.7	6534.47	7616.77	7519.74	8988.5	9929.49	8821	8115.18	6777.07	10486	8485.02	10213.9	11332.8	7823.39	8605.64	6892.55	9112.92	9307.24	7746.75	9168.82	7624.88	6493.93	11056	9741.97	9705.23	10509.4	8488.17	6132	8353.27	7760.57	7926.68	10666.4	8937.4	6786.64	4901.71	11446.9	8436.37	11234	9860.36	7846.47	7547.11	10393.6	12707.3	8386.21	7648.81
M205T26_NEG		204.999	25.9025		102267	24279.2	12642.6	12447.4	112698	5112.46	6169.06	77286.9	19547.7	9864.85	14062.1	3451.01	146538	17504.7	19654.9	10321.9	78388.9	6120.73	6569.95	4440.62	67378	7180.27	7119.4	7485.28	15540.3	6007.87	51592.9	10569.1	8950.07	8922.61	15924.9	8240.46	61933.9	16332.8	6710.51	6631.79	61571.7	30471.7	92560	7659.76	4695.79	5085.94	79613.4	64129.8	7714.11
M260T57_NEG		260.118	57.1515		55557.4	13883.8	31925.4	25872.1	33589.7	21962.4	19183.7	26873.8	10524.7	25944.2	29544.9	50799.8	10177.8	25281.6	31455.3	19019.1	10774.1	19415.7	31151.1	22800.2	14424.6	72279.7	26933.6	28849.7	49284.5	20420.2	17188.8	73128.7	14039.5	56329.5	33917.1	21402.9	13056.6	20907	16797.2	35867.7	40363.6	22923.8	82974.5	82063.3	62486.6	13694.2	43359.1	40743.2	44796.1
M430T167_NEG		430.242	166.544		21323.6	10980.5	18412.3	10286.3	8727.84	2727.47	16414.9	14484.5	5565.2	22111.3	7453.7	6756.48	15817.3	13949.1	14638.2	15663.4	22829.7	23990.2	20864.6	19558.8	32448.7	5332.38	22459.9	17188.4	9590.01	16110.8	17633.2	5674.61	9957.26	10474.3	23141.2	8499.7	25047.3	11161.2	17855	21131.8	20543.6	24973.2	16307.9	12107.3	10402.5	26948.9	23188	9594.1	28535.1
M535T181_NEG		535.202	181.489		239856	344105	566727	499875	653148	518613	524385	406599	456668	381866	540019	477493	425340	520180	221453	480711	54918.2	126820	105666	73936.1	29974.7	32073.4	115524	20785.6	22000	91756.4	16188.2	12872.7	20266.8	21396.7	15095.6	11586.5	52364.5	17924.3	17593.4	61321.1	29374	25311.1	26579.9	25455.2	21436.4	42524.4	44060.7	20143.4	26490
M97T58_NEG		97.0403	58.164		18235.8	4904.47	17745	12370.6	11844.6	11872.8	12458.3	9331.08	13533.2	12123.8	13719.6	13028.5	8765.53	11776.2	9468.96	7988.8	15255.4	7060.34	4141.38	14618.8	12814.1	13449.8	18317.2	7544.73	14995.1	9938.91	13750.9	12440.2	14219.4	10594.4	7175.11	11266.8	10255.7	15800.1	12518.8	9318.09	12969.5	8693.42	9763.92	17706.1	6425.72	11492.5	9257.98	11581.4	18078.5
M469T291_2_NEG		469.152	291.033		5090.61	7464.1	7311.45	7819.6	9381.99	7403.54	14224.1	11210.6	7578.01	8778.04	8129.65	7782.58	12475.2	5327.04	5161.98	10767.5	6243.62	8998.31	6862.84	4730.53	12201.7	3821.46	5738.32	9578.35	4292.45	7676.87	12118.8	4404.06	6142.92	6490.57	4614.72	5135.67	6804.27	4893.29	5766.82	4401.23	6709.39	5377.68	5554.06	5909.5	7067.6	6288.9	5920.08	4483.2	5571.73
M831T384_NEG		831.156	384.058		38893.3	56480.7	28718.3	23186.5	26755.7	32914	33987.7	54649.4	81139.7	17004.4	22518.9	15328.8	18029.5	22670.6	15360.9	24074	30135.5	44771.2	31136.4	14624.7	44961.4	34400.2	22214.1	18971.8	10441.8	37864.4	19595.3	32347.6	25324.3	44763.7	32587.4	21483.1	22202.3	12299.8	14100.6	21728.2	19904	32112.1	19537.5	20312.7	32525.6	22063.3	24345.5	20573.6	25310
M366T34_1_NEG		366.151	34.405		9880.92	4946.25	10814.7	7049.73	11810.5	10415.5	6874.08	7408.97	7129.87	9413.22	8753.12	8342.5	7767.51	6634.05	7219.91	7626.83	8452.93	10095.4	8171.04	12992.6	10419.1	6132.38	10799.7	6077.8	6319.87	10164.9	5645.58	4617.15	5290.24	4920.62	5069.68	5162.59	9699.82	7739.41	5611.9	12008.8	4942.24	13268.1	12473.4	7079.94	4513.31	4949.62	6260.28	6149.66	7199.74
M234T764_NEG		233.801	763.747		60544.5	35976.7	23202.6	25777.2	49428.5	30752.3	37592.8	25705.5	27790.9	22164.4	14713.4	3369.94	32766.7	23619.3	20076	55407.2	28544	22729.5	46689.5	45964.2	94164.3	25785.3	44566.4	39834.2	26706.4	23830.6	31062.4	31071.5	62059.7	30815.3	26772.2	45758	19803.8	25497.5	22357.2	66845.5	26519.8	39909.8	28168.5	5889.37	63792.2	34063.2	26693.3	36885.6	20919.9
M195T135_NEG		194.992	134.6		15791.2	19611.3	24826	23372.8	12339.4	8864.69	22003.5	31737.3	31484.9	20697.6	41301	25421.9	13769.6	41454.4	30727	25964.6	23674.5	15401.8	20983.4	15455.7	14700	16563.9	15509.9	19819.6	21329.2	11579.2	14570.4	27950.9	17053.2	19872.9	50621.8	16512.4	17287.9	13300.5	30801.4	11953.7	25521.3	22969.9	11628.8	26594	17197.6	18328.8	14560.8	20841.7	30411.8
M99T691_NEG		98.9714	691.461		27098.1	65267.7	29056.5	30441.3	26829	3280.92	40109.6	38093.4	28071	59046.8	43683.7	33194.9	36964.1	20260.5	23329	16450.6	4421.39	4767.42	10018.4	22780.4	23964.1	67784.1	32557.7	3297.52	47857.5	26241.2	19647.2	26347.4	32872.4	22496.7	35715.8	3862.06	28414.1	30662.2	40503.2	2786.04	26652.6	27848.3	26421.1	19499.7	35920.6	23834.6	42821.6	18413.9	23569.7
M665T290_NEG		665.15	290.287		25388.9	19171	19695.5	18551.1	11155.3	12709.3	11769	19874.5	25507.8	20597.2	23394.5	19002.3	9624.9	27391.9	25660.9	24090.3	16345.5	11557.5	11849.6	6636.08	12381.8	38640.8	11826.9	15085.8	19852.8	9436.77	13230.6	31900.2	18376.9	28838.3	19498.4	17136.5	16317.7	27297.9	20632.8	23370.3	24067.1	26627.3	20688.1	23813.6	28369.4	18071.1	21547.7	22579.4	28162.5
M99T739_NEG		98.9714	739.157		35872.9	49030.4	31452.8	78431	60838.6	36713	65103.9	30862.5	22505.7	50856.8	35899.4	24999.3	22136.1	3156.76	36627.5	48757.6	40637.5	32169.3	13710.3	52503.4	3456.19	94951.3	30586.2	24639.1	26829.4	13416.1	31751.9	14509.9	69683.3	27560.8	40472.3	38267.8	35134.8	30047.1	28669.8	63822.6	33321.6	19906.2	28649.2	30758.7	34960.8	24397.8	39774.9	18201.7	41713.1
M313T385_NEG		313.238	384.687		32281.6	86034.9	49750.2	42455.4	31005.1	24845.1	70622.2	26868.9	56923.8	37963.3	56939	55462.7	27771.7	56645	25412.6	26755.2	12247	23734.1	21072.7	59004.2	65019	10396.6	50338.5	28899.7	33567.9	26393.7	23298.4	38661.6	23180.6	28262.7	23132.2	22461.5	16351.5	46477	16494.3	19137.3	18512.4	25016.6	47173.1	17291.1	69948.2	7137.69	50585	50779.2	39671.8
M755T382_NEG		755.42	382.204		64439.1	61602.4	36559.6	22196.2	24614.9	28967.1	34081.8	32360.1	39419.4	15632.2	33153.4	22845.9	8940.36	32452.7	38088.5	42006.8	4832.66	13753.9	17022.4	2756.5	8149.72	27042.4	15628.2	21209.9	15152.7	14829.5	6205.49	30898.8	11787.4	54451.7	67777.9	41945.3	14434.8	18836.1	12429.1	28349.6	28795.6	34712.2	64256.4	41303.9	31439.7	12165.2	21282.1	8851.38	54086.8
M235T57_NEG		235.065	57.074		22575.5	14012	19716.6	26794.4	26458.6	12437.8	21076.5	8496.6	14945	26196.8	12654.2	54985.4	20458.6	15636.2	21415	18152.1	18848.9	8550.8	39750.4	324840	29364.6	31854.8	11495.8	6670.19	3632.02	16240.7	70333.1	24426.3	76336.4	28987.7	11718.8	17645.2	133194	7693.89	54934	2758.93	124049	148583	29458.2	3099.82	6824.02	8142.32	12993.9	15660.3	9994.84
M97T725_NEG		96.9707	725.248		33840.8	45817.2	33782.9	55697.4	75608.3	25464.8	26559.4	36855.5	49021.9	39683.1	30129.2	30470.1	29300.1	4895.05	63402.1	28350.6	22731.6	40525.6	57435.8	60801	25921.7	24329.9	4921.12	30827.4	4075.15	2942.6	26847.1	23018	19928.6	26936.2	40988.4	26901.2	29313.3	26626.1	33706	46695.6	25930.3	41963.4	37554.9	21732	24924.1	24654.8	26419.2	20504.4	31025.6
M217T170_NEG		216.982	170.48		4912.9	33111.5	25400.4	16877.1	18011.3	17785.2	13862.3	27432.9	24352.6	14987.6	20966.7	22813.1	11976	19232.9	28116.4	13333.4	3810.38	10619.2	28228.4	5175.96	13749.6	15511.3	23147.4	26521.5	13318.3	4103.46	4275.07	19323.9	3918	52724.7	26837.7	4108.17	4670.02	22799.1	24570	3999.7	50927	3961.33	2763.56	4258.74	7399.26	14018.7	11729.4	7360.23	35349.7
M399T35_NEG		399.161	35.455		8392.27	7144.98	12734.7	9868.78	11485.8	10187.6	10157.6	12102.3	10943.6	11607.5	11407.6	10207.3	12060.6	12108.3	11989.5	11557.4	6554.05	11967.4	4982.37	5505.75	7755.95	6169.44	10216	7267.29	8701.97	13986.1	9213.85	6555.94	6480.14	6744.02	6920.19	6679.31	9290.32	12098.1	8539.05	10048.3	6925.72	12240.5	11343.2	6195.63	8154.79	7955.66	9090.45	5923.69	9652.72
M757T409_NEG		757.385	409.278		9729.04	17791.6	13906.2	12048.4	6648.41	10062.4	6723.62	12863.3	14266.9	6952.24	13610.8	6664.76	6225.58	10931.3	9806.25	11020	7537.87	7998.1	8773.4	5496.8	6521.38	10385.8	5032.71	9926.27	7594.68	7750.68	9304.26	7537.79	8650.31	16916.5	21053.6	12115.2	6077.3	13061.4	8498.88	10981.2	12747.9	15566.2	10916.6	14361.7	9956.29	7401.41	8475.44	12297.9	11968.2
M99T714_NEG		98.9714	714.319		30568.2	35465.7	26025.1	27427.3	29641.4	26143	39725.2	22918.8	34883.2	32790.6	25042.4	12086.2	27047.2	24579.1	23566.7	28616.7	38295.9	4626.53	2826.38	72208	19801	34020.3	35549.9	20128.6	16277.1	31770	6028.28	17991	30257.4	19005.5	39004.1	24110.8	4835.21	25106.7	50380.8	30321.2	21576.3	20649	24327.1	46907.6	42462.6	39269.9	24631.4	54438	35814.2
M389T291_NEG		389.134	290.978		8488.4	14998.1	10967.7	11679.1	19229.5	17932.7	18041.7	19144.4	11896.6	18386.4	15943	16323.3	17374.5	11594.7	11945.2	11877.6	8050.36	13046.7	14334.8	8420.06	19914.2	6071.27	11536.7	10716.8	9782.14	13462.8	15757.9	7709.31	13924.3	7811.71	5440.09	9504.43	9765.82	7083.69	10938.3	12028.2	9700.48	7563.05	5050.7	4656.38	7785.33	9352.51	8859.69	4215.86	5617.35
M235T277_NEG		235.134	277.432		4488.84	5258.78	5808.14	5125.46	5961.36	5418.32	5627.22	4667.37	4582.72	6267.68	5846.22	5050.93	5696.9	5731.22	5745.45	5927.85	6167.75	5725	4623.71	5854.59	4694.55	4575.21	6332.19	5164.96	5529.53	5251.57	5324.14	4356.05	4033.08	5138.83	4555.35	5048.01	4542.98	5428.03	5353.99	6211.11	5249.6	5208.64	4328.57	4639.65	4524.15	5463.73	4515.58	5836.67	5468.36
M498T363_NEG		498.354	362.571		31152	19847.8	21707.3	11739.7	13906.1	16801.5	15919.1	29728.2	26511.5	14732.3	17192.3	13097.9	22507.3	16212.3	12923.3	19675.3	15582.2	30113.4	21427.3	24867.9	23193.3	16772.4	21678.7	15732.4	15995.3	25847.6	10483.1	17297.9	14853.9	23287.8	23520.6	11077.3	14715.5	11096.6	13702.7	8623.55	16552.3	8968.73	22528.1	19217.8	12376.4	15451.3	13076.7	12667.1	14524.2
M407T376_NEG		407.089	376.012		12448.4	11298.5	12460.4	13824.7	13248.1	10598.5	7772.64	6608.18	4995.82	16432.2	13261.1	21614.9	15294.1	14434.5	11548.3	11552.2	13959.9	15307.6	14693.9	25192.9	17116.6	12118.9	13327.8	21501.8	11233.3	16850	25195.7	10616.9	7438.1	4995.26	6745.06	13604.8	13465.9	8652.12	7569.26	10666.7	11472.2	3978.71	11076.9	9400.08	15211.5	11497.7	17215.5	15848.7	8934.32
M99T768_NEG		98.9713	768.221		6025.21	33161.9	31819.1	41442.3	32489.8	26104.5	42709.3	50972.2	7306.39	67552.2	31937.8	27748	43700.3	40389.3	22091.4	63131.6	21922.5	41196.6	24848.5	23869.4	35057.7	47627.9	32453.8	35337.1	27650.8	4214.81	32735.6	32820.9	38772.8	32163.8	18821.7	43625.5	59734.6	33428.9	16594.5	12023.9	19683.2	25803.7	41257.6	20976.6	4866.51	24678.3	57513.5	50964.8	4930.66
M547T168_NEG		547.162	168.1		47392.9	63081.5	87699.1	62226	76076.1	67472.6	62333.8	59079.4	67266.4	61914.4	74992.3	63475.1	62877	77212.6	63724.6	59478.7	14242.8	27446.9	21419.4	20265.7	24008	29247.8	26141.6	24335.4	23925.7	23348.5	24121.6	17823.2	18223.4	23801.6	30448.5	24083.3	31083.8	27986.3	17463	31179.2	23143.1	48364	27530.4	31535.6	25678	30163	33229.1	27312.7	47807.1
M321T253_NEG		321.17	252.803		70712.3	21885.9	25998.2	24875.3	35510.6	61665	43293.8	51291.2	16637	29192.6	19620.6	45225	39094.3	14774.6	32600.6	36649.5	7196.56	36113.4	14661.1	7062.02	55166.3	19897.8	29340.1	24299.2	29309.5	44929.5	52966.3	27502	16873.4	29957.9	20740.6	22493.6	42729.2	11843.3	16407.2	34757.3	15891	21917.4	46013.7	21717.8	20724.2	22912.5	19027.3	15786.4	3431.25
M267T357_NEG		267.196	357.342		270738	101210	171330	160025	257130	382947	296040	382293	168939	120676	121588	172837	215672	69196	89081.8	225290	12193.9	205984	21554	12480.5	276670	41019.1	45342.4	105310	106707	83002	65379.5	73704.3	48127.6	92588.3	49092	75495.3	107757	27674.4	46297.2	37556.3	51724.8	55594.3	214127	80554.5	51218.4	55756.9	59344.2	29660.1	37573.8
M783T498_1_NEG		782.508	497.989		9469.97	10474	4517.76	5716.94	3754.62	5118.35	18607.4	16036.3	8155.3	5549.59	3791.42	16194.5	13256.7	8026.09	9498.52	14870	4845.43	12012.6	18228.8	14704.9	13331.2	10210.5	5478.87	8171.6	8544.5	12464.1	21386.1	7947.71	14424.5	11233.2	8484.91	10249	11031.4	4384.61	8509.5	7029.3	11296.9	8430.64	9847.71	8719.15	7521.95	7597.52	4708.21	8143.54	8066.46
M136T159_NEG		136.053	159.378		25108.6	21223.3	17102.4	17520.1	18910.7	12736.1	17433.1	13844.8	17108.9	17062.5	16533.2	15512.2	14479.1	18129.8	21393.2	16282.4	14190.7	18538	3374.63	12221.4	7419.06	12399.5	14821.2	7797.99	5355.07	7770.29	5916.64	8746.86	14118.7	8783.03	5516.92	5235.59	5641.27	19782.7	17599.3	8632.64	7176.69	8010.9	8279.52	9223.91	5903.01	3530.97	7351.1	3980.81	7108.11
M473T229_NEG		473.108	229.107		69591.4	78832	89357.1	90846.4	93773.3	80781.3	91724.6	93265.9	84773.1	91622.8	85077.6	79339.3	86966.5	88717.2	58455.7	91848.4	133652	105245	15035.9	23275.1	19194.2	80091.2	95174.2	14387.7	7700.23	20790.2	22182.8	19963.4	96131.5	18209.8	13169.1	18386.3	61783	101754	93619.8	92655.2	11093.2	21384.8	5183.08	14732.6	15478.6	19647.2	16166.5	17023.6	20367.5
M267T366_NEG		267.113	366.302		5460.5	5529.23	7447.53	12974.1	4779.01	5397.08	10856.3	5661.19	5670.47	3100.88	3711.34	3073.39	2921.96	4286.27	3700.19	13503.2	12308.4	4573	3250.2	4254.13	13476.2	5096.33	3700.38	12309.7	4225.84	12130.6	3006.71	4444.83	4330.23	5514.41	7188.14	4012.9	3858.03	4679.43	4682.4	5190.11	12854.7	5274.27	5483.03	3973.53	14786	3002.83	12366.1	2999.79	12778.2
M455T409_NEG		455.117	409.077		24127.2	40452.5	46585	23157.3	22700.8	23692.7	8823.95	10281.3	11117.4	9253.11	20713.9	20640.1	4370.33	23284.9	15232.2	24963.1	15219.6	21687	12260.4	9584.64	20687.7	5314.65	20484.3	83330.6	30633.3	24511.8	22091.5	23822.9	20367.8	22670.9	23564.5	22203.8	8712.69	27005.9	12366.6	22934.3	8755.26	19543.6	22839.8	11243.3	9197.2	4534.87	24263.1	15169.2	22943.5
M214T170_NEG		214.018	170.483		22238.2	29765.9	31909.9	27379.2	24616.8	22952.4	27030.7	21089.8	27084.6	19808.7	25075	19410.1	11649.5	26198.6	27848	21873.1	6193.69	12578	12021.4	12916.2	16191.8	20922.5	27035.3	25863.8	23251.9	15072.2	13423	26581.1	14132.3	36175.7	27196.8	22154.9	7431.4	20556.7	18685.3	12868.1	20894.2	11601.1	28721.5	23955.2	21061.5	12678.7	15661.4	18913.4	18271.6
M465T372_NEG		465.179	371.532		17603.3	15104.8	20145.3	16189	14909.2	17490.6	24438.9	18085.6	20275.9	14341.7	17567.9	12796.3	10053.1	13997.9	13452.4	15144.7	7929.4	11284	11793.9	8184.26	10179.6	12358.8	12407.4	12595.5	13422.9	10546.7	12044	12170.1	14612.6	16752.9	12861.9	13506.7	9448.33	13917	17403.2	17870	13705.7	14816.5	15440.8	13082	9525.18	13302.9	13252.4	10648.7	11798.9
M267T168_NEG		267.015	168.472		40882	57812.5	198761	112646	26301.1	20339	54505.6	82173.4	246551	54491.6	149322	33669	35319.5	264916	91184.9	91769.1	19017.6	18765.7	35225.3	38665.9	50060.7	110861	96345.3	43880.5	112866	18534.6	29249.6	218146	37737.3	257980	175593	77166.6	71503.6	213912	187924	85716	136541	147681	36961.9	117330	98603.4	46701.5	59643	128023	371178
M295T46_NEG		295.103	46.4715		267589	169037	331588	321965	381856	268443	318613	367449	632272	484216	394449	401475	310377	310148	299327	317736	190350	285946	65937.6	260584	179414	303742	410745	48027.1	57239.2	334335	465984	50826.3	438837	51228.5	87047.4	63351	34717.7	519195	615312	44761.7	147682	46992	52637.7	55228.7	39077.9	83003.1	64568	35471.1	126288
M413T58_NEG		413.108	57.83		24223.6	13231.3	13329.1	14970.2	33778.5	15924.3	14358.6	33091.9	32316.4	26429.6	26508.5	23055.6	28498.5	23091.2	25122	16247	9674.49	26124.8	20511.5	4747.78	11598.1	30669.2	21491	13667.5	10531.4	24401.8	7898.23	27737.1	10979.4	11001.3	24778.1	7529.86	8605.05	11115	16389.6	18972.4	14578.3	19596.6	12766.1	13953.7	20049	13359.6	21397.4	11393.2	22920.2
M97T763_NEG		96.9706	763.249		32346.3	84406.7	31582.8	15509.2	35242.2	3897.22	30226.1	26673.6	44173.9	38833.7	9630.19	3741.3	24173.4	26940.8	32504.3	30736.8	27498.2	51427.9	41079.9	21180.6	33421.6	30587.1	68714	29722.1	55908.3	23558.4	29789.9	31753.2	3295.17	32436.1	21317.5	29744	42324.2	27205.6	50634.6	3632.81	28879.9	33748.6	30157.2	62381.3	28182.2	28697.3	3505.63	29231.2	47154.7
M329T199_NEG		329.043	198.624		51128.6	50779.6	18663.2	36325.2	33371.8	19877.6	18242.2	31034.4	17172.6	20448.3	18154.2	13858.3	18665	17712.5	35259.5	17333.3	33347.9	31567.3	21910.2	15504.4	23111.9	37783.6	10321	9618.61	7542.23	11116	20952.6	18364.2	33114.3	14664.6	23699.5	20278.5	20001.1	19919.4	17227	17913.2	13262.1	24720.8	12508.8	12731.9	16211.7	15918.6	17777.7	12112.6	18599.9
M315T328_NEG		315.254	328.413		4875.23	23633.2	13568.3	4713.57	6963.95	5676.49	13337.4	10099.9	6745.62	5137.39	6532.71	6934.02	4455.94	5147.85	5104.82	3212.41	5348.48	6822.54	5021.18	7615.96	13316	2844.17	6606.2	9134.66	8545.47	7483.98	3642.31	3798.23	4956.2	3804.08	6379.99	4022.01	5025.29	4563.15	5136.01	7034.28	3575.54	8059.06	4960.48	3217.44	3339.44	4088.3	5070.7	4376.08	7300.85
M739T500_NEG		739.453	499.537		37127.8	35818.2	9409.76	12671.1	10935.4	9734.77	19077.6	10363.8	13642.4	4857.58	14254.8	35708.3	50095.3	38389.5	15292.2	12126	16668.2	58412.2	6594.98	7057.78	73147.3	65918.8	5656.7	12693.8	13664.7	65808	41507.5	60918.8	30730.2	73629.2	23366.1	54652.2	52036.6	18328	16543	17026.2	17991.8	19774	37674.4	41221.5	58232.1	7160.83	5784.64	61153.3	21300.6
M547T216_NEG		547.109	216.014		11254.6	14923.6	11398.6	10860.1	14287.4	12985.1	14679.4	17617.5	15831.1	14386.3	13123.1	12439.8	17694.1	13013.1	11372.6	12765.6	5973.02	7082.66	3183.77	4741.04	12977	13241.4	33718.5	15503.7	6338.13	24628.7	26922	15605.1	23579.1	23637.3	8018.34	19336.8	19755.6	15792.3	17609.8	20550.7	9917.02	12672.7	10927.9	10883.5	12770.9	20261.1	13813.6	17095.8	16981.6
M222T37_NEG		222.045	36.973		13466.8	8893.98	5858.08	10034.9	17479.1	13385.9	12967	11724.1	10775.7	14226.6	2811.2	14447.8	15916.2	9256.32	12413.3	9161.14	9089.85	10963.3	8548.09	15044.8	14164.1	8231.85	17927.7	16507.6	19560.9	9757.19	15431.4	9200.09	14817.2	14831.6	13029.5	9454.8	11970.8	9163.61	14820.6	11700.6	4321.01	8943.5	22245.3	14097.6	12879.6	12758	20706.6	11878.4	5066.9
M319T736_NEG		318.885	736.421		42825	34769.8	30796	52824.7	29064.2	29699.9	46703.4	31823.4	4958.39	32261.6	4623.62	37632.4	37293.3	32265.8	28780.6	32125.3	31916.6	19339.8	30187.1	32330.8	33278.7	5489.19	13335.8	32273.5	31265.6	59671.8	13666.6	28836.9	33749.1	31067.4	54154.8	23609.8	29852.4	34280.1	30259	24902.8	33079.7	15776.4	31247.5	29825.9	33934.7	46389.8	31644.5	36716.9	61829.2
M293T24_NEG		293.015	23.976		14953.7	78547.7	10134.1	34725.8	8326.75	7787.98	9907.89	6430.95	43965.6	12717.6	23999.2	9881.91	10151.5	22945.8	26618.3	9875.81	15700.7	8718.84	8839.49	6503.41	5938.97	4433.69	10575.9	9051.84	41786.8	17840.7	11887.8	9411.8	6237.05	11284.1	26650.3	14367	7140.99	21690.4	13852.1	11835.6	4157.49	36052.9	7038.9	18489.3	10008.2	9967.43	9015.8	5420.88	21464.2
M857T448_NEG		857.48	447.778		134230	32729.4	27323.3	22055.2	34241.5	79293.6	41305.8	75978.8	83908.8	28577.2	24151.4	45979	27921.9	31422.5	24934.5	31006.9	2814.07	35722.6	34146	23535.9	30282	41927.8	26851.3	37632.8	29519.9	43890.3	30292.3	73414.7	26949.8	135945	32660.6	36637.4	34926.3	41803.3	57051.9	31563.8	99561	43025.5	171751	78744.4	126261	37798.3	35044.1	45413.1	119924
M669T368_NEG		669.065	367.79		11930.5	7021.49	8791.54	6341.28	8434.24	10370.9	7057.82	10076.2	8543.06	7012.31	7348.04	7234.41	6447.75	6585.72	6617.37	5441.84	6330.3	7546.05	6939.15	7169.85	6545.8	6941.67	12455.2	6669.77	7908.54	6248.46	6776.9	7857.76	7396.15	7455.6	7717.56	6810.71	9012.83	7211.71	6344.67	10950.3	7191.46	7625.53	8184.94	7880.46	6914.41	6631.92	7991.43	6224.8	7818.96
M664T206_NEG		664.188	206.276		12661.5	19749.6	36014.3	33511.1	24628.1	25904.8	19080.2	40511.7	33647.5	33390.7	32411.9	32439.2	42173.1	52802	9059.47	44923.4	30199.3	14142.9	14580.5	16201	26994.2	18393.9	20209.7	6817.18	7411.13	15299.2	16046.3	8624.82	80980.7	12351.1	28878.3	24883.8	64261.8	39508.8	36562.2	27686.9	5046.61	61875.5	17614.8	7113.91	6682.85	26562.3	13310.8	23160.5	16800.8
M727T184_NEG		727.207	184.468		19758	19135.9	22131.2	23851	20788.5	19540	21957.5	28979	28453.8	26676.3	19775.5	3926.17	31546.3	23761.6	42778.6	25534.8	15765.7	23415.4	14653	7582.23	22833.5	30367.3	34797.7	28268.1	23068.6	18191.8	17727.3	20760.5	41357.3	34008.2	24795.9	30792.2	28359.4	29106.7	33391.5	28436	29731.9	21927.7	25691.4	34429.9	15738.2	18192.9	27057.9	22993.6	10031
M352T163_NEG		352.082	162.643		24097.8	7801.74	21071.1	10894.1	35884	26943.6	16139.5	5258.6	21992.6	32580.5	24665.9	12157.1	15083.1	23447.2	18904	26020.6	9220.42	23239.1	29195.3	15362.4	32434.5	31890.6	27377.8	13433.6	21321.8	32973.7	7280.95	7463.17	13849.9	12615.3	20541.4	25729.2	17812.6	39644	9598.88	19934.8	22967.2	5689.06	34156.3	22797.9	25426.9	35586.1	12910.5	7428.1	12533.1
M316T58_NEG		316.151	57.827		24248.7	16988.5	37630.3	16836.9	29847.6	27014.5	20664.8	29194.6	13314	27460.9	18756.2	15940.5	27158	24986.5	25354.1	31080.5	31496.5	29582.3	21529.1	77242.8	22464.7	14367.4	28220.6	27550.3	28761.8	28769.1	2834.67	10505.9	20943.1	21935	19997.6	11553	13672.1	21479.7	29863.3	21815.7	36106.3	23553.9	28342.4	32201.9	6685.94	17165.3	16097.5	16884.7	11401.1
M413T386_NEG		413.157	386.423		7691.34	10479.6	8230.09	5843.6	5403.55	7440.96	3188.97	4759.94	3762.47	5187	6550.92	4155.61	3605.06	4850.74	5548.3	3966.18	9504.36	4114.93	4362.7	4433.37	8444.99	3300.57	5195.31	103509	7664.19	6813.12	8010.59	18806.8	5214.58	5564.72	9377.54	3327.65	5317.14	4104.48	6112.06	6830.13	5106.63	18730.7	13009.9	4392.28	3928.11	4537.12	8459	3994.25	5592.29
M593T184_NEG		593.244	184.336		83149	109660	76686.7	141680	169140	193020	208817	86549.1	160646	92609.3	141485	149362	62723.4	137675	92835.4	122032	10365.1	66844.5	8081.24	4012.04	18765.4	31235.3	30305.3	31823.1	26521.4	15870.5	6172.5	5122.11	14429.7	21080.6	18227.6	6598.2	23983.1	12649.6	15964.9	29859.3	16224.5	23620.4	36700	6530.72	5582.28	30283.8	27395.2	25715.9	18198.9
M535T159_NEG		535.109	159.186		175399	226893	249213	270059	263818	175298	234318	211444	251479	244229	234146	270845	211356	276576	263065	268939	53103.7	214167	4558.12	10009	7809.99	304369	16791.5	6893.19	22624.2	4841.5	9382.78	5090.17	77774.3	16713.5	6473.96	10941.2	15094.9	97423.1	80173.5	6726.06	32977.6	51732.3	27998.7	25731.6	5835.96	5669.68	9889.89	11700	9822.62
M208T58_NEG		208.062	57.537		19417.4	7330.21	11297.5	7476.33	35384	21719.9	14631.5	20698.5	24634.7	13347.9	20334.8	22240.3	10087.8	14247.3	11171.5	13424.4	18591.5	23709.3	16668.8	25220.3	7838.18	15332.9	12700	9188.55	10354.7	18518.5	11936.5	17309.6	9277.92	5962.72	12705	7559.59	14122.9	12854.1	9090.17	12838.8	9927.37	21014.4	12691.3	11292.2	11487.9	12159.5	15797	7714.05	11261.6
M351T646_NEG		350.773	645.509		5885.59	6507.39	3582.68	5691.94	7346.43	8726.39	6121.92	5805.24	7536.06	7049.12	6603.53	8990.31	6228.64	6106.22	8958.12	7802.06	5480.36	7065.08	7073.04	7903.09	6081.37	6416.28	5335.49	5438.99	8621.76	6805.24	5659.07	6719.73	8443.95	6746.63	6453.3	6109.01	2846.43	4549.76	6376.88	8812.51	6459.56	3176.35	5806.18	6146.61	7673.03	5899.15	9214.62	5989.34	7367.48
M297T168_NEG		297.006	168.343		12201.6	7888.59	14219.3	4665.64	9528.67	12918.6	9381.96	7851.24	4167.75	9235.04	7796.73	6277.33	15456.6	4538.49	14997.5	13401.1	12020.7	5592.74	8527.22	5433.04	9595	9114.3	11184	9347.65	5932.1	10617	14526.2	4638	10761.3	5378.31	14937.6	7271.68	8434.65	4510.21	4428.5	12033.9	5494.94	4343.03	11790.6	5415.19	8837.2	10964.2	6976.76	7444.68	4669.47
M885T225_NEG		885.115	225.412		8161.08	9153.84	13918.3	12143.1	15188.4	19316.1	14147.1	11903.2	10304	14930.4	16214.3	12625.3	9190	13245.7	10450	9918.57	10865.1	9107.63	24635	19761.6	8587.56	8402.93	9386.89	13138.5	13566.3	5920.73	5699.34	9789.4	4578.38	9990.13	5437.92	4916.14	4894.92	3881.12	3115.56	6965.56	7953.26	5521.49	12883.9	12393.3	10685.8	11498.1	9997.76	10901.4	8539.72
M619T374_NEG		618.932	373.979		7430.01	7471.74	7647.91	7007.39	7812.47	7491.69	6140.81	4995.95	4502.63	7226.16	7097.53	8316.72	6234.84	9044.27	5035.58	5739.97	7970.49	5403.28	6936.28	8182.89	7540.54	5910.44	7192.64	10548.3	8969.87	7504.65	9104.03	5839.54	5631.91	4339.72	5370.21	7891.87	5957.57	7101.24	4641.86	6796.49	5384.82	3182.01	5491.86	5840.95	5710.16	5814.26	5651.89	6492.24	6924.53
M319T768_NEG		318.885	767.721		21281.2	62919	23435	5146.24	18748.4	14145.9	43710.9	32507.7	31844.2	29884.2	46152.5	15365	4400.33	23701.8	59276.6	72340	18322.6	3446.07	12691.3	37935	56126.9	33192.5	23923.2	3386.13	18727	19779.3	4122.68	65690.2	80424.6	52637.4	25193.4	28456.3	38118.2	27033.5	39875.3	47070.5	50896.3	34754.1	21298.9	80973	82607.3	43651.6	31379.8	22920.6	33140.6
M269T704_NEG		268.801	703.88		17994.7	5670.72	39308.7	24876.2	3145.13	34651.2	30710.2	19543.2	34885	26751.6	53382.6	11125.6	20594.1	45300.5	56678.5	41745.8	19112.7	41317.6	74272.5	25582.4	4259.26	29847.1	49735.4	99429.5	4048.22	30473.2	42493.8	34132.3	101124	31358	29521.7	43539.6	35033	34343.1	40649.2	72376.9	54299	50220.4	65298.8	30198.2	27795	43582	30613.7	34662.1	27291.6
M255T248_NEG		255.124	247.774		11510	15338	12026.8	11397.6	11621.9	13092.9	10952.2	15983.6	24993.5	10406	8710.03	10978.3	8495.06	10252.5	8206.29	7997.56	8524.57	8752.77	9976.48	6270.71	6347.11	7262.92	8353.73	7575.02	8646.83	11557.1	7507.45	5639.01	10246.4	9018.06	12869.1	7489.16	7807.97	10585.8	8131.59	8169.24	6105.7	11381.4	8643.79	7993.36	9208	7546.24	7132.41	5708.72	9328.96
M185T26_NEG		184.959	26.18		9033.56	6620.14	5681.91	5389.75	7062.85	10895.9	6785.32	4051.46	5295.75	5927.63	4690.9	5124.25	7580.39	7020.2	6214.96	5379.31	4935.92	7590.64	3638.48	9348.67	8025.42	4334.67	8413.24	6059.27	7363.42	4881.94	3348.42	5854.07	5899.7	5498.75	6209.28	4436.69	6719.1	6512.41	4918.79	6743.2	2867.78	6233.23	6253.84	4061.35	5042.16	6263.47	7656.76	4828.95	6780.79
M381T409_NEG		381.184	409.147		5714.35	15893.8	15346.3	7588.97	10224.6	6126.21	2867.86	9023.51	8180.1	8611.81	7294.64	8335.23	10378.6	9508.31	4529.66	7292.16	9913.96	10630.2	5847.92	10277.5	8375.74	10762.6	8427.19	35113.7	11164.9	7612.56	9754.83	8440.21	9604.96	10556.3	10326.4	10198.2	4550.22	9360.09	9122.64	11625.5	6545.18	5049.78	6721.5	3735.84	10033	8750.42	10834.9	12266.4	9600.42
M379T287_NEG		379.078	287.431		27500.6	39150.5	17210.3	26102.8	7043.58	9526.12	9195.45	22272.2	18816.8	12542.1	22458.2	13826.8	4907.6	19786.3	9064.83	14933.6	20033.9	19359	19002	16712.7	10750	29756.5	20596.5	7535.62	13920.7	12132.9	8352.08	19055.3	41226.8	30399.3	30487.3	18662.8	15424.7	18936.5	29650.1	16609.2	16383.6	19341.1	4743.29	7974.42	13228.5	17158.6	11055.6	23372.8	20457
M553T355_NEG		553.086	354.882		4663.35	12639.8	9664.01	9068.56	10393.8	6416.29	7312.87	5942.29	5825.79	9734.11	10048.8	5558.86	10310.5	8980.54	6643.35	8818.78	6450.87	9700.59	7234.12	6862.7	3716.21	7908.96	8821.66	9570	6735.16	4856.76	10149	9034.78	5433.12	7188.3	5873.31	7063.44	8515.12	5888.02	6126.62	7376.38	9634.22	6362.93	5362.07	7751.22	4970.67	3470.34	6143.02	5495.37	4421.5
M545T322_NEG		545.121	322.234		76868.7	469046	208991	145060	121281	87991.9	165157	261360	105511	63137.2	107907	37096.6	54862	88432.2	77719.1	68510.8	130177	199743	83939.1	47867.7	49382.2	444482	76764.9	38102.1	35041.8	63067.2	82460.6	181140	893429	288954	386623	88835.9	54998.5	227269	162219	75621.8	51461.6	187026	39379.3	50447.9	48536.5	36652.3	51517.9	2874.97	62767.9
M451T236_NEG		451.097	235.636		2878.78	5564.93	4776.47	4099.89	5418.23	5518.15	9408.74	6632.53	5760.66	5119.29	4468.68	3638.99	7809.58	4264.21	5062.21	6709.07	7557.18	6530.43	7343.45	6385.12	9944.18	6420.18	4994.22	7618.07	4437.75	4438.03	8761.51	5404.26	6433.62	5480.96	4691.61	6602.59	6262.24	3010.24	5472.71	6758.93	6579.68	6413.09	3168.3	6176.6	7635.51	6677.4	3848.6	6742.27	4056.45
M517T201_NEG		517.205	201.384		279107	58101.4	50427.3	48542.9	20809.4	55926	19425.3	73998.1	11527	41561.7	52364.9	65225.4	13165.5	30017.1	52764.7	38816	13262.2	17729.3	31337.7	9483.81	69318.5	184435	50451	41922.1	103193	13824.7	6636.36	80941.7	16029.4	128565	133055	65376.1	67093.3	56823.6	78058.2	42217.3	52688.7	41761	179146	80544.9	85044.1	20136.4	48394.7	251994	290207
M619T391_NEG		618.971	391.279		16910.7	16100.8	15942	15076.9	15814.5	16609.5	15322.9	13932.5	15851.7	14916.8	16686.7	15449.7	16391.5	15759.1	14473.5	15297	17258.7	16076.7	15643.2	17074.6	14131.4	3522.37	14910	20506.6	14196.2	16228.7	15925.3	16990.9	13952.8	14444.1	14867.5	12968	14850.2	16077.3	14721.3	15568.9	15372.8	13894.4	16182.8	17017.6	16496.5	9890.16	16763.4	12254.9	17165.3
M315T670_NEG		314.905	670.346		140748	170599	147071	108182	3060.77	137797	193328	175621	63750.7	159400	129048	76492.4	188998	154726	135768	281361	162200	219815	120443	164809	215279	140668	134316	223727	145853	180344	166184	421963	255053	260676	122035	148453	183980	142988	121625	101467	453059	177661	138097	57163.6	170904	149579	47958.8	218683	135750
M127T105_NEG		127.04	104.552		26465.5	10466.7	15935.4	21008	6732.98	23506.9	9720.17	12592	28495.3	15885.2	24110.8	11347.2	12780.4	35738.1	30414.7	19379.3	8100.37	24778.7	9933.78	25145	25412.7	27000.7	23561	10927.2	9665.94	8889.79	7906.51	24832.3	26448.2	11343.6	21497	9187.08	22653.2	10258.7	11596	29655.9	8682.29	20507.8	21769.1	13831	9166.33	24195.7	25470.9	5197.36	17529.2
M313T714_NEG		312.908	714.438		22672.2	27503.9	22101.3	26948.1	20171.3	23266	22494.4	37481.5	15642.8	38587.9	39426.1	25422.6	34325.9	22963.7	35788	25154.9	22392.6	22758.7	32239	22325	43422	34974.4	31397.5	60024.2	37096.9	23317.8	47481.2	24278.7	24609.2	24802.9	15565.7	20144.8	23433.9	22279.2	5044.91	29621.9	36732.2	24331.5	32840.4	27521.5	23054.4	31492.2	25192.6	26584	34934.8
M294T62_NEG		294.121	62.054		59961	6122.02	48111.9	29116.5	56015.2	40860.7	44345.6	4125	25482.9	32493.8	24245	37877.9	19219.9	12250.8	8637.58	42486.2	48922.5	62585.9	40208.7	78852.1	48272.5	26232.2	53723	11709.1	45154.1	31990.7	11724.9	15747.6	11952.8	30818.8	37886.1	5456.65	5363.01	32294.2	10698.4	17116.3	13366.4	38627.7	38518.7	31243.2	22041.1	34836.5	39724.5	7817.03	20537.3
M311T503_NEG		311.167	502.923		72020.9	55585.6	33984.8	68941.6	58682.9	38236.7	134402	12602.6	52646.9	56667.8	56821.7	86255.8	74235.6	74060.4	53740.8	89321.5	102402	77363.9	80669.4	131612	74516.1	24668.7	72363.2	57855.3	39270.2	45166.2	83298.7	76128.2	44131.6	88299.1	128571	26158.1	69164.2	70771.2	67999.4	89144	70567.3	65829.6	42203.3	57952	61089.3	48388.7	71999	61002.2	52673.2
M891T445_2_NEG		891.451	445.022		34922.3	41317.4	39654.6	35579.7	21282.8	22559.3	20200.5	33503.8	46507.2	21253.2	45299.1	27792.1	12382.3	36434.2	30115.4	28687.6	17070.9	15708.5	21743.6	12436	14181.5	53200.6	27236.1	18885.1	30479.3	22452.3	10189.6	46912.9	19589.7	60530.4	70300	37443.3	17248.6	34710.8	30242.5	26415.4	39879.8	31891.1	54031.2	53924.9	38749.9	24119.2	24413.7	51478.4	55609.4
M201T660_NEG		200.95	659.668		92363.2	60645.5	91856	96006.7	97435.7	95090.3	60591.6	99528.4	110411	90898.4	87284.1	61251.4	89681.1	93271.1	112655	72926.4	111682	2894.4	88457.9	105424	56203.3	100839	81846.1	122959	67853.7	76746.9	91387.4	45538.2	107349	105240	95793.9	107959	110424	90568.1	100106	98211.4	68616.4	110026	82210.2	82255.6	93336.9	147593	88187.9	73762.4	63958.8
M779T375_NEG		778.831	375.48		7927.16	3778.84	8849.57	6656.34	9306.81	8089.57	5930.55	7694.32	4432.4	10702.2	9232.85	11044.6	9318.16	6694.48	8331.7	10434.5	8395.42	7858.87	9417.13	11254.4	9089.91	7312.96	6940.55	10024.2	8856.63	8526.31	9230.47	7045.92	6613.75	4165.05	4991.55	9021.22	7114.35	7705.24	5608.07	9141.27	6547.03	3194.91	8532.62	9764.66	8000.89	6754.19	8875.1	8326.43	6667.37
M513T219_NEG		513.234	218.724		666201	339275	499302	423191	427131	255418	352894	287131	168548	212155	562845	291442	162507	377842	246994	473205	29885.9	215292	157708	126838	91971.5	241345	159601	70965.2	172461	55031.6	33034.2	81439.7	115326	110399	334757	70008.5	554105	118556	80058.6	421034	154306	467444	158411	291756	132058	115523	117373	113696	130631
M377T283_NEG		377.243	283.087		17067.6	32584.1	30105.8	22609.9	60026.2	53800.6	48134.2	46249.6	24519.7	36136.5	11575.2	44523.3	52260.6	7305.1	10606.1	30785.5	27049.1	74840.5	22514.8	39832.6	71363.6	7602.57	27640.3	56164.1	10997.2	99661.2	34876.2	5815.47	35877.7	3745.78	6040.31	7663.55	32719.8	4921.22	23219.5	22839.5	22399.8	13284.1	12491.3	8313.46	6976.75	19555	21339.6	4984.1	7015.07
M397T311_NEG		397.259	310.906		13115.7	7759.26	8176.58	5014.17	9329.7	15321.7	16334.8	28365.1	22457.8	7644.66	5893.31	8734.25	13645.8	8662.38	5319.98	10510.5	16636.3	18461.4	11309.5	14894	14098.8	5459.18	10323.4	6772.25	10265.2	21125	19422.9	10596	26931.4	15327.7	11608.3	13438.9	20909.1	14497.7	21066.2	9624.53	16542.3	15015.2	20979.2	5610.13	8014.23	14604.1	12861.2	8225.75	22876.3
M227T236_NEG		227.092	235.882		5526.82	5979.72	6921.93	7107.39	6425.31	6803.06	6997.62	7273.26	8696.35	6207.68	6167.91	5500.45	6346.66	6079.01	5586.54	2910	6979.33	7362.04	6130.31	6677.73	6402.64	4835.91	5760.22	6550.24	6147.28	6319.43	8152.68	4905.22	6316.72	6506.66	7483.8	5777.43	6777.02	6001.51	6194.36	6613.34	5909.4	6071.19	6175.86	6150.46	6324.2	6818.11	5591.89	3892.55	7712.66
M169T106_NEG		169.015	105.972		264057	210726	8902.42	12651.7	11940.6	8825.7	13839.8	13266.5	12333.5	10017.1	43413.4	12676	12262.9	9954.91	299905	61713.5	675965	905628	26945.4	101768	156200	130301	1.39675e+06	336016	1.21214e+06	66408	448491	22726.8	905879	214616	912795	1.58131e+06	1.43161e+06	35356.2	130848	1.43888e+06	399997	1.40673e+06	1.37222e+06	1.28898e+06	125396	1.07481e+06	197286	996155	355665
M403T148_1_NEG		403.061	147.802		4839.17	7672.69	10571	4098.07	4132.07	115415	3817.92	138286	165384	4381.9	3773.33	2913.6	136046	9675.14	4267.9	165839	5259.97	5973.6	149236	4598.74	4147.48	5692.77	10916.8	8329.07	11454.7	6964.36	6335.47	9595.7	6118	8108.42	6780.7	296994	6549.32	9164.43	8328.57	9139.1	7576.39	8006.57	7361.78	296429	9809.98	382550	7962.3	8443.53	12187.7
M317T173_NEG		317.19	172.546		8414.6	9403.34	4660.79	3811.1	7802.08	6975.62	5222.4	4405.65	3481.58	7320.72	7167.72	7102.39	7617.08	6696.44	5427.79	3991.03	9239.76	7777.89	8960.34	10654.9	6100.16	4206.08	10951.1	4735.38	5572.21	9934.13	4752	8292.8	4557.96	3089.66	5805.59	7953.54	7452.54	8169.05	3636.29	4736.62	7774.94	6432.83	6246	4462.54	6188.59	7195.85	4456.57	7461.25	4922.71
M663T350_NEG		663.055	349.967		14001.7	9385.18	12420.7	8990.94	15352.4	15914	17571.8	16519.4	16665.6	14686.7	9526.17	9194.95	10858.8	11381.7	9428.18	8691.67	8099.61	13000.4	9538.91	11055.1	5468.37	10958.9	12452.3	9745.04	9511.26	7173.47	6474.1	10701.3	10023.8	10675.6	8771.97	7762.12	9937.86	10334.1	9803.12	16297.2	9927.69	11658.1	11482.9	9016.3	10245.8	7473.34	10146.9	6219.1	8118.09
M346T142_NEG		346.056	142.171		10066.5	11615.4	7728.1	9020.25	10512.3	10772	12062.8	5288.41	11090.6	11067.3	10591.4	10500	9505.71	14665	18238.5	8634.92	17669.4	14559.6	5396.51	7345.2	7014.09	10749.8	10623.2	10645.8	5958.42	9983.01	8487.77	6579.02	7857.36	8461.18	10891	7017.47	13613.9	8974.34	10248.3	15490.1	9078.68	16144.8	10383.5	8006.85	6465.29	9304.01	10718.2	11361	15237.6
M228T58_NEG		228.053	58.475		26246.6	13937	13461	39928.9	17594.2	28266.4	10949.7	19072.3	3196.38	24713.5	79490.6	20344.3	31509.3	48192.3	38887.2	23621.8	52366.3	31858.4	25578.1	12497	6250.91	5819.6	7346.01	34229	21379.1	51254.2	13604	5019.89	8311.57	9719.35	21074.9	13816.6	11815	65535.6	43539	26702	11008.5	20403.2	27872.7	107222	15502.8	18433.9	19513.2	3959.56	42737.3
M761T497_NEG		761.485	496.747		23264.9	20066	10475.2	24876.5	16057.7	20035.7	31302.7	58167.1	14262.9	13745.6	16286.2	19598.9	24494.4	15873.7	14375.8	34581.6	20407.1	33309.2	23527.6	17773.2	27945.6	59938	15674	16806.5	24324.3	16735.2	21811.5	74312.3	18992.7	47254	24682.6	74646.2	24917	20788.6	17797.5	17389.3	15398.9	10818.6	47311.6	31315	53488.8	14435.1	21942.2	41410.6	23669
M117T26_1_NEG		116.983	25.741		206377	22280.8	13004.3	15277.5	10215.7	7694.33	8070.02	6127.29	20158.2	8389.41	22475	5231.28	114718	16491.3	16874.2	10382.6	53568.8	5683.67	5937.85	5483.88	4267.41	59401.8	31315.4	8445.3	28923.2	4889.45	84078.4	11099.4	5988.72	81977	87288.8	9514.49	2926.55	19897.3	11252.4	7412.2	8505.25	24663.2	156357	9077.52	7860.03	5079.88	81967.2	6538.54	12042.7
M534T387_NEG		534.236	387.257		11211.4	42140.4	35351.4	24580.3	23684	22807.7	25350.6	23554.4	66951.6	22187.5	47116.5	7807.43	20170	40433.3	46451.5	27694.7	32098	23855.3	21204.8	17799.9	10888	41373.7	32926.1	21854	31170.4	21981.5	7308.97	37492	44973.2	67606.7	56934.7	35027.2	18013.4	45476.9	66712.7	24833.6	46206.2	60494.4	22566.9	41463.5	28323.8	32274.9	15608.3	24912.8	61660.1
M744T410_NEG		744.067	409.511		6914.78	6505.83	6808.72	6394.63	7342.35	8363.37	7501.26	9175.01	9961.4	6721.21	7376.51	4896.75	9593.28	6609.93	9122.66	6555.92	8711.09	9616.99	6612.02	8080.95	8049.39	7962.18	8366.36	5398.46	6966.77	8687.51	6107.98	6617.78	9315.82	8133.52	8267.23	6233.3	6688.79	7683.82	10115	6665.6	9458.92	7385.11	5763.29	6939.75	6044.88	7573.01	5075.78	6870.81	7107.3
M450T168_NEG		450.209	168.318		11573.7	3944.49	6984.01	4825.15	9204.02	8479.42	8532.95	8459.76	4998.09	8611.62	4965.73	8571.37	9060.34	6451.12	6449.09	7200.97	10520.2	10468.7	11595.3	13042.8	9685.21	6478.89	8915.97	8604.2	7335.52	11149.7	12133.1	3538.55	7816.22	6880.07	5818.17	5011.25	10054.9	5460.66	5239.67	7954.52	7395.55	6931.2	11120.9	6673.79	6477.37	9299.39	7460.4	4536.98	4700.72
M721T379_NEG		721.41	378.659		13086.7	18766	14650.5	8478.34	9162.65	9370.34	19281.7	11827.8	11209.5	9287.29	7663.78	11927.9	13691.3	9227.97	13358.9	10997	14044.7	15681.2	10512.1	8474.19	12366.7	10441.6	10808.4	18888	7808.75	7553.1	15018.1	11457.3	9173.5	12841.8	11319.3	9622.7	12798.4	5717.66	8851.59	10254.3	13718.4	9036.54	5713.62	7835.56	8052.07	9730.44	7996.38	10409.7	8620.71
M390T410_NEG		390.239	409.781		13738.6	27372.1	18449.8	12365	15790.2	16938.1	13269.7	18802.1	25743.9	7322.73	10091.9	5936.44	8411.54	11956.7	6735.3	7370.04	7037.38	14732	14023.7	11525.9	8318.05	15079.1	12041.2	14156.2	9946.67	17620.4	10801.6	13520.4	17757.7	17286.6	24434.5	13489.9	10079.5	9560.96	11411.9	11913.5	11214.1	17123.1	13290.9	12811.3	12793.7	6338.79	11481.8	10368.1	9942.85
M313T447_NEG		313.193	447.031		10384.9	48594.1	18233.9	8463.7	7304.33	16397.8	33127.1	17974	25299.6	3545.38	9976.43	5578.39	5702.58	11965.9	8349.17	7466.64	12254.2	38406.9	9286.46	9504.36	12606.5	32553.9	9152.93	21517.7	14069.6	6528.08	3935.14	24240.5	21392.7	25865.8	51633.2	12499.1	20520.8	9011.51	7856.01	24606.1	17345.4	31935.8	9691.61	18056.6	12719.8	9798.04	6951.38	16248.8	16078.3
M425T171_NEG		425.062	171.296		11260.4	3875.23	11005.8	13295.3	24671.9	17023.2	10701.3	14162.6	17183.1	15135.6	16101.9	19213.5	8656.55	25642.2	17525.1	23075.8	26573.3	14291.8	48899	56648.5	13357.9	22550.7	26515	19541.1	40297.4	24632.6	11005.5	17465.6	13809.9	20319.1	45791.3	12619	18562	12507.9	11014.7	16892.8	20700.7	31632.8	29360.2	27561.1	29369.6	9718.63	15601.1	19858.8	33532.3
M791T213_NEG		791.16	212.784		13519.1	9750.37	86654.3	66981.7	58707.4	38472.5	39671	61911	147246	57639.3	80070.5	80274.5	88158	108269	36716.6	65882.4	5561.31	11759.3	507981	27605.1	17204.4	28349.1	41151.8	17186.9	17375.7	24013.1	23406.5	36217.2	6011.04	35868.8	60167.2	31441	35956.5	43489.6	42258.9	101692	22930.1	50809.3	36531.3	15887.2	13933.5	8859.56	13262.7	19277.7	41455.5
M223T219_NEG		223.061	219.244		7493.7	30436.5	13209.8	12176.3	10163.3	8509.43	6748.62	11321.6	10053.7	7960.05	10944.3	5211.02	5261.8	10728.3	10325	6141.33	8877.18	10112.1	7859.91	6679.52	3509.83	12920.3	6951.72	4105.96	5571.39	3387.11	6041.49	6650.07	23280	10463.7	16914	6950.62	7879.1	9788.12	6465.25	9325.26	6098.29	31119.9	5163.44	5262.52	6312.02	8240.79	5141.57	10630.5	12309.7
M807T370_NEG		807.156	369.538		39653.2	48743.1	30803.9	17142.4	22374.1	37563.1	35875.8	57489.8	55944.8	13668.4	13328.8	11861	19105.7	13790.6	10942.9	15689.4	18812.3	35706	21439.1	5584.04	25067.8	29024.7	15368	14046.2	4911.41	33474.6	12108	19368.7	21262.9	40537.6	23718.9	14270	15216.4	7156.99	12184.4	14219.1	10212.6	20102	10345.2	13018	21577.6	13753.5	15878.1	16087	17649.5
M675T218_NEG		675.192	217.503		267410	53062.8	128128	96046.5	78865.6	160288	84390.5	116233	39289.4	98456.2	98875.4	288353	50306.7	44791	126579	137323	7668.96	46482.9	82881.7	20741.8	135761	203464	87857.9	166170	241880	78267.2	42780.5	212178	22188	256409	97533.1	121693	89931.9	65390.7	76800.5	72456.8	198681	88289.2	504082	265494	135724	47617.5	120465	217492	151967
M535T220_NEG		535.31	219.743		17685.8	4347.3	12694.4	11176.2	18104.3	13652	5845.28	10471.3	8331.98	10067	13262.2	9309.85	7477.73	9669.66	7125.73	10910.4	8012.18	11840.4	24790.4	12862.4	17225.2	8941.99	5201.71	11826.9	9624.6	13018.8	18479.1	4793.58	12614	10821.5	6083.24	11127.2	11886.4	11029.7	13131.8	14922.1	12852	13785.2	39438.7	15350.2	16962	15940.7	17122.5	17778	11449.3
M194T14_NEG		193.815	13.802		136666	87667	65701.3	26893.6	65279.7	4744.91	81878	85071.4	70856.9	84702.8	102250	41782.8	9011.45	49731.7	52973.3	74199.7	74215.6	46002	53357.9	80496	4569.84	92019.6	125974	71477.1	90004.4	8527.96	81696.5	38704.7	69702	55136	4538.13	69135.3	78919.5	51932.5	51444	42427.3	39981.9	50395.7	84914.8	2992.46	80266.7	84284.4	108952	3238.99	38845.8
M338T187_NEG		338.101	187.177		21299.3	18687.5	14422.1	14416	17410.9	16955.5	22524.4	18793.9	12652.1	16349.6	19939.3	15355.9	8609.86	15855.5	21291.9	16148.5	23243.2	15707.9	11125.9	26722.4	17734.2	16750.4	35554.8	14861.8	18380.8	33064.2	32035.2	22489	61743.2	45180.5	20955.5	21414.5	16675.7	49953.9	47587.6	24360.2	21002.7	29225.3	21158.3	23967.2	14032.3	16621.9	14722	16411.2	36912.7
M423T250_NEG		423.085	249.505		29558.7	60925.9	53773.4	37256.5	30062.7	32991.5	33338.4	29071.3	38253.3	27778.9	35206.1	17943.6	16959.8	32558.8	36563.7	20561.4	22129.1	24145.4	10313.4	9579.04	6108.3	27335.2	23439	20398.2	20750.1	14453.7	21245.7	22939.1	40751.9	31801.7	33183.5	18222.6	13708.2	27996.6	21263.3	26855.9	11490.6	31366.3	14565.6	19879.1	20538.6	21349.8	16093.9	22807.7	30437.3
M653T409_NEG		653.371	409.031		203769	108221	83857	96485.9	61316.5	89437.6	92031.4	100631	85741	55143	46075.4	70614.2	46401.8	51116.2	88891.9	66268.6	40185.8	62311	126793	28568.3	74569.2	187805	122356	125076	104480	97313.3	56787.2	179621	61108.5	180621	156744	93426.6	86646.6	55366.2	56877.2	85961	113839	72192.3	179914	167486	137615	49619.9	82639.5	132485	85258.9
M286T160_NEG		286.071	160.386		137745	68020.2	75286.3	10612.4	75601.1	76037	87204.7	76972	29995.5	57350.7	8513.57	55092.6	76176.4	41656.2	29036.1	79237.6	25771.5	75366.8	183536	174569	203186	6997.67	81905.4	88854.1	111565	59011.5	113373	54022.2	67991.2	65024.1	41437	63653.1	109241	33110.2	38736.3	66477.3	9321.16	38200.3	108305	85345	74672.2	80093.2	80800.5	52886.9	45780.2
M378T193_NEG		378.215	192.648		21788	16830.2	7095.45	5092.14	8964.45	8010.23	16581.7	8466.37	3174.04	9659.22	5748.17	6329.48	8254.09	10417.1	13268.9	7728.41	18843	28191.2	19295.3	17090	13066.9	7456.09	14007.1	9685.25	9192	7787.16	10772.7	7938.96	9930.21	6006.16	7674.04	7511.82	15851	4020.28	5907.66	10069.8	7944.37	11405.5	8951.02	7607.85	6345.66	10826.8	12143.7	6682.94	8457.5
M199T768_NEG		198.955	768.471		6471.78	14434	27099.7	86994.7	5349.86	34922.2	36586	15960.8	63066.4	71237.4	131753	41636.1	59057	12961.5	70401.3	79589.5	48248.9	129634	64874.2	4557.99	96332.5	35384.7	11377.9	251837	327346	40443.3	33491.2	6078.49	7791.72	37279.2	76892.9	37509.6	105578	37977.4	30330.1	86544.9	45095.2	59403.9	88993.6	51092.7	37994	7582.34	49077.2	28122.2	4313.93
M753T482_NEG		753.349	482.056		33172.2	43417.5	33769	18693.8	17113.8	20096.9	36752.8	48454.9	34250.6	16919.4	17140.6	11627.7	20115.7	19971.7	18877.7	22323.8	17037.2	49056.5	70290.2	17013.6	63482.8	31031.2	15266.1	25765.9	15840.6	32910.3	38175.7	48730.2	24359.9	21417.4	38399.3	25016.7	22816	9643.8	6827.23	15427.8	20563.7	17539.1	18740.7	20585	19152.7	22873	19495.3	18704.7	13582.7
M673T347_NEG		673.188	347.424		6128.6	7975.29	11379.6	9829.32	7495.98	7721.52	7548.16	5703.33	8013.78	9021.13	11852.6	7479.1	8968.29	9958.01	8161.42	8607.49	7655.24	6941.49	4291.98	6809.91	4925.64	7755.48	6251.34	6415.91	9434.32	3606.06	6981.26	8374.33	7015.33	7037.12	8200.19	8822.21	7505.58	7526.72	8363.47	8380.22	8583.11	8300.43	5642.93	7999.44	7600.91	6365.5	6362.94	7229.38	8563.23
M425T298_NEG		424.986	298.227		10313.7	6403.51	7648.79	10296.9	4499.11	8438.76	4638.04	3977.62	4279.44	8276.19	5721.47	4236.47	4850.64	8687.89	9404.85	4861.98	13648	6955.98	4015.19	8084.3	4728.95	4348.67	9626.61	5139.33	10686.8	6386.64	11299.8	5264.79	6170.13	6465.44	5359.79	5676.22	5343.26	5630.19	4460.07	8877.51	4982.62	5709.64	7055.86	6277.98	6800.68	4721.37	5433.66	8900.04	6608.74
M153T26_NEG		152.987	25.7285		9105.55	10305.7	9747.14	10978.6	17984	13777	9014.32	7278.74	9350.29	10655.7	6646.19	9615.73	8192.65	9323.12	9445.91	8182.68	4769.77	8064.77	4990.67	9004.71	4970.37	6018.21	8628.08	8357.15	9453.22	6634.25	7264.24	6283.63	7679.56	8355.49	10035	8606.62	5140.8	9452.33	8039	10173.5	6290.89	11676.4	9670.08	4014.5	7221.27	5937.64	7769.7	6617.3	7563.8
M445T168_NEG		445.23	167.866		40540	9238.33	14714.4	4473.74	17485.9	19432.7	19357.4	20625.3	6161.82	16692.2	11803.4	20052	24264.2	12527.6	9156.16	16435.1	13312.4	19438.1	24038	35558.1	33152.1	12459.4	16895	17310.8	20003.6	18387.9	14501	9531.88	8452.41	5612.35	13279.6	10887.4	24958.8	9554.99	9632.37	13805.9	15050	9483.55	26341.2	12256.8	8086.93	18978.3	21395.2	10298.5	10073
M401T148_NEG		401.063	147.895		14766	19525.9	15075.5	13878.5	23395	11641.5	23330.5	10787.7	22183.7	13605.3	37218.7	13262.9	11155.6	31495.9	65880.3	12109.6	19921	21591.4	20831.5	17557.6	20740.5	24068.2	23451.7	26653.8	25011.9	30560.2	24770.8	141699	19671.8	24663.1	25050.2	38397.7	22111.2	29104.1	26230.2	26740.3	25736.1	24504.5	25671	24261.2	24493.7	22415.1	29128.4	23537.4	104730
M303T164_NEG		303.18	164.041		10387.6	7970.19	9851.7	9100.41	12252.2	7410.05	7715.69	9176.71	8664.86	11025.4	7905.08	8688.31	6289.72	7832.29	7338.91	6727.25	6900.18	7381.36	10147.4	7986.36	8243.61	6539.99	16981.4	3967.89	8775.96	7799.04	14157.1	5347.75	11158.8	6511.05	7485	5933.01	11442.1	8936.25	9651.32	13721.4	7701.89	13645.4	18811.8	11282.3	9234.38	10673.5	10374	8673.54	12255.9
M184T169_NEG		184.098	168.818		40053.2	13522.7	23058.8	9059.29	42126	27190	19560	16243.1	5612.7	31347	6970.94	11074.1	24963.6	8211.3	17458.2	11772.1	26527.9	35016	8896.97	9008.12	15827.6	13017.5	18892.6	21458.7	16346.6	19690.8	15829.6	10064.4	8253.19	12914.1	11577.8	10030.1	9101.83	10785.2	8673.68	34352.8	24380.2	33341.7	33183.2	15503.6	18224.9	8344.3	11712.1	7914.81	9386.08
M244T98_NEG		244.13	97.6095		26888.6	15500.8	23682.4	10555.9	23527.7	9943.67	24846.3	21220.2	19533.9	24392.7	17258.9	18666.5	24515.9	20515.1	20874.5	24621.1	18216.1	24178.2	19111.4	42772.8	28095.1	15450.3	23997.3	23959.5	13256.4	14689.8	27487.2	13670.9	19664.1	13390.1	23253.6	13332.9	9641.5	10289.3	16794.8	14260.2	19735.6	17541.2	12856.8	21107.7	11889.6	23403.8	16287.1	11117.8	14727.3
M545T241_NEG		545.108	241.106		8145.86	11803.9	4434.35	5392.27	4258.63	3844.07	4421.29	4278.08	6076.58	3964.6	5403.16	3410.66	5618.81	5930	9797.38	5173.58	24936.2	4300.83	19973.9	8998.66	40018.5	18242.4	15400.2	9594.43	14483.2	5603	6768.24	26477.8	9315.75	17443.6	7132.48	6931.12	21010.1	4437.46	6636.18	29220.2	11905.3	30938.2	8395.48	9323.11	28482.5	23083.9	11326.3	20552	32254.3
M211T235_NEG		211.134	235.402		3785.21	8881.77	5780.28	4516.76	5262.71	5615.38	5400.34	7583.15	5819.71	4780.67	5901.33	3673.41	6839.48	4656.01	7489.65	5816.63	5349.42	7977.94	6899.26	7061.54	8882.89	5339.27	5812.21	10006.4	6338.44	7077.78	4995.58	4233.78	7562.67	6132.18	7496.23	3864.07	5437.24	3915.71	5500.37	7025.99	5699.88	10017.3	2980.56	4498.09	3963.01	6962.01	4853.68	4030.83	5875.79
M119T644_NEG		118.926	644.019		48370.4	45433.7	50384.2	39499.4	46373.6	34619.2	46327.5	40218.2	49468.6	43400.5	38797.2	57388.7	36039.4	39665.7	47878.6	63853.9	37269	43238.7	40490.7	50364.5	40468.5	43233.4	55902.7	50478.4	50782.7	43155.4	46312	40757.8	55424.3	39287.5	28967.9	58485.7	47189.7	39901.5	44187.7	46520.7	41236.8	51869.8	36259.7	38858.9	46000.3	51752.2	41540.7	42539.2	41481.3
M361T326_NEG		361.249	326.238		16963.4	10008.6	7693.46	3932.08	15703.6	16691.8	16137.7	8044.7	16583.4	8290.3	18114.1	7390.43	12715.8	11858.4	12749.7	6757.11	4563.31	22701.6	14761.1	6056.41	20112.2	13991.6	5941.04	11232.1	3359.37	20950.1	4802.64	14883	5484.77	17918.1	20703.5	11859.1	10200	12684	4279.45	9002.41	14149.5	3771.49	8698.98	11156.4	5646.56	14745.7	19851.4	8129.74	13040.1
M434T252_NEG		434.159	252.212		7151.42	12246.1	11443.8	10646.6	6531.82	4792.05	12112	11306.8	8247.64	9496.83	6778.42	4921.05	5901.14	8352.33	5240.87	6503.91	17215.3	8419.03	11641.4	8853.68	7809.1	7578.86	4783.64	6119.82	8854.46	14747.3	6034.35	5001.2	6881.63	4667.17	28337.5	6264.89	6737.52	6865.05	6458.77	9850.85	25562.3	7382.29	43710.4	5622.54	40430.3	38044.3	6101.9	6068.61	33725.1
M547T448_NEG		547.304	448.031		413344	664570	625630	358744	374650	340805	483651	665866	874038	355184	478238	202227	311594	286871	281250	360094	193760	417357	542633	232085	243932	529577	366453	446851	445063	332609	277824	631086	763154	551576	669579	400944	253904	415683	365498	676442	682505	658108	322893	421023	231122	238834	263659	244448	366232
M201T20_NEG		200.951	19.679		33491.5	31379.7	34354.7	30712.3	30257.1	42549.5	25455.7	21906.8	57315.8	33781.3	26499.2	23405	30485.1	33916.1	57354.4	32389.8	34073.1	32784.6	19971	32685.9	32182.1	43215.9	34056.9	2990.63	29064	32747.5	28229.6	23741.9	62221.6	58611.6	36276.2	27540.1	55241.3	22109.7	27001.3	34964.3	25384.9	31124.9	37524.8	24551.3	56074.8	21627.9	31563.3	40139.6	29707.1
M324T165_NEG		324.156	165.338		60103.6	19399	20261.9	25786.5	14206.7	20425.6	25081.6	29177.5	7548.09	23012.2	23518.6	35362.7	15199.7	14466.9	42758.7	25162.7	7420.1	17063.8	16560	12239.6	31998.2	61391.8	42525.7	35682.4	59142.5	35703.6	15090.1	63472.1	11211.5	57697.8	47049.4	40984	45439.3	26672.5	31359.2	44938.1	54268.1	30838.9	80626.4	64217.8	61477.3	11382.1	40313.7	66630.6	56561.2
M147T241_NEG		147.045	240.856		4870.59	4642.67	4483.45	5701.01	4074.21	4219.25	4729.22	8162.68	3905.29	4781.2	3829.3	4244.11	8310.24	4139.58	17355.4	4960.87	5726.46	5997.25	4378.43	3990.33	4754.11	4569.44	5301.94	4003.8	4839.88	4651.54	4705.9	5890.85	4071.57	5792.59	4046.21	5246.85	6406.39	4226.72	3617.08	4479.4	4365	5046.35	4264.08	4301.52	4315.89	4728.62	3738.38	3686.38	5741.17
M187T44_NEG		187.072	43.829		41859.5	47324.8	15994.5	28964	22359	15855.6	42026.7	30282	7110.78	16880.7	24539.9	13205.8	34268.7	13727	37685.4	14601.4	23200.4	39829.8	15934.5	13962.1	9898.04	29697.9	13768.3	34538.6	31537.4	6602.3	29812.6	11740.8	25217.3	13534.9	27257.2	30288	14769.6	26119.1	14736.3	23436.4	7460.58	49215.6	35494.4	27201.7	16776.6	33630	26025.8	13826	29286.6
M393T138_NEG		393.062	137.983		5801.75	9023.78	7948.45	8529.69	8749.55	8710.82	8480.48	2999.4	9148.7	6236.23	8985.9	6821.02	7904.25	8248.85	10063.6	9003.17	10150.1	9398.42	8812.37	3795.99	9284.04	12337.8	8604.71	12969.8	9251.15	7899.82	12409.3	10935.6	13863	12674	11792.2	17821.2	8538.35	19729.5	14287	9138.85	14716.1	7242.84	10809.4	15016.3	13048.7	15090.1	13694.5	15613.2	14983.7
M451T208_NEG		451.139	208.14		22167.2	7156.56	27192.2	30385.8	42694.6	36309	34692.5	21354.9	33129.4	40985.7	32265.5	40766.1	38442.2	30748	10759	26833.5	50616	21014.7	26105.5	69433	99559.5	10203.9	22642	9697.87	9936.23	19241.5	13777.4	11957.4	20377.2	12992.1	6901.12	15745.8	19493.5	13407.6	14919.8	38277.4	18709.1	14789.4	10029.2	7295.98	12314.3	16688.3	14815.8	15092.3	18229.8
M354T333_NEG		353.979	332.765		4762.3	5028.53	4683.56	4797.75	4842.13	4446.95	4576.38	4411.9	4598.49	4843.07	4600.72	3746.17	5650.14	5742.67	5872.79	5380.48	4643.37	5514.63	5086.33	4064.56	5395.73	5680.52	4947.54	4626.06	4149.41	4628.71	5547.61	3005.07	4274.12	5292.36	4641.7	5094.69	4946.92	3270.91	5431.83	4907.98	5657.66	5017.93	4067.76	5505.85	5281.83	4525.27	5180.91	5276.44	4625.48
M457T343_NEG		457.068	343.452		81269.2	66589.2	65606.1	64430.3	68787.2	71089.2	146972	94330.7	65609.2	64117	61702.7	63420.4	113405	39323.8	41045.2	107215	23541.1	123354	33524.7	20247.7	132067	66145.9	51947	65408.4	59876.7	66994.9	90304.1	67206.7	29592.7	66820.8	25924.7	64664.4	64744.4	11180.4	16230.4	31597.3	22379.8	19822.6	63502.7	63320.4	65142.9	62138	28426.8	40194.8	11936
M1001T329_NEG		1001.25	329.03		22269.6	33237	41487	29197.6	35071.7	41947.9	44417.5	65917.1	77038.9	24074.6	27033.6	22085.1	48699.6	25604.5	10890.1	26703	20180	33319.6	36515.1	18338.5	22353.4	32900.9	19246.9	16035.9	8596.2	25603.8	21776.8	39364.8	59214.5	44136.4	35988	19337.4	22962.6	32797	33808.8	25447.6	16629	29661.2	19927	20031.2	23784.6	16227.3	19373.7	17122.5	19699.9
M310T144_NEG		310.135	144.437		24046.2	10777.1	9073.21	8433.88	16013.4	13437.8	14910.4	13755.6	4934.04	9998.78	5309.92	12074	9943.65	6290.62	6368.04	8466.14	11781.7	16317.1	10605.4	13003.1	12079.4	9646.4	12915.1	11678	11825.6	18076.1	10576.1	8137.95	3880.96	4796.5	10409.5	5602.81	12488.4	6408.75	3973.59	8238.05	6115.15	7377.61	13663.3	9704.66	7796.8	10144.1	12478.1	5261.54	6314.38
M242T153_NEG		242.067	152.585		12882.6	7212.43	13155.6	16458.3	6297.4	5650.7	6194	17806.9	8713.91	5511.84	11825.7	12706.3	6789.56	13894.9	8772.77	5673.06	12545.7	9029.02	8529.58	8559.64	7156.61	7584.95	19059.1	4015.13	25706.4	16041	9628.41	8595.88	51380	10542.4	83374.3	44867.5	10488.9	9593.14	13244.5	33788	6357.05	22660.5	21200.5	29906.4	14559.5	16451.2	5051.55	33387.2	11630.5
M755T198_NEG		755.203	197.89		31437.5	20934.5	27787.5	36746.6	35869.7	35258.6	34562.1	39089.1	23934.2	34282.4	30657.2	31719.3	30052	27028.7	18147.6	32537.5	18261	21108.7	17864.7	8414.93	21117.5	27567.6	19965.2	13839.6	10899.3	16993.2	22412.8	29321.3	27817.1	18922	17621.3	24608.8	23858.6	16643.8	16130.6	30611.7	10780.1	22138.9	23282.7	22628.5	11868.2	20524.6	8922.17	20722.6	13660.1
M377T54_NEG		377.145	54.014		4921.33	239580	3328.34	397735	16699.6	17097	3017.05	10912	318076	8203.26	437921	5764.94	10502.6	548778	12941.6	10571.6	16234	9597.88	9017.43	18445.3	13226.8	22336.8	18159.8	8393.61	7227.77	12208.9	13835.5	438071	17952.2	750312	157811	430831	23799.5	16283.6	22183.2	22319.2	21781.2	17934.4	12432.9	15817.3	103741	19690.1	16989.4	28054.2	276500
M177T764_NEG		176.952	763.749		33727.2	35348.3	33895.7	46095.7	64182.3	6503.14	26201.2	4445.44	43062	33663.7	37144.3	154479	22339.7	61978.6	44288.8	15268.4	29640.1	43829.3	23558.7	32101.8	32356.2	25667.2	18271.8	69479.6	43334.1	28673.6	28909.3	6463.89	3172.61	32829.8	31674.6	31997.3	27705.3	31977.1	39420.3	33686.9	37575.9	48537.3	32300.6	49924.1	30117.7	22834.6	100670	29204	4648.94
M429T185_NEG		429.139	184.726		43112	28109.7	38419.7	36911.2	44169.5	27387.3	24792.6	49836.7	44994.6	41613.7	39437.8	28326.7	30196.5	31686	21530.3	41464.1	15433.8	21093.9	30574.2	28445.7	25666.1	41516.9	45913	30155	48263.9	28332.3	61823.6	51955.1	12002	51877.1	10219.5	43288.5	27018	16695.9	21682.1	38943.8	36738.2	16590.6	38380.4	39916.9	54949.5	28398.8	44986.4	33188.8	10917.3
M456T247_NEG		456.108	246.504		3020.5	7679.12	5807.84	4673.03	5375.08	4491.79	7516.85	5768.73	7595.52	5039.42	6363.87	4474.05	7076.44	5885.02	8799.98	6607.36	13489	8506.41	9641.95	7044.72	8402.01	9156.96	5452.61	7913.51	6975.52	7254.48	8272.69	6899.96	7394.87	7672.2	9971.28	9170.04	8856.54	6074.59	8996.44	6987.48	9009.47	9313.34	3789.24	5444.1	6583.41	10443.2	5504.03	7516.11	5582.29
M747T405_NEG		747.31	405.282		9528.68	11386.6	11404.2	9474.16	15027.4	18280	12927.4	32224	14491.1	9739.75	14587.1	14647	12172.9	14746	11559.7	22094.7	7559.29	23911.9	7019.65	3774.99	14646.6	10113.9	9044.29	9883.58	13035.4	10388.5	7030.04	10164	7841.86	10753.6	16528.6	8719.02	17619.7	12560.9	9278.92	7773.61	8154.82	10527.6	10313.7	10254.7	13368.1	7886.49	8553.61	7612.66	12216.3
M636T493_NEG		636.417	492.988		15731.8	43875.5	30725.8	29329.5	43872.4	40706.3	76839.4	24480.8	33370.2	14944.7	32768.6	10547.9	18016.9	39854.2	35300.6	44216.9	69705.3	50029	27813.5	43745.3	38890.1	125579	43036.5	56194.6	29594.2	28381.7	29959.6	122074	81086.4	74511.2	67804.3	70267.1	35802.2	56098.2	58288.1	54818.8	90646	41244.3	20123.4	42728.2	33671.3	62209.8	16957.3	63268.7	78959.1
M343T56_NEG		343.103	56.3295		28890.9	21083.8	29675.4	32514.5	40597.2	36431.8	31848.6	47030	32187.5	30548.7	36437.6	31322.6	29387.1	34628.7	24555.6	34408.5	24706.5	32839.9	11962.4	22749.4	27501.4	23217.2	32545	23502.5	26104.4	34870.2	16251.1	22901.6	25909.1	29171.4	49641	26300.7	23725.3	43430.6	36645	27871.3	25817.9	27001.1	30044.3	29412.6	25000.8	22723.7	35693.8	34350.5	24164.1
M262T132_NEG		262.13	131.766		76152.5	20560	30992.3	19847.7	102134	79218.5	109944	45523	10156.6	86347.6	8097.07	36598.9	69285.2	12559.2	35401.2	40164.2	86471.8	82395.7	97953.5	97862.6	33056.2	15785	37999.8	99767	25871.2	64061.9	79420.6	12728.8	33762.5	16875.2	7242.96	16566.3	35445.5	16449.3	12618.8	127880	31683.3	75742	59627.7	39316.4	40920	22413.6	50084.9	9323.67	8714.34
M392T196_NEG		392.205	195.951		83400.5	5730.61	6954.79	29460.2	43543.4	21672.2	43235.3	18214.4	21359.3	4028.7	33075.7	43482.2	29245.7	3930.94	42979.4	39356.5	6042.45	50644.8	25556.5	10175.2	22981.9	5437.94	25324	23520.9	45295.4	33952.4	33153.2	4872.29	25964	31159.7	6278.13	26336.3	53887.6	22917.8	27742.4	35782.1	40688.5	34738.6	88925.5	33846.1	39735.8	40452.8	34833.9	30000.6	35021.9
M565T338_NEG		565.137	338.045		11184.2	13945.7	14099.6	10338.4	12246.5	11493.8	12418.8	13120.2	15644.5	11664.2	11811.4	11575.9	10207.1	9879.1	11461.7	11858.8	12668.2	15882.9	7711.96	13219.8	16606.4	17866.6	18669.1	7839.22	6613.77	10191.8	8281.95	10443.8	16513.5	18262.9	12250.2	6734.48	12525.8	12786.4	11007.5	11955	5177.53	13267.3	5158.51	8720.49	13188.2	7110.09	11596.4	10588.1	14087.2
M304T60_NEG		304.15	60.084		20698.1	8812.77	12155.4	8150.65	39748.9	17645	12244	10498.6	24652.8	14156.2	22031.3	9986.3	22778.8	9713.52	15310.9	13570.3	24227.4	24672.1	43070.5	31195.1	15591.4	4036.89	19342.1	20707.4	19111	32158.1	24848.9	13438	30974.8	8668.52	40764.2	7945.28	14852.8	9966.54	9699.79	13069	12971.2	17375.9	15806.8	10979	50209.1	32983.4	50384.1	8276.94	3965.69
M541T209_NEG		541.174	208.884		39843.2	23911	16041.8	13637	13641.8	11584.4	9988.36	16165.6	17648.4	13423.3	14890.1	11459.7	15338	19306.5	57957.9	11932.9	22508.7	20033	121229	39579.9	39751.3	8426.76	8386.4	10090.8	11538	7560.27	11834.5	4934.96	14977.4	8681.49	5211.92	10437.5	46739.4	9754.12	10095.4	53835.7	7106.49	53464.9	11291.4	12192.4	5230.73	22789.1	18677.6	10867	19000.8
M304T167_NEG		304.129	166.834		53113.7	61356.8	70636.5	64452.8	5479.68	54793.6	6723.51	5197.7	59503.6	6426.83	4088.88	4471.94	8676.5	65200.9	4839.25	49217.1	6856.74	11869.3	5151.94	59662.2	7486.87	42953.6	66940	7019.05	6807.03	10705.5	10116.7	47864.3	5331.95	4295.65	55093.6	3881.17	6224.26	48397.3	4193.56	60260.1	4465.5	54255.8	5227.46	44608.6	47081.9	6971.57	4320.92	58305.9	43131.4
M197T58_NEG		197.022	58.1435		18768.3	15120.5	16068.5	15743.5	9396.89	12147.2	14841.8	28231.4	10628.7	18771.1	6854.81	18163.3	14493.2	11835.1	18858.3	16224.5	13151.6	18244.7	30680	8390.09	8741.09	13542.3	11481.5	17271.5	11910.7	9572.01	16664	15246.8	16808	12118.8	17882.7	15536	16092	26449.7	17246.7	14682.1	16414.9	14476.5	18969.7	32505.4	26596.9	31220	40236.4	41625.8	42648.8
M151T106_NEG		151.004	106.002		88505.7	63259.2	10346.3	3037.53	26191.1	9533.66	18868.8	21917.3	16387.9	10612.8	11501.6	25677.3	5549.64	9493.66	90141.8	15971	193235	258527	5640.16	39689.5	48484.4	36563.3	388803	98523.9	318790	19169.4	134734	4358.6	262352	62508.9	254844	435155	401512	8489.99	37540.9	392105	122017	395633	375981	371547	37325.4	305897	57687.8	282065	104605
M1130T202_NEG		1130.3	202.352		11116.5	11845.6	38857.5	34482.6	37823.9	35299.4	33256.1	34559.2	34702.5	38276.8	35605.7	38638.9	33316.8	32555.6	15854.4	30933.6	3476.94	8095.29	9530.11	23027.4	7166.59	10361.8	12175.4	14160.9	10522.3	5284.52	5012.86	7127.5	4506.97	11785.2	6973.19	5583.39	6050.95	3946.46	5065.32	6613.72	6428.38	6199.63	14056.4	11179.5	10527.2	14436.9	12728.7	15539.8	7767.06
M345T25_NEG		345.027	25.493		9658.15	10366.9	9055.98	10812.5	9834.31	9684.81	8468.83	6911.83	9008.76	10743.1	7086.37	9376.89	9283.86	10280.5	6002.07	11077.8	6338.49	10759.4	8275.09	6278.73	7385.58	10205.9	8721.03	9300.45	8880.08	8658.62	6757.02	11612.6	7237.65	11981.2	9703.82	14254.2	6115.34	7839.02	7087.99	3521.81	6238.97	3358.35	7834.6	7581.29	11566	8549.4	8011.12	7047.58	7547.77
M940T413_NEG		940.005	412.518		7633.96	8169	7814.11	6460.93	8899.65	9075.52	9227.19	8692.25	9731.48	8519.16	8775.97	7834.34	10211.9	7518.92	10512.6	8068.73	9744.78	9868.19	7600.84	7761.26	8474.93	9248.15	10332.8	6893.07	7778.98	9677.72	8124.58	9566.25	10084.2	9122.75	8157.76	6484.84	7258.96	9141.52	9528.69	7161.87	9044.69	8898.33	6878.9	10160.1	7442.9	7410.5	6791.75	6807.15	8328.64
M455T247_NEG		455.111	246.542		3998.65	13272.9	8018.6	7536.49	6516.35	6607.13	9816.34	7939.29	9490.51	6636.79	9966.95	5605.73	10746.6	7163.5	11290.3	8546.31	18169.1	12578.6	9578.4	10305.3	11926.7	11096.6	7898.75	10622.9	8166.18	9928.96	11268.8	8415.09	11535.2	13494.5	13425.8	13121.1	12055.2	5966.32	10911.4	12732.8	11398.7	14198.9	3044.52	7682.05	9566.59	14705.7	6011.36	12424	8210.96
M181T775_NEG		180.859	774.92		25184.1	49191.6	53164.2	44114.3	97255.7	47978.7	31988.1	4727.12	39513.8	41117.4	24082.4	38337.2	5346.52	67408.8	47086.4	43022.8	44549.6	50755.7	5984.84	53700.4	36394.9	5237.26	27979.8	29336.7	49131.4	56823.5	51096.8	55221.1	30741.4	36533.2	4159.91	19438.3	26911	62386.4	3806.69	20318.9	49148.5	9106.33	6150.6	52739.4	8642.29	34701.7	26137.2	38187.7	39190
M432T247_NEG		432.208	246.608		8358.03	5138.39	7291.63	3507.81	3049.37	8058.2	4852.8	7012.71	3686.21	7383.77	7462.95	3623.23	3916.46	7676.76	6517.31	4118.84	6703.63	6654.67	4761.57	4242.25	3940.46	8193.2	4820.63	5570.87	4230.96	7334.16	5132.91	7448.14	9369.49	9749.89	6182.35	7807.04	6126.12	7295.14	4081.96	7085.88	9126.81	4984.01	7240.9	8667.18	9273.31	7440.27	8728.59	5802.87	4633.58
M362T380_NEG		362.246	379.625		13735.2	19711.6	38207.5	18529	30894.5	45326.1	64431	49632.3	56149.8	28870.5	22001.9	22459.7	45131.7	21325.8	14313.5	34851.9	16304.3	40168.8	43486.1	10826.2	18514.5	12209.9	39161.3	40257.3	20890.1	59511.2	36274.2	29376.1	50846.9	35407.1	8782.79	27773.9	18448.4	11966.5	12723.5	23511.8	19131	12448.7	28914.6	22964.4	29401.2	19216	27060.5	13778.7	10551
M390T24_NEG		390.036	23.996		11753	7812.67	11592	3070.91	5642.28	3497.7	8020.97	22239.9	8103.65	7690.27	8303.91	8231.01	14225.5	3273.44	26780.9	4678.84	28545.6	9186.76	11905	10253.4	7697.19	21654.9	21141.2	7074.96	8373.4	32752	28129.8	19047.6	25987.5	7141.68	7673.56	7491.36	10565.8	14130.8	17423	3247.11	24347.1	3611.92	14012.3	14969.8	5603.36	14215.5	12018.5	7228.55	14419.8
M260T150_NEG		260.121	150.268		12943.6	16312.8	7825.92	18315.7	5581.13	16531.2	17708.4	7869.33	6041.03	21808.8	12711.1	9184.17	6059.96	13848.9	24044.3	9101.26	12365.9	8298.59	32047.4	15275.7	14303.4	6018.48	18225.8	30494.8	10598.6	10199.8	4821.67	23470.6	13302.2	16545.3	9098.42	12422.1	8033.56	7001.02	12295.3	17721.2	8106.23	23798	14620	19211	25447.5	12317.6	6579.1	3388.71	17647.9
M251T44_NEG		251.06	44.182		11879.4	14161.1	14823	12216.1	11032.6	7908.44	8593.03	9649.7	11867.6	11015.2	14768.5	11908.8	9544.48	13828.7	18309.9	9983.01	6719.32	9418.63	7410.12	8537.1	8844.39	11680.2	14675.3	11263.7	14479	8050.91	8848.8	9563.44	10506.2	10215.5	19201.6	10171	11404	13854.7	9579.15	21472.9	10000.7	14614	10705.9	12887.8	10201.2	8703.97	11154.9	12371.1	11750.3
M332T128_NEG		332.146	128.321		29122.5	14415.8	53247.3	12542.3	41686.7	22862.8	34637.9	34940.7	17077.9	27044.9	110580	47043.9	36119.4	8196.26	9531.8	20827.3	29253.7	23894.9	18040.5	15004.4	33693.2	9741.01	93060.9	26666.8	501056	36810.7	26905.4	9495.75	5835.92	7479.06	690865	3989.68	19682.9	3347.79	12641.8	9310.44	9890.31	7327.89	14976.4	5893.86	13879.5	15978.2	33093.7	9025.11	94703.3
[truncated: 7,996 more rows]
[truncated: 121 more columns]
